# Supplementary material for: Molecular Mechanisms of circRNA–miRNA–mRNA Interactions in the Regulation of Goose Liver Development
Source: Animals (Basel). 2024 Mar 8;14(6):839. doi: 10.3390/ani14060839 (PMC10967295; doi:10.3390/ani14060839)
Supplement: Supplementary file 1 [file animals-14-00839-s001.zip]

Archive with 7 entries (7 files):
- Supplementary Table S1.Summary of circRNAs during goose liver development.xlsx
- Supplementary Table S2.List of the GO analysis of the source genes of DEcircRNAs during goose liver development.xlsx
- Supplementary Table S3.List of the KEGG analysis of the DEcircRNAs’ source genes during goose liver development.xlsx
- Supplementary Table S4.Summary of miRNAs expression during goose liver development.xlsx
- Supplementary Table S5.List of the GO analysis of the DEmiRNAs’ target genes during goose liver development.xlsx
- Supplementary Table S6.List of the KEGG analysis of the DEmiRNAs’ target genes during goose liver development.xlsx
- Supplementary Table S7.List of ceRNA regulatory networks during goose liver development.xlsx
