# Supplementary material for: Molecular Mechanisms of circRNA–miRNA–mRNA Interactions in the Regulation of Goose Liver Development
Source: Animals (Basel). 2024 Mar 8;14(6):839. doi: 10.3390/ani14060839 (PMC10967295; doi:10.3390/ani14060839)
Supplement: Supplementary file 1 [file animals-14-00839-s001.zip › Supplementary Table S1.Summary of circRNAs during goose liver development.xlsx]

## Sheet: F VS. P
Accession	F1_srpbm	F2_srpbm	F3_srpbm	P1_srpbm	P2_srpbm	P3_srpbm	F1_count	F2_count	F3_count	P1_count	P2_count	P3_count	log2FoldChange	regulation	pvalue	qvalue	significant	chr	start	end	strand	exon Count	circType	isoformName	geneName	flankIntron	gene Discription	GO	KEGG	EC
circRNA3695	0	0	0	5.66472	6.22373	6.07687	0	0	0	55	56	64	-inf	down	1.66176e-08	3.34513e-05	yes	NW_013186119.1	83571	86147	+	1	intergenic	intergenic_circRNA	intergenic_circRNA	NW_013186119.1:83570-86147	NA	NA	NA	NA
circRNA506	18.4997	16.7015	0	0	0	0	171	172	0	0	0	0	inf	up	5.77973e-05	0.058173	yes	NW_013185887.1	689354	692676	+	3	circRNA	XM_013197757.1	NEK11	NW_013185887.1:685443-689353|NW_013185887.1:692676-715398	PREDICTED: serine/threonine-protein kinase Nek11 isoform X5 [Anser cygnoides domesticus]	GO:0006468(protein phosphorylation);GO:0004674(protein serine/threonine kinase activity);GO:0005524(ATP binding);GO:0005654(nucleoplasm);GO:0005730(nucleolus);GO:0016572(histone phosphorylation);GO:0031572(G2 DNA damage checkpoint);GO:0031573(intra-S DNA damage checkpoint);GO:0035556(intracellular signal transduction);GO:0044772(mitotic cell cycle phase transition);GO:1901990(regulation of mitoti…	NA	EC:2.7.11.1
ciRNA294	1.19004	0.971018	1.73324	0	0	0	11	10	17	0	0	0	inf	up	0.000119682	0.0803069	yes	NW_013185665.1	10972268	10974355	+	1	ciRNA	XM_013173110.1	LOC106031011	NW_013185665.1:10972267-10974357	PREDICTED: cystine/glutamate transporter-like isoform X2 [Tinamus guttatus]	GO:0005887(integral component of plasma membrane);GO:0015179(L-amino acid transmembrane transporter activity);GO:0015297(antiporter activity);GO:1902475(L-alpha-amino acid transmembrane transport)	04216(Ferroptosis)	NA
circRNA1105	0.432741	0.776814	3.36453	0	0	0	4	8	33	0	0	0	inf	up	0.000333737	0.167953	yes	NW_013185674.1	5188452	5189938	-	2	circRNA	XM_013175927.1	MAPK9	NW_013185674.1:5184438-5188451|NW_013185674.1:5189938-5191113	PREDICTED: mitogen-activated protein kinase 9 isoform X2 [Melopsittacus undulatus]	GO:0001836(release of cytochrome c from mitochondria);GO:0001934(positive regulation of protein phosphorylation);GO:0004705(JUN kinase activity);GO:0005515(protein binding);GO:0005524(ATP binding);GO:0005654(nucleoplasm);GO:0005739(mitochondrion);GO:0005829(cytosol);GO:0006468(protein phosphorylation);GO:0006626(protein targeting to mitochondrion);GO:0006919(activation of cysteine-type endopeptid…	04010(MAPK signaling pathway);04012(ErbB signaling pathway);04068(FoxO signaling pathway);04137(Mitophagy - animal);04140(Autophagy - animal);04141(Protein processing in endoplasmic reticulum);04210(Apoptosis);04217(Necroptosis);04310(Wnt signaling pathway);04510(Focal adhesion);04530(Tight junction);04620(Toll-like receptor signaling pathway);04621(NOD-like receptor signaling pathway);04622(RIG-…	EC:2.7.11.24
circRNA3683	0	0	0	1.13294	0.444552	1.61417	0	0	0	11	4	17	-inf	down	0.000887988	0.306973	yes	NW_013185816.1	2081099	2083578	-	1	intergenic	intergenic_circRNA	intergenic_circRNA	NW_013185816.1:2081098-2083578	NA	NA	NA	NA
circRNA1011	4.21923	2.62175	0	0	0	0	39	27	0	0	0	0	inf	up	0.00091497	0.306973	yes	NW_013185732.1	923132	923575	+	2	circRNA	XM_013186665.1	DBT	NW_013185732.1:921527-923131|NW_013185732.1:923575-924583	PREDICTED: lipoamide acyltransferase component of branched-chain alpha-keto acid dehydrogenase complex, mitochondrial [Anser cygnoides domesticus]	GO:0008152(metabolic process);GO:0016746(transferase activity, transferring acyl groups);GO:0031625(ubiquitin protein ligase binding);GO:0042645(mitochondrial nucleoid)	00280(Valine, leucine and isoleucine degradation);00640(Propanoate metabolism);01100(Metabolic pathways)	EC:2.3.1.168
circRNA1370	2.48826	0	3.56845	0	0	0	23	0	35	0	0	0	inf	up	0.00108652	0.312452	yes	NW_013186119.1	85983	86147	+	1	intergenic	intergenic_circRNA	intergenic_circRNA	NW_013186119.1:85982-86147	NA	NA	NA	NA
circRNA1342	2.48826	0	2.14107	0	0	0	23	0	21	0	0	0	inf	up	0.00208363	0.524293	yes	NW_013185838.1	840243	850469	-	1	intergenic	intergenic_circRNA	intergenic_circRNA	NW_013185838.1:840242-850469	NA	NA	NA	NA
circRNA3562	0	0	0	1.33893	1.55593	0.189902	0	0	0	13	14	2	-inf	down	0.00286165	0.579875	yes	NW_013185674.1	8955946	8956328	-	2	circRNA	XM_013176081.1	LOC106032875	NW_013185674.1:8955843-8955945|NW_013185674.1:8956328-8957171	PREDICTED: ovoinhibitor-like [Anser cygnoides domesticus]	GO:0002020(protease binding);GO:0004867(serine-type endopeptidase inhibitor activity);GO:0005515(protein binding);GO:0005576(extracellular region);GO:0010951(negative regulation of endopeptidase activity);GO:0019870(potassium channel inhibitor activity)	NA	NA
circRNA1149	4.32741	0.776814	0	0	0	0	40	8	0	0	0	0	inf	up	0.00288065	0.579875	yes	NW_013185757.1	3129770	3131343	+	1	circRNA	XM_013189599.1	PPP1R15B	NW_013185757.1:3125937-3128808	PREDICTED: protein phosphatase 1 regulatory subunit 15B, partial [Anser cygnoides domesticus]	GO:0000164(protein phosphatase type 1 complex);GO:0004722(protein serine/threonine phosphatase activity);GO:0006983(ER overload response);GO:0042542(response to hydrogen peroxide);GO:0070262(peptidyl-serine dephosphorylation);GO:1903912(negative regulation of endoplasmic reticulum stress-induced eIF2 alpha phosphorylation)	NA	NA
ciRNA833	0	0.291305	0.611734	3.91381	3.44528	3.03843	0	3	6	38	31	32	-3.52531	down	0.00321135	0.587678	yes	NW_013185753.1	208157	208344	-	1	ciRNA	XM_013189252.1	MLXIPL	NW_013185753.1:208136-208344	PREDICTED: carbohydrate-responsive element-binding protein [Anser cygnoides domesticus]	GO:0003700(DNA binding transcription factor activity);GO:0005634(nucleus);GO:0006357(regulation of transcription by RNA polymerase II);GO:0071322(cellular response to carbohydrate stimulus)	NA	NA
circRNA4227	0	0	0	0	3.66756	0.854559	0	0	0	0	33	9	-inf	down	0.00379104	0.592744	yes	NW_013186107.1	56985	65130	+	1	intergenic	intergenic_circRNA	intergenic_circRNA	NW_013186107.1:56984-65130	NA	NA	NA	NA
ciRNA112	1.29822	0.388407	0.713689	0	0	0	12	4	7	0	0	0	inf	up	0.00382795	0.592744	yes	NW_013185684.1	2610313	2611115	+	1	ciRNA	XM_013178607.1	FN1	NW_013185684.1:2610312-2611115	PREDICTED: fibronectin [Anser cygnoides domesticus]	GO:0005604(basement membrane);GO:0005614(interstitial matrix);GO:0005615(extracellular space);GO:0005623(cell);GO:0005737(cytoplasm);GO:0005886(plasma membrane);GO:0006929(substrate-dependent cell migration);GO:0007155(cell adhesion);GO:0008283(cell proliferation);GO:0009986(cell surface);GO:0031012(extracellular matrix);GO:0031589(cell-substrate adhesion);GO:0045176(apical protein localization);…	04510(Focal adhesion);04512(ECM-receptor interaction);04810(Regulation of actin cytoskeleton)	NA
circRNA1125	3.13737	0.776814	0	0	0	0	29	8	0	0	0	0	inf	up	0.00495442	0.695376	yes	NW_013186033.1	115483	116312	-	2	circRNA	XM_013201641.1	LOC106049357	NW_013186033.1:114419-115336|NW_013186033.1:116621-116981	PREDICTED: soluble scavenger receptor cysteine-rich domain-containing protein SSC5D-like [Anser cygnoides domesticus]	GO:0005044(scavenger receptor activity);GO:0005615(extracellular space);GO:0006898(receptor-mediated endocytosis);GO:0016021(integral component of membrane);GO:0030670(phagocytic vesicle membrane);GO:0070062(extracellular exosome)	NA	NA
circRNA1248	2.38008	0	1.12151	0	0	0	22	0	11	0	0	0	inf	up	0.00518164	0.695376	yes	NW_013185736.1	2924176	2924343	+	1	circRNA	XM_013187154.1	LOC106039769	NW_013185736.1:2923985-2924073	PREDICTED: apolipoprotein A-I, partial [Anser cygnoides domesticus]	GO:0001540(amyloid-beta binding);GO:0001932(regulation of protein phosphorylation);GO:0001935(endothelial cell proliferation);GO:0002740(negative regulation of cytokine secretion involved in immune response);GO:0005615(extracellular space);GO:0006656(phosphatidylcholine biosynthetic process);GO:0006695(cholesterol biosynthetic process);GO:0007186(G-protein coupled receptor signaling pathway);GO:0…	03320(PPAR signaling pathway)	NA
ciRNA579	0.865482	0.194204	0.815645	6.28269	3.44528	2.46873	8	2	8	61	31	26	-2.70127	down	0.00879087	1	yes	NW_013185808.1	719355	720042	+	1	ciRNA	XM_013193503.1	CLUH	NW_013185808.1:719354-720065	clustered mitochondria protein homolog [Anas platyrhynchos]	GO:0003729(mRNA binding);GO:0005737(cytoplasm);GO:0048312(intracellular distribution of mitochondria)	NA	NA
circRNA3660	0	0	0	0.823959	0.777967	0.474755	0	0	0	8	7	5	-inf	down	0.00886024	1	yes	NW_013185657.1	957878	958085	+	1	intergenic	intergenic_circRNA	intergenic_circRNA	NW_013185657.1:957877-958085	NA	NA	NA	NA
ciRNA54	0.108185	0	0	1.64792	0.55569	0.569706	1	0	0	16	5	6	-4.68004	down	0.010055	1	yes	NW_013185822.1	1951492	1951680	+	1	ciRNA	XM_013194392.1	LOC106044392	NW_013185822.1:1951491-1951704	PREDICTED: LOW QUALITY PROTEIN: exportin-7-like [Anser cygnoides domesticus]	GO:0005049(nuclear export signal receptor activity);GO:0005643(nuclear pore);GO:0005737(cytoplasm);GO:0006611(protein export from nucleus);GO:0008536(Ran GTPase binding)	NA	NA
circRNA3586	0	0	0	1.85391	0.222276	0.379804	0	0	0	18	2	4	-inf	down	0.0115291	1	yes	NW_013185684.1	6939569	6941253	+	4	circRNA	XM_013178763.1	COL3A1	NW_013185684.1:6939073-6939569|NW_013185684.1:6941253-6941551	PREDICTED: collagen alpha-1(III) chain [Anser cygnoides domesticus]	GO:0005201(extracellular matrix structural constituent);GO:0005576(extracellular region);GO:0005581(collagen trimer);GO:0046872(metal ion binding)	NA	NA
ciRNA28	0.649112	0.388407	1.32542	0	0.111138	0	6	4	13	0	1	0	4.41016	up	0.0120487	1	yes	NW_013185890.1	1123093	1123556	-	1	ciRNA	XM_013197939.1	FASN	NW_013185890.1:1123073-1123556	PREDICTED: fatty acid synthase [Anser cygnoides domesticus]	GO:0004313([acyl-carrier-protein] S-acetyltransferase activity);GO:0004314([acyl-carrier-protein] S-malonyltransferase activity);GO:0004315(3-oxoacyl-[acyl-carrier-protein] synthase activity);GO:0004316(3-oxoacyl-[acyl-carrier-protein] reductase (NADPH) activity);GO:0004317(3-hydroxypalmitoyl-[acyl-carrier-protein] dehydratase activity);GO:0004319(enoyl-[acyl-carrier-protein] reductase (NADPH, B-…	00061(Fatty acid biosynthesis);01100(Metabolic pathways);01212(Fatty acid metabolism);04910(Insulin signaling pathway)	EC:2.3.1.85
ciRNA628	0.432741	0.582611	0.713689	0	0	0	4	6	7	0	0	0	inf	up	0.0127261	1	yes	NW_013185781.1	126316	127060	+	1	ciRNA	XM_013191652.1	LOC106042616	NW_013185781.1:126315-127060	PREDICTED: L-lactate dehydrogenase A chain [Anser cygnoides domesticus]	GO:0004459(L-lactate dehydrogenase activity);GO:0005737(cytoplasm);GO:0005975(carbohydrate metabolic process);GO:0019752(carboxylic acid metabolic process);GO:0055114(oxidation-reduction process)	00010(Glycolysis / Gluconeogenesis);00270(Cysteine and methionine metabolism);00620(Pyruvate metabolism);00640(Propanoate metabolism);01100(Metabolic pathways)	EC:1.1.1.27
ciRNA177	1.08185	0.873916	0.305867	0.102995	0	0	10	9	3	1	0	0	4.45672	up	0.0166484	1	yes	NW_013185965.1	467764	468146	+	1	ciRNA	XM_013200491.1	VCP	NW_013185965.1:467763-468146	PREDICTED: transitional endoplasmic reticulum ATPase [Anser cygnoides domesticus]	GO:0005515(protein binding);GO:0005524(ATP binding);GO:0016787(hydrolase activity)	04141(Protein processing in endoplasmic reticulum)	NA
circRNA1466	0.432741	0.679713	0.407822	0	0	0	4	7	4	0	0	0	inf	up	0.0187145	1	yes	NW_013185674.1	2199928	2213725	+	4	circRNA	XM_013175833.1	RAPGEF6	NW_013185674.1:2198534-2199928|NW_013185674.1:2213725-2219216	PREDICTED: LOW QUALITY PROTEIN: rap guanine nucleotide exchange factor 6 [Anser cygnoides domesticus]	GO:0005085(guanyl-nucleotide exchange factor activity);GO:0005622(intracellular);GO:0007264(small GTPase mediated signal transduction);GO:0043547(positive regulation of GTPase activity)	04530(Tight junction)	NA
ciRNA109	0.649112	0	0.305867	1.9569	2.3339	1.70912	6	0	3	19	21	18	-2.6514	down	0.0193894	1	yes	NW_013185684.1	2421699	2421906	-	1	ciRNA	XM_013178816.1	LOC106034586	NW_013185684.1:2421669-2421906	PREDICTED: putative methyltransferase DDB_G0268948 [Anser cygnoides domesticus]	GO:0005737(cytoplasm);GO:0008757(S-adenosylmethionine-dependent methyltransferase activity);GO:0032259(methylation)	NA	NA
circRNA1038	2.48826	2.42755	1.8352	18.1271	3.77869	9.3052	23	25	18	176	34	98	-2.20888	down	0.0202916	1	yes	NW_013185940.1	447084	448761	+	3	circRNA	XM_013199861.1	LOC106048076	NW_013185940.1:445773-447083|NW_013185940.1:448761-448858	PREDICTED: LOW QUALITY PROTEIN: alpha-2-macroglobulin-like protein 1 [Anser cygnoides domesticus]	GO:0004866(endopeptidase inhibitor activity);GO:0005615(extracellular space);GO:0010951(negative regulation of endopeptidase activity)	NA	NA
circRNA3704	0	0	0	0.308985	0.777967	0.569706	0	0	0	3	7	6	-inf	down	0.0212726	1	yes	NW_013185839.1	569515	576589	-	2	circRNA	XM_013195352.1	SLC6A6	NW_013185839.1:555954-556625|NW_013185839.1:576589-580285	sodium- and chloride-dependent taurine transporter isoform X3 [Gallus gallus]	GO:0003333(amino acid transmembrane transport);GO:0005328(neurotransmitter:sodium symporter activity);GO:0005369(taurine:sodium symporter activity);GO:0005887(integral component of plasma membrane);GO:0006836(neurotransmitter transport);GO:0015734(taurine transport)	NA	NA
ciRNA205	6.27475	4.36958	0	50.5705	27.6734	14.4326	58	45	0	491	249	152	-3.12212	down	0.0213327	1	yes	NW_013185753.1	208158	208344	-	1	ciRNA	XM_013189252.1	MLXIPL	NW_013185753.1:208136-208344	PREDICTED: carbohydrate-responsive element-binding protein [Anser cygnoides domesticus]	GO:0003700(DNA binding transcription factor activity);GO:0005634(nucleus);GO:0006357(regulation of transcription by RNA polymerase II);GO:0071322(cellular response to carbohydrate stimulus)	NA	NA
circRNA1455	0.216371	0	0.509778	1.13294	3.55642	1.32931	2	0	5	11	32	14	-3.05111	down	0.0216791	1	yes	NW_013185940.1	447084	449015	+	4	circRNA	XM_013199861.1	LOC106048076	NW_013185940.1:445773-447084|NW_013185940.1:449015-450621	PREDICTED: LOW QUALITY PROTEIN: alpha-2-macroglobulin-like protein 1 [Anser cygnoides domesticus]	GO:0004866(endopeptidase inhibitor activity);GO:0005615(extracellular space);GO:0010951(negative regulation of endopeptidase activity)	NA	NA
circRNA1236	0.865482	1.55363	0.203911	0.20599	0	0	8	16	2	2	0	0	3.67059	up	0.0250415	1	yes	NW_013185802.1	804747	805561	-	3	circRNA	XM_013193127.1	WLS	NW_013185802.1:804345-804747|NW_013185802.1:805608-806006	PREDICTED: protein wntless homolog [Anser cygnoides domesticus]	GO:0001707(mesoderm formation);GO:0005769(early endosome);GO:0005802(trans-Golgi network);GO:0005886(plasma membrane);GO:0006886(intracellular protein transport);GO:0009948(anterior/posterior axis specification);GO:0016021(integral component of membrane);GO:0016055(Wnt signaling pathway);GO:0017147(Wnt-protein binding);GO:0030901(midbrain development);GO:0030902(hindbrain development);GO:0031017(…	NA	NA
ciRNA1329	0	0	0.101956	1.44193	0.889105	0.189902	0	0	1	14	8	2	-4.62795	down	0.0262009	1	yes	NW_013185965.1	458502	458723	+	1	ciRNA	XM_013200535.1	FANCG	NW_013185965.1:458501-458746	PREDICTED: Fanconi anemia group G protein [Anser cygnoides domesticus]	GO:0001541(ovarian follicle development);GO:0005730(nucleolus);GO:0005739(mitochondrion);GO:0005886(plasma membrane);GO:0006974(cellular response to DNA damage stimulus);GO:0007005(mitochondrion organization);GO:0007286(spermatid development);GO:0009314(response to radiation);GO:0043240(Fanconi anaemia nuclear complex)	03460(Fanconi anemia pathway)	NA
circRNA3094	0	0	0	0.926954	0.333414	0.379804	0	0	0	9	3	4	-inf	down	0.0262218	1	yes	NW_013185705.1	1878297	1884227	-	3	circRNA	XM_013182489.1	VIPR1	NW_013185705.1:1861528-1878296|NW_013185705.1:1884227-1898363	vasoactive intestinal polypeptide receptor 1 [Anas platyrhynchos]	GO:0004999(vasoactive intestinal polypeptide receptor activity);GO:0007166(cell surface receptor signaling pathway);GO:0007186(G-protein coupled receptor signaling pathway);GO:0016021(integral component of membrane);GO:0043235(receptor complex)	04080(Neuroactive ligand-receptor interaction)	NA
circRNA78	1.19004	0	0.9176	0	0	0	11	0	9	0	0	0	inf	up	0.0293637	1	yes	NW_013185678.1	3783907	3787274	+	4	circRNA	XM_013177363.1	TCF12	NW_013185678.1:3765401-3783906|NW_013185678.1:3787274-3791387	PREDICTED: transcription factor 12 isoform X6 [Tinamus guttatus]	GO:0000978(RNA polymerase II proximal promoter sequence-specific DNA binding);GO:0003700(DNA binding transcription factor activity);GO:0005634(nucleus);GO:0005667(transcription factor complex);GO:0042803(protein homodimerization activity);GO:0043425(bHLH transcription factor binding);GO:0045666(positive regulation of neuron differentiation);GO:0045944(positive regulation of transcription by RNA p…	NA	NA
circRNA1411	0.324556	0.485509	0.509778	0	0	0	3	5	5	0	0	0	inf	up	0.0308546	1	yes	NW_013185886.1	1275258	1277544	-	2	circRNA	XM_013197687.1	GABARAPL2	NW_013185886.1:1277544-1282896	PREDICTED: gamma-aminobutyric acid receptor-associated protein-like 2 [Anser cygnoides domesticus]	GO:0000045(autophagosome assembly);GO:0000139(Golgi membrane);GO:0000421(autophagosome membrane);GO:0000422(autophagy of mitochondrion);GO:0005829(cytosol);GO:0006995(cellular response to nitrogen starvation);GO:0031625(ubiquitin protein ligase binding);GO:1901799(negative regulation of proteasomal protein catabolic process)	04068(FoxO signaling pathway);04136(Autophagy - other);04137(Mitophagy - animal);04140(Autophagy - animal);04371(Apelin signaling pathway);04621(NOD-like receptor signaling pathway)	NA
ciRNA46	0.432741	0.776814	0.203911	0	0	0	4	8	2	0	0	0	inf	up	0.0331957	1	yes	NW_013185658.1	11706320	11706692	+	1	ciRNA	XM_013198950.1	SLC38A2	NW_013185658.1:11706319-11706692	PREDICTED: sodium-coupled neutral amino acid transporter 2 [Anser cygnoides domesticus]	GO:0003333(amino acid transmembrane transport);GO:0005887(integral component of plasma membrane);GO:0006814(sodium ion transport);GO:0015171(amino acid transmembrane transporter activity);GO:0015293(symporter activity)	NA	NA
ciRNA2124	0	0	0	1.23594	0	0.854559	0	0	0	12	0	9	-inf	down	0.0332905	1	yes	NW_013186126.1	41436	41746	+	1	ciRNA	XM_013170588.1	ADRBK1	NW_013186126.1:41435-41769	PREDICTED: beta-adrenergic receptor kinase 1, partial [Anser cygnoides domesticus]	GO:0002029(desensitization of G-protein coupled receptor protein signaling pathway);GO:0003108(negative regulation of the force of heart contraction by chemical signal);GO:0004672(protein kinase activity);GO:0004703(G-protein coupled receptor kinase activity);GO:0005515(protein binding);GO:0005524(ATP binding);GO:0005737(cytoplasm);GO:0005829(cytosol);GO:0005886(plasma membrane);GO:0005929(cilium…	04144(Endocytosis);04340(Hedgehog signaling pathway)	EC:2.7.11.15
ciRNA175	0.649112	0.388407	0	2.26589	1.66707	1.61417	6	4	0	22	15	17	-2.4186	down	0.033561	1	yes	NW_013185965.1	460530	460886	+	1	ciRNA	XM_013200535.1	FANCG	NW_013185965.1:460529-460907	PREDICTED: Fanconi anemia group G protein [Anser cygnoides domesticus]	GO:0001541(ovarian follicle development);GO:0005730(nucleolus);GO:0005739(mitochondrion);GO:0005886(plasma membrane);GO:0006974(cellular response to DNA damage stimulus);GO:0007005(mitochondrion organization);GO:0007286(spermatid development);GO:0009314(response to radiation);GO:0043240(Fanconi anaemia nuclear complex)	03460(Fanconi anemia pathway)	NA
ciRNA2116	0	0	0	0.61797	0.55569	0.284853	0	0	0	6	5	3	-inf	down	0.0368477	1	yes	NW_013185683.1	104142	104317	-	1	ciRNA	XM_013178378.1	FCHSD1	NW_013185683.1:104125-104317	PREDICTED: F-BAR and double SH3 domains protein 1, partial [Anser cygnoides domesticus]	GO:0007274(neuromuscular synaptic transmission);GO:0030833(regulation of actin filament polymerization);GO:0031594(neuromuscular junction);GO:0055037(recycling endosome)	NA	NA
circRNA3021	0	0	0	0.308985	0.333414	0.759608	0	0	0	3	3	8	-inf	down	0.0371327	1	yes	NW_013185656.1	15346495	15351614	+	4	circRNA	XM_013187945.1	GBE1	NW_013185656.1:15327476-15346494|NW_013185656.1:15351614-15377360	PREDICTED: 1,4-alpha-glucan-branching enzyme isoform X2 [Anser cygnoides domesticus]	GO:0003824(catalytic activity);GO:0003844(1,4-alpha-glucan branching enzyme activity);GO:0004553(hydrolase activity, hydrolyzing O-glycosyl compounds);GO:0005737(cytoplasm);GO:0005975(carbohydrate metabolic process);GO:0005978(glycogen biosynthetic process);GO:0016740(transferase activity);GO:0016757(transferase activity, transferring glycosyl groups);GO:0030246(carbohydrate binding);GO:0043169(c…	00500(Starch and sucrose metabolism);01100(Metabolic pathways)	EC:2.4.1.18
circRNA1059	0.108185	0.291305	0	1.02995	1.4448	0.569706	1	3	0	10	13	6	-2.92995	down	0.0379662	1	yes	NW_013185944.1	242391	246457	+	2	circRNA	XM_013199991.1	LOC106048154	NW_013185944.1:231104-242390|NW_013185944.1:246457-262805	PREDICTED: SH3 and multiple ankyrin repeat domains protein 3-like [Anser cygnoides domesticus]	GO:0000165(MAPK cascade);GO:0003779(actin binding);GO:0005515(protein binding);GO:0005737(cytoplasm);GO:0005829(cytosol);GO:0005886(plasma membrane);GO:0007411(axon guidance);GO:0007416(synapse assembly);GO:0007612(learning);GO:0007613(memory);GO:0008022(protein C-terminus binding);GO:0008270(zinc ion binding);GO:0017124(SH3 domain binding);GO:0021773(striatal medium spiny neuron differentiation)…	NA	NA
circRNA2003	0	0.971018	1.32542	0.102995	0	0	0	10	13	1	0	0	4.47875	up	0.0390632	1	yes	NW_013185664.1	10815578	10821774	+	4	circRNA	XM_013172743.1	DCUN1D4	NW_013185664.1:10813169-10815577|NW_013185664.1:10821774-10822228	PREDICTED: DCN1-like protein 4 isoform X3 [Calidris pugnax]	GO:0000151(ubiquitin ligase complex);GO:0005634(nucleus);GO:0031624(ubiquitin conjugating enzyme binding);GO:0032182(ubiquitin-like protein binding);GO:0045116(protein neddylation);GO:0051443(positive regulation of ubiquitin-protein transferase activity);GO:0097602(cullin family protein binding)	NA	NA
circRNA1474	0	0.291305	0	0.20599	1.55593	1.32931	0	3	0	2	14	14	-3.40758	down	0.0419086	1	yes	NW_013185752.1	1449017	1465421	+	4	circRNA	XM_013189194.1	ARHGAP15	NW_013185752.1:1418962-1449016|NW_013185752.1:1465421-1572254	PREDICTED: rho GTPase-activating protein 15 isoform X2 [Anser cygnoides domesticus]	GO:0005096(GTPase activator activity);GO:0005737(cytoplasm);GO:0007165(signal transduction);GO:0008360(regulation of cell shape);GO:0016020(membrane);GO:0043547(positive regulation of GTPase activity)	NA	NA
circRNA513	1.83915	2.33044	1.01956	0.720964	0.444552	0.379804	17	24	10	7	4	4	1.74759	up	0.0421222	1	yes	NW_013185891.1	726697	727170	-	2	circRNA	XM_013198017.1	KLHL18	NW_013185891.1:724457-726696|NW_013185891.1:727170-727561	PREDICTED: kelch-like protein 18 isoform X3 [Anser cygnoides domesticus]	GO:0004842(ubiquitin-protein transferase activity);GO:0031463(Cul3-RING ubiquitin ligase complex);GO:0016567(protein ubiquitination)	NA	NA
circRNA2163	0	0.485509	1.22347	0	0	0	0	5	12	0	0	0	inf	up	0.0425607	1	yes	NW_013185777.1	86744	99819	-	2	circRNA	XM_013191218.1	CLPB	NW_013185777.1:74619-86744|NW_013185777.1:99925-100732	PREDICTED: caseinolytic peptidase B protein homolog [Anser cygnoides domesticus]	GO:0005524(ATP binding);GO:0005739(mitochondrion);GO:0016887(ATPase activity);GO:0034605(cellular response to heat)	NA	NA
ciRNA174	0.324556	1.06812	0.203911	2.67787	2.22276	2.46873	3	11	2	26	20	26	-2.20655	down	0.0436004	1	yes	NW_013185965.1	458502	458720	+	1	ciRNA	XM_013200535.1	FANCG	NW_013185965.1:458501-458746	PREDICTED: Fanconi anemia group G protein [Anser cygnoides domesticus]	GO:0001541(ovarian follicle development);GO:0005730(nucleolus);GO:0005739(mitochondrion);GO:0005886(plasma membrane);GO:0006974(cellular response to DNA damage stimulus);GO:0007005(mitochondrion organization);GO:0007286(spermatid development);GO:0009314(response to radiation);GO:0043240(Fanconi anaemia nuclear complex)	03460(Fanconi anemia pathway)	NA
ciRNA73	2.59645	1.45653	0.305867	8.44558	4.00097	5.12736	24	15	3	82	36	54	-2.01142	down	0.0438382	1	yes	NW_013185654.1	1212982	1213204	-	1	ciRNA	XM_013183207.1	DNMBP	NW_013185654.1:1212958-1213204	PREDICTED: dynamin-binding protein [Anser cygnoides domesticus]	GO:0005089(Rho guanyl-nucleotide exchange factor activity);GO:0005737(cytoplasm);GO:0035023(regulation of Rho protein signal transduction);GO:0035556(intracellular signal transduction);GO:0043547(positive regulation of GTPase activity)	NA	NA
ciRNA1347	0	0	0.305867	1.02995	1.22252	0.854559	0	0	3	10	11	9	-3.34456	down	0.0439927	1	yes	NW_013186013.1	164555	164739	-	1	ciRNA	XM_013201354.1	LOC106049174	NW_013186013.1:164531-164739	PREDICTED: kinesin-like protein KIF12, partial [Anser cygnoides domesticus]	GO:0003777(microtubule motor activity);GO:0005524(ATP binding);GO:0005815(microtubule organizing center);GO:0005871(kinesin complex);GO:0005874(microtubule);GO:0007018(microtubule-based movement);GO:0008017(microtubule binding);GO:0016887(ATPase activity)	NA	NA
circRNA700	0.540927	0.194204	0.509778	0	0	0	5	2	5	0	0	0	inf	up	0.0443788	1	yes	NW_013185855.1	516762	524553	+	3	circRNA	XM_013196118.1	FBXW8	NW_013185855.1:516074-516761|NW_013185855.1:524553-537693	PREDICTED: F-box/WD repeat-containing protein 8 isoform X2 [Anser cygnoides domesticus]	GO:0004842(ubiquitin-protein transferase activity);GO:0005794(Golgi apparatus);GO:0007030(Golgi organization);GO:0008283(cell proliferation);GO:0016567(protein ubiquitination);GO:0019005(SCF ubiquitin ligase complex);GO:0031467(Cul7-RING ubiquitin ligase complex);GO:0048471(perinuclear region of cytoplasm);GO:0050775(positive regulation of dendrite morphogenesis);GO:1990393(3M complex)	04120(Ubiquitin mediated proteolysis)	NA
ciRNA2147	0	0	0	0.41198	0.55569	0.379804	0	0	0	4	5	4	-inf	down	0.0461915	1	yes	NW_013185706.1	4899226	4899711	+	1	ciRNA	XM_013182547.1	NR1H4	NW_013185706.1:4899225-4899736	bile acid receptor isoform X2 [Anas platyrhynchos]	GO:0000122(negative regulation of transcription by RNA polymerase II);GO:0000980(RNA polymerase II distal enhancer sequence-specific DNA binding);GO:0003707(steroid hormone receptor activity);GO:0005719(nuclear euchromatin);GO:0006366(transcription by RNA polymerase II);GO:0007219(Notch signaling pathway);GO:0008206(bile acid metabolic process);GO:0008270(zinc ion binding);GO:0034255(regulation o…	NA	NA
circRNA1161	1.08185	2.03914	0.203911	0.308985	0.333414	0	10	21	2	3	3	0	2.37177	up	0.0474633	1	yes	NW_013185841.1	181140	181407	+	2	circRNA	XM_013195468.1	EPB41	NW_013185841.1:180924-181139|NW_013185841.1:210682-213138	PREDICTED: protein 4.1 isoform X9 [Anser cygnoides domesticus]	GO:0003779(actin binding);GO:0005198(structural molecule activity);GO:0005545(1-phosphatidylinositol binding);GO:0005886(plasma membrane);GO:0019898(extrinsic component of membrane);GO:0030054(cell junction);GO:0030863(cortical cytoskeleton);GO:0030866(cortical actin cytoskeleton organization);GO:0032092(positive regulation of protein binding)	NA	NA
circRNA1126	0.324556	0	1.42738	0	0	0	3	0	14	0	0	0	inf	up	0.0479579	1	yes	NW_013186033.1	115490	116319	+	2	circRNA	XM_013201641.1	LOC106049357	NW_013186033.1:114419-115336|NW_013186033.1:116621-116981	PREDICTED: soluble scavenger receptor cysteine-rich domain-containing protein SSC5D-like [Anser cygnoides domesticus]	GO:0005044(scavenger receptor activity);GO:0005615(extracellular space);GO:0006898(receptor-mediated endocytosis);GO:0016021(integral component of membrane);GO:0030670(phagocytic vesicle membrane);GO:0070062(extracellular exosome)	NA	NA
ciRNA1881	0	0	0	0.308985	1.00024	0.189902	0	0	0	3	9	2	-inf	down	0.0482065	1	yes	NW_013185753.1	209625	210026	-	1	ciRNA	XM_013189252.1	MLXIPL	NW_013185753.1:209607-210026	PREDICTED: carbohydrate-responsive element-binding protein [Anser cygnoides domesticus]	GO:0003700(DNA binding transcription factor activity);GO:0005634(nucleus);GO:0006357(regulation of transcription by RNA polymerase II);GO:0071322(cellular response to carbohydrate stimulus)	NA	NA
circRNA4	0.108185	0.291305	0.509778	2.0599	1.66707	0.94951	1	3	5	20	15	10	-2.36264	down	0.048987	1	yes	NW_013185888.1	505957	507987	+	2	circRNA	XM_013197810.1	INPP4B	NW_013185888.1:483830-505956|NW_013185888.1:507987-544228	PREDICTED: type II inositol 3,4-bisphosphate 4-phosphatase isoform X7 [Anser cygnoides domesticus]	GO:0005737(cytoplasm);GO:0007165(signal transduction);GO:0016316(phosphatidylinositol-3,4-bisphosphate 4-phosphatase activity);GO:0036092(phosphatidylinositol-3-phosphate biosynthetic process)	00562(Inositol phosphate metabolism);01100(Metabolic pathways);04070(Phosphatidylinositol signaling system)	EC:3.1.3.66
circRNA337	0.540927	0.194204	0.407822	0	0	0	5	2	4	0	0	0	inf	up	0.0523577	1	no	NW_013185955.1	29293	36988	-	5	circRNA	XM_013200261.1	HSD17B4	NW_013185955.1:20932-29292|NW_013185955.1:36988-47755	PREDICTED: peroxisomal multifunctional enzyme type 2 [Anser cygnoides domesticus]	GO:0000038(very long-chain fatty acid metabolic process);GO:0001649(osteoblast differentiation);GO:0003857(3-hydroxyacyl-CoA dehydrogenase activity);GO:0005102(receptor binding);GO:0005739(mitochondrion);GO:0005778(peroxisomal membrane);GO:0006635(fatty acid beta-oxidation);GO:0008209(androgen metabolic process);GO:0008210(estrogen metabolic process);GO:0016508(long-chain-enoyl-CoA hydratase acti…	00120(Primary bile acid biosynthesis);01040(Biosynthesis of unsaturated fatty acids);01100(Metabolic pathways);01212(Fatty acid metabolism);04146(Peroxisome)	EC:4.2.1.119
ciRNA639	0.432741	0.582611	0.203911	0	0	0	4	6	2	0	0	0	inf	up	0.0527447	1	no	NW_013185674.1	3196812	3197189	+	1	ciRNA	XM_013175854.1	SEC24A	NW_013185674.1:3196811-3197189	PREDICTED: protein transport protein Sec24A [Anser cygnoides domesticus]	GO:0006886(intracellular protein transport);GO:0006888(ER to Golgi vesicle-mediated transport);GO:0008270(zinc ion binding);GO:0030127(COPII vesicle coat);GO:0045714(regulation of low-density lipoprotein particle receptor biosynthetic process);GO:0050714(positive regulation of protein secretion)	04141(Protein processing in endoplasmic reticulum)	NA
circRNA2029	0	0.485509	1.01956	0	0	0	0	5	10	0	0	0	inf	up	0.0545158	1	no	NW_013185668.1	322014	350305	-	2	circRNA	XM_013174125.1	SUSD6	NW_013185668.1:317648-322013|NW_013185668.1:350305-354180	PREDICTED: sushi domain-containing protein 6 isoform X2 [Anser cygnoides domesticus]	GO:0006974(cellular response to DNA damage stimulus);GO:0008219(cell death);GO:0016021(integral component of membrane)	NA	NA
ciRNA1111	0	0.485509	1.01956	0	0	0	0	5	10	0	0	0	inf	up	0.0547144	1	no	NW_013185670.1	6002923	6003753	-	1	ciRNA	XM_013174868.1	AHSG	NW_013185670.1:6002885-6003753	PREDICTED: alpha-2-HS-glycoprotein isoform X2 [Anser cygnoides domesticus]	GO:0001503(ossification);GO:0004866(endopeptidase inhibitor activity);GO:0004869(cysteine-type endopeptidase inhibitor activity);GO:0006953(acute-phase response);GO:0010951(negative regulation of endopeptidase activity);GO:0030502(negative regulation of bone mineralization);GO:0031012(extracellular matrix);GO:0050727(regulation of inflammatory response);GO:0050766(positive regulation of phagocyto…	NA	NA
circRNA2215	0	1.16522	0.407822	0	0	0	0	12	4	0	0	0	inf	up	0.0550983	1	no	NW_013186119.1	84737	86237	-	1	intergenic	intergenic_circRNA	intergenic_circRNA	NW_013186119.1:84736-86237	NA	NA	NA	NA
circRNA3443	0	0	0	0.41198	0.444552	0.379804	0	0	0	4	4	4	-inf	down	0.0557261	1	no	NW_013185744.1	1663043	1668115	+	3	circRNA	XM_013188282.1	ABCA1	NW_013185744.1:1657967-1663042|NW_013185744.1:1668115-1686704	PREDICTED: ATP-binding cassette sub-family A member 1 isoform X2 [Anser cygnoides domesticus]	GO:0005524(ATP binding);GO:0005887(integral component of plasma membrane);GO:0006869(lipid transport);GO:0006911(phagocytosis, engulfment);GO:0033344(cholesterol efflux);GO:0034186(apolipoprotein A-I binding);GO:0042626(ATPase activity, coupled to transmembrane movement of substances);GO:0043231(intracellular membrane-bounded organelle);GO:0043691(reverse cholesterol transport);GO:0055085(transme…	02010(ABC transporters)	NA
circRNA370	0.324556	0.873916	0.101956	0	0	0	3	9	1	0	0	0	inf	up	0.055759	1	no	NW_013185923.1	692484	692809	+	2	circRNA	XM_013199312.1	WWTR1	NW_013185923.1:684443-692483|NW_013185923.1:692809-693033	PREDICTED: WW domain-containing transcription regulator protein 1 isoform X1 [Anser cygnoides domesticus]	GO:0000122(negative regulation of transcription by RNA polymerase II);GO:0001649(osteoblast differentiation);GO:0003713(transcription coactivator activity);GO:0003714(transcription corepressor activity);GO:0005654(nucleoplasm);GO:0005667(transcription factor complex);GO:0005737(cytoplasm);GO:0006469(negative regulation of protein kinase activity);GO:0008284(positive regulation of cell proliferati…	NA	NA
ciRNA2571	0	0	0	0	0.777967	0.854559	0	0	0	0	7	9	-inf	down	0.0574183	1	no	NW_013186045.1	163392	163562	-	1	ciRNA	XM_013201764.1	C3	NW_013186045.1:163371-163562	PREDICTED: complement C3 isoform X3 [Anser cygnoides domesticus]	GO:0004252(serine-type endopeptidase activity);GO:0005576(extracellular region);GO:0006956(complement activation);GO:0006957(complement activation, alternative pathway);GO:0030449(regulation of complement activation)	04080(Neuroactive ligand-receptor interaction);04145(Phagosome);05168(Herpes simplex virus 1 infection)	NA
circRNA3389	0	0	0	0.20599	0.444552	0.569706	0	0	0	2	4	6	-inf	down	0.0581496	1	no	NW_013185702.1	1068864	1090636	+	2	circRNA	XM_013182016.1	COBL	NW_013185702.1:1043533-1068863|NW_013185702.1:1090636-1093515	PREDICTED: protein cordon-bleu isoform X5 [Anser cygnoides domesticus]	GO:0000578(embryonic axis specification);GO:0001726(ruffle);GO:0001757(somite specification);GO:0001843(neural tube closure);GO:0001889(liver development);GO:0003785(actin monomer binding);GO:0005884(actin filament);GO:0005938(cell cortex);GO:0016020(membrane);GO:0030041(actin filament polymerization);GO:0030903(notochord development);GO:0033504(floor plate development);GO:0043025(neuronal cell b…	NA	NA
circRNA3672	0	0	0	1.64792	0	0.284853	0	0	0	16	0	3	-inf	down	0.0592809	1	no	NW_013185717.1	2387104	2409280	-	1	intergenic	intergenic_circRNA	intergenic_circRNA	NW_013185717.1:2387103-2409280	NA	NA	NA	NA
ciRNA782	0	1.84493	1.42738	0.41198	0	0	0	19	14	4	0	0	2.98967	up	0.0597233	1	no	NW_013185684.1	40126	40405	-	1	ciRNA	XM_013178593.1	LOC106034444	NW_013185684.1:40091-40405	PREDICTED: aryl hydrocarbon receptor-like [Anser cygnoides domesticus]	GO:0003677(DNA binding);GO:0003700(DNA binding transcription factor activity);GO:0006351(transcription, DNA-templated);GO:0009410(response to xenobiotic stimulus);GO:0030522(intracellular receptor signaling pathway);GO:0034753(nuclear aryl hydrocarbon receptor complex);GO:0045944(positive regulation of transcription by RNA polymerase II);GO:0046983(protein dimerization activity)	NA	NA
circRNA3706	0	0	0	0.308985	0.55569	0.284853	0	0	0	3	5	3	-inf	down	0.0598242	1	no	NW_013185732.1	2457692	2473673	-	6	circRNA	XM_013186585.1	TMEM56	NW_013185732.1:2473673-2484327	PREDICTED: transmembrane protein 56 [Anser cygnoides domesticus]	GO:0016021(integral component of membrane)	NA	NA
circRNA95	0.216371	0.485509	0.305867	0	0	0	2	5	3	0	0	0	inf	up	0.0619529	1	no	NW_013185654.1	572778	576283	-	3	circRNA	XM_013174497.1	LOC106031650	NW_013185654.1:539727-572777|NW_013185654.1:576283-591506	PREDICTED: UPF0668 protein C10orf76 homolog [Anser cygnoides domesticus]	GO:0005515(protein binding);GO:0016021(integral component of membrane)	NA	NA
circRNA4228	0	0	0	0	0.444552	1.13941	0	0	0	0	4	12	-inf	down	0.0632334	1	no	NW_013186119.1	85966	86117	+	1	intergenic	intergenic_circRNA	intergenic_circRNA	NW_013186119.1:85965-86117	NA	NA	NA	NA
ciRNA727	0	0.194204	0.203911	1.33893	0.666829	0.569706	0	2	2	13	6	6	-2.69358	down	0.0651624	1	no	NW_013185963.1	61566	61861	-	1	ciRNA	XM_013200426.1	LASP1	NW_013185963.1:61544-61861	PREDICTED: LIM and SH3 domain protein 1 isoform X2 [Anser cygnoides domesticus]	GO:0005070(SH3/SH2 adaptor activity);GO:0005515(protein binding);GO:0005925(focal adhesion);GO:0006811(ion transport);GO:0008270(zinc ion binding);GO:0009967(positive regulation of signal transduction);GO:0015075(ion transmembrane transporter activity);GO:0030864(cortical actin cytoskeleton);GO:0034220(ion transmembrane transport);GO:0051015(actin filament binding);GO:0070062(extracellular exosom…	NA	NA
circRNA22	2.59645	1.45653	1.42738	1.02995	0	0.379804	24	15	14	10	0	4	1.95883	up	0.0656786	1	no	NW_013185890.1	866231	868828	+	3	circRNA	XM_013197908.1	HGS	NW_013185890.1:865686-866230|NW_013185890.1:868828-869394	PREDICTED: hepatocyte growth factor-regulated tyrosine kinase substrate, partial [Anser cygnoides domesticus]	GO:0005769(early endosome);GO:0006622(protein targeting to lysosome);GO:0010324(membrane invagination);GO:0010628(positive regulation of gene expression);GO:0019904(protein domain specific binding);GO:0043405(regulation of MAP kinase activity);GO:0046426(negative regulation of JAK-STAT cascade);GO:0046872(metal ion binding);GO:0070062(extracellular exosome);GO:0072657(protein localization to memb…	04144(Endocytosis);04145(Phagosome)	NA
ciRNA604	0.324556	0.388407	0.305867	0	0	0	3	4	3	0	0	0	inf	up	0.0665363	1	no	NW_013185670.1	6004324	6005222	-	1	ciRNA	XM_013174868.1	AHSG	NW_013185670.1:6004323-6005222	PREDICTED: alpha-2-HS-glycoprotein isoform X2 [Anser cygnoides domesticus]	GO:0001503(ossification);GO:0004866(endopeptidase inhibitor activity);GO:0004869(cysteine-type endopeptidase inhibitor activity);GO:0006953(acute-phase response);GO:0010951(negative regulation of endopeptidase activity);GO:0030502(negative regulation of bone mineralization);GO:0031012(extracellular matrix);GO:0050727(regulation of inflammatory response);GO:0050766(positive regulation of phagocyto…	NA	NA
circRNA41	0.649112	0.873916	0	0	0	0	6	9	0	0	0	0	inf	up	0.0668443	1	no	NW_013185700.1	1003277	1019332	-	2	circRNA	XM_013181671.1	GHR	NW_013185700.1:948379-1003276|NW_013185700.1:1019332-1039305	PREDICTED: growth hormone receptor [Anser cygnoides domesticus]	GO:0004896(cytokine receptor activity);GO:0016021(integral component of membrane);GO:0019221(cytokine-mediated signaling pathway)	04060(Cytokine-cytokine receptor interaction);04080(Neuroactive ligand-receptor interaction)	NA
circRNA164	0.432741	1.74783	0.611734	0.514975	0	0	4	18	6	5	0	0	2.43888	up	0.0682592	1	no	NW_013185719.1	2398148	2418728	+	4	circRNA	XM_013184773.1	ATP9B	NW_013185719.1:2373765-2398147|NW_013185719.1:2418728-2441306	PREDICTED: probable phospholipid-transporting ATPase IIB isoform X3 [Anser cygnoides domesticus]	GO:0004012(phospholipid-translocating ATPase activity);GO:0005768(endosome);GO:0005802(trans-Golgi network);GO:0005886(plasma membrane);GO:0006890(retrograde vesicle-mediated transport, Golgi to ER);GO:0006897(endocytosis)	NA	EC:7.6.2.1
ciRNA76	0.216371	0.291305	0.407822	0	0	0	2	3	4	0	0	0	inf	up	0.0710042	1	no	NW_013185654.1	6072821	6075706	+	1	ciRNA	XM_013201691.1	SCD	NW_013185654.1:6072820-6075706	Acyl-CoA desaturase, partial [Anas platyrhynchos]	GO:0004768(stearoyl-CoA 9-desaturase activity);GO:0005506(iron ion binding);GO:0005789(endoplasmic reticulum membrane);GO:0006636(unsaturated fatty acid biosynthetic process);GO:0016021(integral component of membrane);GO:0055114(oxidation-reduction process)	01040(Biosynthesis of unsaturated fatty acids);01100(Metabolic pathways);01212(Fatty acid metabolism);03320(PPAR signaling pathway)	EC:1.14.19.1
ciRNA1876	0	0	0	0.514975	0.222276	0.379804	0	0	0	5	2	4	-inf	down	0.071864	1	no	NW_013185747.1	15063	15305	+	1	ciRNA	XM_013188500.1	PUS3	NW_013185747.1:15062-15327	PREDICTED: tRNA pseudouridine(38/39) synthase [Anser cygnoides domesticus]	GO:0003723(RNA binding);GO:0009982(pseudouridine synthase activity);GO:0031119(tRNA pseudouridine synthesis)	NA	EC:5.4.99.45
ciRNA660	8.22208	12.2348	3.56845	3.19284	2.55618	3.51319	76	126	35	31	23	37	1.37513	up	0.074765	1	no	NW_013185883.1	924522	925635	-	1	ciRNA	XR_001213282.1	LOC106046540	NW_013185883.1:924521-925635	NA	NA	NA	NA
circRNA712	0.216371	0	1.22347	0	0	0	2	0	12	0	0	0	inf	up	0.0761855	1	no	NW_013186137.1	10811	11782	-	3	circRNA	XM_013170642.1	HPX	NW_013186137.1:10486-10810|NW_013186137.1:11782-12050	PREDICTED: hemopexin [Anser cygnoides domesticus]	GO:0002639(positive regulation of immunoglobulin production);GO:0002925(positive regulation of humoral immune response mediated by circulating immunoglobulin);GO:0020027(hemoglobin metabolic process);GO:0042168(heme metabolic process);GO:0060335(positive regulation of interferon-gamma-mediated signaling pathway);GO:0070062(extracellular exosome);GO:0072562(blood microparticle)	NA	NA
ciRNA298	0.973668	0.679713	0.509778	0.308985	0.222276	0	9	7	5	3	2	0	2.02565	up	0.0778407	1	no	NW_013185665.1	10977473	10977892	+	1	ciRNA	XM_013173112.1	LOC106031011	NW_013185665.1:10977472-10977952	PREDICTED: cystine/glutamate transporter-like isoform X2 [Tinamus guttatus]	GO:0005887(integral component of plasma membrane);GO:0015179(L-amino acid transmembrane transporter activity);GO:0015297(antiporter activity);GO:1902475(L-alpha-amino acid transmembrane transport)	04216(Ferroptosis)	NA
circRNA843	1.40641	0.679713	0	0.102995	0	0	13	7	0	1	0	0	4.34018	up	0.0787416	1	no	NW_013185748.1	1050915	1052003	-	3	circRNA	XM_013188813.1	C5	NW_013185748.1:1050128-1050914|NW_013185748.1:1052003-1054137	PREDICTED: complement C5 [Anser cygnoides domesticus]	GO:0004866(endopeptidase inhibitor activity);GO:0005615(extracellular space);GO:0010575(positive regulation of vascular endothelial growth factor production);GO:0010760(negative regulation of macrophage chemotaxis);GO:0010951(negative regulation of endopeptidase activity);GO:0045766(positive regulation of angiogenesis);GO:0070062(extracellular exosome);GO:0090197(positive regulation of chemokine …	04080(Neuroactive ligand-receptor interaction);05168(Herpes simplex virus 1 infection)	NA
circRNA480	0.324556	0.291305	0.305867	0	0	0	3	3	3	0	0	0	inf	up	0.0788849	1	no	NW_013185665.1	336869	337966	-	2	circRNA	XM_013172843.1	LRP6	NW_013185665.1:327827-336868|NW_013185665.1:337966-350847	PREDICTED: low-density lipoprotein receptor-related protein 6 isoform X2 [Anser cygnoides domesticus]	GO:0016021(integral component of membrane);GO:0001843(neural tube closure);GO:0003344(pericardium morphogenesis);GO:0005041(low-density lipoprotein particle receptor activity);GO:0005901(caveola);GO:0007268(chemical synaptic transmission);GO:0009880(embryonic pattern specification);GO:0009986(cell surface);GO:0014029(neural crest formation);GO:0014033(neural crest cell differentiation);GO:0017147…	04150(mTOR signaling pathway);04310(Wnt signaling pathway)	NA
circRNA1400	0.324556	0.291305	0.305867	0	0	0	3	3	3	0	0	0	inf	up	0.0789536	1	no	NW_013185655.1	9055699	9064135	-	2	circRNA	XM_013179956.1	SLC2A9	NW_013185655.1:9050078-9055699|NW_013185655.1:9064135-9080144	PREDICTED: solute carrier family 2, facilitated glucose transporter member 9 [Anser cygnoides domesticus]	GO:0005355(glucose transmembrane transporter activity);GO:0005886(plasma membrane);GO:0016021(integral component of membrane);GO:0046415(urate metabolic process);GO:1904659(glucose transmembrane transport)	NA	NA
circRNA271	1.19004	0.388407	0.101956	0.102995	0	0	11	4	1	1	0	0	4.02816	up	0.079222	1	no	NW_013185765.1	1372322	1374457	-	2	circRNA	XM_013190392.1	CLASP2	NW_013185765.1:1369008-1372321|NW_013185765.1:1374457-1375266	PREDICTED: CLIP-associating protein 2 isoform X9 [Anser cygnoides domesticus]	GO:0000226(microtubule cytoskeleton organization);GO:0000776(kinetochore);GO:0000777(condensed chromosome kinetochore);GO:0002162(dystroglycan binding);GO:0005794(Golgi apparatus);GO:0005802(trans-Golgi network);GO:0005815(microtubule organizing center);GO:0005829(cytosol);GO:0005874(microtubule);GO:0005881(cytoplasmic microtubule);GO:0005886(plasma membrane);GO:0005925(focal adhesion);GO:0005938…	NA	NA
circRNA3736	0	0	0	0.20599	0.333414	0.379804	0	0	0	2	3	4	-inf	down	0.0822858	1	no	NW_013185674.1	8950800	8952126	-	2	circRNA	XM_013176081.1	LOC106032875	NW_013185674.1:8950717-8950800|NW_013185674.1:8952126-8952572	PREDICTED: ovoinhibitor-like [Anser cygnoides domesticus]	GO:0002020(protease binding);GO:0004867(serine-type endopeptidase inhibitor activity);GO:0005515(protein binding);GO:0005576(extracellular region);GO:0010951(negative regulation of endopeptidase activity);GO:0019870(potassium channel inhibitor activity)	NA	NA
circRNA2937	0	0	0.305867	0.823959	1.00024	0.569706	0	0	3	8	9	6	-2.96839	down	0.0823525	1	no	NW_013185753.1	838619	838782	+	1	circRNA	XM_013189260.1	WBSCR27	NW_013185753.1:839879-840104	PREDICTED: Williams-Beuren syndrome chromosomal region 27 protein, partial [Anser cygnoides domesticus]	GO:0005739(mitochondrion)	NA	NA
ciRNA13	1.19004	1.06812	1.01956	0	0.666829	0.189902	11	11	10	0	6	2	1.93578	up	0.0830905	1	no	NW_013185793.1	2354400	2354615	+	1	ciRNA	XR_001211553.1	LOC106043208	NW_013185793.1:2354399-2354636	dedicator of cytokinesis protein 2-like, partial [Anas platyrhynchos]	NA	NA	NA
circRNA4050	0	0	0	0	0.222276	1.23436	0	0	0	0	2	13	-inf	down	0.0842956	1	no	NW_013185697.1	4549647	4551235	-	2	circRNA	XM_013181126.1	ZNF236	NW_013185697.1:4545399-4549646|NW_013185697.1:4551235-4555805	PREDICTED: zinc finger protein 236 isoform X6 [Anser cygnoides domesticus]	GO:0003676(nucleic acid binding);GO:0046872(metal ion binding)	NA	NA
ciRNA1543	0	0	0.101956	0.308985	0.55569	0.569706	0	0	1	3	5	6	-3.81442	down	0.0844655	1	no	NW_013185811.1	15626	15769	-	1	ciRNA	XM_013193662.1	MARCH7	NW_013185811.1:15601-15769	PREDICTED: E3 ubiquitin-protein ligase MARCH7 isoform X5 [Anser cygnoides domesticus]	GO:0002643(regulation of tolerance induction);GO:0008270(zinc ion binding);GO:0042130(negative regulation of T cell proliferation)	NA	EC:2.3.2.27
ciRNA33	0.324556	0	0	2.88386	0.777967	0	3	0	0	28	7	0	-3.49602	down	0.0848276	1	no	NW_013185890.1	1149299	1149526	-	1	ciRNA	XM_013197939.1	FASN	NW_013185890.1:1149274-1149526	PREDICTED: fatty acid synthase [Anser cygnoides domesticus]	GO:0004313([acyl-carrier-protein] S-acetyltransferase activity);GO:0004314([acyl-carrier-protein] S-malonyltransferase activity);GO:0004315(3-oxoacyl-[acyl-carrier-protein] synthase activity);GO:0004316(3-oxoacyl-[acyl-carrier-protein] reductase (NADPH) activity);GO:0004317(3-hydroxypalmitoyl-[acyl-carrier-protein] dehydratase activity);GO:0004319(enoyl-[acyl-carrier-protein] reductase (NADPH, B-…	00061(Fatty acid biosynthesis);01100(Metabolic pathways);01212(Fatty acid metabolism);04910(Insulin signaling pathway)	EC:2.3.1.85
ciRNA590	0.108185	0.0971018	0	0.61797	0.444552	0.664657	1	1	0	6	4	7	-3.0727	down	0.0850286	1	no	NW_013185672.1	7199831	7200111	-	1	ciRNA	XM_013175494.1	SGK1	NW_013185672.1:7199807-7200111	PREDICTED: serine/threonine-protein kinase Sgk1 [Anser cygnoides domesticus]	GO:0001558(regulation of cell growth);GO:0004674(protein serine/threonine kinase activity);GO:0005246(calcium channel regulator activity);GO:0005634(nucleus);GO:0005737(cytoplasm);GO:0006883(cellular sodium ion homeostasis);GO:0010765(positive regulation of sodium ion transport);GO:0015459(potassium channel regulator activity);GO:0017080(sodium channel regulator activity);GO:0017081(chloride chan…	04068(FoxO signaling pathway);04150(mTOR signaling pathway)	EC:2.7.11.1
circRNA2967	0	0	0	0.61797	0.111138	0.379804	0	0	0	6	1	4	-inf	down	0.0857514	1	no	NW_013185797.1	1033810	1037750	-	3	circRNA	XM_013192718.1	STT3B	NW_013185797.1:1030163-1033809|NW_013185797.1:1037750-1039651	dolichyl-diphosphooligosaccharide--protein glycosyltransferase subunit STT3B [Gallus gallus]	GO:0004579(dolichyl-diphosphooligosaccharide-protein glycotransferase activity);GO:0006516(glycoprotein catabolic process);GO:0006986(response to unfolded protein);GO:0008250(oligosaccharyltransferase complex);GO:0016021(integral component of membrane);GO:0018279(protein N-linked glycosylation via asparagine);GO:0030433(ubiquitin-dependent ERAD pathway);GO:0043686(co-translational protein modific…	00510(N-Glycan biosynthesis);00513(Various types of N-glycan biosynthesis);01100(Metabolic pathways);04141(Protein processing in endoplasmic reticulum)	EC:2.4.99.18
circRNA1026	0.216371	0.0971018	0.101956	1.23594	0.889105	0.284853	2	1	1	12	8	3	-2.5363	down	0.0869144	1	no	NW_013185808.1	1933072	1936246	+	4	circRNA	XM_013193462.1	ACACA	NW_013185808.1:1929700-1933071|NW_013185808.1:1936246-1943675	PREDICTED: LOW QUALITY PROTEIN: acetyl-CoA carboxylase 1 [Anser cygnoides domesticus]	GO:0005623(cell)	00061(Fatty acid biosynthesis);00620(Pyruvate metabolism);00640(Propanoate metabolism);01100(Metabolic pathways);01212(Fatty acid metabolism);04910(Insulin signaling pathway)	EC:6.4.1.2
circRNA3434	0	0	0	0.102995	0.444552	0.474755	0	0	0	1	4	5	-inf	down	0.0870549	1	no	NW_013185738.1	3777023	3787721	+	6	circRNA	XM_013187419.1	PHLPP1	NW_013185738.1:3768851-3777022|NW_013185738.1:3787721-3796488	PH domain leucine-rich repeat-containing protein phosphatase 1 [Anas platyrhynchos]	GO:0002667(regulation of T cell anergy);GO:0003824(catalytic activity);GO:0009649(entrainment of circadian clock);GO:0042981(regulation of apoptotic process);GO:0046328(regulation of JNK cascade);GO:0051898(negative regulation of protein kinase B signaling);GO:1900744(regulation of p38MAPK cascade)	NA	EC:3.1.3.16
circRNA2086	0	0.0971018	0.101956	1.02995	0.222276	0.569706	0	1	1	10	2	6	-3.19421	down	0.0872425	1	no	NW_013185691.1	2582855	2587021	+	3	circRNA	XM_013180110.1	ZNF292	NW_013185691.1:2553174-2582854|NW_013185691.1:2587021-2596754	PREDICTED: zinc finger protein 292 isoform X4 [Anser cygnoides domesticus]	GO:0003676(nucleic acid binding);GO:0046872(metal ion binding)	NA	NA
ciRNA111	0.540927	0.194204	0.203911	0	0	0	5	2	2	0	0	0	inf	up	0.0883913	1	no	NW_013185684.1	2579570	2580577	+	1	ciRNA	XM_013178607.1	FN1	NW_013185684.1:2579569-2580577	PREDICTED: fibronectin [Anser cygnoides domesticus]	GO:0005604(basement membrane);GO:0005614(interstitial matrix);GO:0005615(extracellular space);GO:0005623(cell);GO:0005737(cytoplasm);GO:0005886(plasma membrane);GO:0006929(substrate-dependent cell migration);GO:0007155(cell adhesion);GO:0008283(cell proliferation);GO:0009986(cell surface);GO:0031012(extracellular matrix);GO:0031589(cell-substrate adhesion);GO:0045176(apical protein localization);…	04510(Focal adhesion);04512(ECM-receptor interaction);04810(Regulation of actin cytoskeleton)	NA
ciRNA2281	0	0	0	0.41198	0	0.94951	0	0	0	4	0	10	-inf	down	0.090186	1	no	NW_013185838.1	1095044	1103915	+	1	ciRNA	XM_013195323.1	MOCOS	NW_013185838.1:1095043-1103915	PREDICTED: molybdenum cofactor sulfurase isoform X2 [Anser cygnoides domesticus]	GO:0006777(Mo-molybdopterin cofactor biosynthetic process);GO:0008265(Mo-molybdopterin cofactor sulfurase activity);GO:0016740(transferase activity);GO:0016829(lyase activity);GO:0030151(molybdenum ion binding);GO:0030170(pyridoxal phosphate binding)	00790(Folate biosynthesis)	EC:2.8.1.9
circRNA1156	2.16371	0.388407	0.713689	0.514975	0.333414	0	20	4	7	5	3	0	1.94464	up	0.0936656	1	no	NW_013185808.1	1278621	1280849	+	3	circRNA	XM_013193445.1	NF1	NW_013185808.1:1278251-1278470|NW_013185808.1:1280892-1282382	PREDICTED: neurofibromin isoform X2 [Anser cygnoides domesticus]	GO:0000165(MAPK cascade);GO:0001649(osteoblast differentiation);GO:0001656(metanephros development);GO:0001666(response to hypoxia);GO:0001889(liver development);GO:0001937(negative regulation of endothelial cell proliferation);GO:0001938(positive regulation of endothelial cell proliferation);GO:0001953(negative regulation of cell-matrix adhesion);GO:0005096(GTPase activator activity);GO:0005737(…	04010(MAPK signaling pathway)	NA
ciRNA1791	0	0	0	0.41198	0.111138	0.379804	0	0	0	4	1	4	-inf	down	0.0945788	1	no	NW_013185772.1	67711	68282	-	1	ciRNA	XM_013190984.1	LOC106042201	NW_013185772.1:67689-68282	PREDICTED: ubiquitin carboxyl-terminal hydrolase CYLD-like [Anser cygnoides domesticus]	GO:0006511(ubiquitin-dependent protein catabolic process);GO:0016579(protein deubiquitination);GO:0036459(thiol-dependent ubiquitinyl hydrolase activity)	04217(Necroptosis);04622(RIG-I-like receptor signaling pathway);04625(C-type lectin receptor signaling pathway)	EC:3.4.19.12
circRNA507	0.649112	0.679713	0	0	0	0	6	7	0	0	0	0	inf	up	0.0952195	1	no	NW_013185887.1	689354	720201	+	5	circRNA	XM_013197757.1	NEK11	NW_013185887.1:685443-689353|NW_013185887.1:720201-728030	PREDICTED: serine/threonine-protein kinase Nek11 isoform X5 [Anser cygnoides domesticus]	GO:0006468(protein phosphorylation);GO:0004674(protein serine/threonine kinase activity);GO:0005524(ATP binding);GO:0005654(nucleoplasm);GO:0005730(nucleolus);GO:0016572(histone phosphorylation);GO:0031572(G2 DNA damage checkpoint);GO:0031573(intra-S DNA damage checkpoint);GO:0035556(intracellular signal transduction);GO:0044772(mitotic cell cycle phase transition);GO:1901990(regulation of mitoti…	NA	EC:2.7.11.1
ciRNA2091	0	0	0	0.308985	0.55569	0.094951	0	0	0	3	5	1	-inf	down	0.0963888	1	no	NW_013185736.1	566684	566880	-	1	ciRNA	XM_013187190.1	SORL1	NW_013185736.1:566661-566880	PREDICTED: LOW QUALITY PROTEIN: sortilin-related receptor [Anser cygnoides domesticus]	GO:0001540(amyloid-beta binding);GO:0005615(extracellular space);GO:0005641(nuclear envelope lumen);GO:0005769(early endosome);GO:0005783(endoplasmic reticulum);GO:0005802(trans-Golgi network);GO:0006622(protein targeting to lysosome);GO:0006892(post-Golgi vesicle-mediated transport);GO:0014910(regulation of smooth muscle cell migration);GO:0016021(integral component of membrane);GO:0030169(low-d…	NA	NA
ciRNA74	0.216371	0	0	0.720964	0.444552	0.664657	2	0	0	7	4	7	-3.0804	down	0.0965795	1	no	NW_013185654.1	1212984	1213204	-	1	ciRNA	XM_013183207.1	DNMBP	NW_013185654.1:1212958-1213204	PREDICTED: dynamin-binding protein [Anser cygnoides domesticus]	GO:0005089(Rho guanyl-nucleotide exchange factor activity);GO:0005737(cytoplasm);GO:0035023(regulation of Rho protein signal transduction);GO:0035556(intracellular signal transduction);GO:0043547(positive regulation of GTPase activity)	NA	NA
circRNA124	1.94734	1.65073	1.01956	1.13294	0.222276	0.379804	18	17	10	11	2	4	1.41219	up	0.0989227	1	no	NW_013185654.1	21874084	21894733	-	3	circRNA	XM_013176181.1	LOC106032959	NW_013185654.1:21696869-21874083|NW_013185654.1:21894733-21970210	PREDICTED: leucine-rich repeat-containing protein C10orf11 homolog isoform X9 [Anser cygnoides domesticus]	GO:0030318(melanocyte differentiation)	NA	NA
circRNA1068	1.19004	0	0.611734	0	0.111138	0	11	0	6	0	1	0	4.01899	up	0.0995153	1	no	NW_013185676.1	2645247	2669074	-	3	circRNA	XM_013176591.1	PEPD	NW_013185676.1:2629340-2645246|NW_013185676.1:2669074-2706257	PREDICTED: xaa-Pro dipeptidase isoform X2 [Anser cygnoides domesticus]	GO:0004177(aminopeptidase activity);GO:0006508(proteolysis);GO:0030145(manganese ion binding);GO:0070062(extracellular exosome)	NA	EC:3.4.13.9
circRNA850	0.216371	0.388407	0.203911	0	0	0	2	4	2	0	0	0	inf	up	0.0999653	1	no	NW_013185748.1	3044688	3057931	+	5	circRNA	XM_013188795.1	MVB12B	NW_013185748.1:3043631-3044687|NW_013185748.1:3057931-3070907	multivesicular body subunit 12B isoform X1 [Apteryx rowi]	GO:0000813(ESCRT I complex);GO:0005634(nucleus);GO:0005769(early endosome);GO:0005770(late endosome);GO:0005829(cytosol);GO:0005886(plasma membrane);GO:0008289(lipid binding);GO:0019075(virus maturation);GO:0042058(regulation of epidermal growth factor receptor signaling pathway);GO:0048524(positive regulation of viral process);GO:0070062(extracellular exosome)	04144(Endocytosis)	NA
circRNA1155	0.540927	0	0.713689	0	0	0	5	0	7	0	0	0	inf	up	0.10047	1	no	NW_013185838.1	1397480	1411380	+	6	circRNA	XM_013195332.1	PTPN3	NW_013185838.1:1411380-1419986	PREDICTED: tyrosine-protein phosphatase non-receptor type 3 isoform X4 [Anser cygnoides domesticus]	GO:0001784(phosphotyrosine residue binding);GO:0004725(protein tyrosine phosphatase activity);GO:0005737(cytoplasm);GO:0005856(cytoskeleton);GO:0008092(cytoskeletal protein binding);GO:0009898(cytoplasmic side of plasma membrane);GO:0017080(sodium channel regulator activity);GO:0035335(peptidyl-tyrosine dephosphorylation);GO:0045930(negative regulation of mitotic cell cycle);GO:0051045(negative r…	NA	EC:3.1.3.48
circRNA717	0.432741	1.35943	2.44693	0.720964	0.55569	0	4	14	24	7	5	0	1.73139	up	0.101131	1	no	NW_013185712.1	3965452	3976789	-	3	circRNA	XM_013183450.1	GLCCI1	NW_013185712.1:3958852-3965451|NW_013185712.1:3976789-3985489	Glucocorticoid-induced transcript 1 protein, partial [Anas platyrhynchos]	GO:0005515(protein binding);GO:0005737(cytoplasm)	NA	NA
circRNA2928	0	0	0.305867	1.64792	1.4448	0	0	0	3	16	13	0	-3.3379	down	0.10405	1	no	NW_013185777.1	1729356	1731238	+	3	circRNA	XM_013191286.1	DGAT2	NW_013185777.1:1726898-1729356|NW_013185777.1:1731238-1737165	PREDICTED: diacylglycerol O-acyltransferase 2 [Anser cygnoides domesticus]	GO:0003846(2-acylglycerol O-acyltransferase activity);GO:0004144(diacylglycerol O-acyltransferase activity);GO:0005739(mitochondrion);GO:0005783(endoplasmic reticulum);GO:0005789(endoplasmic reticulum membrane);GO:0005811(lipid droplet);GO:0006071(glycerol metabolic process);GO:0010867(positive regulation of triglyceride biosynthetic process);GO:0016021(integral component of membrane);GO:0019432(…	00561(Glycerolipid metabolism);01100(Metabolic pathways)	EC:2.3.1.75
circRNA1052	2.05552	0.582611	0.509778	0.61797	0.222276	0.094951	19	6	5	6	2	1	1.75105	up	0.104593	1	no	NW_013185670.1	8304905	8309046	+	2	circRNA	XM_013175030.1	MYO15A	NW_013185670.1:8298927-8304904|NW_013185670.1:8309046-8310701	PREDICTED: LOW QUALITY PROTEIN: unconventional myosin-XV [Anser cygnoides domesticus]	GO:0003774(motor activity);GO:0005524(ATP binding);GO:0016459(myosin complex)	NA	NA
circRNA42	0.757297	0.873916	0.815645	0.514975	0	0.189902	7	9	8	5	0	2	1.79549	up	0.105663	1	no	NW_013185700.1	1003277	1039405	-	3	circRNA	XM_013181671.1	GHR	NW_013185700.1:948379-1003276|None	PREDICTED: growth hormone receptor [Anser cygnoides domesticus]	GO:0004896(cytokine receptor activity);GO:0016021(integral component of membrane);GO:0019221(cytokine-mediated signaling pathway)	04060(Cytokine-cytokine receptor interaction);04080(Neuroactive ligand-receptor interaction)	NA
ciRNA31	0.108185	0	0	1.64792	0.444552	0	1	0	0	16	4	0	-4.27363	down	0.107198	1	no	NW_013185890.1	1141849	1142111	-	1	ciRNA	XM_013197939.1	FASN	NW_013185890.1:1141818-1142111	PREDICTED: fatty acid synthase [Anser cygnoides domesticus]	GO:0004313([acyl-carrier-protein] S-acetyltransferase activity);GO:0004314([acyl-carrier-protein] S-malonyltransferase activity);GO:0004315(3-oxoacyl-[acyl-carrier-protein] synthase activity);GO:0004316(3-oxoacyl-[acyl-carrier-protein] reductase (NADPH) activity);GO:0004317(3-hydroxypalmitoyl-[acyl-carrier-protein] dehydratase activity);GO:0004319(enoyl-[acyl-carrier-protein] reductase (NADPH, B-…	00061(Fatty acid biosynthesis);01100(Metabolic pathways);01212(Fatty acid metabolism);04910(Insulin signaling pathway)	EC:2.3.1.85
ciRNA2316	0	0	0	1.13294	0	0.284853	0	0	0	11	0	3	-inf	down	0.108133	1	no	NW_013185774.1	2459578	2460398	-	1	ciRNA	XM_013191084.1	CCDC85A	NW_013185774.1:2459577-2460398	PREDICTED: coiled-coil domain-containing protein 85A isoform X5 [Anser cygnoides domesticus]	GO:0003674(molecular_function);GO:0005575(cellular_component);GO:0008150(biological_process)	NA	NA
circRNA203	0.432741	0.194204	0.611734	0	0	0.094951	4	2	6	0	0	1	3.70547	up	0.108166	1	no	NW_013185703.1	2062368	2066084	-	2	circRNA	XR_001207424.1	SLX4IP	NW_013185703.1:2045375-2062367|NW_013185703.1:2066084-2099776	PREDICTED: protein SLX4IP [Anser cygnoides domesticus]	GO:0005515(protein binding)	NA	NA
circRNA1346	0.432741	1.55363	0.815645	2.36888	6.22373	1.42427	4	16	8	23	56	15	-1.8379	down	0.10988	1	no	NW_013185859.1	500074	510714	-	1	intergenic	intergenic_circRNA	intergenic_circRNA	NW_013185859.1:500073-510714	NA	NA	NA	NA
circRNA3133	0	0	0	0.308985	0.222276	0.189902	0	0	0	3	2	2	-inf	down	0.111047	1	no	NW_013185679.1	4322926	4350609	+	5	circRNA	XM_013177600.1	ELP4	NW_013185679.1:4313583-4322925|NW_013185679.1:4350609-4364940	PREDICTED: elongator complex protein 4 [Anser cygnoides domesticus]	GO:0005654(nucleoplasm);GO:0033588(Elongator holoenzyme complex)	NA	NA
circRNA1330	1.19004	0.194204	0	0	0	0	11	2	0	0	0	0	inf	up	0.111387	1	no	NW_013185724.1	2311454	2311803	+	1	intergenic	intergenic_circRNA	intergenic_circRNA	NW_013185724.1:2311453-2311803	NA	NA	NA	NA
ciRNA1903	0	0	0	0.514975	0.333414	0.094951	0	0	0	5	3	1	-inf	down	0.112518	1	no	NW_013185914.1	216750	216936	-	1	ciRNA	XM_013198946.1	POLE	NW_013185914.1:216726-216936	PREDICTED: DNA polymerase epsilon catalytic subunit A [Anser cygnoides domesticus]	GO:0000082(G1/S transition of mitotic cell cycle);GO:0000166(nucleotide binding);GO:0000722(telomere maintenance via recombination);GO:0000731(DNA synthesis involved in DNA repair);GO:0003677(DNA binding);GO:0003682(chromatin binding);GO:0003887(DNA-directed DNA polymerase activity);GO:0005634(nucleus);GO:0005654(nucleoplasm);GO:0005886(plasma membrane);GO:0006260(DNA replication);GO:0006270(DNA …	03030(DNA replication);03410(Base excision repair);03420(Nucleotide excision repair)	EC:2.7.7.7
circRNA1218	0.649112	0.388407	0.509778	0	0.222276	0	6	4	5	0	2	0	2.79932	up	0.116844	1	no	NW_013185660.1	13216660	13230692	+	3	circRNA	XM_013171664.1	PARD3B	NW_013185660.1:13210880-13216660|NW_013185660.1:13230692-13262967	PREDICTED: partitioning defective 3 homolog B [Anser cygnoides domesticus]	GO:0005923(bicellular tight junction);GO:0007049(cell cycle);GO:0012505(endomembrane system);GO:0016020(membrane);GO:0051301(cell division)	NA	NA
circRNA3511	0	0	0	0.720964	0	0.569706	0	0	0	7	0	6	-inf	down	0.118041	1	no	NW_013185732.1	796277	809216	+	3	circRNA	XM_013186663.1	CDC14A	NW_013185732.1:790020-796276|NW_013185732.1:809216-811497	PREDICTED: dual specificity protein phosphatase CDC14A isoform X3 [Anser cygnoides domesticus]	GO:0000922(spindle pole);GO:0004722(protein serine/threonine phosphatase activity);GO:0004725(protein tyrosine phosphatase activity);GO:0005634(nucleus);GO:0005654(nucleoplasm);GO:0005737(cytoplasm);GO:0005813(centrosome);GO:0007096(regulation of exit from mitosis);GO:0008138(protein tyrosine/serine/threonine phosphatase activity);GO:0035335(peptidyl-tyrosine dephosphorylation);GO:0051256(mitotic…	04110(Cell cycle)	EC:3.1.3.48
ciRNA471	0.108185	0	0	0.20599	0.889105	0.284853	1	0	0	2	8	3	-3.67304	down	0.119629	1	no	NW_013185736.1	566685	566880	-	1	ciRNA	XM_013187190.1	SORL1	NW_013185736.1:566661-566880	PREDICTED: LOW QUALITY PROTEIN: sortilin-related receptor [Anser cygnoides domesticus]	GO:0001540(amyloid-beta binding);GO:0005615(extracellular space);GO:0005641(nuclear envelope lumen);GO:0005769(early endosome);GO:0005783(endoplasmic reticulum);GO:0005802(trans-Golgi network);GO:0006622(protein targeting to lysosome);GO:0006892(post-Golgi vesicle-mediated transport);GO:0014910(regulation of smooth muscle cell migration);GO:0016021(integral component of membrane);GO:0030169(low-d…	NA	NA
circRNA3126	0	0	0	1.13294	0.333414	0	0	0	0	11	3	0	-inf	down	0.120882	1	no	NW_013185777.1	379121	384392	+	5	circRNA	XM_013191275.1	SLCO2B1	NW_013185777.1:369078-379120|NW_013185777.1:384392-393974	PREDICTED: solute carrier organic anion transporter family member 2B1 isoform X1 [Anser cygnoides domesticus]	GO:0005887(integral component of plasma membrane);GO:0015125(bile acid transmembrane transporter activity);GO:0015347(sodium-independent organic anion transmembrane transporter activity);GO:0015721(bile acid and bile salt transport);GO:0043252(sodium-independent organic anion transport)	NA	NA
circRNA2044	0	0.485509	0	0.41198	1.4448	0.94951	0	5	0	4	13	10	-2.53109	down	0.121861	1	no	NW_013185838.1	1397479	1411380	+	6	circRNA	XM_013195333.1	PTPN3	NW_013185838.1:1334051-1397478|NW_013185838.1:1411380-1419985	PREDICTED: tyrosine-protein phosphatase non-receptor type 3 isoform X4 [Anser cygnoides domesticus]	GO:0001784(phosphotyrosine residue binding);GO:0004725(protein tyrosine phosphatase activity);GO:0005737(cytoplasm);GO:0005856(cytoskeleton);GO:0008092(cytoskeletal protein binding);GO:0009898(cytoplasmic side of plasma membrane);GO:0017080(sodium channel regulator activity);GO:0035335(peptidyl-tyrosine dephosphorylation);GO:0045930(negative regulation of mitotic cell cycle);GO:0051045(negative r…	NA	EC:3.1.3.48
circRNA1334	3.46193	0.971018	2.24302	0	1.55593	0	32	10	22	0	14	0	2.1012	up	0.121971	1	no	NW_013185791.1	172606	173591	-	1	intergenic	intergenic_circRNA	intergenic_circRNA	NW_013185791.1:172605-173591	NA	NA	NA	NA
ciRNA643	0.973668	0	0.305867	0	0	0	9	0	3	0	0	0	inf	up	0.123523	1	no	NW_013185674.1	6245999	6246212	-	1	ciRNA	XM_013175732.1	ANXA6	NW_013185674.1:6245973-6246212	PREDICTED: annexin A6 [Anser cygnoides domesticus]	GO:0005509(calcium ion binding);GO:0005525(GTP binding);GO:0005544(calcium-dependent phospholipid binding);GO:0005739(mitochondrion);GO:0005765(lysosomal membrane);GO:0005925(focal adhesion);GO:0006816(calcium ion transport);GO:0006937(regulation of muscle contraction);GO:0015276(ligand-gated ion channel activity);GO:0015485(cholesterol binding);GO:0031902(late endosome membrane);GO:0034220(ion t…	NA	NA
circRNA283	3.89467	0.194204	0.407822	0.514975	0.55569	0	36	2	4	5	5	0	2.07036	up	0.125303	1	no	NW_013185833.1	889520	890108	-	2	circRNA	XM_013195023.1	TFRC	NW_013185833.1:888907-889519|NW_013185833.1:890108-890490	PREDICTED: transferrin receptor protein 1 [Anser cygnoides domesticus]	GO:0004998(transferrin receptor activity);GO:0005886(plasma membrane);GO:0006879(cellular iron ion homeostasis);GO:0006898(receptor-mediated endocytosis);GO:0016021(integral component of membrane);GO:0033572(transferrin transport);GO:0042470(melanosome)	04144(Endocytosis);04145(Phagosome);04216(Ferroptosis)	NA
circRNA2505	0	0	0.611734	0.20599	2.22276	1.51922	0	0	6	2	20	16	-2.69014	down	0.125975	1	no	NW_013185902.1	1079874	1080608	+	2	circRNA	XM_013198602.1	SLC45A1	NW_013185902.1:1039217-1079873|NW_013185902.1:1080608-1083261	PREDICTED: LOW QUALITY PROTEIN: proton-associated sugar transporter A [Anser cygnoides domesticus]	GO:0016021(integral component of membrane);GO:0055085(transmembrane transport)	NA	NA
circRNA827	0.324556	0	0.815645	0	0	0	3	0	8	0	0	0	inf	up	0.127015	1	no	NW_013185801.1	2144305	2148250	-	2	circRNA	XM_013193056.1	ARHGEF26	NW_013185801.1:2130134-2144304|NW_013185801.1:2148250-2153793	rho guanine nucleotide exchange factor 26 [Anas platyrhynchos]	GO:0001886(endothelial cell morphogenesis);GO:0005089(Rho guanyl-nucleotide exchange factor activity);GO:0035023(regulation of Rho protein signal transduction);GO:0043547(positive regulation of GTPase activity);GO:0097178(ruffle assembly)	05132(Salmonella infection)	NA
circRNA1349	0.324556	0	0.815645	0	0	0	3	0	8	0	0	0	inf	up	0.127428	1	no	NW_013185876.1	1217943	1227618	-	1	intergenic	intergenic_circRNA	intergenic_circRNA	NW_013185876.1:1217942-1227618	NA	NA	NA	NA
ciRNA2224	0	0	0	0.41198	0.111138	0.189902	0	0	0	4	1	2	-inf	down	0.127679	1	no	NW_013185975.1	259001	259218	-	1	ciRNA	XM_013200810.1	KEL	NW_013185975.1:258987-259218	PREDICTED: kell blood group glycoprotein isoform X1 [Anser cygnoides domesticus]	GO:0004222(metalloendopeptidase activity);GO:0005623(cell);GO:0006508(proteolysis);GO:0006874(cellular calcium ion homeostasis);GO:0008361(regulation of cell size);GO:0010961(cellular magnesium ion homeostasis);GO:0016021(integral component of membrane);GO:0031133(regulation of axon diameter);GO:0042552(myelination);GO:0048741(skeletal muscle fiber development);GO:1901380(negative regulation of p…	NA	NA
circRNA1166	0.540927	1.06812	1.22347	0.41198	0.55569	0	5	11	12	4	5	0	1.5495	up	0.128057	1	no	NW_013185958.1	72444	76115	-	5	circRNA	XM_013200291.1	HADHB	NW_013185958.1:71210-72444	PREDICTED: LOW QUALITY PROTEIN: trifunctional enzyme subunit beta, mitochondrial [Anser cygnoides domesticus]	GO:0003988(acetyl-CoA C-acyltransferase activity);GO:0005741(mitochondrial outer membrane);GO:0005743(mitochondrial inner membrane);GO:0005783(endoplasmic reticulum);GO:0016509(long-chain-3-hydroxyacyl-CoA dehydrogenase activity);GO:0042645(mitochondrial nucleoid);GO:0055114(oxidation-reduction process);GO:0070062(extracellular exosome)	00062(Fatty acid elongation);00071(Fatty acid degradation);00280(Valine, leucine and isoleucine degradation);01100(Metabolic pathways);01212(Fatty acid metabolism)	EC:2.3.1.16
circRNA365	1.08185	0.485509	1.01956	0.41198	0.222276	0.284853	10	5	10	4	2	3	1.49293	up	0.130551	1	no	NW_013185889.1	512747	514649	-	2	circRNA	XM_013197867.1	STX8	NW_013185889.1:467337-512746|NW_013185889.1:514649-524347	PREDICTED: syntaxin-8 [Anser cygnoides domesticus]	GO:0000149(SNARE binding);GO:0005484(SNAP receptor activity);GO:0005769(early endosome);GO:0005770(late endosome);GO:0005802(trans-Golgi network);GO:0005829(cytosol);GO:0006886(intracellular protein transport);GO:0006906(vesicle fusion);GO:0012505(endomembrane system);GO:0016021(integral component of membrane);GO:0019869(chloride channel inhibitor activity);GO:0019905(syntaxin binding);GO:0031201…	04130(SNARE interactions in vesicular transport)	NA
ciRNA668	0.757297	0.388407	0	0	0	0	7	4	0	0	0	0	inf	up	0.130779	1	no	NW_013185659.1	8148426	8205635	+	1	ciRNA	XM_013199998.1	CRIM1	NW_013185659.1:8148425-8205635	PREDICTED: cysteine-rich motor neuron 1 protein [Anser cygnoides domesticus]	GO:0001558(regulation of cell growth);GO:0004867(serine-type endopeptidase inhibitor activity);GO:0005520(insulin-like growth factor binding);GO:0005576(extracellular region);GO:0010951(negative regulation of endopeptidase activity);GO:0016021(integral component of membrane)	NA	NA
circRNA2828	0	0	0.305867	0.61797	1.00024	0.474755	0	0	3	6	9	5	-2.77457	down	0.131233	1	no	NW_013185786.1	2254123	2255370	+	3	circRNA	XM_013192032.1	LOC106042860	NW_013185786.1:2255370-2257397	guanine nucleotide-binding protein G(i) subunit alpha-2 [Numida meleagris]	GO:0001664(G-protein coupled receptor binding);GO:0001973(adenosine receptor signaling pathway);GO:0003924(GTPase activity);GO:0005525(GTP binding);GO:0005654(nucleoplasm);GO:0005737(cytoplasm);GO:0005813(centrosome);GO:0005834(heterotrimeric G-protein complex);GO:0005886(plasma membrane);GO:0007049(cell cycle);GO:0007193(adenylate cyclase-inhibiting G-protein coupled receptor signaling pathway);…	04261(Adrenergic signaling in cardiomyocytes);04371(Apelin signaling pathway);04540(Gap junction);04914(Progesterone-mediated oocyte maturation);04916(Melanogenesis)	NA
circRNA1072	0.216371	0.485509	0.407822	0.102995	0	0	2	5	4	1	0	0	3.42953	up	0.131507	1	no	NW_013185761.1	854535	858053	+	3	circRNA	XM_013190235.1	UXS1	NW_013185761.1:848218-854534|NW_013185761.1:858053-868321	UDP-glucuronic acid decarboxylase 1 isoform X2 [Pipra filicauda]	GO:0005739(mitochondrion);GO:0042803(protein homodimerization activity);GO:0048040(UDP-glucuronate decarboxylase activity);GO:0051262(protein tetramerization);GO:0070062(extracellular exosome);GO:0070403(NAD+ binding)	00520(Amino sugar and nucleotide sugar metabolism);01100(Metabolic pathways)	EC:4.1.1.35
ciRNA2179	0	0	0	0.720964	0	0.474755	0	0	0	7	0	5	-inf	down	0.132991	1	no	NW_013185760.1	1974341	1974602	+	1	ciRNA	XM_013190079.1	HMGCS2	NW_013185760.1:1974340-1974625	PREDICTED: hydroxymethylglutaryl-CoA synthase, mitochondrial [Anser cygnoides domesticus]	GO:0004421(hydroxymethylglutaryl-CoA synthase activity);GO:0005743(mitochondrial inner membrane);GO:0008299(isoprenoid biosynthetic process)	00072(Synthesis and degradation of ketone bodies);00280(Valine, leucine and isoleucine degradation);00650(Butanoate metabolism);00900(Terpenoid backbone biosynthesis);01100(Metabolic pathways);03320(PPAR signaling pathway)	EC:2.3.3.10
circRNA1612	0	0.485509	0.509778	0	0	0	0	5	5	0	0	0	inf	up	0.133952	1	no	NW_013185721.1	3771099	3771632	+	2	circRNA	XM_013185028.1	MRPL13	NW_013185721.1:3761924-3771098|NW_013185721.1:3771632-3788897	PREDICTED: LOW QUALITY PROTEIN: 39S ribosomal protein L13, mitochondrial [Nipponia nippon]	GO:0003729(mRNA binding);GO:0003735(structural constituent of ribosome);GO:0005840(ribosome);GO:0006412(translation)	03010(Ribosome)	NA
ciRNA697	0.540927	0	0.509778	0	0	0	5	0	5	0	0	0	inf	up	0.134795	1	no	NW_013185757.1	2017458	2019537	-	1	ciRNA	XM_013189589.1	LOC106041275	NW_013185757.1:2017457-2019537	PREDICTED: complement receptor type 1-like [Anser cygnoides domesticus]	GO:0016021(integral component of membrane)	NA	NA
ciRNA12	0.649112	0	0.407822	0	0	0	6	0	4	0	0	0	inf	up	0.13524	1	no	NW_013185793.1	2064941	2065308	+	1	ciRNA	XM_013192524.1	VPS16	NW_013185793.1:2064940-2065332	PREDICTED: vacuolar protein sorting-associated protein 16 homolog [Anser cygnoides domesticus]	GO:0003779(actin binding);GO:0005765(lysosomal membrane);GO:0005768(endosome);GO:0016197(endosomal transport);GO:0030897(HOPS complex);GO:0032889(regulation of vacuole fusion, non-autophagic);GO:0035542(regulation of SNARE complex assembly)	05132(Salmonella infection)	NA
ciRNA2304	0	0	0	0.823959	0.444552	0	0	0	0	8	4	0	-inf	down	0.135713	1	no	NW_013185856.1	1571559	1575621	+	1	ciRNA	XM_013196193.1	UGP2	NW_013185856.1:1571558-1575621	PREDICTED: UTP--glucose-1-phosphate uridylyltransferase [Anser cygnoides domesticus]	GO:0003983(UTP:glucose-1-phosphate uridylyltransferase activity);GO:0005634(nucleus);GO:0006011(UDP-glucose metabolic process);GO:0042802(identical protein binding);GO:0070062(extracellular exosome)	00040(Pentose and glucuronate interconversions);00052(Galactose metabolism);00500(Starch and sucrose metabolism);00520(Amino sugar and nucleotide sugar metabolism);01100(Metabolic pathways);01240(Biosynthesis of cofactors)	EC:2.7.7.9
circRNA1355	0.865482	0.291305	0	0	0	0	8	3	0	0	0	0	inf	up	0.135751	1	no	NW_013186116.1	1397	3965	-	1	intergenic	intergenic_circRNA	intergenic_circRNA	NW_013186116.1:1396-3965	NA	NA	NA	NA
circRNA1419	0.432741	0	0.611734	0	0	0	4	0	6	0	0	0	inf	up	0.13599	1	no	NW_013185665.1	10972269	10974357	+	2	circRNA	XM_013173113.1	LOC106031011	NW_013185665.1:10971825-10972163|NW_013185665.1:10974628-10976484	PREDICTED: cystine/glutamate transporter-like isoform X2 [Tinamus guttatus]	GO:0005887(integral component of plasma membrane);GO:0015179(L-amino acid transmembrane transporter activity);GO:0015297(antiporter activity);GO:1902475(L-alpha-amino acid transmembrane transport)	04216(Ferroptosis)	NA
circRNA823	0.108185	0.291305	0	1.02995	0.333414	0.759608	1	3	0	10	3	8	-2.40985	down	0.136159	1	no	NW_013185730.1	1849822	1856410	+	4	circRNA	XM_013186054.1	UBXN7	NW_013185730.1:1849392-1849821|NW_013185730.1:1856410-1862608	PREDICTED: UBX domain-containing protein 7 [Anser cygnoides domesticus]	GO:0005654(nucleoplasm);GO:0008134(transcription factor binding);GO:0031625(ubiquitin protein ligase binding);GO:0034098(VCP-NPL4-UFD1 AAA ATPase complex);GO:0043130(ubiquitin binding)	NA	NA
circRNA2453	0	0	0.305867	1.02995	0.222276	0.854559	0	0	3	10	2	9	-2.78407	down	0.136914	1	no	NW_013185818.1	132605	136045	-	2	circRNA	XM_013194116.1	SCAPER	NW_013185818.1:117369-132604|NW_013185818.1:136045-145741	PREDICTED: LOW QUALITY PROTEIN: S phase cyclin A-associated protein in the endoplasmic reticulum [Anser cygnoides domesticus]	GO:0003676(nucleic acid binding);GO:0005634(nucleus);GO:0005737(cytoplasm);GO:0008270(zinc ion binding)	NA	NA
circRNA1224	0.540927	0.582611	0.305867	0	0	0.189902	5	6	3	0	0	2	2.91209	up	0.137568	1	no	NW_013185678.1	4085520	4088616	-	3	circRNA	XM_013177370.1	ALDH1A2	NW_013185678.1:4076211-4085519|NW_013185678.1:4088616-4094402	PREDICTED: retinal dehydrogenase 2 isoform X1 [Anser cygnoides domesticus]	GO:0001568(blood vessel development);GO:0001758(retinal dehydrogenase activity);GO:0001936(regulation of endothelial cell proliferation);GO:0003007(heart morphogenesis);GO:0004028(3-chloroallyl aldehyde dehydrogenase activity);GO:0005737(cytoplasm);GO:0008284(positive regulation of cell proliferation);GO:0008285(negative regulation of cell proliferation);GO:0009855(determination of bilateral symm…	00830(Retinol metabolism);01100(Metabolic pathways)	EC:1.2.1.36
circRNA2192	0	0.679713	0.305867	0	0	0	0	7	3	0	0	0	inf	up	0.138809	1	no	NW_013185658.1	8347581	8373766	-	1	intergenic	intergenic_circRNA	intergenic_circRNA	NW_013185658.1:8347580-8373766	NA	NA	NA	NA
circRNA3252	0	0	0	0.41198	0	0.664657	0	0	0	4	0	7	-inf	down	0.139247	1	no	NW_013185655.1	19942990	19955657	+	3	circRNA	XM_013182113.1	PPP4R3A	NW_013185655.1:19934022-19942989|NW_013185655.1:19955657-19963918	serine/threonine-protein phosphatase 4 regulatory subunit 3A isoform X1 [Gallus gallus]	GO:0005515(protein binding);GO:0005634(nucleus);GO:0005654(nucleoplasm);GO:0005737(cytoplasm);GO:0005856(cytoskeleton);GO:0006470(protein dephosphorylation);GO:0030289(protein phosphatase 4 complex);GO:0045722(positive regulation of gluconeogenesis)	NA	NA
ciRNA19	1.62278	2.42755	1.22347	5.76772	4.00097	3.70309	15	25	12	56	36	39	-1.35303	down	0.140955	1	no	NW_013185890.1	838871	839292	-	1	ciRNA	XM_013197905.1	AFMID	NW_013185890.1:838844-839292	PREDICTED: kynurenine formamidase [Anser cygnoides domesticus]	GO:0004061(arylformamidase activity);GO:0005634(nucleus);GO:0005829(cytosol);GO:0019441(tryptophan catabolic process to kynurenine);GO:0034354('de novo' NAD biosynthetic process from tryptophan)	00380(Tryptophan metabolism);00630(Glyoxylate and dicarboxylate metabolism);01100(Metabolic pathways);01240(Biosynthesis of cofactors)	EC:3.5.1.9
ciRNA1857	0	0	0	0.514975	0.111138	0.189902	0	0	0	5	1	2	-inf	down	0.141148	1	no	NW_013185757.1	1359900	1360098	-	1	ciRNA	XM_013189725.1	TRAF3IP3	NW_013185757.1:1359874-1360098	PREDICTED: TRAF3-interacting JNK-activating modulator isoform X4 [Anser cygnoides domesticus]	GO:0005515(protein binding);GO:0016021(integral component of membrane)	NA	NA
ciRNA393	0.108185	0	0	0.308985	0.222276	0.664657	1	0	0	3	2	7	-3.46654	down	0.14124	1	no	NW_013186045.1	163393	163562	-	1	ciRNA	XM_013201764.1	C3	NW_013186045.1:163371-163562	PREDICTED: complement C3 isoform X3 [Anser cygnoides domesticus]	GO:0004252(serine-type endopeptidase activity);GO:0005576(extracellular region);GO:0006956(complement activation);GO:0006957(complement activation, alternative pathway);GO:0030449(regulation of complement activation)	04080(Neuroactive ligand-receptor interaction);04145(Phagosome);05168(Herpes simplex virus 1 infection)	NA
circRNA1111	1.83915	0.679713	3.6704	0.514975	1.33366	0.664657	17	7	36	5	12	7	1.30019	up	0.144541	1	no	NW_013185712.1	2121296	2130924	-	7	circRNA	XM_013183448.1	TMEM106B	NW_013185712.1:2130924-2134619	PREDICTED: transmembrane protein 106B [Anser cygnoides domesticus]	GO:0003674(molecular_function);GO:0005764(lysosome);GO:0005765(lysosomal membrane);GO:0005768(endosome);GO:0007040(lysosome organization);GO:0007041(lysosomal transport);GO:0016020(membrane);GO:0016021(integral component of membrane);GO:0032418(lysosome localization);GO:0048813(dendrite morphogenesis);GO:1900006(positive regulation of dendrite development)	NA	NA
circRNA504	0.432741	0.582611	0	0	0	0	4	6	0	0	0	0	inf	up	0.145077	1	no	NW_013185887.1	684531	692676	+	6	circRNA	XM_013197757.1	NEK11	NW_013185887.1:674880-684530|NW_013185887.1:692676-715398	PREDICTED: serine/threonine-protein kinase Nek11 isoform X5 [Anser cygnoides domesticus]	GO:0006468(protein phosphorylation);GO:0004674(protein serine/threonine kinase activity);GO:0005524(ATP binding);GO:0005654(nucleoplasm);GO:0005730(nucleolus);GO:0016572(histone phosphorylation);GO:0031572(G2 DNA damage checkpoint);GO:0031573(intra-S DNA damage checkpoint);GO:0035556(intracellular signal transduction);GO:0044772(mitotic cell cycle phase transition);GO:1901990(regulation of mitoti…	NA	EC:2.7.11.1
circRNA1871	0	0.0971018	0.407822	1.85391	0.55569	0.379804	0	1	4	18	5	4	-2.46582	down	0.145758	1	no	NW_013185710.1	4826632	4828473	-	2	circRNA	XM_013183179.1	DYM	NW_013185710.1:4793007-4826631|NW_013185710.1:4828473-4840023	PREDICTED: dymeclin isoform X2 [Anser cygnoides domesticus]	GO:0005794(Golgi apparatus);GO:0007030(Golgi organization);GO:0019899(enzyme binding);GO:0060348(bone development)	NA	NA
circRNA1200	1.08185	0.582611	1.52933	2.47188	4.44552	1.99397	10	6	15	24	40	21	-1.48037	down	0.147474	1	no	NW_013185951.1	489616	489796	+	1	circRNA	XM_013200170.1	DDB1	NW_013185951.1:489429-489586	PREDICTED: DNA damage-binding protein 1, partial [Anser cygnoides domesticus]	GO:0003684(damaged DNA binding);GO:0005634(nucleus);GO:0005654(nucleoplasm);GO:0005737(cytoplasm);GO:0006281(DNA repair);GO:0006289(nucleotide-excision repair);GO:0016567(protein ubiquitination);GO:0031461(cullin-RING ubiquitin ligase complex);GO:0031464(Cul4A-RING E3 ubiquitin ligase complex);GO:0031465(Cul4B-RING E3 ubiquitin ligase complex);GO:0043161(proteasome-mediated ubiquitin-dependent pr…	03420(Nucleotide excision repair);04120(Ubiquitin mediated proteolysis)	NA
circRNA981	0.216371	0.582611	1.01956	0.20599	0.222276	0	2	6	10	2	2	0	2.0862	up	0.148354	1	no	NW_013185666.1	11105013	11107178	-	2	circRNA	XM_013173724.1	CCDC60	NW_013185666.1:11101361-11105012|NW_013185666.1:11107178-11108763	PREDICTED: coiled-coil domain-containing protein 60 isoform X3 [Anser cygnoides domesticus]	GO:0005515(protein binding)	NA	NA
circRNA780	0.757297	0.776814	0.305867	0.308985	0	0.094951	7	8	3	3	0	1	2.18749	up	0.149226	1	no	NW_013185698.1	2407589	2416876	-	4	circRNA	XM_013181277.1	PKNOX1	NW_013185698.1:2395257-2407588|NW_013185698.1:2416876-2418332	PREDICTED: homeobox protein PKNOX1 isoform X1 [Anser cygnoides domesticus]	GO:0001228(transcriptional activator activity, RNA polymerase II transcription regulatory region sequence-specific DNA binding);GO:0001525(angiogenesis);GO:0005634(nucleus);GO:0005667(transcription factor complex);GO:0005737(cytoplasm);GO:0006366(transcription by RNA polymerase II);GO:0030217(T cell differentiation);GO:0030218(erythrocyte differentiation);GO:0043010(camera-type eye development);G…	NA	NA
circRNA1449	0.216371	0	0.815645	0	0	0	2	0	8	0	0	0	inf	up	0.149338	1	no	NW_013185711.1	2158275	2158495	+	1	circRNA	XM_013183375.1	F9	NW_013185711.1:2158593-2161250	PREDICTED: coagulation factor IX [Anser cygnoides domesticus]	GO:0004252(serine-type endopeptidase activity);GO:0005509(calcium ion binding);GO:0005615(extracellular space);GO:0007596(blood coagulation);GO:0031638(zymogen activation);GO:0070062(extracellular exosome)	NA	EC:3.4.21.22
circRNA3739	0	0	0	0.20599	0.222276	0.094951	0	0	0	2	2	1	-inf	down	0.150395	1	no	NW_013185674.1	8955710	8956328	-	3	circRNA	XM_013176081.1	LOC106032875	NW_013185674.1:8955277-8955710|NW_013185674.1:8956328-8957172	PREDICTED: ovoinhibitor-like [Anser cygnoides domesticus]	GO:0002020(protease binding);GO:0004867(serine-type endopeptidase inhibitor activity);GO:0005515(protein binding);GO:0005576(extracellular region);GO:0010951(negative regulation of endopeptidase activity);GO:0019870(potassium channel inhibitor activity)	NA	NA
circRNA678	0.757297	0.776814	0.611734	0.41198	0	0.284853	7	8	6	4	0	3	1.62266	up	0.150744	1	no	NW_013186022.1	40215	41160	+	1	circRNA	XM_013201487.1	PI4KB	NW_013186022.1:32892-40214|NW_013186022.1:41160-48575	PREDICTED: phosphatidylinositol 4-kinase beta isoform X5 [Anser cygnoides domesticus]	GO:0004430(1-phosphatidylinositol 4-kinase activity);GO:0005737(cytoplasm);GO:0046854(phosphatidylinositol phosphorylation);GO:0048015(phosphatidylinositol-mediated signaling)	00562(Inositol phosphate metabolism);01100(Metabolic pathways);04070(Phosphatidylinositol signaling system)	EC:2.7.1.67
circRNA1461	8.65482	5.4377	3.26258	4.22279	3.00073	1.32931	80	56	32	41	27	14	1.02089	up	0.151001	1	no	NW_013185719.1	2373715	2418728	+	5	circRNA	XM_013184774.1	ATP9B	NW_013185719.1:2365970-2373714|NW_013185719.1:2418728-2441307	PREDICTED: probable phospholipid-transporting ATPase IIB isoform X3 [Anser cygnoides domesticus]	GO:0004012(phospholipid-translocating ATPase activity);GO:0005768(endosome);GO:0005802(trans-Golgi network);GO:0005886(plasma membrane);GO:0006890(retrograde vesicle-mediated transport, Golgi to ER);GO:0006897(endocytosis)	NA	EC:7.6.2.1
ciRNA723	0	0.0971018	1.01956	0	0	0	0	1	10	0	0	0	inf	up	0.151186	1	no	NW_013185890.1	1123100	1123556	-	1	ciRNA	XM_013197939.1	FASN	NW_013185890.1:1123073-1123556	PREDICTED: fatty acid synthase [Anser cygnoides domesticus]	GO:0004313([acyl-carrier-protein] S-acetyltransferase activity);GO:0004314([acyl-carrier-protein] S-malonyltransferase activity);GO:0004315(3-oxoacyl-[acyl-carrier-protein] synthase activity);GO:0004316(3-oxoacyl-[acyl-carrier-protein] reductase (NADPH) activity);GO:0004317(3-hydroxypalmitoyl-[acyl-carrier-protein] dehydratase activity);GO:0004319(enoyl-[acyl-carrier-protein] reductase (NADPH, B-…	00061(Fatty acid biosynthesis);01100(Metabolic pathways);01212(Fatty acid metabolism);04910(Insulin signaling pathway)	EC:2.3.1.85
circRNA1505	0	0.485509	0.407822	0	0	0	0	5	4	0	0	0	inf	up	0.152044	1	no	NW_013185658.1	11890738	11894719	-	3	circRNA	XM_013198991.1	ARID2	NW_013185658.1:11882003-11890737|NW_013185658.1:11894719-11950372	PREDICTED: LOW QUALITY PROTEIN: AT-rich interactive domain-containing protein 2 [Anser cygnoides domesticus]	GO:0003677(DNA binding);GO:0005515(protein binding);GO:0005654(nucleoplasm);GO:0005886(plasma membrane);GO:0006337(nucleosome disassembly);GO:0006351(transcription, DNA-templated);GO:0006355(regulation of transcription, DNA-templated);GO:0046872(metal ion binding)	NA	NA
ciRNA738	0	0.485509	0.407822	0	0	0	0	5	4	0	0	0	inf	up	0.152078	1	no	NW_013185700.1	816409	816792	+	1	ciRNA	XM_013181637.1	HMGCS1	NW_013185700.1:816408-816820	PREDICTED: hydroxymethylglutaryl-CoA synthase, cytoplasmic [Anser cygnoides domesticus]	GO:0004421(hydroxymethylglutaryl-CoA synthase activity);GO:0005654(nucleoplasm);GO:0005737(cytoplasm);GO:0005886(plasma membrane);GO:0008299(isoprenoid biosynthetic process)	00072(Synthesis and degradation of ketone bodies);00280(Valine, leucine and isoleucine degradation);00650(Butanoate metabolism);00900(Terpenoid backbone biosynthesis);01100(Metabolic pathways);03320(PPAR signaling pathway)	EC:2.3.3.10
ciRNA2020	0	0	0	0.102995	0.333414	0.189902	0	0	0	1	3	2	-inf	down	0.152129	1	no	NW_013186045.1	131578	131786	+	1	ciRNA	XM_013201779.1	PNPLA6	NW_013186045.1:131577-131821	PREDICTED: neuropathy target esterase isoform X5 [Anser cygnoides domesticus]	GO:0004622(lysophospholipase activity);GO:0005783(endoplasmic reticulum);GO:0032502(developmental process)	00564(Glycerophospholipid metabolism)	EC:3.1.1.5
circRNA1222	0.757297	0	0.305867	0	0	0	7	0	3	0	0	0	inf	up	0.152914	1	no	NW_013185925.1	104273	105313	+	2	circRNA	XM_013199367.1	SLC48A1	NW_013185925.1:104272-105313	PREDICTED: heme transporter HRG1, partial [Meleagris gallopavo]	GO:0005765(lysosomal membrane);GO:0010008(endosome membrane);GO:0015232(heme transporter activity);GO:0015886(heme transport);GO:0016021(integral component of membrane)	NA	NA
circRNA1698	0	0.0971018	0	0.514975	0.222276	0.474755	0	1	0	5	2	5	-3.64175	down	0.153186	1	no	NW_013185671.1	4164990	4177329	+	5	circRNA	XM_013175181.1	LOC106032270	NW_013185671.1:4156230-4164989|NW_013185671.1:4177329-4188882	PREDICTED: uncharacterized protein LOC106032270 isoform X3 [Anser cygnoides domesticus]	GO:0003674(molecular_function);GO:0005575(cellular_component);GO:0008150(biological_process)	NA	NA
circRNA3584	0	0	0	0.41198	0	0.569706	0	0	0	4	0	6	-inf	down	0.154269	1	no	NW_013185683.1	1034142	1035283	+	2	circRNA	XM_013178548.1	ETF1	NW_013185683.1:1035283-1039224	hypothetical protein ASZ78_007383 [Callipepla squamata]	GO:0005737(cytoplasm);GO:0006415(translational termination);GO:0016149(translation release factor activity, codon specific)	03015(mRNA surveillance pathway)	NA
circRNA3687	0	0	0	0.823959	0.333414	0	0	0	0	8	3	0	-inf	down	0.154932	1	no	NW_013185933.1	583628	588886	+	1	intergenic	intergenic_circRNA	intergenic_circRNA	NW_013185933.1:583627-588886	NA	NA	NA	NA
circRNA1143	0.324556	0	0.611734	0	0	0	3	0	6	0	0	0	inf	up	0.1551	1	no	NW_013185686.1	2197874	2270280	-	4	circRNA	XM_013179304.1	FARS2	NW_013185686.1:2190725-2197873|NW_013185686.1:2270280-2275041	PREDICTED: phenylalanine--tRNA ligase, mitochondrial isoform X6 [Anser cygnoides domesticus]	GO:0004826(phenylalanine-tRNA ligase activity);GO:0005739(mitochondrion);GO:0006432(phenylalanyl-tRNA aminoacylation)	00970(Aminoacyl-tRNA biosynthesis)	EC:6.1.1.20
circRNA1902	0	0.582611	0.305867	0	0	0	0	6	3	0	0	0	inf	up	0.155179	1	no	NW_013185724.1	2287679	2287935	+	1	circRNA	XR_001208805.1	LOC106038726	NW_013185724.1:2254232-2287678|NW_013185724.1:2287935-2311753	PREDICTED: uncharacterized protein LOC106038726 isoform X2 [Anser cygnoides domesticus]	NA	NA	NA
circRNA949	0.865482	1.06812	0.713689	0.20599	0.222276	0.474755	8	11	7	2	2	5	1.55169	up	0.15576	1	no	NW_013185832.1	226200	231672	+	3	circRNA	XM_013194921.1	ABHD12	NW_013185832.1:224753-226199|NW_013185832.1:231672-234112	PREDICTED: LOW QUALITY PROTEIN: monoacylglycerol lipase ABHD12 [Anser cygnoides domesticus]	GO:0006660(phosphatidylserine catabolic process);GO:0007628(adult walking behavior);GO:0010996(response to auditory stimulus);GO:0016021(integral component of membrane);GO:0032281(AMPA glutamate receptor complex);GO:0046464(acylglycerol catabolic process);GO:0047372(acylglycerol lipase activity)	NA	EC:3.1.1.23
circRNA1704	0	0.388407	0.203911	1.85391	0.333414	0.474755	0	4	2	18	3	5	-2.16811	down	0.156172	1	no	NW_013185677.1	7062165	7073709	-	2	circRNA	XM_013177116.1	ADAP1	NW_013185677.1:7037396-7062164|NW_013185677.1:7073709-7081476	PREDICTED: arf-GAP with dual PH domain-containing protein 1 isoform X2 [Anser cygnoides domesticus]	GO:0005096(GTPase activator activity);GO:0005634(nucleus);GO:0005737(cytoplasm);GO:0005886(plasma membrane);GO:0043547(positive regulation of GTPase activity);GO:0005515(protein binding);GO:0007166(cell surface receptor signaling pathway);GO:0043087(regulation of GTPase activity);GO:0043533(inositol 1,3,4,5 tetrakisphosphate binding);GO:0046872(metal ion binding)	NA	NA
ciRNA276	0.973668	1.16522	0	2.36888	2.11162	2.27883	9	12	0	23	19	24	-1.66002	down	0.158441	1	no	NW_013185675.1	268342	268549	-	1	ciRNA	XM_013176136.1	PGM1	NW_013185675.1:268318-268549	PREDICTED: LOW QUALITY PROTEIN: phosphoglucomutase-1 [Pygoscelis adeliae]	GO:0000287(magnesium ion binding);GO:0004614(phosphoglucomutase activity);GO:0005829(cytosol);GO:0005978(glycogen biosynthetic process);GO:0006006(glucose metabolic process);GO:0019388(galactose catabolic process)	00010(Glycolysis / Gluconeogenesis);00030(Pentose phosphate pathway);00052(Galactose metabolism);00230(Purine metabolism);00500(Starch and sucrose metabolism);00520(Amino sugar and nucleotide sugar metabolism);01100(Metabolic pathways)	EC:5.4.2.2
circRNA637	0.432741	0.485509	0.815645	0.20599	0.222276	0	4	5	8	2	2	0	2.01744	up	0.161658	1	no	NW_013185718.1	2801749	2807663	+	3	circRNA	XR_001208519.1	PARVB	NW_013185718.1:2790380-2801748|NW_013185718.1:2807663-2813687	PREDICTED: beta-parvin [Anser cygnoides domesticus]	GO:0003779(actin binding);GO:0005925(focal adhesion);GO:0007155(cell adhesion);GO:0030027(lamellipodium);GO:0030032(lamellipodium assembly);GO:0031532(actin cytoskeleton reorganization);GO:0071963(establishment or maintenance of cell polarity regulating cell shape)	04510(Focal adhesion)	NA
ciRNA188	0.108185	0.971018	0	0	0	0	1	10	0	0	0	0	inf	up	0.161708	1	no	NW_013186135.1	6402	6707	+	1	ciRNA	XM_013170629.1	RPRD2	NW_013186135.1:6401-6736	PREDICTED: LOW QUALITY PROTEIN: regulation of nuclear pre-mRNA domain-containing protein 2, partial [Anser cygnoides domesticus]	GO:0016591(DNA-directed RNA polymerase II, holoenzyme)	NA	NA
circRNA61	0.216371	0	0.713689	0	0	0	2	0	7	0	0	0	inf	up	0.162883	1	no	NW_013185658.1	12694065	12700702	+	5	circRNA	XM_013196030.1	PUS7L	NW_013185658.1:12693092-12694064|NW_013185658.1:12700702-12702226	PREDICTED: pseudouridylate synthase 7 homolog-like protein, partial [Anser cygnoides domesticus]	GO:0001522(pseudouridine synthesis);GO:0003723(RNA binding);GO:0009982(pseudouridine synthase activity)	NA	EC:5.4.99.27
ciRNA328	0.216371	0	0.713689	0	0	0	2	0	7	0	0	0	inf	up	0.164042	1	no	NW_013185990.1	387271	387903	+	1	ciRNA	XM_013201020.1	ADD2	NW_013185990.1:387270-387932	PREDICTED: beta-adducin, partial [Anser cygnoides domesticus]	GO:0005198(structural molecule activity);GO:0008290(F-actin capping protein complex);GO:0016020(membrane);GO:0030097(hemopoiesis);GO:0030507(spectrin binding);GO:0032092(positive regulation of protein binding);GO:0042803(protein homodimerization activity);GO:0046982(protein heterodimerization activity);GO:0051015(actin filament binding);GO:0051016(barbed-end actin filament capping);GO:0051017(act…	NA	NA
ciRNA2163	0	0	0	1.13294	0	0.094951	0	0	0	11	0	1	-inf	down	0.166779	1	no	NW_013185758.1	179317	179684	+	1	ciRNA	XM_013189961.1	PRPF8	NW_013185758.1:179316-179704	pre-mRNA-processing-splicing factor 8 [Gallus gallus]	GO:0000244(spliceosomal tri-snRNP complex assembly);GO:0000386(second spliceosomal transesterification activity);GO:0005682(U5 snRNP);GO:0016020(membrane);GO:0017070(U6 snRNA binding);GO:0030619(U1 snRNA binding);GO:0030620(U2 snRNA binding);GO:0030623(U5 snRNA binding);GO:0070530(K63-linked polyubiquitin modification-dependent protein binding);GO:0071013(catalytic step 2 spliceosome);GO:0097157(…	03040(Spliceosome)	NA
circRNA760	0.108185	0.0971018	0	0.20599	0.777967	0.379804	1	1	0	2	7	4	-2.73188	down	0.167088	1	no	NW_013185776.1	1965125	1978180	+	2	circRNA	XM_013191204.1	FBXL17	NW_013185776.1:1883230-1965124|NW_013185776.1:1978180-2093579	PREDICTED: F-box/LRR-repeat protein 17, partial [Anser cygnoides domesticus]	GO:0003674(molecular_function);GO:0005575(cellular_component);GO:0008150(biological_process)	NA	NA
ciRNA20	1.94734	2.13624	0.305867	8.65157	2.3339	2.18387	18	22	3	84	21	23	-1.58507	down	0.16753	1	no	NW_013185890.1	894251	894450	+	1	ciRNA	XM_013197910.1	GCGR	NW_013185890.1:894250-894479	PREDICTED: glucagon receptor [Anser cygnoides domesticus]	GO:0004967(glucagon receptor activity);GO:0005887(integral component of plasma membrane);GO:0007166(cell surface receptor signaling pathway);GO:0007188(adenylate cyclase-modulating G-protein coupled receptor signaling pathway);GO:0042593(glucose homeostasis);GO:0042594(response to starvation);GO:0070873(regulation of glycogen metabolic process);GO:0071377(cellular response to glucagon stimulus)	04080(Neuroactive ligand-receptor interaction)	NA
circRNA1460	2.38008	1.84493	1.32542	1.44193	0.889105	0.284853	22	19	13	14	8	3	1.0853	up	0.168131	1	no	NW_013185719.1	2373715	2407576	+	3	circRNA	XM_013184774.1	ATP9B	NW_013185719.1:2365970-2373714|NW_013185719.1:2407576-2416308	PREDICTED: probable phospholipid-transporting ATPase IIB isoform X3 [Anser cygnoides domesticus]	GO:0004012(phospholipid-translocating ATPase activity);GO:0005768(endosome);GO:0005802(trans-Golgi network);GO:0005886(plasma membrane);GO:0006890(retrograde vesicle-mediated transport, Golgi to ER);GO:0006897(endocytosis)	NA	EC:7.6.2.1
circRNA1127	0.432741	0	0.407822	0	0	0	4	0	4	0	0	0	inf	up	0.168899	1	no	NW_013185659.1	9649533	9660275	-	5	circRNA	XR_001203322.1	ZNF318	NW_013185659.1:9646497-9649532	PREDICTED: zinc finger protein 318 [Anser cygnoides domesticus]	GO:0003676(nucleic acid binding);GO:0005654(nucleoplasm);GO:0005737(cytoplasm);GO:0006351(transcription, DNA-templated);GO:0006355(regulation of transcription, DNA-templated);GO:0008270(zinc ion binding);GO:0051321(meiotic cell cycle)	NA	NA
circRNA1095	1.29822	0.971018	0	0	0.333414	0	12	10	0	0	3	0	2.76682	up	0.170043	1	no	NW_013185674.1	1262663	1274043	-	5	circRNA	XM_013175714.1	ARHGAP26	NW_013185674.1:1245444-1262662|NW_013185674.1:1274043-1280750	rho GTPase-activating protein 26 isoform X2 [Anas platyrhynchos]	GO:0005096(GTPase activator activity);GO:0005543(phospholipid binding);GO:0005737(cytoplasm);GO:0005856(cytoskeleton);GO:0005925(focal adhesion);GO:0007165(signal transduction);GO:0030036(actin cytoskeleton organization);GO:0043547(positive regulation of GTPase activity);GO:0051056(regulation of small GTPase mediated signal transduction)	NA	NA
circRNA2139	0	0.388407	0.407822	0	0	0	0	4	4	0	0	0	inf	up	0.17006	1	no	NW_013185969.1	1692	3873	-	4	circRNA	XM_013200612.1	DCTN3	NW_013185969.1:1249-1692|NW_013185969.1:3917-4791	PREDICTED: dynactin subunit 3 [Anser cygnoides domesticus]	GO:0000910(cytokinesis);GO:0005813(centrosome);GO:0005869(dynactin complex);GO:0007017(microtubule-based process);GO:0048471(perinuclear region of cytoplasm)	05132(Salmonella infection)	NA
circRNA2817	0	0	0.305867	1.23594	0.889105	0.094951	0	0	3	12	8	1	-2.85958	down	0.17067	1	no	NW_013185886.1	804967	841770	+	3	circRNA	XM_013197681.1	ZFHX3	NW_013185886.1:736737-804967|NW_013185886.1:841770-881139	PREDICTED: zinc finger homeobox protein 3 [Anser cygnoides domesticus]	GO:0000122(negative regulation of transcription by RNA polymerase II);GO:0005667(transcription factor complex);GO:0005730(nucleolus);GO:0005737(cytoplasm);GO:0008270(zinc ion binding);GO:0016604(nuclear body);GO:0019899(enzyme binding);GO:0043565(sequence-specific DNA binding);GO:0044212(transcription regulatory region DNA binding);GO:0045662(negative regulation of myoblast differentiation);GO:00…	NA	NA
circRNA386	0.324556	0	0.509778	0	0	0	3	0	5	0	0	0	inf	up	0.173219	1	no	NW_013185671.1	9282632	9284351	-	2	circRNA	XR_001204805.1	SH3RF1	NW_013185671.1:9275420-9282631|NW_013185671.1:9284351-9296657	Putative E3 ubiquitin-protein ligase SH3RF1, partial [Anas platyrhynchos]	GO:0005829(cytosol);GO:0008270(zinc ion binding);GO:0043154(negative regulation of cysteine-type endopeptidase activity involved in apoptotic process);GO:0046328(regulation of JNK cascade);GO:2001237(negative regulation of extrinsic apoptotic signaling pathway)	NA	EC:2.3.2.27
circRNA24	0.216371	0.194204	0.305867	0.20599	1.33366	1.13941	2	2	3	2	12	12	-1.90281	down	0.173467	1	no	NW_013185890.1	1127502	1131632	-	8	circRNA	XM_013197939.1	FASN	NW_013185890.1:1125502-1127501|NW_013185890.1:1131632-1133487	PREDICTED: fatty acid synthase [Anser cygnoides domesticus]	GO:0004313([acyl-carrier-protein] S-acetyltransferase activity);GO:0004314([acyl-carrier-protein] S-malonyltransferase activity);GO:0004315(3-oxoacyl-[acyl-carrier-protein] synthase activity);GO:0004316(3-oxoacyl-[acyl-carrier-protein] reductase (NADPH) activity);GO:0004317(3-hydroxypalmitoyl-[acyl-carrier-protein] dehydratase activity);GO:0004319(enoyl-[acyl-carrier-protein] reductase (NADPH, B-…	00061(Fatty acid biosynthesis);01100(Metabolic pathways);01212(Fatty acid metabolism);04910(Insulin signaling pathway)	EC:2.3.1.85
circRNA3746	0	0	0	0	0.444552	0.474755	0	0	0	0	4	5	-inf	down	0.174883	1	no	NW_013185752.1	1982834	1997685	-	2	circRNA	XM_013189215.1	GTDC1	NW_013185752.1:1953160-1982833|NW_013185752.1:1997685-2000113	PREDICTED: glycosyltransferase-like domain-containing protein 1 isoform X9 [Anser cygnoides domesticus]	GO:0016757(transferase activity, transferring glycosyl groups)	NA	NA
circRNA3696	0	0	0	0.720964	0.333414	0	0	0	0	7	3	0	-inf	down	0.17742	1	no	NW_013186186.1	17277	17701	+	1	intergenic	intergenic_circRNA	intergenic_circRNA	NW_013186186.1:17276-17701	NA	NA	NA	NA
circRNA1395	0.216371	0	0.611734	0	0	0	2	0	6	0	0	0	inf	up	0.181317	1	no	NW_013185654.1	16701828	16702975	+	2	circRNA	XM_013174457.1	LDB3	NW_013185654.1:16687950-16701827|NW_013185654.1:16702975-16717693	PREDICTED: LIM domain-binding protein 3 isoform X8 [Anser cygnoides domesticus]	GO:0005080(protein kinase C binding);GO:0005515(protein binding);GO:0005856(cytoskeleton);GO:0008092(cytoskeletal protein binding);GO:0008270(zinc ion binding);GO:0030018(Z disc);GO:0031143(pseudopodium);GO:0045214(sarcomere organization);GO:0048471(perinuclear region of cytoplasm);GO:0051371(muscle alpha-actinin binding)	NA	NA
circRNA1058	0.216371	0	0.611734	0	0	0	2	0	6	0	0	0	inf	up	0.181999	1	no	NW_013185944.1	72484	78085	+	7	circRNA	XM_013199992.1	LOC106048157	NW_013185944.1:70419-72483|NW_013185944.1:78085-86692	PREDICTED: LOW QUALITY PROTEIN: golgin subfamily B member 1-like [Anser cygnoides domesticus]	GO:0005793(endoplasmic reticulum-Golgi intermediate compartment);GO:0005794(Golgi apparatus);GO:0005801(cis-Golgi network);GO:0016021(integral component of membrane)	NA	NA
circRNA2238	0	0.194204	0.611734	0	0	0	0	2	6	0	0	0	inf	up	0.182935	1	no	NW_013185718.1	2820460	2831684	+	5	circRNA	XM_013184691.1	PARVB	NW_013185718.1:2815440-2820459	PREDICTED: beta-parvin [Anser cygnoides domesticus]	GO:0003779(actin binding);GO:0005925(focal adhesion);GO:0007155(cell adhesion);GO:0030027(lamellipodium);GO:0030032(lamellipodium assembly);GO:0031532(actin cytoskeleton reorganization);GO:0071963(establishment or maintenance of cell polarity regulating cell shape)	04510(Focal adhesion)	NA
circRNA1354	2.48826	2.52465	1.73324	1.23594	0.666829	1.42427	23	26	17	12	6	15	1.01983	up	0.184258	1	no	NW_013186069.1	108588	108956	+	1	intergenic	intergenic_circRNA	intergenic_circRNA	NW_013186069.1:108587-108956	NA	NA	NA	NA
ciRNA290	0.108185	0	0.815645	0	0	0	1	0	8	0	0	0	inf	up	0.184295	1	no	NW_013185665.1	7336036	7336902	+	1	ciRNA	XM_013173183.1	SLC6A12	NW_013185665.1:7336035-7336902	PREDICTED: sodium- and chloride-dependent betaine transporter [Anser cygnoides domesticus]	GO:0005328(neurotransmitter:sodium symporter activity);GO:0005332(gamma-aminobutyric acid:sodium symporter activity);GO:0005887(integral component of plasma membrane);GO:0006836(neurotransmitter transport);GO:0007268(chemical synaptic transmission);GO:0015812(gamma-aminobutyric acid transport);GO:0043005(neuron projection);GO:0055085(transmembrane transport)	NA	NA
ciRNA150	0.216371	0	0.305867	0.61797	0.777967	0.664657	2	0	3	6	7	7	-1.98028	down	0.184828	1	no	NW_013185779.1	2547991	2548333	+	1	ciRNA	XM_013191381.1	CEP350	NW_013185779.1:2547990-2548366	PREDICTED: centrosome-associated protein 350 [Anser cygnoides domesticus]	GO:0005654(nucleoplasm);GO:0005737(cytoplasm);GO:0005813(centrosome);GO:0008017(microtubule binding);GO:0016020(membrane);GO:0034453(microtubule anchoring)	NA	NA
ciRNA1468	0	0	0.101956	0.20599	0.55569	0.284853	0	0	1	2	5	3	-3.35961	down	0.185301	1	no	NW_013185866.1	861827	862046	-	1	ciRNA	XM_013196908.1	SRP72	NW_013185866.1:861797-862046	PREDICTED: signal recognition particle subunit SRP72, partial [Anser cygnoides domesticus]	GO:0005047(signal recognition particle binding);GO:0005786(signal recognition particle, endoplasmic reticulum targeting)	03060(Protein export)	NA
ciRNA601	0.324556	0.0971018	0.101956	0	0	0	3	1	1	0	0	0	inf	up	0.186181	1	no	NW_013185670.1	6002922	6003753	-	1	ciRNA	XM_013174868.1	AHSG	NW_013185670.1:6002885-6003753	PREDICTED: alpha-2-HS-glycoprotein isoform X2 [Anser cygnoides domesticus]	GO:0001503(ossification);GO:0004866(endopeptidase inhibitor activity);GO:0004869(cysteine-type endopeptidase inhibitor activity);GO:0006953(acute-phase response);GO:0010951(negative regulation of endopeptidase activity);GO:0030502(negative regulation of bone mineralization);GO:0031012(extracellular matrix);GO:0050727(regulation of inflammatory response);GO:0050766(positive regulation of phagocyto…	NA	NA
circRNA3445	0	0	0	0.20599	0.777967	0	0	0	0	2	7	0	-inf	down	0.186357	1	no	NW_013185819.1	109967	110569	+	2	circRNA	XM_013194195.1	TULP4	NW_013185819.1:40845-109966|NW_013185819.1:110569-128230	PREDICTED: tubby-related protein 4 [Anser cygnoides domesticus]	GO:0005929(cilium);GO:0035091(phosphatidylinositol binding);GO:0061512(protein localization to cilium)	NA	NA
circRNA509	0.324556	0.485509	0	0	0	0	3	5	0	0	0	0	inf	up	0.188931	1	no	NW_013185887.1	689354	715523	+	4	circRNA	XM_013197757.1	NEK11	NW_013185887.1:685443-689353|NW_013185887.1:715523-720140	PREDICTED: serine/threonine-protein kinase Nek11 isoform X5 [Anser cygnoides domesticus]	GO:0006468(protein phosphorylation);GO:0004674(protein serine/threonine kinase activity);GO:0005524(ATP binding);GO:0005654(nucleoplasm);GO:0005730(nucleolus);GO:0016572(histone phosphorylation);GO:0031572(G2 DNA damage checkpoint);GO:0031573(intra-S DNA damage checkpoint);GO:0035556(intracellular signal transduction);GO:0044772(mitotic cell cycle phase transition);GO:1901990(regulation of mitoti…	NA	EC:2.7.11.1
ciRNA2285	0	0	0	0.514975	0	0.379804	0	0	0	5	0	4	-inf	down	0.190579	1	no	NW_013185900.1	1053713	1056724	+	1	ciRNA	XM_013198494.1	LOC106047148	NW_013185900.1:1053712-1056724	PREDICTED: protein-glutamine gamma-glutamyltransferase 6-like [Anser cygnoides domesticus]	GO:0003810(protein-glutamine gamma-glutamyltransferase activity);GO:0018149(peptide cross-linking);GO:0046872(metal ion binding)	NA	EC:2.3.2.13
circRNA71	0.108185	0.291305	0.101956	0	0	0	1	3	1	0	0	0	inf	up	0.190756	1	no	NW_013185999.1	311699	312131	+	2	circRNA	XM_013201146.1	LRP1	NW_013185999.1:311471-311698|NW_013185999.1:312131-312434	PREDICTED: prolow-density lipoprotein receptor-related protein 1 [Anser cygnoides domesticus]	GO:0005509(calcium ion binding);GO:0005905(clathrin-coated pit);GO:0006897(endocytosis);GO:0016021(integral component of membrane)	NA	NA
circRNA3662	0	0	0	0.41198	0.55569	0	0	0	0	4	5	0	-inf	down	0.19156	1	no	NW_013185671.1	5965861	5967354	+	1	intergenic	intergenic_circRNA	intergenic_circRNA	NW_013185671.1:5965860-5967354	NA	NA	NA	NA
circRNA3590	0	0	0	0.514975	0.444552	0	0	0	0	5	4	0	-inf	down	0.191562	1	no	NW_013186046.1	72187	74315	+	2	circRNA	XM_013201797.1	MROH1	NW_013186046.1:70073-72147|NW_013186046.1:74315-76006	PREDICTED: LOW QUALITY PROTEIN: maestro heat-like repeat-containing protein family member 1 [Anser cygnoides domesticus]	GO:0001669(acrosomal vesicle);GO:0005515(protein binding);GO:0005737(cytoplasm);GO:0007283(spermatogenesis);GO:0010737(protein kinase A signaling);GO:0030154(cell differentiation);GO:0031410(cytoplasmic vesicle);GO:0036126(sperm flagellum);GO:0042995(cell projection);GO:0097225(sperm midpiece)	NA	NA
circRNA3124	0	0	0	0.514975	0.444552	0	0	0	0	5	4	0	-inf	down	0.192271	1	no	NW_013185694.1	5327007	5334051	-	4	circRNA	XM_013180603.1	CENPK	NW_013185694.1:5318751-5327006|NW_013185694.1:5334051-5334608	PREDICTED: centromere protein K isoform X2 [Anser cygnoides domesticus]	GO:0005634(nucleus)	NA	NA
circRNA538	0.216371	0.388407	0	0.41198	0.889105	0.94951	2	4	0	4	8	10	-1.89583	down	0.193474	1	no	NW_013185798.1	422666	426017	+	3	circRNA	XM_013192794.1	ARNT2	NW_013185798.1:403445-422665|NW_013185798.1:426017-434771	PREDICTED: aryl hydrocarbon receptor nuclear translocator 2 isoform X3 [Anser cygnoides domesticus]	GO:0005667(transcription factor complex);GO:0009410(response to xenobiotic stimulus);GO:0014070(response to organic cyclic compound);GO:0034751(aryl hydrocarbon receptor complex);GO:0046982(protein heterodimerization activity);GO:0001046(core promoter sequence-specific DNA binding);GO:0017162(aryl hydrocarbon receptor binding)	NA	NA
circRNA300	3.24556	0.485509	4.07822	0.514975	1.11138	1.61417	30	5	40	5	10	17	1.26896	up	0.194663	1	no	NW_013186194.1	22953	23132	+	1	circRNA	XM_013170766.1	LOC106029468	NW_013186194.1:22875-22952|NW_013186194.1:23132-23210	PREDICTED: cytochrome P450 2G1-like, partial [Anser cygnoides domesticus]	GO:0008395(steroid hydroxylase activity)	NA	NA
circRNA3554	0	0	0	0.61797	0.333414	0	0	0	0	6	3	0	-inf	down	0.194751	1	no	NW_013185691.1	1222189	1229725	-	2	circRNA	XM_013180081.1	ME1	NW_013185691.1:1199686-1222188|NW_013185691.1:1229725-1277427	PREDICTED: NADP-dependent malic enzyme [Anser cygnoides domesticus]	GO:0004471(malate dehydrogenase (decarboxylating) (NAD+) activity);GO:0004473(malate dehydrogenase (decarboxylating) (NADP+) activity);GO:0005739(mitochondrion);GO:0006108(malate metabolic process);GO:0030145(manganese ion binding);GO:0051262(protein tetramerization);GO:0051287(NAD binding);GO:0055114(oxidation-reduction process);GO:1902031(regulation of NADP metabolic process)	00620(Pyruvate metabolism);01100(Metabolic pathways);01200(Carbon metabolism);03320(PPAR signaling pathway)	EC:1.1.1.40
circRNA908	1.51459	0.776814	0.611734	3.29584	2.44504	1.42427	14	8	6	32	22	15	-1.30338	down	0.194947	1	no	NW_013185662.1	2713653	2717698	-	2	circRNA	XM_013172188.1	FAM135A	NW_013185662.1:2693614-2713652|NW_013185662.1:2717698-2728480	PREDICTED: protein FAM135A isoform X5 [Anser cygnoides domesticus]	GO:0044255(cellular lipid metabolic process);GO:0052689(carboxylic ester hydrolase activity)	NA	NA
circRNA1192	0.324556	0	0.407822	0.41198	1.55593	0.854559	3	0	4	4	14	9	-1.9463	down	0.195638	1	no	NW_013185706.1	3181772	3189191	-	12	circRNA	XM_013182666.1	HAL	NW_013185706.1:3180833-3181772|NW_013185706.1:3189191-3189368	PREDICTED: histidine ammonia-lyase [Anser cygnoides domesticus]	GO:0004397(histidine ammonia-lyase activity);GO:0005737(cytoplasm);GO:0019556(histidine catabolic process to glutamate and formamide);GO:0019557(histidine catabolic process to glutamate and formate)	00340(Histidine metabolism);01100(Metabolic pathways)	EC:4.3.1.3
circRNA3573	0	0	0	0.41198	0	0.379804	0	0	0	4	0	4	-inf	down	0.196742	1	no	NW_013185890.1	803175	808308	-	6	circRNA	XM_013197938.1	PGS1	NW_013185890.1:799002-803175	PREDICTED: LOW QUALITY PROTEIN: CDP-diacylglycerol--glycerol-3-phosphate 3-phosphatidyltransferase, mitochondrial [Anser cygnoides domesticus]	GO:0005524(ATP binding);GO:0005739(mitochondrion);GO:0005783(endoplasmic reticulum);GO:0006655(phosphatidylglycerol biosynthetic process);GO:0008444(CDP-diacylglycerol-glycerol-3-phosphate 3-phosphatidyltransferase activity)	00564(Glycerophospholipid metabolism);01100(Metabolic pathways)	EC:2.7.8.5
circRNA3346	0	0	0	0.308985	0.666829	0	0	0	0	3	6	0	-inf	down	0.196852	1	no	NW_013185743.1	2513014	2517681	+	2	circRNA	XM_013188155.1	PSPC1	NW_013185743.1:2494598-2513013|NW_013185743.1:2517681-2520980	PREDICTED: paraspeckle component 1 [Anser cygnoides domesticus]	GO:0000166(nucleotide binding);GO:0000398(mRNA splicing, via spliceosome);GO:0000976(transcription regulatory region sequence-specific DNA binding);GO:0001047(core promoter binding);GO:0005634(nucleus);GO:0005730(nucleolus);GO:0005737(cytoplasm);GO:0006351(transcription, DNA-templated);GO:0006355(regulation of transcription, DNA-templated);GO:0016363(nuclear matrix);GO:0016607(nuclear speck);GO:0…	NA	NA
circRNA610	0.324556	0	0.407822	0	0	0	3	0	4	0	0	0	inf	up	0.196855	1	no	NW_013185657.1	10649441	10650177	-	2	circRNA	XM_013192997.1	AMBRA1	NW_013185657.1:10624186-10649440|NW_013185657.1:10650177-10663071	PREDICTED: LOW QUALITY PROTEIN: activating molecule in BECN1-regulated autophagy protein 1 [Anser cygnoides domesticus]	GO:0005739(mitochondrion);GO:0005829(cytosol);GO:0005930(axoneme);GO:0006914(autophagy);GO:0008285(negative regulation of cell proliferation);GO:0021915(neural tube development);GO:0031625(ubiquitin protein ligase binding);GO:0043231(intracellular membrane-bounded organelle);GO:0043524(negative regulation of neuron apoptotic process);GO:0043552(positive regulation of phosphatidylinositol 3-kinase…	04137(Mitophagy - animal);04140(Autophagy - animal)	NA
circRNA250	0.324556	0	0.407822	0	0	0	3	0	4	0	0	0	inf	up	0.196941	1	no	NW_013185707.1	3854751	3857858	+	3	circRNA	XM_013182721.1	GABPA	NW_013185707.1:3852575-3854750|NW_013185707.1:3857858-3863900	GA-binding protein alpha chain [Anas platyrhynchos]	GO:0000981(RNA polymerase II transcription factor activity, sequence-specific DNA binding);GO:0005634(nucleus);GO:0006357(regulation of transcription by RNA polymerase II);GO:0030154(cell differentiation)	NA	NA
circRNA918	1.19004	1.06812	1.01956	0.720964	0	0.569706	11	11	10	7	0	6	1.34457	up	0.197596	1	no	NW_013185876.1	1217943	1221431	-	2	circRNA	XM_013197387.1	JAK2	NW_013185876.1:1207606-1217942|NW_013185876.1:1221431-1227556	PREDICTED: tyrosine-protein kinase JAK2 [Anser cygnoides domesticus]	GO:0004715(non-membrane spanning protein tyrosine kinase activity);GO:0005524(ATP binding);GO:0005856(cytoskeleton);GO:0016020(membrane);GO:0018108(peptidyl-tyrosine phosphorylation);GO:0035556(intracellular signal transduction);GO:0042393(histone binding)	04217(Necroptosis);04920(Adipocytokine signaling pathway);05164(Influenza A);05168(Herpes simplex virus 1 infection)	EC:2.7.10.2
circRNA2234	0	0.388407	0.305867	0	0	0	0	4	3	0	0	0	inf	up	0.198062	1	no	NW_013185664.1	3987169	3989921	-	2	circRNA	XM_013172804.1	MBOAT2	NW_013185664.1:3946217-3987169|NW_013185664.1:3989921-3993075	PREDICTED: lysophospholipid acyltransferase 2 [Anser cygnoides domesticus]	GO:0008654(phospholipid biosynthetic process);GO:0016021(integral component of membrane);GO:0016746(transferase activity, transferring acyl groups)	00561(Glycerolipid metabolism);00564(Glycerophospholipid metabolism);01100(Metabolic pathways)	EC:2.3.1.51
ciRNA1161	0	0.485509	0	1.13294	0.889105	0.379804	0	5	0	11	8	4	-2.30658	down	0.198603	1	no	NW_013185674.1	9137936	9138117	+	1	ciRNA	XM_013176084.1	FAF2	NW_013185674.1:9137935-9138141	FAS-associated factor 2 [Anas platyrhynchos]	GO:0005811(lipid droplet);GO:0030433(ubiquitin-dependent ERAD pathway);GO:0030970(retrograde protein transport, ER to cytosol);GO:0031625(ubiquitin protein ligase binding);GO:0034098(VCP-NPL4-UFD1 AAA ATPase complex);GO:0034389(lipid particle organization);GO:0035473(lipase binding);GO:0043086(negative regulation of catalytic activity);GO:0043130(ubiquitin binding);GO:0055102(lipase inhibitor act…	NA	NA
ciRNA2772	0	0	0	0	0.333414	0.474755	0	0	0	0	3	5	-inf	down	0.199424	1	no	NW_013185758.1	665817	677874	+	1	ciRNA	XM_013189810.1	ASL	NW_013185758.1:665816-677874	PREDICTED: argininosuccinate lyase [Anser cygnoides domesticus]	GO:0004056(argininosuccinate lyase activity);GO:0005212(structural constituent of eye lens);GO:0006526(arginine biosynthetic process)	00220(Arginine biosynthesis);00250(Alanine, aspartate and glutamate metabolism);01100(Metabolic pathways);01230(Biosynthesis of amino acids)	EC:4.3.2.1
circRNA2617	0	0	0.101956	0.41198	0	0.854559	0	0	1	4	0	9	-3.63488	down	0.200748	1	no	NW_013185776.1	1285845	1297408	-	4	circRNA	XM_013191205.1	MAN2A1	NW_013185776.1:1271015-1285844|NW_013185776.1:1297408-1306253	PREDICTED: alpha-mannosidase 2 [Anser cygnoides domesticus]	GO:0000139(Golgi membrane);GO:0001889(liver development);GO:0004559(alpha-mannosidase activity);GO:0005801(cis-Golgi network);GO:0006013(mannose metabolic process);GO:0006491(N-glycan processing);GO:0006517(protein deglycosylation);GO:0007005(mitochondrion organization);GO:0007033(vacuole organization);GO:0007585(respiratory gaseous exchange);GO:0008270(zinc ion binding);GO:0016021(integral compo…	00510(N-Glycan biosynthesis);00513(Various types of N-glycan biosynthesis);01100(Metabolic pathways)	EC:3.2.1.114
circRNA3694	0	0	0	0.308985	0	0.474755	0	0	0	3	0	5	-inf	down	0.200857	1	no	NW_013186119.1	83571	84760	+	1	intergenic	intergenic_circRNA	intergenic_circRNA	NW_013186119.1:83570-84760	NA	NA	NA	NA
ciRNA2045	0	0	0	0.308985	0	0.474755	0	0	0	3	0	5	-inf	down	0.200946	1	no	NW_013186112.1	94455	94647	-	1	ciRNA	XM_013202334.1	GTF3C2	NW_013186112.1:94429-94647	PREDICTED: general transcription factor 3C polypeptide 2, partial [Anser cygnoides domesticus]	GO:0000127(transcription factor TFIIIC complex);GO:0003677(DNA binding);GO:0005654(nucleoplasm);GO:0006351(transcription, DNA-templated);GO:0006383(transcription by RNA polymerase III);GO:0042791(5S class rRNA transcription by RNA polymerase III);GO:0042797(tRNA transcription by RNA polymerase III)	NA	NA
ciRNA2275	0	0	0	0.720964	0.222276	0	0	0	0	7	2	0	-inf	down	0.203312	1	no	NW_013185989.1	311659	314373	+	1	ciRNA	XM_013200985.1	ATF7	NW_013185989.1:311658-314373	PREDICTED: cyclic AMP-dependent transcription factor ATF-7 [Anser cygnoides domesticus]	GO:0003700(DNA binding transcription factor activity);GO:0006355(regulation of transcription, DNA-templated);GO:0043565(sequence-specific DNA binding);GO:0046872(metal ion binding)	NA	NA
circRNA153	4.65197	4.75799	1.93716	2.26589	2.88959	0.94951	43	49	19	22	26	10	0.894265	up	0.204022	1	no	NW_013185848.1	234707	239606	-	3	circRNA	XM_013195756.1	MANBA	NW_013185848.1:232552-234706|NW_013185848.1:239606-240482	PREDICTED: beta-mannosidase [Anser cygnoides domesticus]	GO:0004567(beta-mannosidase activity);GO:0005975(carbohydrate metabolic process);GO:0043231(intracellular membrane-bounded organelle)	00511(Other glycan degradation);04142(Lysosome)	EC:3.2.1.25
circRNA3766	0	0	0	0	0.889105	0.094951	0	0	0	0	8	1	-inf	down	0.204069	1	no	NW_013185658.1	8909614	8912625	-	2	circRNA	XM_013198662.1	LOC106047275	NW_013185658.1:8899336-8909613|NW_013185658.1:8912625-8913913	SLIT-ROBO Rho GTPase-activating protein 1 isoform X2 [Falco peregrinus]	GO:0005096(GTPase activator activity);GO:0007266(Rho protein signal transduction);GO:0016477(cell migration);GO:0017048(Rho GTPase binding);GO:0005737(cytoplasm);GO:0007165(signal transduction);GO:0030336(negative regulation of cell migration);GO:0043547(positive regulation of GTPase activity);GO:0048365(Rac GTPase binding)	NA	NA
ciRNA234	0.216371	0.0971018	0.101956	0	0	0	2	1	1	0	0	0	inf	up	0.204697	1	no	NW_013185923.1	766511	767049	+	1	ciRNA	XM_013199280.1	CP	NW_013185923.1:766510-767078	PREDICTED: ceruloplasmin isoform X2 [Anser cygnoides domesticus]	GO:0005507(copper ion binding);GO:0005765(lysosomal membrane);GO:0016491(oxidoreductase activity);GO:0051087(chaperone binding);GO:0055114(oxidation-reduction process);GO:0070062(extracellular exosome);GO:0072562(blood microparticle)	00860(Porphyrin and chlorophyll metabolism);04216(Ferroptosis)	EC:1.16.3.1
circRNA2834	0	0	0.509778	1.02995	0.666829	0.759608	0	0	5	10	6	8	-2.2686	down	0.206401	1	no	NW_013185951.1	489652	489796	+	1	circRNA	XM_013200170.1	DDB1	NW_013185951.1:489429-489586	PREDICTED: DNA damage-binding protein 1, partial [Anser cygnoides domesticus]	GO:0003684(damaged DNA binding);GO:0005634(nucleus);GO:0005654(nucleoplasm);GO:0005737(cytoplasm);GO:0006281(DNA repair);GO:0006289(nucleotide-excision repair);GO:0016567(protein ubiquitination);GO:0031461(cullin-RING ubiquitin ligase complex);GO:0031464(Cul4A-RING E3 ubiquitin ligase complex);GO:0031465(Cul4B-RING E3 ubiquitin ligase complex);GO:0043161(proteasome-mediated ubiquitin-dependent pr…	03420(Nucleotide excision repair);04120(Ubiquitin mediated proteolysis)	NA
ciRNA2773	0	0	0	0	0.666829	0.189902	0	0	0	0	6	2	-inf	down	0.20646	1	no	NW_013185694.1	1091063	1134818	-	1	ciRNA	XM_013180553.1	ARL15	NW_013185694.1:1091062-1134818	PREDICTED: ADP-ribosylation factor-like protein 15 isoform X3 [Anser cygnoides domesticus]	GO:0005525(GTP binding);GO:0005622(intracellular);GO:0007264(small GTPase mediated signal transduction);GO:0070062(extracellular exosome)	NA	NA
circRNA1048	0.108185	0.0971018	0.305867	0	0	0	1	1	3	0	0	0	inf	up	0.206897	1	no	NW_013185670.1	7338176	7340996	-	2	circRNA	XM_013174888.1	RNF216	NW_013185670.1:7329883-7338175|NW_013185670.1:7340996-7375914	PREDICTED: E3 ubiquitin-protein ligase RNF216 [Anser cygnoides domesticus]	GO:0005634(nucleus);GO:0032648(regulation of interferon-beta production);GO:0043161(proteasome-mediated ubiquitin-dependent protein catabolic process);GO:0050691(regulation of defense response to virus by host);GO:0070936(protein K48-linked ubiquitination)	NA	EC:2.3.2.31
circRNA1238	0.216371	0	0.509778	0	0	0	2	0	5	0	0	0	inf	up	0.207909	1	no	NW_013186137.1	10451	10907	-	2	circRNA	XM_013170642.1	HPX	NW_013186137.1:10119-10379|NW_013186137.1:10952-11191	PREDICTED: hemopexin [Anser cygnoides domesticus]	GO:0002639(positive regulation of immunoglobulin production);GO:0002925(positive regulation of humoral immune response mediated by circulating immunoglobulin);GO:0020027(hemoglobin metabolic process);GO:0042168(heme metabolic process);GO:0060335(positive regulation of interferon-gamma-mediated signaling pathway);GO:0070062(extracellular exosome);GO:0072562(blood microparticle)	NA	NA
circRNA772	0.540927	0.194204	0	0.823959	2.00049	0.094951	5	2	0	8	18	1	-1.9896	down	0.20838	1	no	NW_013185690.1	1347010	1348188	+	2	circRNA	XM_013179954.1	VPS13B	NW_013185690.1:1303063-1347009|NW_013185690.1:1348188-1404140	PREDICTED: LOW QUALITY PROTEIN: vacuolar protein sorting-associated protein 13B [Anser cygnoides domesticus]	GO:0015031(protein transport)	NA	NA
circRNA2123	0	0.194204	0.509778	0	0	0	0	2	5	0	0	0	inf	up	0.209195	1	no	NW_013185922.1	767181	768667	+	2	circRNA	XM_013199231.1	SLC23A2	NW_013185922.1:760546-767180|NW_013185922.1:768667-774684	PREDICTED: solute carrier family 23 member 2 [Anser cygnoides domesticus]	GO:0008520(L-ascorbate:sodium symporter activity);GO:0009925(basal plasma membrane);GO:0015882(L-ascorbic acid transmembrane transport);GO:0016021(integral component of membrane);GO:0016324(apical plasma membrane);GO:0035461(vitamin transmembrane transport);GO:0043292(contractile fiber);GO:0048741(skeletal muscle fiber development);GO:0070890(sodium-dependent L-ascorbate transmembrane transporter…	NA	NA
ciRNA954	0	0.194204	0.509778	0	0	0	0	2	5	0	0	0	inf	up	0.209481	1	no	NW_013185685.1	6190280	6190628	-	1	ciRNA	XM_013178856.1	GALK1	NW_013185685.1:6190245-6190628	PREDICTED: galactokinase, partial [Anser cygnoides domesticus]	GO:0004335(galactokinase activity);GO:0005524(ATP binding);GO:0005534(galactose binding);GO:0005737(cytoplasm);GO:0016020(membrane);GO:0019402(galactitol metabolic process);GO:0046835(carbohydrate phosphorylation);GO:0061623(glycolytic process from galactose);GO:0070062(extracellular exosome)	00052(Galactose metabolism);00520(Amino sugar and nucleotide sugar metabolism);01100(Metabolic pathways)	EC:2.7.1.6
circRNA1345	0.432741	0	1.8352	1.33893	4.11211	2.56368	4	0	18	13	37	27	-1.82127	down	0.210828	1	no	NW_013185859.1	500074	507656	-	1	intergenic	intergenic_circRNA	intergenic_circRNA	NW_013185859.1:500073-507656	NA	NA	NA	NA
circRNA20	0.973668	0.582611	0.611734	0.61797	0	0.189902	9	6	6	6	0	2	1.42417	up	0.211261	1	no	NW_013185890.1	97678	102521	-	6	circRNA	XM_013197890.1	BAIAP2	NW_013185890.1:97384-97677|NW_013185890.1:102521-111080	PREDICTED: brain-specific angiogenesis inhibitor 1-associated protein 2 [Anser cygnoides domesticus]	GO:0001221(transcription cofactor binding);GO:0005515(protein binding);GO:0005654(nucleoplasm);GO:0005737(cytoplasm);GO:0005791(rough endoplasmic reticulum);GO:0005794(Golgi apparatus);GO:0005829(cytosol);GO:0005856(cytoskeleton);GO:0005874(microtubule);GO:0005886(plasma membrane);GO:0005913(cell-cell adherens junction);GO:0007009(plasma membrane organization);GO:0007266(Rho protein signal transd…	04520(Adherens junction);04810(Regulation of actin cytoskeleton)	NA
circRNA3566	0	0	0	0.20599	0.666829	0	0	0	0	2	6	0	-inf	down	0.211603	1	no	NW_013185840.1	1693181	1724957	-	2	circRNA	XM_013195430.1	CDC42SE2	NW_013185840.1:1668256-1693180|NW_013185840.1:1724957-1727435	PREDICTED: CDC42 small effector protein 2 isoform X1 [Anser cygnoides domesticus]	GO:0005198(structural molecule activity);GO:0005886(plasma membrane);GO:0007165(signal transduction);GO:0001891(phagocytic cup);GO:0005737(cytoplasm);GO:0005856(cytoskeleton);GO:0006909(phagocytosis);GO:0008360(regulation of cell shape);GO:0009966(regulation of signal transduction);GO:0042995(cell projection);GO:0070062(extracellular exosome)	NA	NA
circRNA1299	0.216371	0	0.305867	0.61797	0.666829	0.664657	2	0	3	6	6	7	-1.90029	down	0.214647	1	no	NC_023832.1	1951	2103	-	1	intergenic	intergenic_circRNA	intergenic_circRNA	NC_023832.1:1950-2103	NA	NA	NA	NA
circRNA31	0.216371	0.194204	0.305867	1.23594	1.22252	0.189902	2	2	3	12	11	2	-1.88618	down	0.215109	1	no	NW_013185867.1	1169918	1175785	+	6	circRNA	XM_013196986.1	MAPK14	NW_013185867.1:1166609-1169917|NW_013185867.1:1175785-1176808	PREDICTED: mitogen-activated protein kinase 14 isoform X2 [Anser cygnoides domesticus]	GO:0000077(DNA damage checkpoint);GO:0000187(activation of MAPK activity);GO:0000902(cell morphogenesis);GO:0000922(spindle pole);GO:0001502(cartilage condensation);GO:0001525(angiogenesis);GO:0001890(placenta development);GO:0002062(chondrocyte differentiation);GO:0004674(protein serine/threonine kinase activity);GO:0004707(MAP kinase activity);GO:0004708(MAP kinase kinase activity);GO:0005515(p…	04010(MAPK signaling pathway);04068(FoxO signaling pathway);04114(Oocyte meiosis);04218(Cellular senescence);04261(Adrenergic signaling in cardiomyocytes);04370(VEGF signaling pathway);04620(Toll-like receptor signaling pathway);04621(NOD-like receptor signaling pathway);04622(RIG-I-like receptor signaling pathway);04625(C-type lectin receptor signaling pathway);04912(GnRH signaling pathway);0491…	EC:2.7.11.24
circRNA1797	0	0.776814	1.01956	0	0	0.284853	0	8	10	0	0	3	2.65679	up	0.215886	1	no	NW_013185900.1	590584	591578	-	2	circRNA	XM_013198482.1	CTNNBL1	NW_013185900.1:586230-590583|NW_013185900.1:591578-591858	PREDICTED: beta-catenin-like protein 1, partial [Anser cygnoides domesticus]	GO:0000974(Prp19 complex);GO:0005654(nucleoplasm);GO:0005681(spliceosomal complex);GO:0016020(membrane);GO:0016445(somatic diversification of immunoglobulins);GO:0019899(enzyme binding);GO:0043065(positive regulation of apoptotic process)	03040(Spliceosome)	NA
circRNA1214	0.432741	0.291305	0	0	0	0	4	3	0	0	0	0	inf	up	0.216251	1	no	NW_013185976.1	228859	230897	-	2	circRNA	XM_013200824.1	RAMP3	NW_013185976.1:198939-228858|NW_013185976.1:230897-253835	PREDICTED: receptor activity-modifying protein 3 isoform X2 [Anser cygnoides domesticus]	GO:0001525(angiogenesis);GO:0001605(adrenomedullin receptor activity);GO:0001664(G-protein coupled receptor binding);GO:0001921(positive regulation of receptor recycling);GO:0005622(intracellular);GO:0005764(lysosome);GO:0005886(plasma membrane);GO:0006816(calcium ion transport);GO:0006886(intracellular protein transport);GO:0007186(G-protein coupled receptor signaling pathway);GO:0007189(adenyla…	04270(Vascular smooth muscle contraction)	NA
circRNA254	0.432741	0.291305	0	0	0	0	4	3	0	0	0	0	inf	up	0.216665	1	no	NW_013185696.1	2744128	2764594	-	2	circRNA	XM_013180903.1	LARGE	NW_013185696.1:2701173-2744127|NW_013185696.1:2764594-2775708	PREDICTED: glycosyltransferase-like protein LARGE1 isoform X2 [Anser cygnoides domesticus]	GO:0005794(Golgi apparatus);GO:0015020(glucuronosyltransferase activity);GO:0016021(integral component of membrane);GO:0030145(manganese ion binding);GO:0035269(protein O-linked mannosylation);GO:0042285(xylosyltransferase activity);GO:0043403(skeletal muscle tissue regeneration);GO:0046716(muscle cell cellular homeostasis);GO:0060538(skeletal muscle organ development)	00515(Mannose type O-glycan biosynthesis);01100(Metabolic pathways)	NA
circRNA614	0.432741	0.388407	0.101956	0.102995	0	0	4	4	1	1	0	0	3.16392	up	0.216922	1	no	NW_013185657.1	11976163	11979150	-	4	circRNA	XM_013193815.1	LOC106044011	NW_013185657.1:11960465-11976162|NW_013185657.1:11979150-11982529	PREDICTED: zinc finger protein 862-like isoform X4 [Anser cygnoides domesticus]	GO:0003682(chromatin binding)	NA	NA
circRNA1183	0.324556	0.388407	0	0	0	0	3	4	0	0	0	0	inf	up	0.216959	1	no	NW_013185699.1	4724629	4728315	+	4	circRNA	XM_013181479.1	AP1S3	NW_013185699.1:4710534-4724629	PREDICTED: AP-1 complex subunit sigma-3 [Anser cygnoides domesticus]	GO:0006605(protein targeting);GO:0016192(vesicle-mediated transport);GO:0030117(membrane coat)	04142(Lysosome)	NA
circRNA1220	0.757297	0.194204	0.611734	0.41198	0	0	7	2	6	4	0	0	1.92389	up	0.217345	1	no	NW_013185660.1	1510302	1515612	+	3	circRNA	XM_013171123.1	PDIA5	NW_013185660.1:1506132-1510302|NW_013185660.1:1515612-1532599	PREDICTED: protein disulfide-isomerase A5 [Anser cygnoides domesticus]	GO:0003756(protein disulfide isomerase activity);GO:0005783(endoplasmic reticulum);GO:0006457(protein folding);GO:0034976(response to endoplasmic reticulum stress);GO:0045454(cell redox homeostasis)	NA	EC:5.3.4.1
ciRNA664	0.324556	0.388407	0	0	0	0	3	4	0	0	0	0	inf	up	0.217395	1	no	NW_013185911.1	588852	589763	-	1	ciRNA	XM_013198869.1	GALNT1	NW_013185911.1:588851-589763	polypeptide N-acetylgalactosaminyltransferase 1 [Gallus gallus]	GO:0000139(Golgi membrane);GO:0004653(polypeptide N-acetylgalactosaminyltransferase activity);GO:0006493(protein O-linked glycosylation);GO:0016021(integral component of membrane);GO:0018242(protein O-linked glycosylation via serine);GO:0018243(protein O-linked glycosylation via threonine);GO:0030145(manganese ion binding);GO:0030246(carbohydrate binding);GO:0048471(perinuclear region of cytoplas…	00512(Mucin type O-glycan biosynthesis);00514(Other types of O-glycan biosynthesis);01100(Metabolic pathways)	EC:2.4.1.41
ciRNA674	2.05552	0.873916	0	0	0.444552	0.284853	19	9	0	0	4	3	2.00583	up	0.21956	1	no	NW_013185902.1	607563	625251	+	1	ciRNA	XM_013198592.1	CAMTA1	NW_013185902.1:607562-625251	PREDICTED: calmodulin-binding transcription activator 1 [Anser cygnoides domesticus]	GO:0003677(DNA binding);GO:0005634(nucleus);GO:0005730(nucleolus);GO:0005737(cytoplasm);GO:0005829(cytosol);GO:0006351(transcription, DNA-templated);GO:0006355(regulation of transcription, DNA-templated);GO:0043565(sequence-specific DNA binding);GO:0045944(positive regulation of transcription by RNA polymerase II);GO:0050885(neuromuscular process controlling balance)	NA	NA
ciRNA2173	0	0	0	0.41198	0	0.284853	0	0	0	4	0	3	-inf	down	0.21959	1	no	NW_013185979.1	323793	324329	-	1	ciRNA	XM_013200897.1	NBR1	NW_013185979.1:323773-324329	PREDICTED: next to BRCA1 gene 1 protein [Anser cygnoides domesticus]	GO:0000407(phagophore assembly site);GO:0005739(mitochondrion);GO:0005770(late endosome);GO:0005776(autophagosome);GO:0005829(cytosol);GO:0008270(zinc ion binding);GO:0016020(membrane);GO:0016236(macroautophagy);GO:0030500(regulation of bone mineralization);GO:0032872(regulation of stress-activated MAPK cascade);GO:0043130(ubiquitin binding);GO:0045668(negative regulation of osteoblast differenti…	04137(Mitophagy - animal)	NA
circRNA456	0.432741	0.388407	0.101956	0	0.111138	0	4	4	1	0	1	0	3.05414	up	0.219602	1	no	NW_013185663.1	10865190	10865394	+	1	circRNA	XM_013172480.1	NCOA2	NW_013185663.1:10803259-10865189|NW_013185663.1:10865394-10910102	PREDICTED: nuclear receptor coactivator 2 [Anser cygnoides domesticus]	GO:0000122(negative regulation of transcription by RNA polymerase II);GO:0000978(RNA polymerase II proximal promoter sequence-specific DNA binding);GO:0001162(RNA polymerase II intronic transcription regulatory region sequence-specific DNA binding);GO:0003682(chromatin binding);GO:0003713(transcription coactivator activity);GO:0004402(histone acetyltransferase activity);GO:0005515(protein binding…	NA	NA
circRNA3656	0	0	0	0.41198	0	0.284853	0	0	0	4	0	3	-inf	down	0.219842	1	no	NC_023832.1	4208	4354	-	1	intergenic	intergenic_circRNA	intergenic_circRNA	NC_023832.1:4207-4354	NA	NA	NA	NA
circRNA3417	0	0	0	0.41198	0	0.284853	0	0	0	4	0	3	-inf	down	0.219944	1	no	NW_013185748.1	290228	290606	-	2	circRNA	XM_013188808.1	EGFL7	NW_013185748.1:289480-290227|NW_013185748.1:290606-292264	PREDICTED: epidermal growth factor-like protein 7 isoform X2 [Anser cygnoides domesticus]	GO:0001525(angiogenesis);GO:0001568(blood vessel development);GO:0001570(vasculogenesis);GO:0001938(positive regulation of endothelial cell proliferation);GO:0005509(calcium ion binding);GO:0005576(extracellular region);GO:0005615(extracellular space);GO:0007155(cell adhesion);GO:0031012(extracellular matrix);GO:0045746(negative regulation of Notch signaling pathway)	NA	NA
ciRNA1864	0	0	0	0.308985	0.444552	0	0	0	0	3	4	0	-inf	down	0.22012	1	no	NW_013186007.1	289780	290544	+	1	ciRNA	XM_013201266.1	MIER2	NW_013186007.1:289779-290633	mesoderm induction early response protein 2 isoform X2 [Anas platyrhynchos]	GO:0003677(DNA binding);GO:0005634(nucleus);GO:0006351(transcription, DNA-templated);GO:0006355(regulation of transcription, DNA-templated)	NA	NA
circRNA2959	0	0	0	0.308985	0.444552	0	0	0	0	3	4	0	-inf	down	0.22044	1	no	NW_013185890.1	1129190	1130528	-	2	circRNA	XM_013197939.1	FASN	NW_013185890.1:1128632-1129189|NW_013185890.1:1130528-1130872	PREDICTED: fatty acid synthase [Anser cygnoides domesticus]	GO:0004313([acyl-carrier-protein] S-acetyltransferase activity);GO:0004314([acyl-carrier-protein] S-malonyltransferase activity);GO:0004315(3-oxoacyl-[acyl-carrier-protein] synthase activity);GO:0004316(3-oxoacyl-[acyl-carrier-protein] reductase (NADPH) activity);GO:0004317(3-hydroxypalmitoyl-[acyl-carrier-protein] dehydratase activity);GO:0004319(enoyl-[acyl-carrier-protein] reductase (NADPH, B-…	00061(Fatty acid biosynthesis);01100(Metabolic pathways);01212(Fatty acid metabolism);04910(Insulin signaling pathway)	EC:2.3.1.85
circRNA4220	0	0	0	0	0.333414	0.379804	0	0	0	0	3	4	-inf	down	0.222504	1	no	NW_013185717.1	2405946	2409992	-	1	intergenic	intergenic_circRNA	intergenic_circRNA	NW_013185717.1:2405945-2409992	NA	NA	NA	NA
ciRNA1618	0	0	0.9176	2.98685	1.66707	0.094951	0	0	9	29	15	1	-2.37165	down	0.222773	1	no	NW_013185666.1	9024080	9024266	+	1	ciRNA	XM_013173807.1	SLC25A1	NW_013185666.1:9024079-9024290	PREDICTED: tricarboxylate transport protein, mitochondrial [Anser cygnoides domesticus]	GO:0003735(structural constituent of ribosome);GO:0006412(translation)	NA	NA
circRNA269	0.540927	0.194204	0	0	0	0	5	2	0	0	0	0	inf	up	0.223257	1	no	NW_013185713.1	2203566	2207458	-	5	circRNA	XM_013183526.1	OSBPL1A	NW_013185713.1:2199275-2203565|NW_013185713.1:2207458-2208628	PREDICTED: oxysterol-binding protein-related protein 1 isoform X2 [Anser cygnoides domesticus]	GO:0005654(nucleoplasm);GO:0005770(late endosome);GO:0006869(lipid transport);GO:0015485(cholesterol binding);GO:0070062(extracellular exosome)	NA	NA
circRNA4223	0	0	0	0	0.333414	0.379804	0	0	0	0	3	4	-inf	down	0.223469	1	no	NW_013185777.1	259090	259405	+	1	intergenic	intergenic_circRNA	intergenic_circRNA	NW_013185777.1:259089-259405	NA	NA	NA	NA
ciRNA675	1.19004	0.582611	0.407822	0	0.55569	0.189902	11	6	4	0	5	2	1.54818	up	0.223701	1	no	NW_013185821.1	1020464	1022908	-	1	ciRNA	XM_013194309.1	LOC106044342	NW_013185821.1:1020463-1022908	PREDICTED: solute carrier family 12 member 7 isoform X6 [Anser cygnoides domesticus]	GO:0007268(chemical synaptic transmission);GO:0015379(potassium:chloride symporter activity)	NA	NA
circRNA3720	0	0	0	0.514975	0	0.284853	0	0	0	5	0	3	-inf	down	0.224375	1	no	NW_013185660.1	1825429	1840221	-	6	circRNA	XM_013171238.1	HACD2	NW_013185660.1:1840221-1842895	PREDICTED: very-long-chain (3R)-3-hydroxyacyl-CoA dehydratase 2, partial [Gavia stellata]	GO:0005783(endoplasmic reticulum);GO:0016021(integral component of membrane);GO:0018812(3-hydroxyacyl-CoA dehydratase activity);GO:0019899(enzyme binding);GO:0030148(sphingolipid biosynthetic process);GO:0030497(fatty acid elongation);GO:0042761(very long-chain fatty acid biosynthetic process)	00062(Fatty acid elongation);01040(Biosynthesis of unsaturated fatty acids);01100(Metabolic pathways);01212(Fatty acid metabolism)	EC:4.2.1.134
circRNA3622	0	0	0	0.514975	0	0.284853	0	0	0	5	0	3	-inf	down	0.225389	1	no	NW_013185777.1	2553984	2561433	+	4	circRNA	XM_013191260.1	ACER3	NW_013185777.1:2547086-2553983|NW_013185777.1:2561433-2568926	PREDICTED: alkaline ceramidase 3 isoform X2 [Anser cygnoides domesticus]	GO:0006672(ceramide metabolic process);GO:0008284(positive regulation of cell proliferation);GO:0030173(integral component of Golgi membrane);GO:0030176(integral component of endoplasmic reticulum membrane);GO:0046512(sphingosine biosynthetic process);GO:0070774(phytoceramidase activity);GO:0071602(phytosphingosine biosynthetic process)	00600(Sphingolipid metabolism);01100(Metabolic pathways)	NA
ciRNA41	0.432741	0	0.305867	0	0	0	4	0	3	0	0	0	inf	up	0.225567	1	no	NW_013185700.1	814952	815293	+	1	ciRNA	XM_013181637.1	HMGCS1	NW_013185700.1:814951-815293	PREDICTED: hydroxymethylglutaryl-CoA synthase, cytoplasmic [Anser cygnoides domesticus]	GO:0004421(hydroxymethylglutaryl-CoA synthase activity);GO:0005654(nucleoplasm);GO:0005737(cytoplasm);GO:0005886(plasma membrane);GO:0008299(isoprenoid biosynthetic process)	00072(Synthesis and degradation of ketone bodies);00280(Valine, leucine and isoleucine degradation);00650(Butanoate metabolism);00900(Terpenoid backbone biosynthesis);01100(Metabolic pathways);03320(PPAR signaling pathway)	EC:2.3.3.10
ciRNA2294	0	0	0	0.514975	0	0.284853	0	0	0	5	0	3	-inf	down	0.225826	1	no	NW_013185685.1	2495275	2495597	+	1	ciRNA	XM_013178875.1	SMURF2	NW_013185685.1:2495274-2495597	PREDICTED: E3 ubiquitin-protein ligase SMURF2 [Anser cygnoides domesticus]	GO:0004842(ubiquitin-protein transferase activity);GO:0005634(nucleus);GO:0005737(cytoplasm);GO:0007179(transforming growth factor beta receptor signaling pathway)	04120(Ubiquitin mediated proteolysis);04144(Endocytosis);04340(Hedgehog signaling pathway);04350(TGF-beta signaling pathway)	EC:2.3.2.26
circRNA265	0.432741	0.582611	0	1.33893	1.22252	0.569706	4	6	0	13	11	6	-1.62472	down	0.22692	1	no	NW_013185713.1	1123409	1138920	+	3	circRNA	XM_013183524.1	GREB1L	None|NW_013185713.1:1138920-1147266	PREDICTED: GREB1-like protein [Anser cygnoides domesticus]	GO:0016021(integral component of membrane)	NA	NA
circRNA2985	0	0	0	0.308985	0.55569	0	0	0	0	3	5	0	-inf	down	0.227665	1	no	NW_013185678.1	6279139	6282260	-	3	circRNA	XR_001205518.1	LOC106033739	NW_013185678.1:6237508-6279138|NW_013185678.1:6282260-6292366	NA	NA	NA	NA
circRNA2229	0	0.194204	0.407822	0	0	0	0	2	4	0	0	0	inf	up	0.228273	1	no	NW_013185675.1	2609558	2615928	+	3	circRNA	XM_013176267.1	PPAP2B	NW_013185675.1:2590599-2609557|NW_013185675.1:2615928-2622602	PREDICTED: lipid phosphate phosphohydrolase 3 isoform X1 [Anser cygnoides domesticus]	GO:0001568(blood vessel development);GO:0001702(gastrulation with mouth forming second);GO:0001933(negative regulation of protein phosphorylation);GO:0005178(integrin binding);GO:0005794(Golgi apparatus);GO:0005887(integral component of plasma membrane);GO:0006644(phospholipid metabolic process);GO:0030111(regulation of Wnt signaling pathway);GO:0034109(homotypic cell-cell adhesion);GO:0042392(sp…	00561(Glycerolipid metabolism);00564(Glycerophospholipid metabolism);00565(Ether lipid metabolism);00600(Sphingolipid metabolism);01100(Metabolic pathways)	EC:3.1.3.4
circRNA2473	0	0	0.101956	0.41198	0.111138	0.379804	0	0	1	4	1	4	-3.14666	down	0.228327	1	no	NW_013185675.1	8463969	8485180	+	4	circRNA	XM_013176386.1	ERI3	NW_013185675.1:8459115-8463968|NW_013185675.1:8485180-8504323	PREDICTED: ERI1 exoribonuclease 3 isoform X3 [Anser cygnoides domesticus]	GO:0000467(exonucleolytic trimming to generate mature 3'-end of 5.8S rRNA from tricistronic rRNA transcript (SSU-rRNA, 5.8S rRNA, LSU-rRNA))	NA	NA
circRNA2228	0	0.194204	0.407822	0	0	0	0	2	4	0	0	0	inf	up	0.228447	1	no	NW_013185922.1	718751	720521	+	3	circRNA	XM_013199242.1	TMEM230	NW_013185922.1:716622-718750	PREDICTED: transmembrane protein 230 [Anser cygnoides domesticus]	GO:0016021(integral component of membrane)	NA	NA
ciRNA169	0.108185	0.0971018	0	0.720964	0.222276	0.284853	1	1	0	7	2	3	-2.58071	down	0.228959	1	no	NW_013185757.1	790874	791070	-	1	ciRNA	XM_013189759.1	MOV10	NW_013185757.1:790844-791070	PREDICTED: LOW QUALITY PROTEIN: putative helicase MOV-10 [Anser cygnoides domesticus]	GO:0000932(P-body);GO:0003723(RNA binding);GO:0004386(helicase activity);GO:0005524(ATP binding);GO:0035195(gene silencing by miRNA);GO:0035279(mRNA cleavage involved in gene silencing by miRNA)	NA	EC:3.6.4.13
circRNA505	0.216371	0.485509	0	0	0	0	2	5	0	0	0	0	inf	up	0.229383	1	no	NW_013185887.1	684531	715523	+	7	circRNA	XM_013197757.1	NEK11	NW_013185887.1:674880-684530|NW_013185887.1:715523-720140	PREDICTED: serine/threonine-protein kinase Nek11 isoform X5 [Anser cygnoides domesticus]	GO:0006468(protein phosphorylation);GO:0004674(protein serine/threonine kinase activity);GO:0005524(ATP binding);GO:0005654(nucleoplasm);GO:0005730(nucleolus);GO:0016572(histone phosphorylation);GO:0031572(G2 DNA damage checkpoint);GO:0031573(intra-S DNA damage checkpoint);GO:0035556(intracellular signal transduction);GO:0044772(mitotic cell cycle phase transition);GO:1901990(regulation of mitoti…	NA	EC:2.7.11.1
ciRNA77	0.108185	0	0.611734	0	0	0	1	0	6	0	0	0	inf	up	0.230712	1	no	NW_013185654.1	6076920	6078128	+	1	ciRNA	XM_013201691.1	SCD	NW_013185654.1:6076919-6078128	Acyl-CoA desaturase, partial [Anas platyrhynchos]	GO:0004768(stearoyl-CoA 9-desaturase activity);GO:0005506(iron ion binding);GO:0005789(endoplasmic reticulum membrane);GO:0006636(unsaturated fatty acid biosynthetic process);GO:0016021(integral component of membrane);GO:0055114(oxidation-reduction process)	01040(Biosynthesis of unsaturated fatty acids);01100(Metabolic pathways);01212(Fatty acid metabolism);03320(PPAR signaling pathway)	EC:1.14.19.1
circRNA3069	0	0	0	0.20599	0.55569	0	0	0	0	2	5	0	-inf	down	0.231893	1	no	NW_013185701.1	5270294	5271334	-	3	circRNA	XM_013181825.1	PCSK6	NW_013185701.1:5269702-5270293|NW_013185701.1:5271334-5274576	PREDICTED: LOW QUALITY PROTEIN: proprotein convertase subtilisin/kexin type 6 [Anser cygnoides domesticus]	GO:0004252(serine-type endopeptidase activity);GO:0005615(extracellular space);GO:0016485(protein processing)	NA	NA
circRNA3475	0	0	0	0.20599	0.55569	0	0	0	0	2	5	0	-inf	down	0.231974	1	no	NW_013185664.1	7110639	7123740	-	4	circRNA	XM_013172650.1	NBAS	NW_013185664.1:7090098-7110638|NW_013185664.1:7123740-7129454	PREDICTED: neuroblastoma-amplified sequence isoform X3 [Anser cygnoides domesticus]	GO:0000149(SNARE binding);GO:0000956(nuclear-transcribed mRNA catabolic process);GO:0005783(endoplasmic reticulum);GO:0005789(endoplasmic reticulum membrane);GO:0005829(cytosol);GO:0006890(retrograde vesicle-mediated transport, Golgi to ER);GO:0015031(protein transport);GO:0016020(membrane);GO:0070939(Dsl1/NZR complex);GO:2000623(negative regulation of nuclear-transcribed mRNA catabolic process, …	NA	NA
circRNA747	0.540927	0	0.203911	0	0	0	5	0	2	0	0	0	inf	up	0.232611	1	no	NW_013185716.1	663390	663839	-	2	circRNA	XM_013184035.1	MFSD2A	NW_013185716.1:663222-663389|NW_013185716.1:663839-664474	PREDICTED: sodium-dependent lysophosphatidylcholine symporter 1, partial [Anser cygnoides domesticus]	GO:0005548(phospholipid transporter activity);GO:0005737(cytoplasm);GO:0005887(integral component of plasma membrane);GO:0015293(symporter activity);GO:0015908(fatty acid transport);GO:0015914(phospholipid transport);GO:0045056(transcytosis);GO:0055085(transmembrane transport);GO:0060856(establishment of blood-brain barrier);GO:1990379(lipid transport across blood brain barrier)	NA	NA
circRNA1547	0	0.485509	0.203911	0	0	0	0	5	2	0	0	0	inf	up	0.232687	1	no	NW_013185709.1	1418611	1419757	+	2	circRNA	XM_013182973.1	PRKCH	NW_013185709.1:1393007-1418610|NW_013185709.1:1419757-1436042	PREDICTED: LOW QUALITY PROTEIN: protein kinase C eta type [Anser cygnoides domesticus]	GO:0004674(protein serine/threonine kinase activity);GO:0004697(protein kinase C activity);GO:0005524(ATP binding);GO:0005622(intracellular);GO:0005829(cytosol);GO:0005886(plasma membrane);GO:0005911(cell-cell junction);GO:0010744(positive regulation of macrophage derived foam cell differentiation);GO:0017160(Ral GTPase binding);GO:0018105(peptidyl-serine phosphorylation);GO:0034351(negative regu…	04270(Vascular smooth muscle contraction)	EC:2.7.11.13
circRNA3663	0	0	0	0.20599	0.55569	0	0	0	0	2	5	0	-inf	down	0.232935	1	no	NW_013185672.1	9280381	9282798	-	1	intergenic	intergenic_circRNA	intergenic_circRNA	NW_013185672.1:9280380-9282798	NA	NA	NA	NA
circRNA3912	0	0	0	0	0.222276	0.474755	0	0	0	0	2	5	-inf	down	0.234101	1	no	NW_013185669.1	4436036	4440480	+	2	circRNA	XM_013174503.1	NEURL1	NW_013185669.1:4352618-4436035|NW_013185669.1:4440480-4479515	PREDICTED: E3 ubiquitin-protein ligase NEURL1 isoform X2 [Anser cygnoides domesticus]	GO:0008270(zinc ion binding)	NA	EC:2.3.2.27
circRNA640	1.29822	1.45653	1.73324	1.02995	1.22252	0.094951	12	15	17	10	11	1	0.934996	up	0.234512	1	no	NW_013185718.1	4439735	4454869	+	4	circRNA	XM_013184661.1	ATXN10	NW_013185718.1:4427443-4439734|NW_013185718.1:4454869-4464133	PREDICTED: ataxin-10 isoform X3 [Anser cygnoides domesticus]	GO:0005615(extracellular space);GO:0005886(plasma membrane);GO:0030425(dendrite);GO:0031175(neuron projection development);GO:0043025(neuronal cell body);GO:0048471(perinuclear region of cytoplasm)	NA	NA
circRNA1390	3.35374	0.388407	0.509778	0	1.22252	0	31	4	5	0	11	0	1.79826	up	0.234829	1	no	NW_013185654.1	11955063	11958052	-	3	circRNA	XM_013173264.1	SIRT1	NW_013185654.1:11952032-11955063	PREDICTED: NAD-dependent protein deacetylase sirtuin-1 [Anser cygnoides domesticus]	GO:0000012(single strand break repair);GO:0000122(negative regulation of transcription by RNA polymerase II);GO:0000183(chromatin silencing at rDNA);GO:0000720(pyrimidine dimer repair by nucleotide-excision repair);GO:0000731(DNA synthesis involved in DNA repair);GO:0001046(core promoter sequence-specific DNA binding);GO:0001525(angiogenesis);GO:0001542(ovulation from ovarian follicle);GO:0001678…	00760(Nicotinate and nicotinamide metabolism);01100(Metabolic pathways);04068(FoxO signaling pathway);04218(Cellular senescence)	EC:2.3.1.286
circRNA3675	0	0	0	0.61797	0.222276	0	0	0	0	6	2	0	-inf	down	0.237238	1	no	NW_013185750.1	1767047	1769827	+	1	intergenic	intergenic_circRNA	intergenic_circRNA	NW_013185750.1:1767046-1769827	NA	NA	NA	NA
circRNA3001	0	0	0	0.61797	0.222276	0	0	0	0	6	2	0	-inf	down	0.237355	1	no	NW_013185654.1	8234732	8234898	+	1	circRNA	XM_013171986.1	PRKG1	NW_013185654.1:8188830-8234731|NW_013185654.1:8234898-8335719	PREDICTED: cGMP-dependent protein kinase 1 [Opisthocomus hoazin]	GO:0001764(neuron migration);GO:0004692(cGMP-dependent protein kinase activity);GO:0005246(calcium channel regulator activity);GO:0005524(ATP binding);GO:0005794(Golgi apparatus);GO:0005886(plasma membrane);GO:0006468(protein phosphorylation);GO:0016358(dendrite development);GO:0019934(cGMP-mediated signaling);GO:0030553(cGMP binding);GO:0030900(forebrain development);GO:0043087(regulation of GTP…	04270(Vascular smooth muscle contraction);04540(Gap junction)	EC:2.7.11.12
circRNA388	0.324556	0.873916	0.101956	1.23594	1.22252	1.04446	3	9	1	12	11	11	-1.42957	down	0.238062	1	no	NW_013185767.1	2448772	2462590	-	4	circRNA	XM_013190687.1	NEK7	NW_013185767.1:2434644-2448771|None	serine/threonine-protein kinase Nek7 isoform X1 [Anas platyrhynchos]	GO:0004674(protein serine/threonine kinase activity);GO:0005524(ATP binding);GO:0005654(nucleoplasm);GO:0006468(protein phosphorylation);GO:0032212(positive regulation of telomere maintenance via telomerase);GO:0051973(positive regulation of telomerase activity);GO:1904355(positive regulation of telomere capping)	04621(NOD-like receptor signaling pathway)	EC:2.7.11.1
circRNA3342	0	0	0	0.308985	0.333414	0	0	0	0	3	3	0	-inf	down	0.239805	1	no	NW_013185743.1	520158	522961	+	2	circRNA	XM_013188184.1	SPATA13	NW_013185743.1:508143-520157|NW_013185743.1:522961-533780	PREDICTED: spermatogenesis-associated protein 13 isoform X6 [Anser cygnoides domesticus]	GO:0005089(Rho guanyl-nucleotide exchange factor activity);GO:0035023(regulation of Rho protein signal transduction);GO:0043547(positive regulation of GTPase activity)	04810(Regulation of actin cytoskeleton)	NA
circRNA3326	0	0	0	0.308985	0.333414	0	0	0	0	3	3	0	-inf	down	0.24048	1	no	NW_013185712.1	653256	657013	+	5	circRNA	XM_013183423.1	AGMO	NW_013185712.1:639690-653255|NW_013185712.1:657013-665539	PREDICTED: alkylglycerol monooxygenase [Anser cygnoides domesticus]	GO:0005506(iron ion binding);GO:0005783(endoplasmic reticulum);GO:0006633(fatty acid biosynthetic process);GO:0006643(membrane lipid metabolic process);GO:0016021(integral component of membrane);GO:0046485(ether lipid metabolic process);GO:0050479(glyceryl-ether monooxygenase activity);GO:0055114(oxidation-reduction process)	NA	EC:1.14.16.5
ciRNA2308	0	0	0	0.308985	0.333414	0	0	0	0	3	3	0	-inf	down	0.24089	1	no	NW_013185671.1	876779	883358	-	1	ciRNA	XM_013175104.1	SLC10A7	NW_013185671.1:876778-883358	PREDICTED: sodium/bile acid cotransporter 7 isoform X2 [Anser cygnoides domesticus]	GO:0016021(integral component of membrane);GO:0006814(sodium ion transport);GO:0015293(symporter activity);GO:0055085(transmembrane transport)	NA	NA
ciRNA1877	0	0	0	0.308985	0.333414	0	0	0	0	3	3	0	-inf	down	0.24127	1	no	NW_013185747.1	379512	379693	+	1	ciRNA	XM_013188508.1	SRPR	NW_013185747.1:379511-379713	PREDICTED: signal recognition particle receptor subunit alpha, partial [Anser cygnoides domesticus]	GO:0000166(nucleotide binding);GO:0003924(GTPase activity);GO:0005047(signal recognition particle binding);GO:0005525(GTP binding);GO:0005783(endoplasmic reticulum);GO:0005785(signal recognition particle receptor complex);GO:0005789(endoplasmic reticulum membrane);GO:0006614(SRP-dependent cotranslational protein targeting to membrane);GO:0006886(intracellular protein transport);GO:0016020(membran…	03060(Protein export)	NA
ciRNA1808	0	0	0	0.308985	0.333414	0	0	0	0	3	3	0	-inf	down	0.242205	1	no	NW_013186042.1	163455	163849	-	1	ciRNA	XM_013201754.1	FCGBP	NW_013186042.1:163435-163849	PREDICTED: LOW QUALITY PROTEIN: IgGFc-binding protein [Anser cygnoides domesticus]	GO:0005515(protein binding);GO:0070062(extracellular exosome)	NA	NA
ciRNA1790	0	0	0	0.308985	0.333414	0	0	0	0	3	3	0	-inf	down	0.242572	1	no	NW_013185772.1	21566	21770	+	1	ciRNA	XM_013190954.1	TSTA3	NW_013185772.1:21565-21796	PREDICTED: GDP-L-fucose synthase [Anser cygnoides domesticus]	GO:0019673(GDP-mannose metabolic process);GO:0019835(cytolysis);GO:0042351('de novo' GDP-L-fucose biosynthetic process);GO:0050577(GDP-L-fucose synthase activity);GO:0050662(coenzyme binding);GO:0055114(oxidation-reduction process);GO:0070062(extracellular exosome)	00051(Fructose and mannose metabolism);00520(Amino sugar and nucleotide sugar metabolism);01100(Metabolic pathways)	EC:1.1.1.271
circRNA3441	0	0	0	0.308985	0	0.284853	0	0	0	3	0	3	-inf	down	0.243363	1	no	NW_013185692.1	5057967	5167728	-	2	circRNA	XM_013180227.1	FOXP1	NW_013185692.1:5001451-5057966|None	PREDICTED: forkhead box protein P1 isoform X3 [Anser cygnoides domesticus]	GO:0000122(negative regulation of transcription by RNA polymerase II);GO:0000978(RNA polymerase II proximal promoter sequence-specific DNA binding);GO:0000981(RNA polymerase II transcription factor activity, sequence-specific DNA binding);GO:0002053(positive regulation of mesenchymal cell proliferation);GO:0002329(pre-B cell differentiation);GO:0002639(positive regulation of immunoglobulin produc…	NA	NA
circRNA909	4.11104	2.62175	3.05867	1.02995	3.11187	1.32931	38	27	30	10	28	14	0.839685	up	0.243827	1	no	NW_013185662.1	8941914	8944072	+	2	circRNA	XM_013172275.1	ELOVL5	None|NW_013185662.1:8944072-8950665	elongation of very long chain fatty acids protein 5 isoform X1 [Dromaius novaehollandiae]	GO:0009922(fatty acid elongase activity);GO:0030497(fatty acid elongation)	00062(Fatty acid elongation);01040(Biosynthesis of unsaturated fatty acids);01100(Metabolic pathways);01212(Fatty acid metabolism)	EC:2.3.1.199
ciRNA2766	0	0	0	0	0.333414	0.284853	0	0	0	0	3	3	-inf	down	0.246889	1	no	NW_013185677.1	5121735	5126618	+	1	ciRNA	XM_013177049.1	LOC106033494	NW_013185677.1:5121734-5126618	PREDICTED: LOW QUALITY PROTEIN: uncharacterized protein C16orf52 homolog [Anser cygnoides domesticus]	GO:0016021(integral component of membrane)	04340(Hedgehog signaling pathway)	NA
ciRNA2588	0	0	0	0	0.333414	0.284853	0	0	0	0	3	3	-inf	down	0.247052	1	no	NW_013186169.1	35247	35515	-	1	ciRNA	XM_013170715.1	LOC106029429	NW_013186169.1:35225-35515	PREDICTED: LOW QUALITY PROTEIN: nuclear mitotic apparatus protein 1-like, partial [Anser cygnoides domesticus]	GO:0000132(establishment of mitotic spindle orientation);GO:0000139(Golgi membrane);GO:0005654(nucleoplasm);GO:0005876(spindle microtubule);GO:0005938(cell cortex);GO:0045177(apical part of cell);GO:0060487(lung epithelial cell differentiation);GO:0070062(extracellular exosome);GO:0097431(mitotic spindle pole)	NA	NA
ciRNA2119	0	0	0	0.41198	0	0.189902	0	0	0	4	0	2	-inf	down	0.247305	1	no	NW_013185683.1	7380126	7380755	-	1	ciRNA	XM_013178514.1	LOC106034386	NW_013185683.1:7380093-7380755	PREDICTED: E3 ubiquitin/ISG15 ligase TRIM25-like isoform X1 [Anser cygnoides domesticus]	GO:0005622(intracellular);GO:0008270(zinc ion binding);GO:0046872(metal ion binding)	NA	EC:2.3.2.27
circRNA4180	0	0	0	0	0.333414	0.284853	0	0	0	0	3	3	-inf	down	0.247441	1	no	NW_013185732.1	1435401	1437563	-	2	circRNA	XM_013186599.1	SNX7	NW_013185732.1:1434984-1435401	PREDICTED: sorting nexin-7 [Anser cygnoides domesticus]	GO:0005768(endosome);GO:0006897(endocytosis);GO:0016050(vesicle organization);GO:0019898(extrinsic component of membrane);GO:0035091(phosphatidylinositol binding)	NA	NA
circRNA692	0.216371	0.582611	0.305867	2.0599	1.33366	0.189902	2	6	3	20	12	2	-1.6975	down	0.247457	1	no	NW_013185689.1	5799838	5800725	-	2	circRNA	XM_013179802.1	TENM3	NW_013185689.1:5676357-5799837|NW_013185689.1:5800725-5893892	PREDICTED: teneurin-3 isoform X4 [Anser cygnoides domesticus]	GO:0048593(camera-type eye morphogenesis);GO:0097264(self proteolysis);GO:0000902(cell morphogenesis);GO:0005887(integral component of plasma membrane);GO:0007155(cell adhesion);GO:0007156(homophilic cell adhesion via plasma membrane adhesion molecules);GO:0007157(heterophilic cell-cell adhesion via plasma membrane cell adhesion molecules);GO:0007165(signal transduction);GO:0010976(positive regul…	NA	NA
circRNA2971	0	0	0	0.41198	0	0.189902	0	0	0	4	0	2	-inf	down	0.248047	1	no	NW_013185700.1	2926588	2933724	-	3	circRNA	XM_013181735.1	WDR70	NW_013185700.1:2909433-2926587|NW_013185700.1:2933724-2956957	PREDICTED: WD repeat-containing protein 70 [Anser cygnoides domesticus]	GO:0019899(enzyme binding)	NA	NA
circRNA1364	0.649112	0.485509	0.305867	1.13294	1.00024	1.32931	6	5	3	11	9	14	-1.26526	down	0.248085	1	no	NW_013186119.1	84761	86165	+	1	intergenic	intergenic_circRNA	intergenic_circRNA	NW_013186119.1:84760-86165	NA	NA	NA	NA
circRNA3637	0	0	0	0.41198	0	0.189902	0	0	0	4	0	2	-inf	down	0.248217	1	no	NW_013185867.1	1077620	1079956	-	4	circRNA	XM_013197019.1	FKBP5	NW_013185867.1:1073343-1077619	peptidyl-prolyl cis-trans isomerase FKBP5 isoform X2 [Anas platyrhynchos]	GO:0000413(protein peptidyl-prolyl isomerization);GO:0003755(peptidyl-prolyl cis-trans isomerase activity);GO:0005528(FK506 binding);GO:0005654(nucleoplasm);GO:0005789(endoplasmic reticulum membrane);GO:0031072(heat shock protein binding);GO:0061077(chaperone-mediated protein folding);GO:0070062(extracellular exosome)	NA	EC:5.2.1.8
ciRNA2252	0	0	0	0.41198	0	0.189902	0	0	0	4	0	2	-inf	down	0.248303	1	no	NW_013185886.1	1078922	1079306	-	1	ciRNA	XM_013197684.1	DHODH	NW_013185886.1:1078899-1079306	PREDICTED: dihydroorotate dehydrogenase (quinone), mitochondrial, partial [Anser cygnoides domesticus]	GO:0004152(dihydroorotate dehydrogenase activity);GO:0005737(cytoplasm);GO:0005743(mitochondrial inner membrane);GO:0006207('de novo' pyrimidine nucleobase biosynthetic process);GO:0016021(integral component of membrane);GO:0044205('de novo' UMP biosynthetic process);GO:0055114(oxidation-reduction process)	00240(Pyrimidine metabolism);01100(Metabolic pathways);01240(Biosynthesis of cofactors)	EC:1.3.5.2
circRNA4204	0	0	0	0	0.333414	0.284853	0	0	0	0	3	3	-inf	down	0.248427	1	no	NW_013186136.1	41963	42387	+	2	circRNA	XM_013170639.1	LOC106029359	NW_013186136.1:37934-41916|NW_013186136.1:43667-44420	PREDICTED: LOW QUALITY PROTEIN: uncharacterized protein LOC106029359 [Anser cygnoides domesticus]	GO:0003700(DNA binding transcription factor activity);GO:0044212(transcription regulatory region DNA binding);GO:0045944(positive regulation of transcription by RNA polymerase II)	04010(MAPK signaling pathway);04012(ErbB signaling pathway);04020(Calcium signaling pathway)	EC:2.7.10.1
circRNA3699	0	0	0	0.41198	0	0.189902	0	0	0	4	0	2	-inf	down	0.24859	1	no	NW_013185735.1	3993739	3995790	+	3	circRNA	XM_013187030.1	COL1A2	NW_013185735.1:3993191-3993739|NW_013185735.1:3995790-3996023	PREDICTED: collagen alpha-2(I) chain [Anser cygnoides domesticus]	GO:0005201(extracellular matrix structural constituent);GO:0005583(fibrillar collagen trimer);GO:0046872(metal ion binding)	04510(Focal adhesion);04512(ECM-receptor interaction)	NA
circRNA603	0.432741	0.194204	0	0	0	0	4	2	0	0	0	0	inf	up	0.248596	1	no	NW_013185657.1	8034510	8049086	+	5	circRNA	XM_013191921.1	TTBK2	NW_013185657.1:8013502-8034509|NW_013185657.1:8049086-8062526	PREDICTED: tau-tubulin kinase 2 isoform X5 [Anser cygnoides domesticus]	GO:0004674(protein serine/threonine kinase activity);GO:0005515(protein binding);GO:0005524(ATP binding);GO:0005615(extracellular space);GO:0005634(nucleus);GO:0005814(centriole);GO:0005829(cytosol);GO:0007224(smoothened signaling pathway);GO:0008360(regulation of cell shape);GO:0018105(peptidyl-serine phosphorylation);GO:0035869(ciliary transition zone);GO:0036064(ciliary basal body);GO:0097711(…	NA	EC:2.7.11.26
circRNA4251	0	0	0	0	0.333414	0.284853	0	0	0	0	3	3	-inf	down	0.248693	1	no	NW_013185685.1	108098	123628	+	2	circRNA	XM_013178828.1	SLC39A11	NW_013185685.1:84954-108098|NW_013185685.1:123628-141965	PREDICTED: zinc transporter ZIP11 [Anser cygnoides domesticus]	GO:0005385(zinc ion transmembrane transporter activity);GO:0005634(nucleus);GO:0005794(Golgi apparatus);GO:0005886(plasma membrane);GO:0016020(membrane);GO:0016021(integral component of membrane);GO:0071577(zinc II ion transmembrane transport)	NA	NA
circRNA1289	1.73096	0.291305	0.203911	0.61797	0	0	16	3	2	6	0	0	1.84896	up	0.250132	1	no	NW_013185923.1	599884	606853	-	3	circRNA	XR_001213898.1	RNF13	NW_013185923.1:594877-599883	PREDICTED: E3 ubiquitin-protein ligase RNF13 [Anser cygnoides domesticus]	GO:0004842(ubiquitin-protein transferase activity);GO:0005634(nucleus);GO:0005765(lysosomal membrane);GO:0008270(zinc ion binding);GO:0016021(integral component of membrane);GO:0016874(ligase activity);GO:0031902(late endosome membrane);GO:0051865(protein autoubiquitination);GO:0061630(ubiquitin protein ligase activity)	NA	EC:2.3.2.27
circRNA1358	1.73096	1.45653	1.73324	1.85391	0	0	16	15	17	18	0	0	1.4083	up	0.250348	1	no	NW_013186119.1	83609	86237	-	1	intergenic	intergenic_circRNA	intergenic_circRNA	NW_013186119.1:83608-86237	NA	NA	NA	NA
circRNA3216	0	0	0	0.308985	0.222276	0	0	0	0	3	2	0	-inf	down	0.251055	1	no	NW_013185667.1	7222843	7305188	+	4	circRNA	XM_013174011.1	ESRRG	NW_013185667.1:7118793-7222842|NW_013185667.1:7305188-7338665	Estrogen-related receptor gamma, partial [Anas platyrhynchos]	GO:0000977(RNA polymerase II regulatory region sequence-specific DNA binding);GO:0001228(transcriptional activator activity, RNA polymerase II transcription regulatory region sequence-specific DNA binding);GO:0003707(steroid hormone receptor activity);GO:0005496(steroid binding);GO:0005634(nucleus);GO:0006366(transcription by RNA polymerase II);GO:0008270(zinc ion binding);GO:0043401(steroid horm…	NA	NA
circRNA3171	0	0	0	0.308985	0.222276	0	0	0	0	3	2	0	-inf	down	0.251239	1	no	NW_013186087.1	95347	95973	+	2	circRNA	XM_013202186.1	MAN1A2	NW_013186087.1:91948-95346|NW_013186087.1:95973-115372	PREDICTED: mannosyl-oligosaccharide 1,2-alpha-mannosidase IB isoform X2 [Anser cygnoides domesticus]	GO:0000139(Golgi membrane);GO:0004571(mannosyl-oligosaccharide 1,2-alpha-mannosidase activity);GO:0005509(calcium ion binding);GO:0005783(endoplasmic reticulum);GO:0006491(N-glycan processing);GO:0007585(respiratory gaseous exchange);GO:0016021(integral component of membrane);GO:0048286(lung alveolus development);GO:0070062(extracellular exosome);GO:0008152(metabolic process);GO:0016020(membrane)…	00510(N-Glycan biosynthesis);00513(Various types of N-glycan biosynthesis);01100(Metabolic pathways);04141(Protein processing in endoplasmic reticulum)	EC:3.2.1.113
circRNA3008	0	0	0	0.308985	0.222276	0	0	0	0	3	2	0	-inf	down	0.251424	1	no	NW_013185654.1	16491151	16494156	-	3	circRNA	XM_013174372.1	WAPAL	NW_013185654.1:16490818-16491150|NW_013185654.1:16494156-16494692	PREDICTED: wings apart-like protein homolog isoform X2 [Anser cygnoides domesticus]	GO:0000785(chromatin);GO:0000795(synaptonemal complex);GO:0005654(nucleoplasm);GO:0005737(cytoplasm);GO:0008156(negative regulation of DNA replication);GO:0008278(cohesin complex);GO:0009636(response to toxic substance);GO:0015630(microtubule cytoskeleton);GO:0035562(negative regulation of chromatin binding);GO:0045875(negative regulation of sister chromatid cohesion);GO:0048146(positive regulati…	NA	NA
ciRNA512	0.108185	0	0.305867	0.61797	0.55569	0.474755	1	0	3	6	5	5	-1.9932	down	0.251435	1	no	NW_013185748.1	2572518	2572690	-	1	ciRNA	XM_013188792.1	HSPA5	NW_013185748.1:2572496-2572690	PREDICTED: 78 kDa glucose-regulated protein [Meleagris gallopavo]	GO:0005515(protein binding);GO:0005524(ATP binding);GO:0005788(endoplasmic reticulum lumen);GO:0005793(endoplasmic reticulum-Golgi intermediate compartment);GO:0005886(plasma membrane);GO:0005925(focal adhesion);GO:0006983(ER overload response);GO:0008180(COP9 signalosome);GO:0009986(cell surface);GO:0016887(ATPase activity);GO:0019904(protein domain specific binding);GO:0021589(cerebellum struct…	03060(Protein export);04141(Protein processing in endoplasmic reticulum)	EC:3.6.4.10
ciRNA237	0.649112	0	0.101956	0	0	0	6	0	1	0	0	0	inf	up	0.251926	1	no	NW_013185731.1	3954842	3955043	-	1	ciRNA	XM_013186505.1	ANKZF1	NW_013185731.1:3954817-3955043	PREDICTED: ankyrin repeat and zinc finger domain-containing protein 1 [Anser cygnoides domesticus]	GO:0004843(thiol-dependent ubiquitin-specific protease activity);GO:0030433(ubiquitin-dependent ERAD pathway);GO:0036266(Cdc48p-Npl4p-Vms1p AAA ATPase complex);GO:0071630(nuclear protein quality control by the ubiquitin-proteasome system);GO:0072671(mitochondria-associated ubiquitin-dependent protein catabolic process)	NA	NA
circRNA3357	0	0	0	0.308985	0.222276	0	0	0	0	3	2	0	-inf	down	0.252577	1	no	NW_013185724.1	2287679	2311803	+	2	circRNA	XR_001208805.1	LOC106038726	NW_013185724.1:2254232-2287678|NW_013185724.1:2311803-2316613	PREDICTED: uncharacterized protein LOC106038726 isoform X2 [Anser cygnoides domesticus]	NA	NA	NA
circRNA3303	0	0	0	0.102995	0.111138	0.094951	0	0	0	1	1	1	-inf	down	0.252695	1	no	NW_013185659.1	13978524	13979135	-	2	circRNA	XR_001203353.1	TTC7A	NW_013185659.1:13967083-13978523|NW_013185659.1:13979135-13989833	PREDICTED: tetratricopeptide repeat protein 7A isoform X3 [Anser cygnoides domesticus]	GO:0005623(cell);GO:0006879(cellular iron ion homeostasis);GO:0030097(hemopoiesis)	NA	NA
ciRNA2196	0	0	0	0.102995	0.111138	0.094951	0	0	0	1	1	1	-inf	down	0.252695	1	no	NW_013185962.1	479752	480058	+	1	ciRNA	XM_013200364.1	LOC106048447	NW_013185962.1:479751-480092	PREDICTED: bombesin receptor-activated protein C6orf89 homolog isoform X3 [Anser cygnoides domesticus]	GO:0005737(cytoplasm);GO:0005886(plasma membrane);GO:0016021(integral component of membrane);GO:0042060(wound healing);GO:0045787(positive regulation of cell cycle);GO:0050673(epithelial cell proliferation)	NA	NA
ciRNA2161	0	0	0	0.20599	0.444552	0	0	0	0	2	4	0	-inf	down	0.252834	1	no	NW_013185664.1	11981179	11981533	-	1	ciRNA	XM_013172772.1	CLOCK	NW_013185664.1:11981141-11981533	PREDICTED: circadian locomoter output cycles protein kaput isoform X2 [Anser cygnoides domesticus]	GO:0001047(core promoter binding);GO:0003677(DNA binding);GO:0003700(DNA binding transcription factor activity);GO:0005634(nucleus);GO:0005667(transcription factor complex);GO:0005737(cytoplasm);GO:0006351(transcription, DNA-templated);GO:0006355(regulation of transcription, DNA-templated);GO:0006974(cellular response to DNA damage stimulus);GO:0032922(circadian regulation of gene expression);GO:…	NA	EC:2.3.1.48
ciRNA2057	0	0	0	0.20599	0.444552	0	0	0	0	2	4	0	-inf	down	0.252904	1	no	NW_013185859.1	407921	408100	-	1	ciRNA	XM_013196453.1	GLOD4	NW_013185859.1:407892-408100	PREDICTED: glyoxalase domain-containing protein 4, partial [Anser cygnoides domesticus]	GO:0005739(mitochondrion);GO:0070062(extracellular exosome)	NA	NA
circRNA262	0.108185	0	0.509778	0	0	0	1	0	5	0	0	0	inf	up	0.253224	1	no	NW_013185705.1	3514031	3519323	-	2	circRNA	XM_013182488.1	PLCD1	NW_013185705.1:3509684-3514030|NW_013185705.1:3519323-3528986	PREDICTED: 1-phosphatidylinositol 4,5-bisphosphate phosphodiesterase delta-1 isoform X2 [Anser cygnoides domesticus]	GO:0001525(angiogenesis);GO:0001786(phosphatidylserine binding);GO:0004435(phosphatidylinositol phospholipase C activity);GO:0005509(calcium ion binding);GO:0005829(cytosol);GO:0016042(lipid catabolic process);GO:0032794(GTPase activating protein binding);GO:0035556(intracellular signal transduction);GO:0042127(regulation of cell proliferation);GO:0070062(extracellular exosome);GO:0070300(phospha…	00562(Inositol phosphate metabolism);01100(Metabolic pathways);04020(Calcium signaling pathway);04070(Phosphatidylinositol signaling system)	EC:3.1.4.11
ciRNA1979	0	0	0	0.20599	0.444552	0	0	0	0	2	4	0	-inf	down	0.253473	1	no	NW_013185657.1	3289454	3289688	-	1	ciRNA	XM_013190191.1	ATP9A	NW_013185657.1:3289430-3289688	PREDICTED: probable phospholipid-transporting ATPase IIA [Anser cygnoides domesticus]	GO:0000287(magnesium ion binding);GO:0004012(phospholipid-translocating ATPase activity);GO:0005524(ATP binding);GO:0005768(endosome);GO:0005769(early endosome);GO:0005802(trans-Golgi network);GO:0005886(plasma membrane);GO:0006890(retrograde vesicle-mediated transport, Golgi to ER);GO:0006897(endocytosis);GO:0016021(integral component of membrane);GO:0045332(phospholipid translocation);GO:004847…	NA	EC:7.6.2.1
ciRNA410	0.108185	0	0.509778	0	0	0	1	0	5	0	0	0	inf	up	0.253766	1	no	NW_013186022.1	233132	233729	+	1	ciRNA	XM_013201477.1	ARNT	NW_013186022.1:233131-233755	PREDICTED: aryl hydrocarbon receptor nuclear translocator isoform X8 [Anser cygnoides domesticus]	GO:0001046(core promoter sequence-specific DNA binding);GO:0005667(transcription factor complex);GO:0009410(response to xenobiotic stimulus);GO:0014070(response to organic cyclic compound);GO:0017162(aryl hydrocarbon receptor binding);GO:0034751(aryl hydrocarbon receptor complex);GO:0045893(positive regulation of transcription, DNA-templated);GO:0046982(protein heterodimerization activity)	NA	NA
circRNA1316	0.757297	0.485509	0.9176	0.41198	0.444552	0.189902	7	5	9	4	4	2	1.04582	up	0.253834	1	no	NW_013185675.1	7621515	7625530	-	1	intergenic	intergenic_circRNA	intergenic_circRNA	NW_013185675.1:7621514-7625530	NA	NA	NA	NA
circRNA2220	0	0.291305	0	1.33893	0	0.664657	0	3	0	13	0	7	-2.78198	down	0.254162	1	no	NW_013185654.1	13817152	13850144	-	2	circRNA	XM_013173749.1	ARID5B	NW_013185654.1:13783236-13817151	PREDICTED: AT-rich interactive domain-containing protein 5B isoform X2 [Anser cygnoides domesticus]	GO:0003713(transcription coactivator activity);GO:0005634(nucleus);GO:0006351(transcription, DNA-templated);GO:0006357(regulation of transcription by RNA polymerase II);GO:0044212(transcription regulatory region DNA binding);GO:0051091(positive regulation of DNA binding transcription factor activity);GO:0060612(adipose tissue development)	NA	NA
circRNA3639	0	0	0	0.308985	0.222276	0	0	0	0	3	2	0	-inf	down	0.254163	1	no	NW_013185864.1	12454	17961	-	2	circRNA	XM_013196746.1	LOC106045950	NW_013185864.1:17963-27661	PREDICTED: arf-GAP with GTPase, ANK repeat and PH domain-containing protein 3-like, partial [Anser cygnoides domesticus]	GO:0005096(GTPase activator activity);GO:0005525(GTP binding);GO:0005737(cytoplasm);GO:0007264(small GTPase mediated signal transduction);GO:0016020(membrane);GO:0043547(positive regulation of GTPase activity);GO:0046872(metal ion binding)	04144(Endocytosis)	NA
circRNA1993	0	0.291305	0.305867	0	0	0	0	3	3	0	0	0	inf	up	0.254163	1	no	NW_013185662.1	8733314	8736613	-	2	circRNA	XM_013172271.1	LRRC1	NW_013185662.1:8719207-8733313|NW_013185662.1:8736613-8751822	leucine-rich repeat-containing protein 1 [Anas platyrhynchos]	GO:0005737(cytoplasm);GO:0016020(membrane)	NA	NA
ciRNA372	0.432741	0	0.203911	0	0	0	4	0	2	0	0	0	inf	up	0.254188	1	no	NW_013186172.1	4640	4884	-	1	ciRNA	XM_013170724.1	SUPT5H	NW_013186172.1:4617-4884	PREDICTED: LOW QUALITY PROTEIN: transcription elongation factor SPT5, partial [Anser cygnoides domesticus]	GO:0006351(transcription, DNA-templated);GO:0006357(regulation of transcription by RNA polymerase II);GO:0032044(DSIF complex);GO:0032784(regulation of DNA-templated transcription, elongation)	NA	NA
circRNA1408	0.324556	0	0.305867	0	0	0	3	0	3	0	0	0	inf	up	0.254344	1	no	NW_013185659.1	11990013	12022724	+	3	circRNA	XM_013171050.1	DAAM2	NW_013185659.1:11941661-11990013|NW_013185659.1:12022724-12043410	PREDICTED: disheveled-associated activator of morphogenesis 2 [Anser cygnoides domesticus]	GO:0003779(actin binding);GO:0007368(determination of left/right symmetry);GO:0017048(Rho GTPase binding);GO:0030036(actin cytoskeleton organization);GO:0070062(extracellular exosome)	04310(Wnt signaling pathway)	NA
circRNA600	0.108185	0.582611	0	0	0	0	1	6	0	0	0	0	inf	up	0.25455	1	no	NW_013185657.1	7385592	7391030	-	2	circRNA	XM_013191468.1	DPF3	NW_013185657.1:7361835-7385591|NW_013185657.1:7391030-7435579	PREDICTED: LOW QUALITY PROTEIN: zinc finger protein DPF3 [Anser cygnoides domesticus]	GO:0007399(nervous system development);GO:0008270(zinc ion binding);GO:0071565(nBAF complex)	NA	NA
circRNA590	0.757297	0.388407	0	0	0	0.094951	7	4	0	0	0	1	3.59291	up	0.255052	1	no	NW_013185655.1	20188664	20195845	+	3	circRNA	XM_013177054.1	RPS6KA5	NW_013185655.1:20176704-20188663|NW_013185655.1:20195845-20213846	PREDICTED: ribosomal protein S6 kinase alpha-5, partial [Anser cygnoides domesticus]	GO:0000287(magnesium ion binding);GO:0005524(ATP binding);GO:0005634(nucleus);GO:0005737(cytoplasm);GO:0035175(histone kinase activity (H3-S10 specific));GO:0035556(intracellular signal transduction);GO:0043987(histone H3-S10 phosphorylation);GO:0043988(histone H3-S28 phosphorylation);GO:0045944(positive regulation of transcription by RNA polymerase II)	04010(MAPK signaling pathway);04261(Adrenergic signaling in cardiomyocytes)	EC:2.7.11.1
ciRNA933	0	0.582611	0.101956	0	0	0	0	6	1	0	0	0	inf	up	0.255356	1	no	NW_013185750.1	3488716	3489131	+	1	ciRNA	XM_013189020.1	RPN2	NW_013185750.1:3488715-3489131	PREDICTED: dolichyl-diphosphooligosaccharide--protein glycosyltransferase subunit 2 [Anser cygnoides domesticus]	GO:0005634(nucleus);GO:0006487(protein N-linked glycosylation);GO:0008250(oligosaccharyltransferase complex);GO:0016021(integral component of membrane)	00510(N-Glycan biosynthesis);00513(Various types of N-glycan biosynthesis);01100(Metabolic pathways);04141(Protein processing in endoplasmic reticulum)	NA
circRNA3350	0	0	0	0.20599	0	0.379804	0	0	0	2	0	4	-inf	down	0.256201	1	no	NW_013185716.1	663079	663839	-	3	circRNA	XM_013184035.1	MFSD2A	NW_013185716.1:662897-663078|NW_013185716.1:663839-664474	PREDICTED: sodium-dependent lysophosphatidylcholine symporter 1, partial [Anser cygnoides domesticus]	GO:0005548(phospholipid transporter activity);GO:0005737(cytoplasm);GO:0005887(integral component of plasma membrane);GO:0015293(symporter activity);GO:0015908(fatty acid transport);GO:0015914(phospholipid transport);GO:0045056(transcytosis);GO:0055085(transmembrane transport);GO:0060856(establishment of blood-brain barrier);GO:1990379(lipid transport across blood brain barrier)	NA	NA
ciRNA2111	0	0	0	0.20599	0	0.379804	0	0	0	2	0	4	-inf	down	0.256333	1	no	NW_013186033.1	164669	164960	-	1	ciRNA	XM_013201647.1	LOC106049361	NW_013186033.1:164644-164960	PREDICTED: deleted in malignant brain tumors 1 protein-like [Anser cygnoides domesticus]	GO:0005044(scavenger receptor activity);GO:0005576(extracellular region);GO:0006898(receptor-mediated endocytosis);GO:0016020(membrane)	NA	NA
ciRNA2315	0	0	0	0.20599	0	0.379804	0	0	0	2	0	4	-inf	down	0.256575	1	no	NW_013185676.1	3144871	3145773	-	1	ciRNA	XM_013176597.1	LOC106033227	NW_013185676.1:3144870-3145773	PREDICTED: transcription initiation factor TFIID subunit 4-like isoform X1 [Anser cygnoides domesticus]	GO:0003677(DNA binding);GO:0003700(DNA binding transcription factor activity);GO:0003713(transcription coactivator activity);GO:0005669(transcription factor TFIID complex);GO:0006352(DNA-templated transcription, initiation);GO:0006355(regulation of transcription, DNA-templated);GO:0008134(transcription factor binding);GO:0045944(positive regulation of transcription by RNA polymerase II);GO:004698…	03022(Basal transcription factors)	NA
circRNA3120	0	0	0	0.308985	0	0.189902	0	0	0	3	0	2	-inf	down	0.257977	1	no	NW_013185747.1	1398300	1404756	-	4	circRNA	XM_013188532.1	ARHGAP32	NW_013185747.1:1387446-1398299|NW_013185747.1:1404756-1421945	PREDICTED: rho GTPase-activating protein 32 isoform X7 [Anser cygnoides domesticus]	GO:0005938(cell cortex);GO:0007165(signal transduction);GO:0015629(actin cytoskeleton);GO:0035091(phosphatidylinositol binding)	NA	NA
circRNA1393	0.540927	0	0.509778	0	0.111138	0	5	0	5	0	1	0	3.24093	up	0.258073	1	no	NW_013185785.1	9672	21541	+	3	circRNA	XM_013191811.1	UBE2D2	NW_013185785.1:9581-9672|NW_013185785.1:21541-23368	PREDICTED: ubiquitin-conjugating enzyme E2 D2 [Anser cygnoides domesticus]	GO:0000151(ubiquitin ligase complex);GO:0004842(ubiquitin-protein transferase activity);GO:0005524(ATP binding);GO:0051865(protein autoubiquitination);GO:0061631(ubiquitin conjugating enzyme activity);GO:0070062(extracellular exosome);GO:0070936(protein K48-linked ubiquitination)	04120(Ubiquitin mediated proteolysis);04141(Protein processing in endoplasmic reticulum)	EC:2.3.2.23
circRNA3260	0	0	0	0.308985	0	0.189902	0	0	0	3	0	2	-inf	down	0.258098	1	no	NW_013185657.1	16688577	16690381	+	2	circRNA	XM_013194761.1	SHANK2	NW_013185657.1:16669728-16688576|NW_013185657.1:16690381-16783338	PREDICTED: SH3 and multiple ankyrin repeat domains protein 2 isoform X3 [Anser cygnoides domesticus]	GO:0001750(photoreceptor outer segment);GO:0001917(photoreceptor inner segment);GO:0005515(protein binding);GO:0005575(cellular_component);GO:0005829(cytosol);GO:0005883(neurofilament);GO:0005886(plasma membrane);GO:0007416(synapse assembly);GO:0007612(learning);GO:0008328(ionotropic glutamate receptor complex);GO:0014069(postsynaptic density);GO:0016324(apical plasma membrane);GO:0017124(SH3 dom…	NA	NA
circRNA1808	0	0.0971018	0	0	0.666829	0.474755	0	1	0	0	6	5	-3.55539	down	0.258382	1	no	NW_013185655.1	15945272	15961922	+	3	circRNA	XM_013181295.1	CCDC85C	NW_013185655.1:15882145-15945271|NW_013185655.1:15961922-15975306	PREDICTED: coiled-coil domain-containing protein 85C isoform X3 [Anser cygnoides domesticus]	GO:0021987(cerebral cortex development);GO:0043296(apical junction complex);GO:0003674(molecular_function);GO:0005575(cellular_component);GO:0007275(multicellular organism development);GO:0005923(bicellular tight junction)	NA	NA
circRNA3145	0	0	0	0.720964	0	0.094951	0	0	0	7	0	1	-inf	down	0.258439	1	no	NW_013185889.1	1067992	1087146	-	2	circRNA	XM_013197856.1	LOC106046704	NW_013185889.1:1055832-1067991|NW_013185889.1:1087146-1144498	PREDICTED: protoheme IX farnesyltransferase, mitochondrial isoform X1 [Anser cygnoides domesticus]	GO:0000266(mitochondrial fission);GO:0004129(cytochrome-c oxidase activity);GO:0006784(heme a biosynthetic process);GO:0008495(protoheme IX farnesyltransferase activity);GO:0008535(respiratory chain complex IV assembly);GO:0009060(aerobic respiration);GO:0016021(integral component of membrane);GO:0031966(mitochondrial membrane);GO:0048034(heme O biosynthetic process);GO:0070069(cytochrome complex…	00190(Oxidative phosphorylation);00860(Porphyrin and chlorophyll metabolism);01100(Metabolic pathways);01240(Biosynthesis of cofactors)	EC:2.5.1.141
circRNA533	52.6862	29.2276	27.4261	110.617	38.1204	71.9729	487	301	269	1074	343	758	-1.01333	down	0.258796	1	no	NW_013185902.1	1079874	1083377	+	3	circRNA	XM_013198602.1	SLC45A1	NW_013185902.1:1039217-1079873|NW_013185902.1:1083377-1089455	PREDICTED: LOW QUALITY PROTEIN: proton-associated sugar transporter A [Anser cygnoides domesticus]	GO:0016021(integral component of membrane);GO:0055085(transmembrane transport)	NA	NA
circRNA3645	0	0	0	0.308985	0	0.189902	0	0	0	3	0	2	-inf	down	0.258868	1	no	NW_013185684.1	2619424	2621793	+	3	circRNA	XM_013178607.1	FN1	NW_013185684.1:2618485-2619292|NW_013185684.1:2621793-2623020	PREDICTED: fibronectin [Anser cygnoides domesticus]	GO:0005604(basement membrane);GO:0005614(interstitial matrix);GO:0005615(extracellular space);GO:0005623(cell);GO:0005737(cytoplasm);GO:0005886(plasma membrane);GO:0006929(substrate-dependent cell migration);GO:0007155(cell adhesion);GO:0008283(cell proliferation);GO:0009986(cell surface);GO:0031012(extracellular matrix);GO:0031589(cell-substrate adhesion);GO:0045176(apical protein localization);…	04510(Focal adhesion);04512(ECM-receptor interaction);04810(Regulation of actin cytoskeleton)	NA
ciRNA1043	0	0.388407	0.203911	0	0	0	0	4	2	0	0	0	inf	up	0.25922	1	no	NW_013186048.1	57708	57944	+	1	ciRNA	XM_013201821.1	LOC106049482	NW_013186048.1:57707-57973	PREDICTED: hepatic lectin-like isoform X2 [Anser cygnoides domesticus]	GO:0006897(endocytosis);GO:0016021(integral component of membrane);GO:0030246(carbohydrate binding)	04145(Phagosome);04625(C-type lectin receptor signaling pathway)	NA
circRNA3561	0	0	0	0.308985	0	0.189902	0	0	0	3	0	2	-inf	down	0.259321	1	no	NW_013185674.1	2136373	2141635	+	4	circRNA	XM_013175830.1	FNIP1	NW_013185674.1:2127484-2136372|NW_013185674.1:2141635-2144152	PREDICTED: folliculin-interacting protein 1 isoform X2 [Anser cygnoides domesticus]	GO:0000122(negative regulation of transcription by RNA polymerase II);GO:0002327(immature B cell differentiation);GO:0002904(positive regulation of B cell apoptotic process);GO:0005085(guanyl-nucleotide exchange factor activity);GO:0005737(cytoplasm);GO:0009267(cellular response to starvation);GO:0031334(positive regulation of protein complex assembly);GO:0031929(TOR signaling);GO:0032007(negativ…	04150(mTOR signaling pathway)	NA
ciRNA1209	0	0	0.101956	0.308985	0.444552	0.094951	0	0	1	3	4	1	-3.05695	down	0.259562	1	no	NW_013185890.1	1149298	1149526	-	1	ciRNA	XM_013197939.1	FASN	NW_013185890.1:1149274-1149526	PREDICTED: fatty acid synthase [Anser cygnoides domesticus]	GO:0004313([acyl-carrier-protein] S-acetyltransferase activity);GO:0004314([acyl-carrier-protein] S-malonyltransferase activity);GO:0004315(3-oxoacyl-[acyl-carrier-protein] synthase activity);GO:0004316(3-oxoacyl-[acyl-carrier-protein] reductase (NADPH) activity);GO:0004317(3-hydroxypalmitoyl-[acyl-carrier-protein] dehydratase activity);GO:0004319(enoyl-[acyl-carrier-protein] reductase (NADPH, B-…	00061(Fatty acid biosynthesis);01100(Metabolic pathways);01212(Fatty acid metabolism);04910(Insulin signaling pathway)	EC:2.3.1.85
circRNA3661	0	0	0	0.308985	0	0.189902	0	0	0	3	0	2	-inf	down	0.259895	1	no	NW_013185666.1	9320495	9329825	-	1	intergenic	intergenic_circRNA	intergenic_circRNA	NW_013185666.1:9320494-9329825	NA	NA	NA	NA
circRNA3685	0	0	0	0.308985	0	0.189902	0	0	0	3	0	2	-inf	down	0.260246	1	no	NW_013185827.1	613442	621903	-	1	intergenic	intergenic_circRNA	intergenic_circRNA	NW_013185827.1:613441-621903	NA	NA	NA	NA
circRNA744	0.432741	0.291305	0.101956	0	0	0.094951	4	3	1	0	0	1	3.12089	up	0.260924	1	no	NW_013185695.1	4970656	4979675	-	3	circRNA	XM_013180752.1	PRKX	NW_013185695.1:4964610-4970655|NW_013185695.1:4979675-4979756	PREDICTED: cAMP-dependent protein kinase catalytic subunit PRKX isoform X3 [Anser cygnoides domesticus]	GO:0001525(angiogenesis);GO:0001935(endothelial cell proliferation);GO:0004691(cAMP-dependent protein kinase activity);GO:0005515(protein binding);GO:0005524(ATP binding);GO:0005634(nucleus);GO:0005737(cytoplasm);GO:0007155(cell adhesion);GO:0018105(peptidyl-serine phosphorylation);GO:0030099(myeloid cell differentiation);GO:0030155(regulation of cell adhesion);GO:0030334(regulation of cell migra…	NA	EC:2.7.11.11
circRNA2980	0	0	0	0.102995	0	0.569706	0	0	0	1	0	6	-inf	down	0.261203	1	no	NW_013185678.1	3432539	3443952	-	5	circRNA	XM_013177346.1	RFX7	NW_013185678.1:3429545-3432538|NW_013185678.1:3443952-3451774	PREDICTED: LOW QUALITY PROTEIN: DNA-binding protein RFX7 [Anser cygnoides domesticus]	GO:0000978(RNA polymerase II proximal promoter sequence-specific DNA binding);GO:0003700(DNA binding transcription factor activity);GO:0005634(nucleus);GO:0006357(regulation of transcription by RNA polymerase II)	NA	NA
circRNA3558	0	0	0	0.514975	0	0.189902	0	0	0	5	0	2	-inf	down	0.261507	1	no	NW_013185674.1	97237	99483	-	2	circRNA	XM_013175760.1	KDM3B	NW_013185674.1:97148-97236|NW_013185674.1:99483-100540	lysine-specific demethylase 3B isoform X1 [Anas platyrhynchos]	GO:0005654(nucleoplasm);GO:0006351(transcription, DNA-templated);GO:0006355(regulation of transcription, DNA-templated);GO:0016209(antioxidant activity);GO:0016577(histone demethylation);GO:0032452(histone demethylase activity);GO:0046872(metal ion binding);GO:0051213(dioxygenase activity);GO:0055114(oxidation-reduction process);GO:0072718(response to cisplatin);GO:0098869(cellular oxidant detoxi…	NA	EC:1.14.11.65
circRNA2977	0	0	0	0.102995	0	0.569706	0	0	0	1	0	6	-inf	down	0.261597	1	no	NW_013185822.1	494752	499027	-	4	circRNA	XM_013194430.1	PLEKHA2	NW_013185822.1:492812-494751|NW_013185822.1:499027-508407	PREDICTED: pleckstrin homology domain-containing family A member 2 [Anser cygnoides domesticus]	GO:0005545(1-phosphatidylinositol binding);GO:0005737(cytoplasm);GO:0016020(membrane);GO:0030165(PDZ domain binding);GO:0035091(phosphatidylinositol binding)	NA	NA
ciRNA2302	0	0	0	0.514975	0.222276	0	0	0	0	5	2	0	-inf	down	0.261867	1	no	NW_013185660.1	15175777	15180224	+	1	ciRNA	XM_013171739.1	ADARB1	NW_013185660.1:15175776-15180224	PREDICTED: double-stranded RNA-specific editase 1 isoform X2 [Coturnix japonica]	GO:0003723(RNA binding);GO:0003725(double-stranded RNA binding);GO:0003726(double-stranded RNA adenosine deaminase activity);GO:0005634(nucleus);GO:0006396(RNA processing)	NA	NA
circRNA3388	0	0	0	0.514975	0	0.189902	0	0	0	5	0	2	-inf	down	0.262058	1	no	NW_013185726.1	2183183	2186956	-	2	circRNA	XM_013185760.1	VIPR2	NW_013185726.1:2164890-2183182|NW_013185726.1:2186956-2200602	Vasoactive intestinal polypeptide receptor 2, partial [Anas platyrhynchos]	GO:0004999(vasoactive intestinal polypeptide receptor activity);GO:0007166(cell surface receptor signaling pathway);GO:0007186(G-protein coupled receptor signaling pathway);GO:0016021(integral component of membrane)	04080(Neuroactive ligand-receptor interaction)	NA
ciRNA721	0	0.0971018	0	0	1.22252	0.094951	0	1	0	0	11	1	-3.76213	down	0.263737	1	no	NW_013185890.1	894251	894448	+	1	ciRNA	XM_013197910.1	GCGR	NW_013185890.1:894250-894479	PREDICTED: glucagon receptor [Anser cygnoides domesticus]	GO:0004967(glucagon receptor activity);GO:0005887(integral component of plasma membrane);GO:0007166(cell surface receptor signaling pathway);GO:0007188(adenylate cyclase-modulating G-protein coupled receptor signaling pathway);GO:0042593(glucose homeostasis);GO:0042594(response to starvation);GO:0070873(regulation of glycogen metabolic process);GO:0071377(cellular response to glucagon stimulus)	04080(Neuroactive ligand-receptor interaction)	NA
circRNA3636	0	0	0	0.20599	0.333414	0	0	0	0	2	3	0	-inf	down	0.264974	1	no	NW_013185740.1	3233	23815	+	8	circRNA	XM_013187741.1	IARS	NW_013185740.1:23815-36663	PREDICTED: isoleucine--tRNA ligase, cytoplasmic isoform X1 [Anser cygnoides domesticus]	GO:0001649(osteoblast differentiation);GO:0002161(aminoacyl-tRNA editing activity);GO:0004822(isoleucine-tRNA ligase activity);GO:0005524(ATP binding);GO:0005654(nucleoplasm);GO:0005829(cytosol);GO:0006428(isoleucyl-tRNA aminoacylation);GO:0006450(regulation of translational fidelity);GO:0016020(membrane);GO:0051020(GTPase binding);GO:0070062(extracellular exosome)	00970(Aminoacyl-tRNA biosynthesis)	EC:6.1.1.5
circRNA3467	0	0	0	0.20599	0.333414	0	0	0	0	2	3	0	-inf	down	0.265252	1	no	NW_013185662.1	3355208	3360027	-	3	circRNA	XM_013172203.1	ADGRB3	NW_013185662.1:3302579-3355207|NW_013185662.1:3360027-3436945	PREDICTED: brain-specific angiogenesis inhibitor 3 isoform X4 [Anser cygnoides domesticus]	GO:0004930(G-protein coupled receptor activity);GO:0005096(GTPase activator activity);GO:0005515(protein binding);GO:0005886(plasma membrane);GO:0007166(cell surface receptor signaling pathway);GO:0007186(G-protein coupled receptor signaling pathway);GO:0007520(myoblast fusion);GO:0016021(integral component of membrane);GO:0016525(negative regulation of angiogenesis);GO:0043547(positive regulatio…	NA	NA
circRNA3048	0	0	0	0.20599	0.333414	0	0	0	0	2	3	0	-inf	down	0.265492	1	no	NW_013185725.1	517287	517589	+	1	circRNA	XM_013185530.1	LOC106038775	NW_013185725.1:493497-517286|NW_013185725.1:517589-524130	PREDICTED: USP6 N-terminal-like protein [Anser cygnoides domesticus]	GO:0005096(GTPase activator activity);GO:0005622(intracellular);GO:0006886(intracellular protein transport);GO:0012505(endomembrane system);GO:0017137(Rab GTPase binding);GO:0031338(regulation of vesicle fusion);GO:0090630(activation of GTPase activity)	NA	NA
circRNA3455	0	0	0	0.20599	0.333414	0	0	0	0	2	3	0	-inf	down	0.265511	1	no	NW_013185660.1	6742896	6747872	-	4	circRNA	XM_013171435.1	ABCB11	NW_013185660.1:6741171-6742895|NW_013185660.1:6747872-6750011	PREDICTED: bile salt export pump isoform X7 [Anser cygnoides domesticus]	GO:0005524(ATP binding);GO:0015126(canalicular bile acid transmembrane transporter activity);GO:0015722(canalicular bile acid transport);GO:0016021(integral component of membrane);GO:0042626(ATPase activity, coupled to transmembrane movement of substances);GO:0045177(apical part of cell);GO:0046581(intercellular canaliculus);GO:0055085(transmembrane transport);GO:0070062(extracellular exosome)	02010(ABC transporters)	NA
ciRNA2077	0	0	0	0.20599	0.333414	0	0	0	0	2	3	0	-inf	down	0.26637	1	no	NW_013185716.1	646730	647171	+	1	ciRNA	XM_013184054.1	PPT1	NW_013185716.1:646729-647193	PREDICTED: palmitoyl-protein thioesterase 1, partial [Anser cygnoides domesticus]	GO:0002084(protein depalmitoylation);GO:0005615(extracellular space);GO:0005634(nucleus);GO:0005764(lysosome);GO:0005794(Golgi apparatus);GO:0006898(receptor-mediated endocytosis);GO:0006907(pinocytosis);GO:0007042(lysosomal lumen acidification);GO:0007269(neurotransmitter secretion);GO:0007420(brain development);GO:0007601(visual perception);GO:0007625(grooming behavior);GO:0008021(synaptic vesi…	00062(Fatty acid elongation);01100(Metabolic pathways);01212(Fatty acid metabolism);04142(Lysosome)	EC:3.1.2.22
circRNA1073	0.216371	0.0971018	0	0.41198	0.55569	0.379804	2	1	0	4	5	4	-2.10385	down	0.26684	1	no	NW_013185761.1	1200995	1202336	+	2	circRNA	XM_013190237.1	TGFBRAP1	NW_013185761.1:1195194-1200994|NW_013185761.1:1202336-1209152	PREDICTED: transforming growth factor-beta receptor-associated protein 1 [Anser cygnoides domesticus]	GO:0005160(transforming growth factor beta receptor binding);GO:0005769(early endosome);GO:0006355(regulation of transcription, DNA-templated);GO:0006886(intracellular protein transport);GO:0007165(signal transduction);GO:0008333(endosome to lysosome transport);GO:0016020(membrane);GO:0033263(CORVET complex);GO:0034058(endosomal vesicle fusion);GO:0046332(SMAD binding)	NA	NA
ciRNA696	0.216371	0	0.407822	0.823959	0.666829	0.664657	2	0	4	8	6	7	-1.78792	down	0.266867	1	no	NW_013185655.1	21007097	21007337	+	1	ciRNA	XM_013182425.1	FOXN3	NW_013185655.1:21007096-21007337	PREDICTED: forkhead box protein N3 isoform X4 [Aptenodytes forsteri]	GO:0003700(DNA binding transcription factor activity);GO:0007095(mitotic G2 DNA damage checkpoint);GO:0008022(protein C-terminus binding);GO:0043565(sequence-specific DNA binding);GO:0045892(negative regulation of transcription, DNA-templated)	NA	NA
circRNA813	1.19004	1.16522	1.22347	0.720964	0.889105	0.379804	11	12	12	7	8	4	0.84677	up	0.267184	1	no	NW_013185683.1	1095811	1097205	+	2	circRNA	XM_013178481.1	FBXW11	NW_013185683.1:1062908-1095810|NW_013185683.1:1097205-1108432	PREDICTED: F-box/WD repeat-containing protein 11 isoform X2 [Anser cygnoides domesticus]	GO:0031146(SCF-dependent proteasomal ubiquitin-dependent protein catabolic process)	04114(Oocyte meiosis);04120(Ubiquitin mediated proteolysis);04218(Cellular senescence);04310(Wnt signaling pathway);04340(Hedgehog signaling pathway)	NA
circRNA601	0.649112	0.971018	0.407822	0	0.666829	0	6	10	4	0	6	0	1.60464	up	0.267548	1	no	NW_013185657.1	7596461	7618626	+	3	circRNA	XM_013191567.1	PAPLN	NW_013185657.1:7586991-7596460|NW_013185657.1:7618626-7629826	PREDICTED: papilin isoform X8 [Anser cygnoides domesticus]	GO:0004222(metalloendopeptidase activity);GO:0004867(serine-type endopeptidase inhibitor activity);GO:0006508(proteolysis);GO:0008270(zinc ion binding);GO:0010951(negative regulation of endopeptidase activity)	NA	NA
circRNA3674	0	0	0	0.20599	0	0.284853	0	0	0	2	0	3	-inf	down	0.26873	1	no	NW_013185742.1	2949672	2953729	+	1	intergenic	intergenic_circRNA	intergenic_circRNA	NW_013185742.1:2949671-2953729	NA	NA	NA	NA
ciRNA2159	0	0	0	0.20599	0.222276	0	0	0	0	2	2	0	-inf	down	0.26897	1	no	NW_013185664.1	7257717	7258373	+	1	ciRNA	XM_013172653.1	DDX1	NW_013185664.1:7257716-7258402	PREDICTED: ATP-dependent RNA helicase DDX1 [Anser cygnoides domesticus]	GO:0003682(chromatin binding);GO:0003712(transcription cofactor activity);GO:0003725(double-stranded RNA binding);GO:0004518(nuclease activity);GO:0005524(ATP binding);GO:0006302(double-strand break repair);GO:0006388(tRNA splicing, via endonucleolytic cleavage and ligation);GO:0007275(multicellular organism development);GO:0008026(ATP-dependent helicase activity);GO:0008143(poly(A) binding);GO:0…	NA	EC:3.6.4.13
ciRNA2148	0	0	0	0.20599	0.222276	0	0	0	0	2	2	0	-inf	down	0.269024	1	no	NW_013185660.1	2596114	2596525	+	1	ciRNA	XM_013171258.1	KALRN	NW_013185660.1:2596113-2596554	PREDICTED: kalirin isoform X8 [Anser cygnoides domesticus]	GO:0004672(protein kinase activity);GO:0005089(Rho guanyl-nucleotide exchange factor activity);GO:0005524(ATP binding);GO:0006468(protein phosphorylation);GO:0035023(regulation of Rho protein signal transduction);GO:0043547(positive regulation of GTPase activity);GO:0070062(extracellular exosome)	NA	EC:2.7.11.1
circRNA3634	0	0	0	0.20599	0	0.284853	0	0	0	2	0	3	-inf	down	0.269051	1	no	NW_013185748.1	1980019	2008585	-	5	circRNA	XM_013188689.1	DENND1A	NW_013185748.1:1973311-1980019|NW_013185748.1:2008585-2026755	PREDICTED: DENN domain-containing protein 1A [Anser cygnoides domesticus]	GO:0005829(cytosol);GO:0017112(Rab guanyl-nucleotide exchange factor activity);GO:0017124(SH3 domain binding);GO:0030425(dendrite);GO:0030665(clathrin-coated vesicle membrane);GO:0032483(regulation of Rab protein signal transduction);GO:0043025(neuronal cell body);GO:0043547(positive regulation of GTPase activity);GO:0045202(synapse);GO:0048488(synaptic vesicle endocytosis)	NA	NA
ciRNA1788	0	0	0	0.20599	0.222276	0	0	0	0	2	2	0	-inf	down	0.269078	1	no	NW_013185656.1	4170451	4170818	+	1	ciRNA	XM_013184811.1	ST3GAL6	NW_013185656.1:4170450-4170835	type 2 lactosamine alpha-2,3-sialyltransferase isoform X1 [Anas platyrhynchos]	GO:0001574(ganglioside biosynthetic process);GO:0003836(beta-galactoside (CMP) alpha-2,3-sialyltransferase activity);GO:0009311(oligosaccharide metabolic process);GO:0018279(protein N-linked glycosylation via asparagine);GO:0030173(integral component of Golgi membrane);GO:0052798(beta-galactoside alpha-2,3-sialyltransferase activity);GO:0097503(sialylation);GO:0006486(protein glycosylation);GO:00…	00601(Glycosphingolipid biosynthesis - lacto and neolacto series);01100(Metabolic pathways)	EC:2.4.99.6
ciRNA2154	0	0	0	0.20599	0	0.284853	0	0	0	2	0	3	-inf	down	0.269343	1	no	NW_013185742.1	3435761	3436120	-	1	ciRNA	XM_013188022.1	LOC106040266	NW_013185742.1:3435743-3436120	PREDICTED: vitamin K-dependent protein C-like [Anser cygnoides domesticus]	GO:0004252(serine-type endopeptidase activity);GO:0005509(calcium ion binding);GO:0005576(extracellular region);GO:0005783(endoplasmic reticulum);GO:0005794(Golgi apparatus);GO:0006508(proteolysis);GO:0007596(blood coagulation);GO:0030195(negative regulation of blood coagulation);GO:0043066(negative regulation of apoptotic process);GO:0050728(negative regulation of inflammatory response);GO:19031…	NA	EC:3.4.21.69
circRNA3105	0	0	0	0.20599	0	0.284853	0	0	0	2	0	3	-inf	down	0.269372	1	no	NW_013186007.1	299995	300272	+	1	circRNA	XM_013201259.1	PPAP2C	NW_013186007.1:299764-299994|NW_013186007.1:300272-300389	PREDICTED: LOW QUALITY PROTEIN: lipid phosphate phosphohydrolase 2 [Anser cygnoides domesticus]	GO:0005887(integral component of plasma membrane);GO:0006644(phospholipid metabolic process);GO:0007165(signal transduction);GO:0008195(phosphatidate phosphatase activity);GO:0042577(lipid phosphatase activity);GO:0046839(phospholipid dephosphorylation)	00561(Glycerolipid metabolism);00564(Glycerophospholipid metabolism);00565(Ether lipid metabolism);00600(Sphingolipid metabolism);01100(Metabolic pathways)	EC:3.1.3.4
circRNA1656	0	0.0971018	0	0.20599	0.55569	0.094951	0	1	0	2	5	1	-3.1411	down	0.269804	1	no	NW_013186013.1	243888	254402	+	3	circRNA	XM_013201356.1	SMG6	NW_013186013.1:220518-243887|NW_013186013.1:254402-283725	PREDICTED: telomerase-binding protein EST1A [Anser cygnoides domesticus]	GO:0000184(nuclear-transcribed mRNA catabolic process, nonsense-mediated decay);GO:0000333(telomerase catalytic core complex);GO:0000723(telomere maintenance);GO:0004521(endoribonuclease activity);GO:0005730(nucleolus);GO:0005829(cytosol);GO:0035145(exon-exon junction complex);GO:0042162(telomeric DNA binding);GO:0043021(ribonucleoprotein complex binding);GO:0070034(telomerase RNA binding);GO:007…	03015(mRNA surveillance pathway)	NA
circRNA1467	0.324556	0.194204	0	0	0	0	3	2	0	0	0	0	inf	up	0.27027	1	no	NW_013185657.1	8937450	8939122	-	3	circRNA	XM_013192378.1	MAPKBP1	NW_013185657.1:8935919-8937449|NW_013185657.1:8939122-8940668	PREDICTED: mitogen-activated protein kinase-binding protein 1 isoform X5 [Anser cygnoides domesticus]	GO:0005515(protein binding)	NA	NA
circRNA3793	0	0	0	0	0.333414	0.189902	0	0	0	0	3	2	-inf	down	0.270338	1	no	NW_013185654.1	22886142	22944222	-	4	circRNA	XM_013176385.1	ADK	NW_013185654.1:22867839-22886141|NW_013185654.1:22944222-23020950	adenosine kinase isoform X1 [Neopelma chrysocephalum]	GO:0004001(adenosine kinase activity);GO:0005524(ATP binding);GO:0005654(nucleoplasm);GO:0005737(cytoplasm);GO:0005829(cytosol);GO:0006175(dATP biosynthetic process);GO:0009156(ribonucleoside monophosphate biosynthetic process);GO:0010613(positive regulation of cardiac muscle hypertrophy);GO:0016310(phosphorylation);GO:0032922(circadian regulation of gene expression);GO:0042102(positive regulatio…	00230(Purine metabolism);01100(Metabolic pathways)	EC:2.7.1.20
ciRNA297	0.324556	0.194204	0	0	0	0	3	2	0	0	0	0	inf	up	0.270491	1	no	NW_013185665.1	10977473	10977888	+	1	ciRNA	XM_013173112.1	LOC106031011	NW_013185665.1:10977472-10977952	PREDICTED: cystine/glutamate transporter-like isoform X2 [Tinamus guttatus]	GO:0005887(integral component of plasma membrane);GO:0015179(L-amino acid transmembrane transporter activity);GO:0015297(antiporter activity);GO:1902475(L-alpha-amino acid transmembrane transport)	04216(Ferroptosis)	NA
circRNA4262	0	0	0	0	0.333414	0.189902	0	0	0	0	3	2	-inf	down	0.270851	1	no	NW_013185779.1	1234311	1253887	+	4	circRNA	XM_013191370.1	RABGAP1L	NW_013185779.1:1224520-1234311|NW_013185779.1:1253887-1270288	PREDICTED: rab GTPase-activating protein 1-like [Anser cygnoides domesticus]	GO:0005096(GTPase activator activity);GO:0005634(nucleus);GO:0005769(early endosome);GO:0005794(Golgi apparatus);GO:0017137(Rab GTPase binding);GO:0032880(regulation of protein localization);GO:0043547(positive regulation of GTPase activity)	NA	NA
ciRNA247	0.324556	0.194204	0	0	0	0	3	2	0	0	0	0	inf	up	0.270955	1	no	NW_013185671.1	4703846	4704342	+	1	ciRNA	XM_013175198.1	TDO2	NW_013185671.1:4703845-4704342	tryptophan 2,3-dioxygenase isoform X2 [Anas platyrhynchos]	GO:0004833(tryptophan 2,3-dioxygenase activity);GO:0019442(tryptophan catabolic process to acetyl-CoA);GO:0020037(heme binding)	00380(Tryptophan metabolism);01100(Metabolic pathways);01240(Biosynthesis of cofactors)	EC:1.13.11.11
circRNA1271	0.324556	0.194204	0	0	0	0	3	2	0	0	0	0	inf	up	0.271091	1	no	NW_013185748.1	3043514	3044810	+	2	circRNA	XM_013188796.1	MVB12B	NW_013185748.1:3044810-3051001	multivesicular body subunit 12B isoform X1 [Apteryx rowi]	GO:0000813(ESCRT I complex);GO:0005634(nucleus);GO:0005769(early endosome);GO:0005770(late endosome);GO:0005829(cytosol);GO:0005886(plasma membrane);GO:0008289(lipid binding);GO:0019075(virus maturation);GO:0042058(regulation of epidermal growth factor receptor signaling pathway);GO:0048524(positive regulation of viral process);GO:0070062(extracellular exosome)	04144(Endocytosis)	NA
circRNA1174	0.649112	0.291305	0.203911	0	0.222276	0	6	3	2	0	2	0	2.36408	up	0.271348	1	no	NW_013185865.1	1366512	1368007	+	3	circRNA	XM_013196871.1	PDPK1	NW_013185865.1:1365091-1366512|NW_013185865.1:1368007-1368984	3-phosphoinositide-dependent protein kinase 1 isoform X5 [Anas platyrhynchos]	GO:0003323(type B pancreatic cell development);GO:0004674(protein serine/threonine kinase activity);GO:0004676(3-phosphoinositide-dependent protein kinase activity);GO:0005524(ATP binding);GO:0005622(intracellular);GO:0005886(plasma membrane);GO:0006469(negative regulation of protein kinase activity);GO:0006972(hyperosmotic response);GO:0007173(epidermal growth factor receptor signaling pathway);…	03320(PPAR signaling pathway);04068(FoxO signaling pathway);04140(Autophagy - animal);04150(mTOR signaling pathway);04210(Apoptosis);04510(Focal adhesion);04910(Insulin signaling pathway)	EC:2.7.11.1
circRNA442	0.324556	0.194204	0	0	0	0	3	2	0	0	0	0	inf	up	0.271384	1	no	NW_013185821.1	168731	173356	+	3	circRNA	XM_013194350.1	EEPD1	NW_013185821.1:150815-168730|NW_013185821.1:173356-178336	PREDICTED: LOW QUALITY PROTEIN: endonuclease/exonuclease/phosphatase family domain-containing protein 1 [Anser cygnoides domesticus]	GO:0003677(DNA binding);GO:0006281(DNA repair)	NA	NA
circRNA670	0.324556	0.194204	0	0	0	0	3	2	0	0	0	0	inf	up	0.271766	1	no	NW_013185659.1	8714583	8741093	-	8	circRNA	XM_013170784.1	RMDN2	NW_013185659.1:8704261-8714582|NW_013185659.1:8741093-8748474	PREDICTED: regulator of microtubule dynamics protein 2 isoform X3 [Anser cygnoides domesticus]	GO:0005739(mitochondrion);GO:0016021(integral component of membrane)	NA	NA
circRNA768	0.216371	0.291305	0	0	0	0	2	3	0	0	0	0	inf	up	0.271903	1	no	NW_013185690.1	409827	442935	+	2	circRNA	XM_013179958.1	CPQ	NW_013185690.1:398629-409826|NW_013185690.1:442935-450538	PREDICTED: carboxypeptidase Q isoform X6 [Anser cygnoides domesticus]	GO:0005615(extracellular space);GO:0006508(proteolysis);GO:0006590(thyroid hormone generation);GO:0043171(peptide catabolic process);GO:0070573(metallodipeptidase activity)	NA	NA
circRNA514	0.324556	0.194204	0	0	0	0	3	2	0	0	0	0	inf	up	0.272046	1	no	NW_013185667.1	195357	196106	+	2	circRNA	XM_013174077.1	LRPPRC	NW_013185667.1:189004-195356|NW_013185667.1:196106-199299	PREDICTED: leucine-rich PPR motif-containing protein, mitochondrial, partial [Anser cygnoides domesticus]	GO:0000794(condensed nuclear chromosome);GO:0000961(negative regulation of mitochondrial RNA catabolic process);GO:0003697(single-stranded DNA binding);GO:0005874(microtubule);GO:0016020(membrane);GO:0031625(ubiquitin protein ligase binding);GO:0042645(mitochondrial nucleoid);GO:0048471(perinuclear region of cytoplasm);GO:0048487(beta-tubulin binding);GO:0070129(regulation of mitochondrial transl…	NA	NA
circRNA3136	0	0	0	0.20599	0	0.189902	0	0	0	2	0	2	-inf	down	0.272625	1	no	NW_013185679.1	6914023	6915126	+	2	circRNA	XM_013177731.1	PIK3C2A	NW_013185679.1:6913374-6914022|NW_013185679.1:6915126-6915551	PREDICTED: phosphatidylinositol 4-phosphate 3-kinase C2 domain-containing subunit alpha isoform X2 [Anser cygnoides domesticus]	GO:0005737(cytoplasm);GO:0005886(plasma membrane);GO:0005942(phosphatidylinositol 3-kinase complex);GO:0006897(endocytosis);GO:0016303(1-phosphatidylinositol-3-kinase activity);GO:0035005(1-phosphatidylinositol-4-phosphate 3-kinase activity);GO:0035091(phosphatidylinositol binding);GO:0036092(phosphatidylinositol-3-phosphate biosynthetic process);GO:0046854(phosphatidylinositol phosphorylation);G…	00562(Inositol phosphate metabolism);01100(Metabolic pathways);04070(Phosphatidylinositol signaling system);05132(Salmonella infection)	EC:2.7.1.154
circRNA3515	0	0	0	0.20599	0	0.189902	0	0	0	2	0	2	-inf	down	0.272762	1	no	NW_013185732.1	2043515	2059335	-	5	circRNA	XM_013186673.1	PTBP2	NW_013185732.1:2035380-2043514|NW_013185732.1:2059335-2072183	polypyrimidine tract-binding protein 2 isoform X3 [Anas platyrhynchos]	GO:0000166(nucleotide binding);GO:0003729(mRNA binding);GO:0005681(spliceosomal complex);GO:0006376(mRNA splice site selection);GO:0033119(negative regulation of RNA splicing);GO:2000177(regulation of neural precursor cell proliferation)	NA	NA
circRNA3727	0	0	0	0.20599	0	0.189902	0	0	0	2	0	2	-inf	down	0.273044	1	no	NW_013185901.1	296150	336616	-	7	circRNA	XM_013198562.1	MAP2K4	NW_013185901.1:282225-296150|NW_013185901.1:336616-354122	PREDICTED: dual specificity mitogen-activated protein kinase kinase 4 [Anser cygnoides domesticus]	GO:0000165(MAPK cascade);GO:0005524(ATP binding);GO:0005737(cytoplasm);GO:0009611(response to wounding);GO:0071260(cellular response to mechanical stimulus);GO:2000672(negative regulation of motor neuron apoptotic process)	04010(MAPK signaling pathway);04012(ErbB signaling pathway);04620(Toll-like receptor signaling pathway);04912(GnRH signaling pathway);05132(Salmonella infection)	EC:2.7.12.2
circRNA1087	0.973668	0	0.203911	0	0	0.094951	9	0	2	0	0	1	3.6325	up	0.273336	1	no	NW_013185691.1	4072332	4077610	-	3	circRNA	XM_013180130.1	MAP3K7	NW_013185691.1:4070147-4072331|NW_013185691.1:4077610-4078463	PREDICTED: mitogen-activated protein kinase kinase kinase 7 isoform X7 [Meleagris gallopavo]	GO:0000186(activation of MAPKK activity);GO:0000187(activation of MAPK activity);GO:0000287(magnesium ion binding);GO:0002726(positive regulation of T cell cytokine production);GO:0004709(MAP kinase kinase kinase activity);GO:0005524(ATP binding);GO:0005622(intracellular);GO:0005671(Ada2/Gcn5/Ada3 transcription activator complex);GO:0007250(activation of NF-kappaB-inducing kinase activity);GO:000…	04010(MAPK signaling pathway);04140(Autophagy - animal);04310(Wnt signaling pathway);04520(Adherens junction);04620(Toll-like receptor signaling pathway);04621(NOD-like receptor signaling pathway);04622(RIG-I-like receptor signaling pathway);05132(Salmonella infection);05168(Herpes simplex virus 1 infection)	EC:2.7.11.25
circRNA883	0.108185	0.485509	0	0	0	0	1	5	0	0	0	0	inf	up	0.274547	1	no	NW_013185660.1	12276559	12278418	-	2	circRNA	XM_013171649.1	PIKFYVE	NW_013185660.1:12270680-12276558|None	PREDICTED: LOW QUALITY PROTEIN: 1-phosphatidylinositol 3-phosphate 5-kinase [Anser cygnoides domesticus]	GO:0005524(ATP binding);GO:0005829(cytosol);GO:0005911(cell-cell junction);GO:0008270(zinc ion binding);GO:0012506(vesicle membrane);GO:0016308(1-phosphatidylinositol-4-phosphate 5-kinase activity);GO:0031410(cytoplasmic vesicle);GO:0031901(early endosome membrane);GO:0032288(myelin assembly);GO:0034504(protein localization to nucleus);GO:0035556(intracellular signal transduction);GO:0042147(retr…	00562(Inositol phosphate metabolism);01100(Metabolic pathways);04070(Phosphatidylinositol signaling system);04145(Phagosome);04810(Regulation of actin cytoskeleton)	EC:2.7.1.150
circRNA517	0.108185	0	0.407822	0	0	0	1	0	4	0	0	0	inf	up	0.274566	1	no	NW_013185667.1	3660872	3667219	-	2	circRNA	XM_013173924.1	LPGAT1	NW_013185667.1:3657503-3660871|NW_013185667.1:3667219-3688971	PREDICTED: acyl-CoA:lysophosphatidylglycerol acyltransferase 1 isoform X2 [Anser cygnoides domesticus]	GO:0005737(cytoplasm);GO:0008152(metabolic process);GO:0016021(integral component of membrane);GO:0016746(transferase activity, transferring acyl groups)	00564(Glycerophospholipid metabolism)	NA
circRNA200	1.62278	1.35943	1.01956	0.61797	0.444552	1.04446	15	14	10	6	4	11	0.925456	up	0.27496	1	no	NW_013185727.1	2947675	2950202	+	2	circRNA	XM_013185793.1	DOCK1	NW_013185727.1:2939297-2947674|NW_013185727.1:2950202-3023377	PREDICTED: LOW QUALITY PROTEIN: dedicator of cytokinesis protein 1 [Anser cygnoides domesticus]	GO:0002244(hematopoietic progenitor cell differentiation);GO:0005085(guanyl-nucleotide exchange factor activity);GO:0005096(GTPase activator activity);GO:0005622(intracellular);GO:0007010(cytoskeleton organization);GO:0007264(small GTPase mediated signal transduction);GO:0016477(cell migration);GO:0043547(positive regulation of GTPase activity)	04510(Focal adhesion);04810(Regulation of actin cytoskeleton)	NA
ciRNA1113	0	0.0971018	0.407822	0	0	0	0	1	4	0	0	0	inf	up	0.274988	1	no	NW_013185670.1	6004340	6005222	-	1	ciRNA	XM_013174868.1	AHSG	NW_013185670.1:6004323-6005222	PREDICTED: alpha-2-HS-glycoprotein isoform X2 [Anser cygnoides domesticus]	GO:0001503(ossification);GO:0004866(endopeptidase inhibitor activity);GO:0004869(cysteine-type endopeptidase inhibitor activity);GO:0006953(acute-phase response);GO:0010951(negative regulation of endopeptidase activity);GO:0030502(negative regulation of bone mineralization);GO:0031012(extracellular matrix);GO:0050727(regulation of inflammatory response);GO:0050766(positive regulation of phagocyto…	NA	NA
circRNA1785	0	0.0971018	0.407822	0	0	0	0	1	4	0	0	0	inf	up	0.275947	1	no	NW_013185902.1	1030908	1031298	-	2	circRNA	XM_013198601.1	ERRFI1	NW_013185902.1:1030363-1030907|NW_013185902.1:1031298-1032077	PREDICTED: ERBB receptor feedback inhibitor 1 [Anser cygnoides domesticus]	GO:0005737(cytoplasm);GO:0007175(negative regulation of epidermal growth factor-activated receptor activity);GO:0019901(protein kinase binding);GO:0031234(extrinsic component of cytoplasmic side of plasma membrane);GO:0031953(negative regulation of protein autophosphorylation);GO:0042059(negative regulation of epidermal growth factor receptor signaling pathway);GO:0043589(skin morphogenesis);GO:0…	NA	NA
circRNA465	3.89467	3.10726	2.03911	2.16289	0.111138	2.08892	36	32	20	21	1	22	1.05118	up	0.276371	1	no	NW_013185675.1	1673521	1678201	-	2	circRNA	XM_013176222.1	FGGY	NW_013185675.1:1651178-1673520|NW_013185675.1:1678201-1691541	PREDICTED: FGGY carbohydrate kinase domain-containing protein isoform X4 [Anser cygnoides domesticus]	GO:0005737(cytoplasm);GO:0005975(carbohydrate metabolic process);GO:0016310(phosphorylation);GO:0016773(phosphotransferase activity, alcohol group as acceptor);GO:0070050(neuron cellular homeostasis)	NA	NA
circRNA1032	2.27189	3.30146	0.407822	3.50183	4.55666	4.93745	21	34	4	34	41	52	-1.11956	down	0.276434	1	no	NW_013185672.1	330966	377353	-	4	circRNA	XM_013175380.1	MAN1A1	NW_013185672.1:301569-330965|NW_013185672.1:377353-378498	PREDICTED: mannosyl-oligosaccharide 1,2-alpha-mannosidase IA isoform X1 [Anser cygnoides domesticus]	GO:0000139(Golgi membrane);GO:0004571(mannosyl-oligosaccharide 1,2-alpha-mannosidase activity);GO:0005509(calcium ion binding);GO:0005783(endoplasmic reticulum);GO:0005793(endoplasmic reticulum-Golgi intermediate compartment);GO:0006491(N-glycan processing);GO:0070062(extracellular exosome)	00510(N-Glycan biosynthesis);00513(Various types of N-glycan biosynthesis);01100(Metabolic pathways);04141(Protein processing in endoplasmic reticulum)	EC:3.2.1.113
circRNA1367	48.0343	51.7553	53.7306	31.9284	40.3431	29.15	444	533	527	310	363	307	0.598064	up	0.279437	1	no	NW_013186119.1	85958	86237	-	1	intergenic	intergenic_circRNA	intergenic_circRNA	NW_013186119.1:85957-86237	NA	NA	NA	NA
ciRNA389	0.108185	0.0971018	0.101956	0	0	0	1	1	1	0	0	0	inf	up	0.27973	1	no	NW_013185685.1	6299668	6299786	-	1	ciRNA	XM_013179202.1	TRIM65	NW_013185685.1:6299641-6299786	PREDICTED: tripartite motif-containing protein 65 [Anser cygnoides domesticus]	GO:0005622(intracellular);GO:0008270(zinc ion binding);GO:0010508(positive regulation of autophagy)	NA	NA
circRNA186	0.108185	0.0971018	0.101956	0	0	0	1	1	1	0	0	0	inf	up	0.279734	1	no	NW_013185699.1	2534582	2546578	-	5	circRNA	XM_013181440.1	RASA2	NW_013185699.1:2526633-2534581|NW_013185699.1:2546578-2546708	PREDICTED: LOW QUALITY PROTEIN: ras GTPase-activating protein 2 [Anser cygnoides domesticus]	GO:0005096(GTPase activator activity);GO:0005737(cytoplasm);GO:0031235(intrinsic component of the cytoplasmic side of the plasma membrane);GO:0035556(intracellular signal transduction);GO:0043547(positive regulation of GTPase activity);GO:0046580(negative regulation of Ras protein signal transduction)	04010(MAPK signaling pathway)	NA
circRNA4260	0	0	0	0	0.222276	0.284853	0	0	0	0	2	3	-inf	down	0.279816	1	no	NW_013185719.1	2398149	2418728	+	4	circRNA	XM_013184774.1	ATP9B	NW_013185719.1:2373765-2398148|NW_013185719.1:2418728-2441307	PREDICTED: probable phospholipid-transporting ATPase IIB isoform X3 [Anser cygnoides domesticus]	GO:0004012(phospholipid-translocating ATPase activity);GO:0005768(endosome);GO:0005802(trans-Golgi network);GO:0005886(plasma membrane);GO:0006890(retrograde vesicle-mediated transport, Golgi to ER);GO:0006897(endocytosis)	NA	EC:7.6.2.1
ciRNA2768	0	0	0	0	0.222276	0.284853	0	0	0	0	2	3	-inf	down	0.280113	1	no	NW_013185692.1	5028491	5167728	-	1	ciRNA	XM_013180230.1	FOXP1	NW_013185692.1:5028490-5167728	PREDICTED: forkhead box protein P1 isoform X3 [Anser cygnoides domesticus]	GO:0000122(negative regulation of transcription by RNA polymerase II);GO:0000978(RNA polymerase II proximal promoter sequence-specific DNA binding);GO:0000981(RNA polymerase II transcription factor activity, sequence-specific DNA binding);GO:0002053(positive regulation of mesenchymal cell proliferation);GO:0002329(pre-B cell differentiation);GO:0002639(positive regulation of immunoglobulin produc…	NA	NA
circRNA789	0.108185	0.0971018	0.101956	0	0	0	1	1	1	0	0	0	inf	up	0.280467	1	no	NW_013185811.1	868128	870602	-	3	circRNA	XM_013193656.1	GPD2	NW_013185811.1:853644-868127|NW_013185811.1:870602-874326	PREDICTED: glycerol-3-phosphate dehydrogenase, mitochondrial [Anser cygnoides domesticus]	GO:0005509(calcium ion binding);GO:0005743(mitochondrial inner membrane);GO:0006072(glycerol-3-phosphate metabolic process);GO:0006094(gluconeogenesis);GO:0009331(glycerol-3-phosphate dehydrogenase complex);GO:0035264(multicellular organism growth);GO:0043010(camera-type eye development);GO:0052591(sn-glycerol-3-phosphate:ubiquinone-8 oxidoreductase activity);GO:0055114(oxidation-reduction proces…	00564(Glycerophospholipid metabolism)	EC:1.1.5.3
circRNA3154	0	0	0	0.41198	0	0.094951	0	0	0	4	0	1	-inf	down	0.281314	1	no	NW_013185767.1	1118274	1123017	-	3	circRNA	XM_013190675.1	VAV3	NW_013185767.1:1113540-1118273|NW_013185767.1:1123017-1124404	guanine nucleotide exchange factor VAV3 isoform X1 [Athene cunicularia]	GO:0005154(epidermal growth factor receptor binding);GO:0005737(cytoplasm);GO:0005886(plasma membrane);GO:0006906(vesicle fusion);GO:0006974(cellular response to DNA damage stimulus);GO:0007229(integrin-mediated signaling pathway);GO:0007264(small GTPase mediated signal transduction);GO:0008361(regulation of cell size);GO:0030032(lamellipodium assembly);GO:0030593(neutrophil chemotaxis);GO:003067…	04510(Focal adhesion);04810(Regulation of actin cytoskeleton)	NA
ciRNA2440	0	0	0	0	0.222276	0.189902	0	0	0	0	2	2	-inf	down	0.281694	1	no	NW_013185757.1	790876	791070	-	1	ciRNA	XM_013189759.1	MOV10	NW_013185757.1:790844-791070	PREDICTED: LOW QUALITY PROTEIN: putative helicase MOV-10 [Anser cygnoides domesticus]	GO:0000932(P-body);GO:0003723(RNA binding);GO:0004386(helicase activity);GO:0005524(ATP binding);GO:0035195(gene silencing by miRNA);GO:0035279(mRNA cleavage involved in gene silencing by miRNA)	NA	EC:3.6.4.13
circRNA1205	0.324556	0	0.203911	0	0	0	3	0	2	0	0	0	inf	up	0.282296	1	no	NW_013185731.1	1111577	1114005	-	3	circRNA	XM_013186445.1	CCNT2	NW_013185731.1:1105365-1111576|NW_013185731.1:1114005-1121465	PREDICTED: cyclin-T2 isoform X4 [Anser cygnoides domesticus]	GO:0000307(cyclin-dependent protein kinase holoenzyme complex);GO:0005634(nucleus);GO:0006351(transcription, DNA-templated);GO:0016538(cyclin-dependent protein serine/threonine kinase regulator activity);GO:0045737(positive regulation of cyclin-dependent protein serine/threonine kinase activity);GO:0045944(positive regulation of transcription by RNA polymerase II);GO:1901409(positive regulation o…	NA	NA
circRNA204	0.324556	0	0.203911	0	0	0	3	0	2	0	0	0	inf	up	0.282759	1	no	NW_013185703.1	3947768	3955578	+	3	circRNA	XM_013182181.1	XPO1	NW_013185703.1:3945171-3947767|NW_013185703.1:3955578-3963631	exportin-1 [Gallus gallus]	GO:0000055(ribosomal large subunit export from nucleus);GO:0000056(ribosomal small subunit export from nucleus);GO:0000776(kinetochore);GO:0005642(annulate lamellae);GO:0005737(cytoplasm);GO:0006611(protein export from nucleus);GO:0008536(Ran GTPase binding);GO:0010824(regulation of centrosome duplication);GO:0031965(nuclear membrane);GO:0034504(protein localization to nucleus);GO:0042176(regulat…	03008(Ribosome biogenesis in eukaryotes);03013(RNA transport);05164(Influenza A)	NA
ciRNA2540	0	0	0	0	0.222276	0.189902	0	0	0	0	2	2	-inf	down	0.282787	1	no	NW_013185786.1	505113	505310	+	1	ciRNA	XM_013191908.1	STAB1	NW_013185786.1:505112-505339	PREDICTED: stabilin-1 [Anser cygnoides domesticus]	GO:0005041(low-density lipoprotein particle receptor activity);GO:0005044(scavenger receptor activity);GO:0005509(calcium ion binding);GO:0005540(hyaluronic acid binding);GO:0005887(integral component of plasma membrane);GO:0006898(receptor-mediated endocytosis);GO:0007155(cell adhesion);GO:0007267(cell-cell signaling);GO:0016525(negative regulation of angiogenesis);GO:0030169(low-density lipopro…	NA	NA
circRNA1988	0	0.582611	0.407822	2.16289	0.444552	0.664657	0	6	4	21	4	7	-1.72409	down	0.2828	1	no	NW_013185704.1	213100	230286	+	3	circRNA	XR_001207614.1	LOC106036742	NW_013185704.1:210932-213099|NW_013185704.1:230286-261754	PREDICTED: uncharacterized protein LOC106036742 isoform X9 [Anser cygnoides domesticus]	GO:0001692(histamine metabolic process);GO:0005184(neuropeptide hormone activity);GO:0005576(extracellular region);GO:0005634(nucleus);GO:0005886(plasma membrane);GO:0007165(signal transduction);GO:0007628(adult walking behavior);GO:0008437(thyrotropin-releasing hormone activity);GO:0009755(hormone-mediated signaling pathway);GO:0014050(negative regulation of glutamate secretion);GO:0014054(posit…	NA	NA
ciRNA586	0.324556	0	0.203911	0	0	0	3	0	2	0	0	0	inf	up	0.282912	1	no	NW_013185808.1	1912752	1913347	+	1	ciRNA	XM_013193462.1	ACACA	NW_013185808.1:1912751-1913347	PREDICTED: LOW QUALITY PROTEIN: acetyl-CoA carboxylase 1 [Anser cygnoides domesticus]	GO:0005623(cell)	00061(Fatty acid biosynthesis);00620(Pyruvate metabolism);00640(Propanoate metabolism);01100(Metabolic pathways);01212(Fatty acid metabolism);04910(Insulin signaling pathway)	EC:6.4.1.2
circRNA1401	0.216371	0.194204	0	0	0	0	2	2	0	0	0	0	inf	up	0.283283	1	no	NW_013185904.1	226335	302285	-	5	circRNA	XM_013198766.1	INPP5A	NW_013185904.1:212933-226334|NW_013185904.1:302285-310741	PREDICTED: type I inositol 1,4,5-trisphosphate 5-phosphatase [Struthio camelus australis]	GO:0016787(hydrolase activity);GO:0042731(PH domain binding);GO:0046856(phosphatidylinositol dephosphorylation);GO:0070062(extracellular exosome)	00562(Inositol phosphate metabolism);01100(Metabolic pathways);04070(Phosphatidylinositol signaling system);04910(Insulin signaling pathway)	EC:3.1.3.56
circRNA220	0.324556	0	0.203911	0	0	0	3	0	2	0	0	0	inf	up	0.283391	1	no	NW_013185701.1	4628243	4633752	+	3	circRNA	XM_013181869.1	MEF2A	NW_013185701.1:4618132-4628242|NW_013185701.1:4633752-4638752	PREDICTED: myocyte-specific enhancer factor 2A isoform X4 [Anser cygnoides domesticus]	GO:0000002(mitochondrial genome maintenance);GO:0000122(negative regulation of transcription by RNA polymerase II);GO:0000165(MAPK cascade);GO:0000790(nuclear chromatin);GO:0000977(RNA polymerase II regulatory region sequence-specific DNA binding);GO:0000978(RNA polymerase II proximal promoter sequence-specific DNA binding);GO:0000981(RNA polymerase II transcription factor activity, sequence-spec…	04371(Apelin signaling pathway)	NA
ciRNA2621	0	0	0	0	0.111138	0.474755	0	0	0	0	1	5	-inf	down	0.28358	1	no	NW_013185813.1	891774	892204	-	1	ciRNA	XM_013193798.1	GC	NW_013185813.1:891749-892204	PREDICTED: vitamin D-binding protein isoform X1 [Anser cygnoides domesticus]	GO:0003779(actin binding);GO:0042359(vitamin D metabolic process);GO:0051180(vitamin transport);GO:0070062(extracellular exosome);GO:0072562(blood microparticle);GO:1902118(calcidiol binding)	NA	NA
circRNA4143	0	0	0	0	0.222276	0.189902	0	0	0	0	2	2	-inf	down	0.283881	1	no	NW_013185909.1	742211	742910	-	2	circRNA	XM_013198844.1	VLDLR	NW_013185909.1:742134-742210|NW_013185909.1:742910-742989	PREDICTED: LOW QUALITY PROTEIN: very low-density lipoprotein receptor [Anser cygnoides domesticus]	GO:0000122(negative regulation of transcription by RNA polymerase II);GO:0005509(calcium ion binding);GO:0005615(extracellular space);GO:0006898(receptor-mediated endocytosis);GO:0016021(integral component of membrane);GO:0021517(ventral spinal cord development);GO:0030229(very-low-density lipoprotein particle receptor activity);GO:0034185(apolipoprotein binding);GO:0034189(very-low-density lipop…	NA	NA
ciRNA2491	0	0	0	0	0.111138	0.474755	0	0	0	0	1	5	-inf	down	0.284122	1	no	NW_013185739.1	3701443	3701903	+	1	ciRNA	XR_001209597.1	AOX1	NW_013185739.1:3701442-3701942	PREDICTED: aldehyde oxidase isoform X2 [Anser cygnoides domesticus]	GO:0004854(xanthine dehydrogenase activity);GO:0005506(iron ion binding);GO:0005829(cytosol);GO:0009055(electron transfer activity);GO:0009115(xanthine catabolic process);GO:0016614(oxidoreductase activity, acting on CH-OH group of donors);GO:0016903(oxidoreductase activity, acting on the aldehyde or oxo group of donors);GO:0050660(flavin adenine dinucleotide binding);GO:0051287(NAD binding);GO:0…	00280(Valine, leucine and isoleucine degradation);00350(Tyrosine metabolism);00380(Tryptophan metabolism);00750(Vitamin B6 metabolism);00760(Nicotinate and nicotinamide metabolism);00830(Retinol metabolism);00982(Drug metabolism - cytochrome P450);01100(Metabolic pathways)	EC:1.2.3.1
circRNA1041	1.40641	1.74783	0.611734	1.13294	0.777967	0.094951	13	18	6	11	7	1	0.908801	up	0.284622	1	no	NW_013185922.1	673486	674084	-	2	circRNA	XM_013199239.1	ARHGAP25	NW_013185922.1:670005-673485|NW_013185922.1:674084-676015	PREDICTED: rho GTPase-activating protein 25 [Anser cygnoides domesticus]	GO:0005096(GTPase activator activity);GO:0007165(signal transduction);GO:0043547(positive regulation of GTPase activity)	NA	NA
circRNA4257	0	0	0	0	0.222276	0.189902	0	0	0	0	2	2	-inf	down	0.284976	1	no	NW_013185668.1	9545403	9557099	-	4	circRNA	XM_013174359.1	SLC25A22	NW_013185668.1:9537716-9545402|NW_013185668.1:9557099-9565384	PREDICTED: mitochondrial glutamate carrier 1 isoform X2 [Anser cygnoides domesticus]	GO:0003735(structural constituent of ribosome);GO:0006412(translation)	NA	NA
circRNA243	1.40641	3.39856	1.01956	0.926954	1.00024	1.23436	13	35	10	9	9	13	0.881504	up	0.286448	1	no	NW_013185840.1	1693180	1727543	-	3	circRNA	XM_013195430.1	CDC42SE2	NW_013185840.1:1668256-1693179|NW_013185840.1:1727543-1739352	PREDICTED: CDC42 small effector protein 2 isoform X1 [Anser cygnoides domesticus]	GO:0005198(structural molecule activity);GO:0005886(plasma membrane);GO:0007165(signal transduction);GO:0001891(phagocytic cup);GO:0005737(cytoplasm);GO:0005856(cytoskeleton);GO:0006909(phagocytosis);GO:0008360(regulation of cell shape);GO:0009966(regulation of signal transduction);GO:0042995(cell projection);GO:0070062(extracellular exosome)	NA	NA
ciRNA1061	0	0.0971018	0	0	1.55593	0	0	1	0	0	14	0	-4.00214	down	0.287389	1	no	NW_013185766.1	2550904	2551399	-	1	ciRNA	XM_013190599.1	ALB	NW_013185766.1:2550869-2551399	PREDICTED: LOW QUALITY PROTEIN: serum albumin [Anser cygnoides domesticus]	GO:0003677(DNA binding);GO:0005504(fatty acid binding);GO:0005615(extracellular space);GO:0006810(transport);GO:0008144(drug binding);GO:0009267(cellular response to starvation);GO:0009615(response to virus);GO:0015643(toxic substance binding);GO:0019825(oxygen binding);GO:0019836(hemolysis by symbiont of host erythrocytes);GO:0030170(pyridoxal phosphate binding);GO:0033189(response to vitamin A)…	NA	NA
circRNA801	0.757297	0.873916	0.611734	0.514975	0	0.474755	7	9	6	5	0	5	1.18029	up	0.288977	1	no	NW_013185726.1	2183183	2200705	-	3	circRNA	XM_013185760.1	VIPR2	NW_013185726.1:2164890-2183182|NW_013185726.1:2200705-2201251	Vasoactive intestinal polypeptide receptor 2, partial [Anas platyrhynchos]	GO:0004999(vasoactive intestinal polypeptide receptor activity);GO:0007166(cell surface receptor signaling pathway);GO:0007186(G-protein coupled receptor signaling pathway);GO:0016021(integral component of membrane)	04080(Neuroactive ligand-receptor interaction)	NA
circRNA2550	0	0	0.101956	0	0.55569	0.474755	0	0	1	0	5	5	-3.33726	down	0.289863	1	no	NW_013185729.1	3484791	3485305	+	1	circRNA	XM_013185985.1	TBC1D1	NW_013185729.1:3477458-3484790|NW_013185729.1:3485305-3529656	PREDICTED: TBC1 domain family member 1 isoform X8 [Anser cygnoides domesticus]	GO:0005096(GTPase activator activity);GO:0005622(intracellular);GO:0006886(intracellular protein transport);GO:0012505(endomembrane system);GO:0017137(Rab GTPase binding);GO:0031338(regulation of vesicle fusion);GO:0090630(activation of GTPase activity)	NA	NA
ciRNA1760	0	0	0	0.308985	0.111138	0	0	0	0	3	1	0	-inf	down	0.290248	1	no	NW_013185977.1	362384	362607	-	1	ciRNA	XM_013200826.1	LOC106048738	NW_013185977.1:362362-362607	PREDICTED: plectin-like [Anser cygnoides domesticus]	GO:0003779(actin binding);GO:0005509(calcium ion binding);GO:0005856(cytoskeleton);GO:0007010(cytoskeleton organization);GO:0007050(cell cycle arrest)	NA	NA
ciRNA1042	0	0.291305	0.203911	0	0	0	0	3	2	0	0	0	inf	up	0.290381	1	no	NW_013186048.1	57708	57943	+	1	ciRNA	XM_013201821.1	LOC106049482	NW_013186048.1:57707-57973	PREDICTED: hepatic lectin-like isoform X2 [Anser cygnoides domesticus]	GO:0006897(endocytosis);GO:0016021(integral component of membrane);GO:0030246(carbohydrate binding)	04145(Phagosome);04625(C-type lectin receptor signaling pathway)	NA
ciRNA1216	0	0	0.101956	0.514975	0	0.569706	0	0	1	5	0	6	-3.41126	down	0.290608	1	no	NW_013185741.1	716145	716551	-	1	ciRNA	XM_013187819.1	UBR4	NW_013185741.1:716111-716551	PREDICTED: E3 ubiquitin-protein ligase UBR4 isoform X1 [Aquila chrysaetos canadensis]	GO:0004842(ubiquitin-protein transferase activity);GO:0005515(protein binding);GO:0005516(calmodulin binding);GO:0005654(nucleoplasm);GO:0005737(cytoplasm);GO:0005813(centrosome);GO:0005886(plasma membrane);GO:0008270(zinc ion binding);GO:0016020(membrane);GO:0016021(integral component of membrane);GO:0016032(viral process);GO:0016874(ligase activity);GO:0035579(specific granule membrane);GO:0043…	NA	EC:2.3.2.27
ciRNA735	0	0.291305	0.203911	0	0	0	0	3	2	0	0	0	inf	up	0.29079	1	no	NW_013185700.1	814952	815277	+	1	ciRNA	XM_013181637.1	HMGCS1	NW_013185700.1:814951-815293	PREDICTED: hydroxymethylglutaryl-CoA synthase, cytoplasmic [Anser cygnoides domesticus]	GO:0004421(hydroxymethylglutaryl-CoA synthase activity);GO:0005654(nucleoplasm);GO:0005737(cytoplasm);GO:0005886(plasma membrane);GO:0008299(isoprenoid biosynthetic process)	00072(Synthesis and degradation of ketone bodies);00280(Valine, leucine and isoleucine degradation);00650(Butanoate metabolism);00900(Terpenoid backbone biosynthesis);01100(Metabolic pathways);03320(PPAR signaling pathway)	EC:2.3.3.10
circRNA1473	0	0.0971018	0	0.41198	0	0.569706	0	1	0	4	0	6	-3.33769	down	0.29082	1	no	NW_013185888.1	959890	966005	+	2	circRNA	XM_013197790.1	RNF150	NW_013185888.1:952552-959889|NW_013185888.1:966005-990683	PREDICTED: RING finger protein 150, partial [Anser cygnoides domesticus]	GO:0008270(zinc ion binding);GO:0016021(integral component of membrane)	NA	NA
ciRNA1090	0	0.873916	1.52933	2.16289	2.3339	2.27883	0	9	15	21	21	24	-1.49537	down	0.290889	1	no	NW_013185934.1	442171	442484	-	1	ciRNA	XM_013199695.1	NR2C2AP	NW_013185934.1:442152-442484	PREDICTED: nuclear receptor 2C2-associated protein, partial [Anser cygnoides domesticus]	GO:0005654(nucleoplasm);GO:0070062(extracellular exosome)	NA	NA
ciRNA1900	0	0	0	0.308985	0.111138	0	0	0	0	3	1	0	-inf	down	0.290974	1	no	NW_013185837.1	1246085	1246774	-	1	ciRNA	XM_013195188.1	LOC106044945	NW_013185837.1:1246056-1246774	PREDICTED: hepatoma-derived growth factor-related protein 2, partial [Anser cygnoides domesticus]	GO:0003677(DNA binding);GO:0003682(chromatin binding);GO:0005634(nucleus);GO:0006351(transcription, DNA-templated);GO:0030307(positive regulation of cell growth)	NA	NA
ciRNA1970	0	0	0	0.308985	0.111138	0	0	0	0	3	1	0	-inf	down	0.291085	1	no	NW_013185900.1	1024618	1025056	+	1	ciRNA	XM_013198511.1	CCNDBP1	NW_013185900.1:1024617-1025074	PREDICTED: cyclin-D1-binding protein 1 isoform X2 [Anser cygnoides domesticus]	GO:0005634(nucleus);GO:0005654(nucleoplasm);GO:0051726(regulation of cell cycle)	NA	NA
circRNA3189	0	0	0	0.308985	0.111138	0	0	0	0	3	1	0	-inf	down	0.291194	1	no	NW_013185675.1	7495865	7522571	-	7	circRNA	XM_013176361.1	MAST2	NW_013185675.1:7489722-7495864|NW_013185675.1:7522571-7553330	PREDICTED: LOW QUALITY PROTEIN: microtubule-associated serine/threonine-protein kinase 2 [Anser cygnoides domesticus]	GO:0000287(magnesium ion binding);GO:0004674(protein serine/threonine kinase activity);GO:0005524(ATP binding);GO:0005737(cytoplasm);GO:0007010(cytoskeleton organization);GO:0008017(microtubule binding);GO:0015630(microtubule cytoskeleton);GO:0018105(peptidyl-serine phosphorylation);GO:0019902(phosphatase binding);GO:0035556(intracellular signal transduction);GO:0045075(regulation of interleukin-…	NA	EC:2.7.11.1
ciRNA1810	0	0	0	0.308985	0	0.094951	0	0	0	3	0	1	-inf	down	0.291728	1	no	NW_013186132.1	8782	8991	-	1	ciRNA	XM_013170604.1	LOC106029339	NW_013186132.1:8740-8991	PREDICTED: dynamin-2-like [Anser cygnoides domesticus]	GO:0000086(G2/M transition of mitotic cell cycle);GO:0000139(Golgi membrane);GO:0001891(phagocytic cup);GO:0001917(photoreceptor inner segment);GO:0002031(G-protein coupled receptor internalization);GO:0003281(ventricular septum development);GO:0003924(GTPase activity);GO:0005515(protein binding);GO:0005525(GTP binding);GO:0005634(nucleus);GO:0005737(cytoplasm);GO:0005768(endosome);GO:0005794(Gol…	04144(Endocytosis);05132(Salmonella infection)	EC:3.6.5.5
circRNA3422	0	0	0	0.308985	0	0.094951	0	0	0	3	0	1	-inf	down	0.292358	1	no	NW_013185748.1	2522645	2523667	+	2	circRNA	XM_013188800.1	SCAI	NW_013185748.1:2521247-2522644|NW_013185748.1:2523667-2524492	protein SCAI [Dromaius novaehollandiae]	GO:0003714(transcription corepressor activity);GO:0005634(nucleus);GO:0005737(cytoplasm);GO:0006351(transcription, DNA-templated);GO:0030336(negative regulation of cell migration);GO:0031965(nuclear membrane);GO:0035024(negative regulation of Rho protein signal transduction);GO:1903507(negative regulation of nucleic acid-templated transcription)	NA	NA
ciRNA1982	0	0	0	0.308985	0	0.094951	0	0	0	3	0	1	-inf	down	0.292452	1	no	NW_013185657.1	10247716	10248065	-	1	ciRNA	XM_013188913.1	PEX16	NW_013185657.1:10247701-10248065	PREDICTED: peroxisomal biogenesis factor 16, partial [Anser cygnoides domesticus]	GO:0005778(peroxisomal membrane);GO:0007031(peroxisome organization)	04146(Peroxisome)	NA
ciRNA681	1.19004	1.16522	5.30169	1.23594	1.55593	1.51922	11	12	52	12	14	16	0.828718	up	0.292806	1	no	NW_013185680.1	132114	134304	-	1	ciRNA	XM_013177826.1	ST3GAL3	NW_013185680.1:132113-134304	PREDICTED: CMP-N-acetylneuraminate-beta-1,4-galactoside alpha-2,3-sialyltransferase, partial [Anser cygnoides domesticus]	GO:0001574(ganglioside biosynthetic process);GO:0003836(beta-galactoside (CMP) alpha-2,3-sialyltransferase activity);GO:0008118(N-acetyllactosaminide alpha-2,3-sialyltransferase activity);GO:0009311(oligosaccharide metabolic process);GO:0018279(protein N-linked glycosylation via asparagine);GO:0030173(integral component of Golgi membrane);GO:0097503(sialylation)	00513(Various types of N-glycan biosynthesis);00514(Other types of O-glycan biosynthesis);00515(Mannose type O-glycan biosynthesis);00533(Glycosaminoglycan biosynthesis - keratan sulfate);00601(Glycosphingolipid biosynthesis - lacto and neolacto series);01100(Metabolic pathways)	EC:2.4.99.6
circRNA112	2.48826	0.0971018	0	3.81081	3.66756	0.474755	23	1	0	37	33	5	-1.62115	down	0.293155	1	no	NW_013185654.1	7471523	7471674	+	1	circRNA	XM_013171677.1	CHUK	NW_013185654.1:7470277-7471522|NW_013185654.1:7471674-7472785	PREDICTED: inhibitor of nuclear factor kappa-B kinase subunit alpha [Anser cygnoides domesticus]	GO:0005524(ATP binding);GO:0005654(nucleoplasm);GO:0005737(cytoplasm);GO:0007252(I-kappaB phosphorylation);GO:0008384(IkappaB kinase activity);GO:0042803(protein homodimerization activity);GO:0045944(positive regulation of transcription by RNA polymerase II);GO:0046982(protein heterodimerization activity);GO:0071356(cellular response to tumor necrosis factor);GO:0097110(scaffold protein binding)	04010(MAPK signaling pathway);04068(FoxO signaling pathway);04150(mTOR signaling pathway);04210(Apoptosis);04620(Toll-like receptor signaling pathway);04621(NOD-like receptor signaling pathway);04622(RIG-I-like receptor signaling pathway);04623(Cytosolic DNA-sensing pathway);04625(C-type lectin receptor signaling pathway);04920(Adipocytokine signaling pathway);05132(Salmonella infection);05164(In…	EC:2.7.11.10
circRNA1778	0	0.582611	0.305867	0.926954	0.777967	0.94951	0	6	3	9	7	10	-1.579	down	0.293581	1	no	NW_013185667.1	7300397	7305188	+	2	circRNA	XM_013174011.1	ESRRG	NW_013185667.1:7237453-7300396|NW_013185667.1:7305188-7338665	Estrogen-related receptor gamma, partial [Anas platyrhynchos]	GO:0000977(RNA polymerase II regulatory region sequence-specific DNA binding);GO:0001228(transcriptional activator activity, RNA polymerase II transcription regulatory region sequence-specific DNA binding);GO:0003707(steroid hormone receptor activity);GO:0005496(steroid binding);GO:0005634(nucleus);GO:0006366(transcription by RNA polymerase II);GO:0008270(zinc ion binding);GO:0043401(steroid horm…	NA	NA
circRNA181	0.216371	0	0.305867	0	0	0	2	0	3	0	0	0	inf	up	0.294166	1	no	NW_013185688.1	4787137	4799466	+	3	circRNA	XM_013179633.1	VWA8	NW_013185688.1:4786888-4787136|NW_013185688.1:4799466-4811842	PREDICTED: von Willebrand factor A domain-containing protein 8 isoform X2 [Anser cygnoides domesticus]	GO:0005524(ATP binding);GO:0005739(mitochondrion);GO:0016887(ATPase activity)	NA	NA
circRNA407	0.216371	0	0.305867	0	0	0	2	0	3	0	0	0	inf	up	0.294738	1	no	NW_013185669.1	1793681	1807213	+	3	circRNA	XM_013174439.1	PCCA	NW_013185669.1:1784696-1793680|NW_013185669.1:1807213-1817969	propionyl-CoA carboxylase alpha chain, mitochondrial isoform X2 [Anas platyrhynchos]	GO:0004075(biotin carboxylase activity);GO:0004658(propionyl-CoA carboxylase activity);GO:0005524(ATP binding);GO:0005739(mitochondrion);GO:0019899(enzyme binding);GO:0046872(metal ion binding)	00280(Valine, leucine and isoleucine degradation);00630(Glyoxylate and dicarboxylate metabolism);00640(Propanoate metabolism);01100(Metabolic pathways);01200(Carbon metabolism)	EC:6.4.1.3
circRNA1571	0	0.194204	0.305867	0	0	0	0	2	3	0	0	0	inf	up	0.294922	1	no	NW_013185684.1	2363541	2405450	-	8	circRNA	XM_013178750.1	UBE2F	NW_013185684.1:2341650-2363540|NW_013185684.1:2405450-2407038	PREDICTED: NEDD8-conjugating enzyme UBE2F isoform X3 [Anser cygnoides domesticus]	GO:0005524(ATP binding);GO:0005634(nucleus);GO:0005737(cytoplasm);GO:0006301(postreplication repair);GO:0016874(ligase activity);GO:0019788(NEDD8 transferase activity);GO:0031625(ubiquitin protein ligase binding);GO:0045116(protein neddylation);GO:0061630(ubiquitin protein ligase activity);GO:0070534(protein K63-linked ubiquitination)	04120(Ubiquitin mediated proteolysis)	EC:2.3.2.34
circRNA1129	0.216371	0	0.305867	0	0	0	2	0	3	0	0	0	inf	up	0.294934	1	no	NW_013185770.1	899418	907147	+	3	circRNA	XR_001210916.1	SERINC5	NW_013185770.1:891555-899417|NW_013185770.1:907147-910164	PREDICTED: serine incorporator 5 [Anser cygnoides domesticus]	GO:0005794(Golgi apparatus);GO:0005886(plasma membrane);GO:0006658(phosphatidylserine metabolic process);GO:0006665(sphingolipid metabolic process);GO:0009597(detection of virus);GO:0015194(L-serine transmembrane transporter activity);GO:0015825(L-serine transport);GO:0016021(integral component of membrane);GO:0042552(myelination);GO:0043209(myelin sheath);GO:0045087(innate immune response);GO:00…	NA	NA
ciRNA1	0.432741	0.0971018	0	0	0	0	4	1	0	0	0	0	inf	up	0.295121	1	no	NW_013185799.1	965826	966411	+	1	ciRNA	XM_013192861.1	GART	NW_013185799.1:965825-966411	PREDICTED: trifunctional purine biosynthetic protein adenosine-3 [Anser cygnoides domesticus]	GO:0004637(phosphoribosylamine-glycine ligase activity);GO:0004641(phosphoribosylformylglycinamidine cyclo-ligase activity);GO:0004644(phosphoribosylglycinamide formyltransferase activity);GO:0005524(ATP binding);GO:0005737(cytoplasm);GO:0006189('de novo' IMP biosynthetic process);GO:0009113(purine nucleobase biosynthetic process);GO:0046872(metal ion binding);GO:0070062(extracellular exosome)	00230(Purine metabolism);00670(One carbon pool by folate);01100(Metabolic pathways)	EC:6.3.4.13
circRNA1891	0	0.194204	0.305867	0	0	0	0	2	3	0	0	0	inf	up	0.295144	1	no	NW_013185714.1	1360487	1360734	+	1	circRNA	XM_013183799.1	RNF128	NW_013185714.1:1334073-1360486|NW_013185714.1:1360734-1366921	PREDICTED: E3 ubiquitin-protein ligase RNF128 [Anser cygnoides domesticus]	GO:0005737(cytoplasm);GO:0005770(late endosome);GO:0005783(endoplasmic reticulum);GO:0005794(Golgi apparatus);GO:0005856(cytoskeleton);GO:0016020(membrane);GO:0016021(integral component of membrane);GO:0016567(protein ubiquitination);GO:0016740(transferase activity);GO:0031647(regulation of protein stability);GO:0042036(negative regulation of cytokine biosynthetic process);GO:0046872(metal ion bi…	NA	EC:2.3.2.27
circRNA1503	0	0.194204	0.305867	0	0	0	0	2	3	0	0	0	inf	up	0.295222	1	no	NW_013185658.1	11579150	11580431	+	2	circRNA	XM_013198933.1	SLC38A4	NW_013185658.1:11579031-11579149|NW_013185658.1:11580431-11581392	PREDICTED: sodium-coupled neutral amino acid transporter 4 [Anser cygnoides domesticus]	GO:0003333(amino acid transmembrane transport);GO:0005887(integral component of plasma membrane);GO:0015171(amino acid transmembrane transporter activity)	NA	NA
circRNA3205	0	0	0	0.41198	0.222276	0	0	0	0	4	2	0	-inf	down	0.295952	1	no	NW_013185885.1	786308	789376	-	4	circRNA	XM_013197646.1	SCMH1	NW_013185885.1:773533-786307|NW_013185885.1:789376-806744	PREDICTED: polycomb protein SCMH1 isoform X8 [Anser cygnoides domesticus]	GO:0005634(nucleus);GO:0006338(chromatin remodeling);GO:0006355(regulation of transcription, DNA-templated);GO:0007283(spermatogenesis);GO:0009952(anterior/posterior pattern specification);GO:0010369(chromocenter)	NA	NA
circRNA120	0.432741	0.0971018	0	0	0	0	4	1	0	0	0	0	inf	up	0.29606	1	no	NW_013185654.1	16635557	16665668	+	3	circRNA	XR_001204489.1	LDB3	NW_013185654.1:16629821-16635556|NW_013185654.1:16665668-16679620	PREDICTED: LIM domain-binding protein 3 isoform X8 [Anser cygnoides domesticus]	GO:0005080(protein kinase C binding);GO:0005515(protein binding);GO:0005856(cytoskeleton);GO:0008092(cytoskeletal protein binding);GO:0008270(zinc ion binding);GO:0030018(Z disc);GO:0031143(pseudopodium);GO:0045214(sarcomere organization);GO:0048471(perinuclear region of cytoplasm);GO:0051371(muscle alpha-actinin binding)	NA	NA
ciRNA2293	0	0	0	0.41198	0.222276	0	0	0	0	4	2	0	-inf	down	0.296297	1	no	NW_013185662.1	12978399	12981596	+	1	ciRNA	XM_013172324.1	ACP1	NW_013185662.1:12978398-12981596	PREDICTED: low molecular weight phosphotyrosine protein phosphatase isoform X2 [Anser cygnoides domesticus]	GO:0003993(acid phosphatase activity);GO:0004726(non-membrane spanning protein tyrosine phosphatase activity);GO:0005737(cytoplasm);GO:0009898(cytoplasmic side of plasma membrane);GO:0035335(peptidyl-tyrosine dephosphorylation);GO:0070062(extracellular exosome)	00730(Thiamine metabolism);00740(Riboflavin metabolism);01100(Metabolic pathways);04520(Adherens junction)	EC:3.1.3.48
circRNA463	0.865482	0	0.203911	0.102995	0	0	8	0	2	1	0	0	3.37615	up	0.297082	1	no	NW_013185675.1	1633544	1642579	-	4	circRNA	XM_013176222.1	FGGY	NW_013185675.1:1605545-1633543|NW_013185675.1:1642579-1647639	PREDICTED: FGGY carbohydrate kinase domain-containing protein isoform X4 [Anser cygnoides domesticus]	GO:0005737(cytoplasm);GO:0005975(carbohydrate metabolic process);GO:0016310(phosphorylation);GO:0016773(phosphotransferase activity, alcohol group as acceptor);GO:0070050(neuron cellular homeostasis)	NA	NA
circRNA1121	0.432741	0	1.12151	0.41198	0	0	4	0	11	4	0	0	1.91558	up	0.297203	1	no	NW_013185766.1	2555733	2556609	-	2	circRNA	XM_013190599.1	ALB	NW_013185766.1:2554990-2555733|NW_013185766.1:2556789-2557721	PREDICTED: LOW QUALITY PROTEIN: serum albumin [Anser cygnoides domesticus]	GO:0003677(DNA binding);GO:0005504(fatty acid binding);GO:0005615(extracellular space);GO:0006810(transport);GO:0008144(drug binding);GO:0009267(cellular response to starvation);GO:0009615(response to virus);GO:0015643(toxic substance binding);GO:0019825(oxygen binding);GO:0019836(hemolysis by symbiont of host erythrocytes);GO:0030170(pyridoxal phosphate binding);GO:0033189(response to vitamin A)…	NA	NA
ciRNA2398	0	0	0	0	0.444552	0.094951	0	0	0	0	4	1	-inf	down	0.298208	1	no	NW_013185684.1	2608506	2608701	+	1	ciRNA	XM_013178607.1	FN1	NW_013185684.1:2608505-2608726	PREDICTED: fibronectin [Anser cygnoides domesticus]	GO:0005604(basement membrane);GO:0005614(interstitial matrix);GO:0005615(extracellular space);GO:0005623(cell);GO:0005737(cytoplasm);GO:0005886(plasma membrane);GO:0006929(substrate-dependent cell migration);GO:0007155(cell adhesion);GO:0008283(cell proliferation);GO:0009986(cell surface);GO:0031012(extracellular matrix);GO:0031589(cell-substrate adhesion);GO:0045176(apical protein localization);…	04510(Focal adhesion);04512(ECM-receptor interaction);04810(Regulation of actin cytoskeleton)	NA
ciRNA2579	0	0	0	0	0.444552	0.094951	0	0	0	0	4	1	-inf	down	0.298242	1	no	NW_013186022.1	230868	231055	+	1	ciRNA	XM_013201477.1	ARNT	NW_013186022.1:230867-231072	PREDICTED: aryl hydrocarbon receptor nuclear translocator isoform X8 [Anser cygnoides domesticus]	GO:0001046(core promoter sequence-specific DNA binding);GO:0005667(transcription factor complex);GO:0009410(response to xenobiotic stimulus);GO:0014070(response to organic cyclic compound);GO:0017162(aryl hydrocarbon receptor binding);GO:0034751(aryl hydrocarbon receptor complex);GO:0045893(positive regulation of transcription, DNA-templated);GO:0046982(protein heterodimerization activity)	NA	NA
circRNA754	0.108185	0.388407	0.203911	0.823959	0.666829	0.474755	1	4	2	8	6	5	-1.48846	down	0.300099	1	no	NW_013185724.1	2900137	2919034	-	5	circRNA	XM_013185442.1	SFMBT2	NW_013185724.1:2893912-2900136|NW_013185724.1:2919034-2925244	PREDICTED: scm-like with four MBT domains protein 2 [Anser cygnoides domesticus]	GO:0005654(nucleoplasm);GO:0006355(regulation of transcription, DNA-templated);GO:0010629(negative regulation of gene expression);GO:0016235(aggresome);GO:0042393(histone binding)	NA	NA
ciRNA1755	0	0	0	0.20599	0.111138	0	0	0	0	2	1	0	-inf	down	0.300764	1	no	NW_013185700.1	5520439	5520650	-	1	ciRNA	XM_013181616.1	TLN1	NW_013185700.1:5520418-5520650	PREDICTED: talin-1 [Anser cygnoides domesticus]	GO:0001726(ruffle);GO:0005178(integrin binding);GO:0005200(structural constituent of cytoskeleton);GO:0005737(cytoplasm);GO:0005815(microtubule organizing center);GO:0005886(plasma membrane);GO:0005925(focal adhesion);GO:0007016(cytoskeletal anchoring at plasma membrane);GO:0007044(cell-substrate junction assembly);GO:0017166(vinculin binding);GO:0030274(LIM domain binding);GO:0030866(cortical ac…	04510(Focal adhesion)	NA
ciRNA1739	0	0	0	0.20599	0.111138	0	0	0	0	2	1	0	-inf	down	0.300935	1	no	NW_013185890.1	1149305	1149526	-	1	ciRNA	XM_013197939.1	FASN	NW_013185890.1:1149274-1149526	PREDICTED: fatty acid synthase [Anser cygnoides domesticus]	GO:0004313([acyl-carrier-protein] S-acetyltransferase activity);GO:0004314([acyl-carrier-protein] S-malonyltransferase activity);GO:0004315(3-oxoacyl-[acyl-carrier-protein] synthase activity);GO:0004316(3-oxoacyl-[acyl-carrier-protein] reductase (NADPH) activity);GO:0004317(3-hydroxypalmitoyl-[acyl-carrier-protein] dehydratase activity);GO:0004319(enoyl-[acyl-carrier-protein] reductase (NADPH, B-…	00061(Fatty acid biosynthesis);01100(Metabolic pathways);01212(Fatty acid metabolism);04910(Insulin signaling pathway)	EC:2.3.1.85
circRNA1319	1.62278	0	0.203911	0.308985	0	0	15	0	2	3	0	0	2.56362	up	0.301172	1	no	NW_013185680.1	6375574	6379992	+	1	intergenic	intergenic_circRNA	intergenic_circRNA	NW_013185680.1:6375573-6379992	NA	NA	NA	NA
circRNA32	0.108185	0.388407	0	0	0	0	1	4	0	0	0	0	inf	up	0.301206	1	no	NW_013185867.1	1173582	1175785	+	5	circRNA	XM_013196986.1	MAPK14	NW_013185867.1:1170047-1173581|NW_013185867.1:1175785-1176808	PREDICTED: mitogen-activated protein kinase 14 isoform X2 [Anser cygnoides domesticus]	GO:0000077(DNA damage checkpoint);GO:0000187(activation of MAPK activity);GO:0000902(cell morphogenesis);GO:0000922(spindle pole);GO:0001502(cartilage condensation);GO:0001525(angiogenesis);GO:0001890(placenta development);GO:0002062(chondrocyte differentiation);GO:0004674(protein serine/threonine kinase activity);GO:0004707(MAP kinase activity);GO:0004708(MAP kinase kinase activity);GO:0005515(p…	04010(MAPK signaling pathway);04068(FoxO signaling pathway);04114(Oocyte meiosis);04218(Cellular senescence);04261(Adrenergic signaling in cardiomyocytes);04370(VEGF signaling pathway);04620(Toll-like receptor signaling pathway);04621(NOD-like receptor signaling pathway);04622(RIG-I-like receptor signaling pathway);04625(C-type lectin receptor signaling pathway);04912(GnRH signaling pathway);0491…	EC:2.7.11.24
ciRNA1971	0	0	0	0.20599	0.111138	0	0	0	0	2	1	0	-inf	down	0.301577	1	no	NW_013185786.1	505113	505311	+	1	ciRNA	XM_013191908.1	STAB1	NW_013185786.1:505112-505339	PREDICTED: stabilin-1 [Anser cygnoides domesticus]	GO:0005041(low-density lipoprotein particle receptor activity);GO:0005044(scavenger receptor activity);GO:0005509(calcium ion binding);GO:0005540(hyaluronic acid binding);GO:0005887(integral component of plasma membrane);GO:0006898(receptor-mediated endocytosis);GO:0007155(cell adhesion);GO:0007267(cell-cell signaling);GO:0016525(negative regulation of angiogenesis);GO:0030169(low-density lipopro…	NA	NA
circRNA946	0.108185	0.388407	0	0	0	0	1	4	0	0	0	0	inf	up	0.30176	1	no	NW_013185766.1	2186105	2187225	+	3	circRNA	XM_013190509.1	USO1	NW_013185766.1:2185756-2186104|NW_013185766.1:2187225-2188067	PREDICTED: general vesicular transport factor p115, partial [Anser cygnoides domesticus]	GO:0000139(Golgi membrane);GO:0005730(nucleolus);GO:0005783(endoplasmic reticulum);GO:0005795(Golgi stack);GO:0005829(cytosol);GO:0006886(intracellular protein transport);GO:0006888(ER to Golgi vesicle-mediated transport);GO:0012507(ER to Golgi transport vesicle membrane);GO:0045056(transcytosis);GO:0048211(Golgi vesicle docking);GO:0048280(vesicle fusion with Golgi apparatus);GO:0048471(perinucl…	NA	NA
ciRNA79	0.432741	0	0.101956	0	0	0	4	0	1	0	0	0	inf	up	0.302083	1	no	NW_013185654.1	10373894	10374358	+	1	ciRNA	XM_013172417.1	P4HA1	NW_013185654.1:10373893-10374383	PREDICTED: prolyl 4-hydroxylase subunit alpha-1 isoform X4 [Anser cygnoides domesticus]	GO:0004656(procollagen-proline 4-dioxygenase activity);GO:0005506(iron ion binding);GO:0005783(endoplasmic reticulum);GO:0016702(oxidoreductase activity, acting on single donors with incorporation of molecular oxygen, incorporation of two atoms of oxygen);GO:0019511(peptidyl-proline hydroxylation);GO:0031418(L-ascorbic acid binding);GO:0055114(oxidation-reduction process);GO:0005739(mitochondrion…	00330(Arginine and proline metabolism);01100(Metabolic pathways)	EC:1.14.11.2
circRNA3338	0	0	0	0.102995	0.444552	0	0	0	0	1	4	0	-inf	down	0.302089	1	no	NW_013185695.1	620922	621524	+	2	circRNA	XM_013180666.1	INPP4A	NW_013185695.1:617972-620921|NW_013185695.1:621524-624959	PREDICTED: type I inositol 3,4-bisphosphate 4-phosphatase isoform X9 [Anser cygnoides domesticus]	GO:0005737(cytoplasm);GO:0007165(signal transduction);GO:0016316(phosphatidylinositol-3,4-bisphosphate 4-phosphatase activity)	00562(Inositol phosphate metabolism);01100(Metabolic pathways);04070(Phosphatidylinositol signaling system)	EC:3.1.3.66
circRNA1085	0.324556	0.0971018	0	0	0	0	3	1	0	0	0	0	inf	up	0.302213	1	no	NW_013185691.1	3569138	3582807	+	2	circRNA	XM_013180123.1	ANKRD6	NW_013185691.1:3566341-3569137|NW_013185691.1:3582807-3591749	PREDICTED: ankyrin repeat domain-containing protein 6 [Anser cygnoides domesticus]	GO:0005634(nucleus);GO:0005737(cytoplasm);GO:0046330(positive regulation of JNK cascade);GO:0090090(negative regulation of canonical Wnt signaling pathway)	NA	NA
circRNA3039	0	0	0	0.20599	0.111138	0	0	0	0	2	1	0	-inf	down	0.30228	1	no	NW_013185719.1	2398148	2407576	+	2	circRNA	XM_013184773.1	ATP9B	NW_013185719.1:2373765-2398147|NW_013185719.1:2407576-2416307	PREDICTED: probable phospholipid-transporting ATPase IIB isoform X3 [Anser cygnoides domesticus]	GO:0004012(phospholipid-translocating ATPase activity);GO:0005768(endosome);GO:0005802(trans-Golgi network);GO:0005886(plasma membrane);GO:0006890(retrograde vesicle-mediated transport, Golgi to ER);GO:0006897(endocytosis)	NA	EC:7.6.2.1
circRNA474	0.324556	0.0971018	0	0	0	0	3	1	0	0	0	0	inf	up	0.30237	1	no	NW_013185675.1	8058116	8062994	+	2	circRNA	XM_013176374.1	EIF2B3	NW_013185675.1:8040791-8058115|NW_013185675.1:8062994-8087432	PREDICTED: translation initiation factor eIF-2B subunit gamma isoform X3 [Anser cygnoides domesticus]	GO:0003743(translation initiation factor activity);GO:0005085(guanyl-nucleotide exchange factor activity);GO:0005851(eukaryotic translation initiation factor 2B complex);GO:0006413(translational initiation);GO:0014003(oligodendrocyte development);GO:0016779(nucleotidyltransferase activity);GO:0043547(positive regulation of GTPase activity);GO:0051716(cellular response to stimulus)	03013(RNA transport);05168(Herpes simplex virus 1 infection)	NA
ciRNA1949	0	0	0	0.102995	0.444552	0	0	0	0	1	4	0	-inf	down	0.302437	1	no	NW_013185667.1	9685506	9685924	+	1	ciRNA	XM_013174063.1	XDH	NW_013185667.1:9685505-9685947	PREDICTED: xanthine dehydrogenase/oxidase [Anser cygnoides domesticus]	GO:0004854(xanthine dehydrogenase activity);GO:0004855(xanthine oxidase activity);GO:0005506(iron ion binding);GO:0005777(peroxisome);GO:0005829(cytosol);GO:0009055(electron transfer activity);GO:0009115(xanthine catabolic process);GO:0016614(oxidoreductase activity, acting on CH-OH group of donors);GO:0016903(oxidoreductase activity, acting on the aldehyde or oxo group of donors);GO:0030151(moly…	00230(Purine metabolism);00232(Caffeine metabolism);00983(Drug metabolism - other enzymes);01100(Metabolic pathways);04146(Peroxisome)	EC:1.17.3.2
circRNA402	0.432741	0.194204	0.101956	0	0	0.094951	4	2	1	0	0	1	2.94047	up	0.302678	1	no	NW_013185739.1	3696183	3699221	+	3	circRNA	XR_001209597.1	AOX1	NW_013185739.1:3695499-3696182|NW_013185739.1:3699221-3699517	PREDICTED: aldehyde oxidase isoform X2 [Anser cygnoides domesticus]	GO:0004854(xanthine dehydrogenase activity);GO:0005506(iron ion binding);GO:0005829(cytosol);GO:0009055(electron transfer activity);GO:0009115(xanthine catabolic process);GO:0016614(oxidoreductase activity, acting on CH-OH group of donors);GO:0016903(oxidoreductase activity, acting on the aldehyde or oxo group of donors);GO:0050660(flavin adenine dinucleotide binding);GO:0051287(NAD binding);GO:0…	00280(Valine, leucine and isoleucine degradation);00350(Tyrosine metabolism);00380(Tryptophan metabolism);00750(Vitamin B6 metabolism);00760(Nicotinate and nicotinamide metabolism);00830(Retinol metabolism);00982(Drug metabolism - cytochrome P450);01100(Metabolic pathways)	EC:1.2.3.1
circRNA3472	0	0	0	0.20599	0.111138	0	0	0	0	2	1	0	-inf	down	0.303061	1	no	NW_013185826.1	864040	865336	+	2	circRNA	XM_013194592.1	CPED1	NW_013185826.1:861693-864039|NW_013185826.1:865336-866678	PREDICTED: cadherin-like and PC-esterase domain-containing protein 1 isoform X2 [Anser cygnoides domesticus]	GO:0005783(endoplasmic reticulum)	NA	NA
circRNA3092	0	0	0	0.20599	0.111138	0	0	0	0	2	1	0	-inf	down	0.30311	1	no	NW_013185696.1	4412206	4412361	+	1	circRNA	XM_013181077.1	GGA1	NW_013185696.1:4411902-4412205|NW_013185696.1:4412361-4413143	PREDICTED: ADP-ribosylation factor-binding protein GGA1 isoform X1 [Haliaeetus leucocephalus]	GO:0005654(nucleoplasm);GO:0006886(intracellular protein transport);GO:0016192(vesicle-mediated transport);GO:0030131(clathrin adaptor complex);GO:0045732(positive regulation of protein catabolic process);GO:1901998(toxin transport)	04142(Lysosome)	NA
circRNA3199	0	0	0	0.20599	0.111138	0	0	0	0	2	1	0	-inf	down	0.303181	1	no	NW_013185958.1	283051	289456	+	2	circRNA	XM_013200279.1	ASXL2	NW_013185958.1:253291-283050|NW_013185958.1:289456-296357	PREDICTED: putative Polycomb group protein ASXL2 [Anser cygnoides domesticus]	GO:0003677(DNA binding);GO:0005634(nucleus);GO:0006351(transcription, DNA-templated);GO:0006355(regulation of transcription, DNA-templated);GO:0046872(metal ion binding)	NA	NA
circRNA3108	0	0	0	0.20599	0.111138	0	0	0	0	2	1	0	-inf	down	0.303207	1	no	NW_013185722.1	719404	721697	-	4	circRNA	XM_013185214.1	ABCB7	NW_013185722.1:718461-719403|NW_013185722.1:721697-729304	ATP-binding cassette sub-family B member 7, mitochondrial [Anas platyrhynchos]	GO:0005524(ATP binding);GO:0005743(mitochondrial inner membrane);GO:0006879(cellular iron ion homeostasis);GO:0016021(integral component of membrane);GO:0042626(ATPase activity, coupled to transmembrane movement of substances);GO:0055085(transmembrane transport)	02010(ABC transporters)	NA
circRNA3173	0	0	0	0.20599	0.111138	0	0	0	0	2	1	0	-inf	down	0.303303	1	no	NW_013185661.1	4676170	4677560	+	2	circRNA	XM_013171906.1	TAX1BP1	NW_013185661.1:4674899-4676169|NW_013185661.1:4677560-4679037	PREDICTED: tax1-binding protein 1 isoform X3 [Anser cygnoides domesticus]	GO:0019900(kinase binding);GO:0032088(negative regulation of NF-kappaB transcription factor activity);GO:0070062(extracellular exosome)	04137(Mitophagy - animal)	NA
ciRNA1826	0	0	0	0.20599	0	0.094951	0	0	0	2	0	1	-inf	down	0.303413	1	no	NW_013185680.1	713127	713515	+	1	ciRNA	XM_013177961.1	ELOVL1	NW_013185680.1:713126-713542	PREDICTED: elongation of very long chain fatty acids protein 1 [Anser cygnoides domesticus]	GO:0005783(endoplasmic reticulum);GO:0009922(fatty acid elongase activity);GO:0016021(integral component of membrane);GO:0019367(fatty acid elongation, saturated fatty acid);GO:0030148(sphingolipid biosynthetic process);GO:0034625(fatty acid elongation, monounsaturated fatty acid);GO:0042761(very long-chain fatty acid biosynthetic process)	00062(Fatty acid elongation);01040(Biosynthesis of unsaturated fatty acids);01100(Metabolic pathways);01212(Fatty acid metabolism)	EC:2.3.1.199
circRNA3003	0	0	0	0.20599	0	0.094951	0	0	0	2	0	1	-inf	down	0.303889	1	no	NW_013185654.1	10925954	10928291	+	2	circRNA	XR_001203914.1	LOC106030725	NW_013185654.1:10920318-10925953|NW_013185654.1:10928291-10931942	NA	NA	NA	NA
ciRNA2146	0	0	0	0.20599	0	0.094951	0	0	0	2	0	1	-inf	down	0.304023	1	no	NW_013185706.1	3181867	3182448	-	1	ciRNA	XM_013182666.1	HAL	NW_013185706.1:3181852-3182448	PREDICTED: histidine ammonia-lyase [Anser cygnoides domesticus]	GO:0004397(histidine ammonia-lyase activity);GO:0005737(cytoplasm);GO:0019556(histidine catabolic process to glutamate and formamide);GO:0019557(histidine catabolic process to glutamate and formate)	00340(Histidine metabolism);01100(Metabolic pathways)	EC:4.3.1.3
ciRNA2322	0	0	0	0	0.333414	0.094951	0	0	0	0	3	1	-inf	down	0.304086	1	no	NW_013185799.1	966581	967128	+	1	ciRNA	XM_013192861.1	GART	NW_013185799.1:966580-967174	PREDICTED: trifunctional purine biosynthetic protein adenosine-3 [Anser cygnoides domesticus]	GO:0004637(phosphoribosylamine-glycine ligase activity);GO:0004641(phosphoribosylformylglycinamidine cyclo-ligase activity);GO:0004644(phosphoribosylglycinamide formyltransferase activity);GO:0005524(ATP binding);GO:0005737(cytoplasm);GO:0006189('de novo' IMP biosynthetic process);GO:0009113(purine nucleobase biosynthetic process);GO:0046872(metal ion binding);GO:0070062(extracellular exosome)	00230(Purine metabolism);00670(One carbon pool by folate);01100(Metabolic pathways)	EC:6.3.4.13
ciRNA2531	0	0	0	0	0.333414	0.094951	0	0	0	0	3	1	-inf	down	0.304146	1	no	NW_013185798.1	2246127	2246501	-	1	ciRNA	XM_013192818.1	LOC106043381	NW_013185798.1:2246097-2246501	transient receptor potential cation channel subfamily M member 7 isoform X1 [Anas platyrhynchos]	GO:0004674(protein serine/threonine kinase activity);GO:0005216(ion channel activity);GO:0005524(ATP binding);GO:0005623(cell);GO:0006468(protein phosphorylation);GO:0006812(cation transport);GO:0010961(cellular magnesium ion homeostasis);GO:0016021(integral component of membrane);GO:0034220(ion transmembrane transport);GO:0051262(protein tetramerization)	04217(Necroptosis);04218(Cellular senescence);04621(NOD-like receptor signaling pathway)	EC:2.7.11.1
ciRNA1847	0	0	0	0.20599	0	0.094951	0	0	0	2	0	1	-inf	down	0.304157	1	no	NW_013185964.1	182993	183188	+	1	ciRNA	XM_013200467.1	CLK2	NW_013185964.1:182992-183224	PREDICTED: dual specificity protein kinase CLK2 isoform X2 [Anser cygnoides domesticus]	GO:0004674(protein serine/threonine kinase activity);GO:0004713(protein tyrosine kinase activity);GO:0005524(ATP binding);GO:0005654(nucleoplasm);GO:0010212(response to ionizing radiation);GO:0018108(peptidyl-tyrosine phosphorylation);GO:0032526(response to retinoic acid);GO:0043484(regulation of RNA splicing);GO:0045721(negative regulation of gluconeogenesis);GO:0046777(protein autophosphorylati…	NA	EC:2.7.12.1
ciRNA2663	0	0	0	0	0.333414	0.094951	0	0	0	0	3	1	-inf	down	0.304581	1	no	NW_013185758.1	1398863	1399121	+	1	ciRNA	XM_013189937.1	POR	NW_013185758.1:1398862-1407545	PREDICTED: NADPH--cytochrome P450 reductase isoform X1 [Anser cygnoides domesticus]	GO:0003958(NADPH-hemoprotein reductase activity);GO:0005789(endoplasmic reticulum membrane);GO:0010181(FMN binding);GO:0016021(integral component of membrane);GO:0030586([methionine synthase] reductase activity);GO:0032770(positive regulation of monooxygenase activity);GO:0055114(oxidation-reduction process);GO:0090346(cellular organofluorine metabolic process);GO:1903606(cytochrome c metabolic p…	NA	EC:1.6.2.4
circRNA3156	0	0	0	0.20599	0	0.094951	0	0	0	2	0	1	-inf	down	0.304826	1	no	NW_013185767.1	1541529	1555522	-	5	circRNA	XM_013190697.1	CAMSAP2	NW_013185767.1:1533804-1541528|NW_013185767.1:1555522-1585354	calmodulin-regulated spectrin-associated protein 2 isoform X2 [Anas platyrhynchos]	GO:0000226(microtubule cytoskeleton organization);GO:0005516(calmodulin binding);GO:0005813(centrosome);GO:0030507(spectrin binding);GO:0031175(neuron projection development);GO:0033043(regulation of organelle organization);GO:0051011(microtubule minus-end binding)	NA	NA
circRNA4009	0	0	0	0	0.333414	0.094951	0	0	0	0	3	1	-inf	down	0.305019	1	no	NW_013185710.1	4826632	4840096	-	3	circRNA	XM_013183179.1	DYM	NW_013185710.1:4793007-4826631|NW_013185710.1:4840096-4845621	PREDICTED: dymeclin isoform X2 [Anser cygnoides domesticus]	GO:0005794(Golgi apparatus);GO:0007030(Golgi organization);GO:0019899(enzyme binding);GO:0060348(bone development)	NA	NA
circRNA3233	0	0	0	0.20599	0	0.094951	0	0	0	2	0	1	-inf	down	0.305574	1	no	NW_013185803.1	2323089	2323418	+	1	circRNA	XM_013193182.1	LOC106043646	NW_013185803.1:2292166-2323088|NW_013185803.1:2323418-2330881	PREDICTED: immunoglobulin superfamily DCC subclass member 4-like [Anser cygnoides domesticus]	GO:0005886(plasma membrane);GO:0016021(integral component of membrane)	NA	NA
circRNA3212	0	0	0	0.20599	0	0.094951	0	0	0	2	0	1	-inf	down	0.305666	1	no	NW_013185667.1	461667	490094	+	2	circRNA	XM_013173856.1	THADA	NW_013185667.1:447442-461666|NW_013185667.1:490094-505364	PREDICTED: thyroid adenoma-associated protein isoform X3 [Anser cygnoides domesticus]	GO:0005515(protein binding)	NA	NA
circRNA3159	0	0	0	0.20599	0	0.094951	0	0	0	2	0	1	-inf	down	0.30576	1	no	NW_013185677.1	3030946	3048265	-	2	circRNA	XM_013176805.1	SNX29	NW_013185677.1:2999773-3030945|NW_013185677.1:3048265-3065539	PREDICTED: LOW QUALITY PROTEIN: sorting nexin-29 [Anser cygnoides domesticus]	GO:0035091(phosphatidylinositol binding);GO:0070062(extracellular exosome)	NA	NA
ciRNA737	0	1.65073	0	0.20599	0	0	0	17	0	2	0	0	3.00246	up	0.305865	1	no	NW_013185700.1	814952	815274	+	1	ciRNA	XM_013181637.1	HMGCS1	NW_013185700.1:814951-815293	PREDICTED: hydroxymethylglutaryl-CoA synthase, cytoplasmic [Anser cygnoides domesticus]	GO:0004421(hydroxymethylglutaryl-CoA synthase activity);GO:0005654(nucleoplasm);GO:0005737(cytoplasm);GO:0005886(plasma membrane);GO:0008299(isoprenoid biosynthetic process)	00072(Synthesis and degradation of ketone bodies);00280(Valine, leucine and isoleucine degradation);00650(Butanoate metabolism);00900(Terpenoid backbone biosynthesis);01100(Metabolic pathways);03320(PPAR signaling pathway)	EC:2.3.3.10
circRNA3448	0	0	0	0.20599	0	0.094951	0	0	0	2	0	1	-inf	down	0.306344	1	no	NW_013185706.1	2537618	2539211	+	2	circRNA	XM_013182534.1	PLXNC1	NW_013185706.1:2530165-2537617|NW_013185706.1:2539211-2542726	PREDICTED: plexin-C1, partial [Anser cygnoides domesticus]	GO:0002116(semaphorin receptor complex);GO:0005887(integral component of plasma membrane);GO:0017154(semaphorin receptor activity);GO:0021785(branchiomotor neuron axon guidance);GO:0030334(regulation of cell migration);GO:0048841(regulation of axon extension involved in axon guidance);GO:1902287(semaphorin-plexin signaling pathway involved in axon guidance)	NA	NA
circRNA1252	0.649112	1.35943	0.815645	1.02995	0.222276	0.189902	6	14	8	10	2	2	0.969634	up	0.307425	1	no	NW_013185680.1	104874	134304	-	3	circRNA	XM_013177826.1	ST3GAL3	NW_013185680.1:67626-104874|NW_013185680.1:134304-148814	PREDICTED: CMP-N-acetylneuraminate-beta-1,4-galactoside alpha-2,3-sialyltransferase, partial [Anser cygnoides domesticus]	GO:0001574(ganglioside biosynthetic process);GO:0003836(beta-galactoside (CMP) alpha-2,3-sialyltransferase activity);GO:0008118(N-acetyllactosaminide alpha-2,3-sialyltransferase activity);GO:0009311(oligosaccharide metabolic process);GO:0018279(protein N-linked glycosylation via asparagine);GO:0030173(integral component of Golgi membrane);GO:0097503(sialylation)	00513(Various types of N-glycan biosynthesis);00514(Other types of O-glycan biosynthesis);00515(Mannose type O-glycan biosynthesis);00533(Glycosaminoglycan biosynthesis - keratan sulfate);00601(Glycosphingolipid biosynthesis - lacto and neolacto series);01100(Metabolic pathways)	EC:2.4.99.6
circRNA1695	0	0.0971018	0	1.54492	0	0	0	1	0	15	0	0	-3.99189	down	0.3082	1	no	NW_013185671.1	1455569	1471340	+	2	circRNA	XM_013175097.1	ARHGAP10	NW_013185671.1:1440570-1455568|NW_013185671.1:1471340-1482413	rho GTPase-activating protein 10 isoform X2 [Anas platyrhynchos]	GO:0005096(GTPase activator activity);GO:0005829(cytosol);GO:0007010(cytoskeleton organization);GO:0007165(signal transduction);GO:0043066(negative regulation of apoptotic process);GO:0043547(positive regulation of GTPase activity)	NA	NA
ciRNA2477	0	0	0	0	0.111138	0.379804	0	0	0	0	1	4	-inf	down	0.308245	1	no	NW_013185731.1	4197714	4197892	+	1	ciRNA	XM_013186353.1	LOC106039314	NW_013185731.1:4197713-4197916	PREDICTED: LOW QUALITY PROTEIN: sterol 26-hydroxylase, mitochondrial [Anser cygnoides domesticus]	GO:0004497(monooxygenase activity);GO:0005506(iron ion binding);GO:0005743(mitochondrial inner membrane);GO:0016705(oxidoreductase activity, acting on paired donors, with incorporation or reduction of molecular oxygen);GO:0020037(heme binding);GO:0055114(oxidation-reduction process)	00120(Primary bile acid biosynthesis);01100(Metabolic pathways);03320(PPAR signaling pathway)	EC:1.14.15.15
ciRNA2364	0	0	0	0	0.111138	0.379804	0	0	0	0	1	4	-inf	down	0.308716	1	no	NW_013185771.1	92675	93065	+	1	ciRNA	XM_013190908.1	RPL8	NW_013185771.1:92674-93097	PREDICTED: 60S ribosomal protein L8 [Anser cygnoides domesticus]	GO:0002181(cytoplasmic translation);GO:0003735(structural constituent of ribosome);GO:0005730(nucleolus);GO:0005925(focal adhesion);GO:0016020(membrane);GO:0022625(cytosolic large ribosomal subunit)	03010(Ribosome)	NA
circRNA419	2.38008	0.291305	0.815645	0.514975	1.00024	0.189902	22	3	8	5	9	2	1.03212	up	0.308969	1	no	NW_013185818.1	82273	87545	-	5	circRNA	XM_013194135.1	ETFA	NW_013185818.1:81000-82272|NW_013185818.1:87545-90721	PREDICTED: electron transfer flavoprotein subunit alpha, mitochondrial isoform X4 [Anser cygnoides domesticus]	GO:0000062(fatty-acyl-CoA binding);GO:0003995(acyl-CoA dehydrogenase activity);GO:0005739(mitochondrion);GO:0009055(electron transfer activity);GO:0033539(fatty acid beta-oxidation using acyl-CoA dehydrogenase);GO:0050660(flavin adenine dinucleotide binding);GO:0052890(oxidoreductase activity, acting on the CH-CH group of donors, with a flavin as acceptor);GO:0055088(lipid homeostasis);GO:0070062…	NA	NA
ciRNA2272	0	0	0	0.102995	0.333414	0	0	0	0	1	3	0	-inf	down	0.309885	1	no	NW_013185674.1	8948455	8948784	-	1	ciRNA	XM_013176081.1	LOC106032875	NW_013185674.1:8948435-8948784	PREDICTED: ovoinhibitor-like [Anser cygnoides domesticus]	GO:0002020(protease binding);GO:0004867(serine-type endopeptidase inhibitor activity);GO:0005515(protein binding);GO:0005576(extracellular region);GO:0010951(negative regulation of endopeptidase activity);GO:0019870(potassium channel inhibitor activity)	NA	NA
circRNA3051	0	0	0	0.102995	0.333414	0	0	0	0	1	3	0	-inf	down	0.310941	1	no	NW_013185775.1	422144	425810	-	4	circRNA	XM_013191177.1	UCHL3	NW_013185775.1:400060-422143|NW_013185775.1:425810-429583	ubiquitin carboxyl-terminal esterase L3 (ubiquitin thiolesterase), partial [Columba livia]	GO:0004843(thiol-dependent ubiquitin-specific protease activity);GO:0005515(protein binding);GO:0005634(nucleus);GO:0005737(cytoplasm);GO:0005829(cytosol);GO:0006511(ubiquitin-dependent protein catabolic process);GO:0008233(peptidase activity);GO:0016567(protein ubiquitination);GO:0016579(protein deubiquitination);GO:0019784(NEDD8-specific protease activity);GO:0030163(protein catabolic process);…	NA	EC:3.4.19.12
circRNA1703	0	0.0971018	0	0.514975	0.111138	0.189902	0	1	0	5	1	2	-3.07103	down	0.311489	1	no	NW_013185677.1	6008786	6011217	+	3	circRNA	XM_013177093.1	TRRAP	NW_013185677.1:6007531-6008785|NW_013185677.1:6011217-6012558	PREDICTED: transformation/transcription domain-associated protein isoform X4 [Anser cygnoides domesticus]	GO:0000812(Swr1 complex);GO:0003712(transcription cofactor activity);GO:0005634(nucleus);GO:0005794(Golgi apparatus);GO:0006281(DNA repair);GO:0016301(kinase activity);GO:0016310(phosphorylation);GO:0016578(histone deubiquitination);GO:0030914(STAGA complex);GO:0033276(transcription factor TFTC complex);GO:0035267(NuA4 histone acetyltransferase complex);GO:0043967(histone H4 acetylation);GO:00439…	NA	NA
circRNA635	1.83915	0	0	0.20599	0	0	17	0	0	2	0	0	3.15839	up	0.311552	1	no	NW_013185718.1	1433318	1445287	-	4	circRNA	XM_013184588.1	ITPR2	NW_013185718.1:1427609-1433317|NW_013185718.1:1445287-1458461	PREDICTED: LOW QUALITY PROTEIN: inositol 1,4,5-trisphosphate receptor type 2 [Anser cygnoides domesticus]	GO:0001666(response to hypoxia);GO:0005220(inositol 1,4,5-trisphosphate-sensitive calcium-release channel activity);GO:0005789(endoplasmic reticulum membrane);GO:0005886(plasma membrane);GO:0005938(cell cortex);GO:0006810(transport);GO:0007165(signal transduction);GO:0015085(calcium ion transmembrane transporter activity);GO:0016020(membrane);GO:0016021(integral component of membrane);GO:0030168(…	04020(Calcium signaling pathway);04070(Phosphatidylinositol signaling system);04114(Oocyte meiosis);04210(Apoptosis);04218(Cellular senescence);04270(Vascular smooth muscle contraction);04371(Apelin signaling pathway);04540(Gap junction);04621(NOD-like receptor signaling pathway);04625(C-type lectin receptor signaling pathway);04912(GnRH signaling pathway)	NA
circRNA3178	0	0	0	0.102995	0.333414	0	0	0	0	1	3	0	-inf	down	0.311998	1	no	NW_013185816.1	1422017	1484365	-	3	circRNA	XM_013193959.1	VAV2	NW_013185816.1:1414977-1422016|NW_013185816.1:1484365-1493603	PREDICTED: guanine nucleotide exchange factor VAV2 isoform X2 [Anser cygnoides domesticus]	GO:0005089(Rho guanyl-nucleotide exchange factor activity);GO:0005154(epidermal growth factor receptor binding);GO:0005737(cytoplasm);GO:0005886(plasma membrane);GO:0007264(small GTPase mediated signal transduction);GO:0008361(regulation of cell size);GO:0010468(regulation of gene expression);GO:0016477(cell migration);GO:0030032(lamellipodium assembly);GO:0030193(regulation of blood coagulation)…	04510(Focal adhesion);04810(Regulation of actin cytoskeleton)	NA
circRNA110	1.40641	0.485509	0.407822	0	0.333414	0.569706	13	5	4	0	3	6	1.34848	up	0.312409	1	no	NW_013185654.1	7468990	7471674	+	3	circRNA	XM_013171677.1	CHUK	NW_013185654.1:7468670-7468989|NW_013185654.1:7471674-7472785	PREDICTED: inhibitor of nuclear factor kappa-B kinase subunit alpha [Anser cygnoides domesticus]	GO:0005524(ATP binding);GO:0005654(nucleoplasm);GO:0005737(cytoplasm);GO:0007252(I-kappaB phosphorylation);GO:0008384(IkappaB kinase activity);GO:0042803(protein homodimerization activity);GO:0045944(positive regulation of transcription by RNA polymerase II);GO:0046982(protein heterodimerization activity);GO:0071356(cellular response to tumor necrosis factor);GO:0097110(scaffold protein binding)	04010(MAPK signaling pathway);04068(FoxO signaling pathway);04150(mTOR signaling pathway);04210(Apoptosis);04620(Toll-like receptor signaling pathway);04621(NOD-like receptor signaling pathway);04622(RIG-I-like receptor signaling pathway);04623(Cytosolic DNA-sensing pathway);04625(C-type lectin receptor signaling pathway);04920(Adipocytokine signaling pathway);05132(Salmonella infection);05164(In…	EC:2.7.11.10
circRNA3419	0	0	0	0.102995	0.333414	0	0	0	0	1	3	0	-inf	down	0.312442	1	no	NW_013185748.1	1940486	1983495	-	8	circRNA	XM_013188689.1	DENND1A	NW_013185748.1:1912790-1940485|NW_013185748.1:1983495-2004852	PREDICTED: DENN domain-containing protein 1A [Anser cygnoides domesticus]	GO:0005829(cytosol);GO:0017112(Rab guanyl-nucleotide exchange factor activity);GO:0017124(SH3 domain binding);GO:0030425(dendrite);GO:0030665(clathrin-coated vesicle membrane);GO:0032483(regulation of Rab protein signal transduction);GO:0043025(neuronal cell body);GO:0043547(positive regulation of GTPase activity);GO:0045202(synapse);GO:0048488(synaptic vesicle endocytosis)	NA	NA
circRNA751	0.649112	0.291305	0	0.102995	0	0	6	3	0	1	0	0	3.19073	up	0.312657	1	no	NW_013185724.1	2138892	2156147	-	4	circRNA	XM_013185408.1	MKLN1	NW_013185724.1:2123847-2138891|NW_013185724.1:2156147-2159995	PREDICTED: muskelin, partial [Anser cygnoides domesticus]	GO:0001726(ruffle);GO:0005829(cytosol);GO:0005938(cell cortex);GO:0007160(cell-matrix adhesion);GO:0008360(regulation of cell shape);GO:0031532(actin cytoskeleton reorganization)	NA	NA
ciRNA200	0.216371	0	0.203911	0	0	0	2	0	2	0	0	0	inf	up	0.312788	1	no	NW_013185717.1	4961747	4962252	+	1	ciRNA	XM_013184449.1	SLC25A27	NW_013185717.1:4961746-4962279	PREDICTED: mitochondrial uncoupling protein 4 [Anser cygnoides domesticus]	GO:0003735(structural constituent of ribosome);GO:0006412(translation)	NA	NA
circRNA3520	0	0	0	0.102995	0.333414	0	0	0	0	1	3	0	-inf	down	0.313463	1	no	NW_013185882.1	922957	934253	-	3	circRNA	XR_001213260.1	GALNS	NW_013185882.1:912540-922956|NW_013185882.1:934253-940368	PREDICTED: N-acetylgalactosamine-6-sulfatase isoform X2 [Anser cygnoides domesticus]	GO:0008152(metabolic process);GO:0008484(sulfuric ester hydrolase activity);GO:0070062(extracellular exosome)	00531(Glycosaminoglycan degradation);01100(Metabolic pathways);04142(Lysosome)	EC:3.1.6.4
ciRNA603	0.216371	0	0.203911	0	0	0	2	0	2	0	0	0	inf	up	0.313873	1	no	NW_013185670.1	6002928	6003753	-	1	ciRNA	XM_013174868.1	AHSG	NW_013185670.1:6002885-6003753	PREDICTED: alpha-2-HS-glycoprotein isoform X2 [Anser cygnoides domesticus]	GO:0001503(ossification);GO:0004866(endopeptidase inhibitor activity);GO:0004869(cysteine-type endopeptidase inhibitor activity);GO:0006953(acute-phase response);GO:0010951(negative regulation of endopeptidase activity);GO:0030502(negative regulation of bone mineralization);GO:0031012(extracellular matrix);GO:0050727(regulation of inflammatory response);GO:0050766(positive regulation of phagocyto…	NA	NA
circRNA3489	0	0	0	0.102995	0	0.284853	0	0	0	1	0	3	-inf	down	0.315811	1	no	NW_013186098.1	53188	53852	-	2	circRNA	XM_013202244.1	LOC106049822	NW_013186098.1:52570-53187|NW_013186098.1:53852-53935	PREDICTED: vacuolar protein sorting-associated protein 13A-like [Anser cygnoides domesticus]	GO:0005622(intracellular);GO:0006623(protein targeting to vacuole);GO:0007399(nervous system development);GO:0007626(locomotory behavior);GO:0019898(extrinsic component of membrane);GO:0031045(dense core granule);GO:0035176(social behavior);GO:0045053(protein retention in Golgi apparatus)	NA	NA
circRNA255	0.649112	0.291305	0	0	0.111138	0	6	3	0	0	1	0	3.08095	up	0.317028	1	no	NW_013185696.1	5426937	5433000	+	2	circRNA	XM_013180882.1	TNRC6B	NW_013185696.1:5423855-5426936|NW_013185696.1:5433000-5452286	PREDICTED: trinucleotide repeat-containing gene 6B protein isoform X7 [Anser cygnoides domesticus]	GO:0000166(nucleotide binding);GO:0031047(gene silencing by RNA);GO:0060213(positive regulation of nuclear-transcribed mRNA poly(A) tail shortening)	NA	NA
ciRNA895	0	0.194204	0.203911	0	0	0	0	2	2	0	0	0	inf	up	0.317325	1	no	NW_013185667.1	9694787	9695279	+	1	ciRNA	XM_013174063.1	XDH	NW_013185667.1:9694786-9695298	PREDICTED: xanthine dehydrogenase/oxidase [Anser cygnoides domesticus]	GO:0004854(xanthine dehydrogenase activity);GO:0004855(xanthine oxidase activity);GO:0005506(iron ion binding);GO:0005777(peroxisome);GO:0005829(cytosol);GO:0009055(electron transfer activity);GO:0009115(xanthine catabolic process);GO:0016614(oxidoreductase activity, acting on CH-OH group of donors);GO:0016903(oxidoreductase activity, acting on the aldehyde or oxo group of donors);GO:0030151(moly…	00230(Purine metabolism);00232(Caffeine metabolism);00983(Drug metabolism - other enzymes);01100(Metabolic pathways);04146(Peroxisome)	EC:1.17.3.2
circRNA1582	0	0.194204	0.203911	0	0	0	0	2	2	0	0	0	inf	up	0.317434	1	no	NW_013185727.1	593724	608377	-	4	circRNA	XM_013185825.1	FGFR2	NW_013185727.1:577063-593723|NW_013185727.1:608377-623357	PREDICTED: fibroblast growth factor receptor 2 isoform X5 [Anser cygnoides domesticus]	GO:0005007(fibroblast growth factor-activated receptor activity);GO:0005524(ATP binding);GO:0005654(nucleoplasm);GO:0005887(integral component of plasma membrane);GO:0005938(cell cortex);GO:0008284(positive regulation of cell proliferation);GO:0008543(fibroblast growth factor receptor signaling pathway);GO:0009986(cell surface);GO:0010518(positive regulation of phospholipase activity);GO:0017134(…	04010(MAPK signaling pathway);04020(Calcium signaling pathway);04144(Endocytosis);04810(Regulation of actin cytoskeleton)	EC:2.7.10.1
circRNA1642	0	0.194204	0.203911	0	0	0	0	2	2	0	0	0	inf	up	0.317533	1	no	NW_013185757.1	1997678	2007446	-	21	circRNA	XM_013189588.1	LOC106041274	NW_013185757.1:1997414-1997677|NW_013185757.1:2007446-2007694	PREDICTED: complement receptor type 1-like [Anser cygnoides domesticus]	GO:0001851(complement component C3b binding);GO:0001855(complement component C4b binding);GO:0001861(complement component C4b receptor activity);GO:0004877(complement component C3b receptor activity);GO:0005887(integral component of plasma membrane);GO:0009986(cell surface);GO:0045957(negative regulation of complement activation, alternative pathway);GO:0045959(negative regulation of complement a…	NA	NA
ciRNA1072	0	0.194204	0.203911	0	0	0	0	2	2	0	0	0	inf	up	0.317587	1	no	NW_013185832.1	1080394	1080979	+	1	ciRNA	XM_013194929.1	POLR3F	NW_013185832.1:1080393-1080979	PREDICTED: DNA-directed RNA polymerase III subunit RPC6 [Anser cygnoides domesticus]	GO:0001056(RNA polymerase III activity);GO:0005666(DNA-directed RNA polymerase III complex);GO:0006359(regulation of transcription by RNA polymerase III);GO:0006383(transcription by RNA polymerase III);GO:0032728(positive regulation of interferon-beta production);GO:0045089(positive regulation of innate immune response)	03020(RNA polymerase);04623(Cytosolic DNA-sensing pathway)	NA
circRNA1215	0.324556	0.194204	0.407822	0.20599	0	0	3	2	4	2	0	0	2.16935	up	0.317678	1	no	NW_013185719.1	4172197	4172355	+	1	circRNA	XM_013184867.1	TMEM42	NW_013185719.1:4171194-4171993	PREDICTED: transmembrane protein 42 [Anser cygnoides domesticus]	GO:0003674(molecular_function);GO:0008150(biological_process);GO:0016020(membrane);GO:0016021(integral component of membrane)	NA	NA
circRNA3571	0	0	0	0.514975	0	0.094951	0	0	0	5	0	1	-inf	down	0.31805	1	no	NW_013185811.1	99449	125709	+	2	circRNA	XM_013193639.1	BAZ2B	NW_013185811.1:56492-99449|NW_013185811.1:125709-137236	PREDICTED: LOW QUALITY PROTEIN: bromodomain adjacent to zinc finger domain protein 2B [Anser cygnoides domesticus]	GO:0003677(DNA binding);GO:0005634(nucleus);GO:0008270(zinc ion binding)	NA	NA
ciRNA1000	0	0.0971018	0	0.61797	0.444552	0	0	1	0	6	4	0	-3.45185	down	0.318102	1	no	NW_013185716.1	618416	618651	-	1	ciRNA	XM_013184105.1	PITHD1	NW_013185716.1:618402-618651	PREDICTED: PITH domain-containing protein 1 [Anser cygnoides domesticus]	GO:0005634(nucleus)	NA	NA
ciRNA2166	0	0	0	0.514975	0	0.094951	0	0	0	5	0	1	-inf	down	0.318378	1	no	NW_013185758.1	2706232	2706545	-	1	ciRNA	XM_013189956.1	ZZEF1	NW_013185758.1:2706207-2706545	PREDICTED: LOW QUALITY PROTEIN: zinc finger ZZ-type and EF-hand domain-containing protein 1 [Anser cygnoides domesticus]	GO:0005509(calcium ion binding);GO:0008270(zinc ion binding)	NA	NA
ciRNA2425	0	0	0	0	0.111138	0.284853	0	0	0	0	1	3	-inf	down	0.319502	1	no	NW_013185711.1	2168516	2168835	-	1	ciRNA	XM_013183375.1	F9	NW_013185711.1:2168496-2168835	PREDICTED: coagulation factor IX [Anser cygnoides domesticus]	GO:0004252(serine-type endopeptidase activity);GO:0005509(calcium ion binding);GO:0005615(extracellular space);GO:0007596(blood coagulation);GO:0031638(zymogen activation);GO:0070062(extracellular exosome)	NA	EC:3.4.21.22
circRNA3179	0	0	0	0.514975	0.111138	0	0	0	0	5	1	0	-inf	down	0.320039	1	no	NW_013185816.1	1746308	1747558	+	2	circRNA	XM_013193967.1	RXRA	NW_013185816.1:1741576-1746307|NW_013185816.1:1747558-1757582	Retinoic acid receptor RXR-alpha, partial [Aptenodytes forsteri]	GO:0000122(negative regulation of transcription by RNA polymerase II);GO:0000790(nuclear chromatin);GO:0000977(RNA polymerase II regulatory region sequence-specific DNA binding);GO:0001701(in utero embryonic development);GO:0001890(placenta development);GO:0001893(maternal placenta development);GO:0001972(retinoic acid binding);GO:0003007(heart morphogenesis);GO:0003677(DNA binding);GO:0003690(do…	03320(PPAR signaling pathway);04920(Adipocytokine signaling pathway)	NA
ciRNA2466	0	0	0	0	0.111138	0.284853	0	0	0	0	1	3	-inf	down	0.320218	1	no	NW_013185733.1	3218083	3218617	+	1	ciRNA	XM_013186784.1	LOC106039526	NW_013185733.1:3218082-3218664	PREDICTED: plasminogen-like [Anser cygnoides domesticus]	GO:0004252(serine-type endopeptidase activity);GO:0005576(extracellular region);GO:0006508(proteolysis);GO:0007596(blood coagulation);GO:0042730(fibrinolysis);GO:0048771(tissue remodeling)	04080(Neuroactive ligand-receptor interaction);05164(Influenza A)	EC:3.4.21.7
circRNA128	1.19004	0	0.815645	0.41198	0.333414	0	11	0	8	4	3	0	1.42802	up	0.320291	1	no	NW_013185654.1	23020951	23026040	-	2	circRNA	XM_013176385.1	ADK	NW_013185654.1:22944222-23020950|NW_013185654.1:23026040-23079197	adenosine kinase isoform X1 [Neopelma chrysocephalum]	GO:0004001(adenosine kinase activity);GO:0005524(ATP binding);GO:0005654(nucleoplasm);GO:0005737(cytoplasm);GO:0005829(cytosol);GO:0006175(dATP biosynthetic process);GO:0009156(ribonucleoside monophosphate biosynthetic process);GO:0010613(positive regulation of cardiac muscle hypertrophy);GO:0016310(phosphorylation);GO:0032922(circadian regulation of gene expression);GO:0042102(positive regulatio…	00230(Purine metabolism);01100(Metabolic pathways)	EC:2.7.1.20
circRNA4068	0	0	0	0	0.111138	0.284853	0	0	0	0	1	3	-inf	down	0.320726	1	no	NW_013185748.1	3632019	3633920	-	3	circRNA	XM_013188734.1	GARNL3	NW_013185748.1:3627678-3632018|NW_013185748.1:3633920-3635762	PREDICTED: GTPase-activating Rap/Ran-GAP domain-like protein 3 isoform X7 [Anser cygnoides domesticus]	GO:0005096(GTPase activator activity);GO:0043547(positive regulation of GTPase activity);GO:0051056(regulation of small GTPase mediated signal transduction)	NA	NA
circRNA3997	0	0	0	0	0.111138	0.284853	0	0	0	0	1	3	-inf	down	0.320952	1	no	NW_013185659.1	2326119	2338384	-	4	circRNA	XM_013199884.1	ERO1B	NW_013185659.1:2324242-2326118|NW_013185659.1:2338384-2341871	PREDICTED: LOW QUALITY PROTEIN: ERO1-like protein beta, partial [Anser cygnoides domesticus]	GO:0003756(protein disulfide isomerase activity);GO:0005783(endoplasmic reticulum);GO:0015035(protein disulfide oxidoreductase activity);GO:0016020(membrane);GO:0016671(oxidoreductase activity, acting on a sulfur group of donors, disulfide as acceptor);GO:0019471(4-hydroxyproline metabolic process);GO:0022417(protein maturation by protein folding);GO:0030070(insulin processing);GO:0030198(extrace…	04141(Protein processing in endoplasmic reticulum)	NA
circRNA1163	1.19004	1.94204	1.93716	1.13294	1.00024	1.04446	11	20	19	11	9	11	0.673807	up	0.322278	1	no	NW_013185712.1	3965453	3985641	-	4	circRNA	XM_013183450.1	GLCCI1	NW_013185712.1:3958852-3965452	Glucocorticoid-induced transcript 1 protein, partial [Anas platyrhynchos]	GO:0005515(protein binding);GO:0005737(cytoplasm)	NA	NA
ciRNA1687	0	0	0.101956	0.514975	0	0.474755	0	0	1	5	0	5	-3.27909	down	0.322723	1	no	NW_013185674.1	5730936	5731146	+	1	ciRNA	XM_013175953.1	SQSTM1	NW_013185674.1:5730935-5731176	PREDICTED: sequestosome-1 [Anser cygnoides domesticus]	GO:0005776(autophagosome);GO:0006511(ubiquitin-dependent protein catabolic process);GO:0016235(aggresome);GO:0016239(positive regulation of macroautophagy);GO:0042802(identical protein binding);GO:0043130(ubiquitin binding)	04137(Mitophagy - animal);04140(Autophagy - animal);04217(Necroptosis);04218(Cellular senescence)	NA
ciRNA422	0.324556	0	0.101956	0	0	0	3	0	1	0	0	0	inf	up	0.323913	1	no	NW_013186137.1	10134	10378	-	1	ciRNA	XM_013170642.1	HPX	NW_013186137.1:10119-10378	PREDICTED: hemopexin [Anser cygnoides domesticus]	GO:0002639(positive regulation of immunoglobulin production);GO:0002925(positive regulation of humoral immune response mediated by circulating immunoglobulin);GO:0020027(hemoglobin metabolic process);GO:0042168(heme metabolic process);GO:0060335(positive regulation of interferon-gamma-mediated signaling pathway);GO:0070062(extracellular exosome);GO:0072562(blood microparticle)	NA	NA
circRNA1278	0.324556	0	0.101956	0	0	0	3	0	1	0	0	0	inf	up	0.324355	1	no	NW_013185654.1	23020951	23079276	-	3	circRNA	XM_013176385.1	ADK	NW_013185654.1:22944222-23020951|NW_013185654.1:23079276-23127704	adenosine kinase isoform X1 [Neopelma chrysocephalum]	GO:0004001(adenosine kinase activity);GO:0005524(ATP binding);GO:0005654(nucleoplasm);GO:0005737(cytoplasm);GO:0005829(cytosol);GO:0006175(dATP biosynthetic process);GO:0009156(ribonucleoside monophosphate biosynthetic process);GO:0010613(positive regulation of cardiac muscle hypertrophy);GO:0016310(phosphorylation);GO:0032922(circadian regulation of gene expression);GO:0042102(positive regulatio…	00230(Purine metabolism);01100(Metabolic pathways)	EC:2.7.1.20
ciRNA263	1.40641	2.03914	0.203911	0	1.11138	0.474755	13	21	2	0	10	5	1.20217	up	0.325225	1	no	NW_013185897.1	228463	228701	-	1	ciRNA	XM_013198305.1	EIF5	NW_013185897.1:228422-228701	eukaryotic translation initiation factor 5 isoform X1 [Amazona aestiva]	GO:0003743(translation initiation factor activity);GO:0005737(cytoplasm);GO:0005886(plasma membrane);GO:0006413(translational initiation);GO:0006446(regulation of translational initiation)	03013(RNA transport)	NA
circRNA3016	0	0	0	0.102995	0.222276	0	0	0	0	1	2	0	-inf	down	0.325396	1	no	NW_013185656.1	3635147	3671528	+	9	circRNA	XM_013184586.1	NME7	NW_013185656.1:3617655-3635146|NW_013185656.1:3671528-3693633	PREDICTED: nucleoside diphosphate kinase 7 isoform X2 [Anser cygnoides domesticus]	GO:0004550(nucleoside diphosphate kinase activity);GO:0005524(ATP binding);GO:0005622(intracellular);GO:0005813(centrosome);GO:0006165(nucleoside diphosphate phosphorylation);GO:0006183(GTP biosynthetic process);GO:0006228(UTP biosynthetic process);GO:0006241(CTP biosynthetic process)	00230(Purine metabolism);00240(Pyrimidine metabolism);00983(Drug metabolism - other enzymes);01100(Metabolic pathways);01240(Biosynthesis of cofactors)	EC:2.7.4.6
ciRNA2096	0	0	0	0.102995	0.222276	0	0	0	0	1	2	0	-inf	down	0.325548	1	no	NW_013185736.1	2899604	2899837	+	1	ciRNA	XM_013187152.1	SIK3	NW_013185736.1:2899603-2899871	Serine/threonine-protein kinase QSK, partial [Anas platyrhynchos]	GO:0004672(protein kinase activity);GO:0005524(ATP binding);GO:0006468(protein phosphorylation)	NA	EC:2.7.11.1
ciRNA1904	0	0	0	0.102995	0.222276	0	0	0	0	1	2	0	-inf	down	0.325702	1	no	NW_013185914.1	216751	216936	-	1	ciRNA	XM_013198946.1	POLE	NW_013185914.1:216726-216936	PREDICTED: DNA polymerase epsilon catalytic subunit A [Anser cygnoides domesticus]	GO:0000082(G1/S transition of mitotic cell cycle);GO:0000166(nucleotide binding);GO:0000722(telomere maintenance via recombination);GO:0000731(DNA synthesis involved in DNA repair);GO:0003677(DNA binding);GO:0003682(chromatin binding);GO:0003887(DNA-directed DNA polymerase activity);GO:0005634(nucleus);GO:0005654(nucleoplasm);GO:0005886(plasma membrane);GO:0006260(DNA replication);GO:0006270(DNA …	03030(DNA replication);03410(Base excision repair);03420(Nucleotide excision repair)	EC:2.7.7.7
circRNA839	2.38008	1.84493	1.73324	2.36888	0.444552	0.759608	22	19	17	23	4	8	0.737736	up	0.326154	1	no	NW_013185774.1	1966572	1969565	-	2	circRNA	XM_013191054.1	RTN4	NW_013185774.1:1960695-1966571|NW_013185774.1:1969565-1973129	reticulon-4 isoform X3 [Anas platyrhynchos]	GO:0005635(nuclear envelope);GO:0007409(axonogenesis);GO:0007413(axonal fasciculation);GO:0012505(endomembrane system);GO:0021801(cerebral cortex radial glia guided migration);GO:0030176(integral component of endoplasmic reticulum membrane);GO:0030334(regulation of cell migration);GO:0030517(negative regulation of axon extension);GO:0060317(cardiac epithelial to mesenchymal transition);GO:0070062…	NA	NA
circRNA3202	0	0	0	0.102995	0.222276	0	0	0	0	1	2	0	-inf	down	0.326265	1	no	NW_013185681.1	5296419	5316041	+	4	circRNA	XM_013178166.1	SLC36A4	NW_013185681.1:5289387-5296418|NW_013185681.1:5316041-5352028	PREDICTED: proton-coupled amino acid transporter 4 [Anser cygnoides domesticus]	GO:0003333(amino acid transmembrane transport);GO:0015171(amino acid transmembrane transporter activity);GO:0015180(L-alanine transmembrane transporter activity);GO:0015193(L-proline transmembrane transporter activity);GO:0015196(L-tryptophan transmembrane transporter activity);GO:0015808(L-alanine transport);GO:0015827(tryptophan transport);GO:0016021(integral component of membrane);GO:0035524(p…	NA	NA
circRNA3308	0	0	0	0.102995	0.222276	0	0	0	0	1	2	0	-inf	down	0.326465	1	no	NW_013185788.1	88287	92330	-	3	circRNA	XM_013192096.1	POLK	NW_013185788.1:82172-88286|NW_013185788.1:92330-100973	PREDICTED: DNA polymerase kappa isoform X2 [Anser cygnoides domesticus]	GO:0003684(damaged DNA binding);GO:0003887(DNA-directed DNA polymerase activity);GO:0005654(nucleoplasm);GO:0006297(nucleotide-excision repair, DNA gap filling);GO:0019985(translesion synthesis);GO:0034061(DNA polymerase activity)	03460(Fanconi anemia pathway)	EC:2.7.7.7
circRNA3343	0	0	0	0.102995	0.222276	0	0	0	0	1	2	0	-inf	down	0.327327	1	no	NW_013185743.1	1912402	1912980	+	1	circRNA	XM_013188191.1	LATS2	None|NW_013185743.1:1912980-1940881	PREDICTED: serine/threonine-protein kinase LATS2 isoform X1 [Anser cygnoides domesticus]	GO:0000082(G1/S transition of mitotic cell cycle);GO:0000922(spindle pole);GO:0004674(protein serine/threonine kinase activity);GO:0005634(nucleus);GO:0018105(peptidyl-serine phosphorylation);GO:0035329(hippo signaling);GO:0043065(positive regulation of apoptotic process);GO:0046620(regulation of organ growth)	NA	EC:2.7.11.1
circRNA3391	0	0	0	0.102995	0.222276	0	0	0	0	1	2	0	-inf	down	0.328179	1	no	NW_013185702.1	1517658	1525322	-	2	circRNA	XM_013181981.1	IKZF1	NW_013185702.1:1487874-1517657|NW_013185702.1:1525322-1533242	PREDICTED: DNA-binding protein Ikaros isoform X3 [Anser cygnoides domesticus]	GO:0000122(negative regulation of transcription by RNA polymerase II);GO:0002377(immunoglobulin production);GO:0003700(DNA binding transcription factor activity);GO:0005634(nucleus);GO:0006351(transcription, DNA-templated);GO:0007204(positive regulation of cytosolic calcium ion concentration);GO:0007275(multicellular organism development);GO:0016049(cell growth);GO:0032993(protein-DNA complex);GO…	NA	NA
circRNA3437	0	0	0	0.102995	0.222276	0	0	0	0	1	2	0	-inf	down	0.328357	1	no	NW_013185692.1	1592265	1597351	+	2	circRNA	XM_013180249.1	PTPRG	NW_013185692.1:1580335-1592264|NW_013185692.1:1597351-1610966	PREDICTED: receptor-type tyrosine-protein phosphatase gamma [Anser cygnoides domesticus]	GO:0004725(protein tyrosine phosphatase activity);GO:0016021(integral component of membrane);GO:0035335(peptidyl-tyrosine dephosphorylation)	NA	EC:3.1.3.48
circRNA3481	0	0	0	0.102995	0.222276	0	0	0	0	1	2	0	-inf	down	0.328534	1	no	NW_013185758.1	596665	604373	-	2	circRNA	XM_013189913.1	TPST1	NW_013185758.1:586719-596664|NW_013185758.1:604373-605193	PREDICTED: protein-tyrosine sulfotransferase 1 isoform X2 [Anser cygnoides domesticus]	GO:0005794(Golgi apparatus);GO:0006478(peptidyl-tyrosine sulfation);GO:0008476(protein-tyrosine sulfotransferase activity)	NA	EC:2.8.2.20
circRNA3552	0	0	0	0.102995	0.222276	0	0	0	0	1	2	0	-inf	down	0.328708	1	no	NW_013185886.1	1212628	1213187	+	2	circRNA	XM_013197664.1	TAT	NW_013185886.1:1211784-1212627|NW_013185886.1:1213187-1214617	PREDICTED: tyrosine aminotransferase isoform X2 [Anser cygnoides domesticus]	GO:0004838(L-tyrosine:2-oxoglutarate aminotransferase activity);GO:0005739(mitochondrion);GO:0006103(2-oxoglutarate metabolic process);GO:0006536(glutamate metabolic process);GO:0006572(tyrosine catabolic process);GO:0009058(biosynthetic process);GO:0030170(pyridoxal phosphate binding)	00130(Ubiquinone and other terpenoid-quinone biosynthesis);00270(Cysteine and methionine metabolism);00350(Tyrosine metabolism);00360(Phenylalanine metabolism);00400(Phenylalanine, tyrosine and tryptophan biosynthesis);01100(Metabolic pathways)	EC:2.6.1.5
circRNA731	0.108185	0.0971018	0	0.41198	0	0.664657	1	1	0	4	0	7	-2.39082	down	0.328867	1	no	NW_013185972.1	195635	196005	+	2	circRNA	XM_013200692.1	MAN2A2	NW_013185972.1:195563-195634|NW_013185972.1:196005-196216	PREDICTED: LOW QUALITY PROTEIN: alpha-mannosidase 2x [Anser cygnoides domesticus]	GO:0000139(Golgi membrane);GO:0004559(alpha-mannosidase activity);GO:0006013(mannose metabolic process);GO:0006491(N-glycan processing);GO:0006517(protein deglycosylation)	00510(N-Glycan biosynthesis);00513(Various types of N-glycan biosynthesis);01100(Metabolic pathways)	EC:3.2.1.114
circRNA2221	0	0.291305	0.101956	0	0	0	0	3	1	0	0	0	inf	up	0.330484	1	no	NW_013185669.1	1731358	1733044	+	2	circRNA	XM_013174439.1	PCCA	NW_013185669.1:1698089-1731358|NW_013185669.1:1733044-1772154	propionyl-CoA carboxylase alpha chain, mitochondrial isoform X2 [Anas platyrhynchos]	GO:0004075(biotin carboxylase activity);GO:0004658(propionyl-CoA carboxylase activity);GO:0005524(ATP binding);GO:0005739(mitochondrion);GO:0019899(enzyme binding);GO:0046872(metal ion binding)	00280(Valine, leucine and isoleucine degradation);00630(Glyoxylate and dicarboxylate metabolism);00640(Propanoate metabolism);01100(Metabolic pathways);01200(Carbon metabolism)	EC:6.4.1.3
circRNA1860	0	0.291305	0.101956	0	0	0	0	3	1	0	0	0	inf	up	0.330644	1	no	NW_013185857.1	1305925	1309842	-	2	circRNA	XM_013196288.1	BTBD2	NW_013185857.1:1302090-1305924|NW_013185857.1:1309842-1310319	BTB/POZ domain-containing protein 2 isoform X2 [Columba livia]	GO:0000932(P-body)	NA	NA
circRNA858	0.757297	0	1.32542	0	0.444552	0.284853	7	0	13	0	4	3	1.51368	up	0.331563	1	no	NW_013185720.1	3998760	4003067	-	2	circRNA	XM_013184920.1	PCMTD1	NW_013185720.1:3987037-3998759|NW_013185720.1:4003067-4007618	PREDICTED: protein-L-isoaspartate O-methyltransferase domain-containing protein 1 isoform X1 [Anser cygnoides domesticus]	GO:0004719(protein-L-isoaspartate (D-aspartate) O-methyltransferase activity);GO:0005737(cytoplasm);GO:0006479(protein methylation)	NA	NA
ciRNA2468	0	0	0	0	0.222276	0.094951	0	0	0	0	2	1	-inf	down	0.33249	1	no	NW_013185837.1	67097	67352	-	1	ciRNA	XM_013195266.1	ARRDC2	NW_013185837.1:67065-67352	PREDICTED: arrestin domain-containing protein 2 isoform X2 [Anser cygnoides domesticus]	GO:0003674(molecular_function);GO:0005575(cellular_component);GO:0008150(biological_process);GO:0005886(plasma membrane);GO:0031410(cytoplasmic vesicle)	NA	NA
circRNA4011	0	0	0	0	0.222276	0.094951	0	0	0	0	2	1	-inf	down	0.332648	1	no	NW_013185712.1	574211	639690	+	3	circRNA	XM_013183423.1	AGMO	NW_013185712.1:556405-574210|NW_013185712.1:639690-653255	PREDICTED: alkylglycerol monooxygenase [Anser cygnoides domesticus]	GO:0005506(iron ion binding);GO:0005783(endoplasmic reticulum);GO:0006633(fatty acid biosynthetic process);GO:0006643(membrane lipid metabolic process);GO:0016021(integral component of membrane);GO:0046485(ether lipid metabolic process);GO:0050479(glyceryl-ether monooxygenase activity);GO:0055114(oxidation-reduction process)	NA	EC:1.14.16.5
circRNA3814	0	0	0	0	0.222276	0.094951	0	0	0	0	2	1	-inf	down	0.333072	1	no	NW_013185719.1	2949821	2953982	-	2	circRNA	XM_013184752.1	PQLC1	NW_013185719.1:2928787-2949820|NW_013185719.1:2953982-2963190	PQ-loop repeat-containing protein 1 isoform X2 [Anas platyrhynchos]	GO:0003674(molecular_function);GO:0005575(cellular_component);GO:0008150(biological_process);GO:0016020(membrane);GO:0016021(integral component of membrane)	NA	NA
circRNA3805	0	0	0	0	0.222276	0.094951	0	0	0	0	2	1	-inf	down	0.333074	1	no	NW_013186017.1	29378	37203	+	4	circRNA	XM_013201435.1	NSF	NW_013186017.1:25331-29377|NW_013186017.1:37203-49819	hypothetical protein DUI87_22036 [Hirundo rustica rustica]	GO:0001921(positive regulation of receptor recycling);GO:0005524(ATP binding);GO:0005765(lysosomal membrane);GO:0005795(Golgi stack);GO:0005886(plasma membrane);GO:0006813(potassium ion transport);GO:0006891(intra-Golgi vesicle-mediated transport);GO:0016887(ATPase activity);GO:0017075(syntaxin-1 binding);GO:0019901(protein kinase binding);GO:0030165(PDZ domain binding);GO:0042623(ATPase activity…	NA	EC:3.6.4.6
ciRNA2734	0	0	0	0	0.222276	0.094951	0	0	0	0	2	1	-inf	down	0.333254	1	no	NW_013185948.1	566131	566316	-	1	ciRNA	XM_013200068.1	GADD45B	NW_013185948.1:566106-566316	PREDICTED: growth arrest and DNA damage-inducible protein GADD45 beta [Anser cygnoides domesticus]	GO:0000185(activation of MAPKKK activity);GO:0000186(activation of MAPKK activity);GO:0005634(nucleus);GO:0005737(cytoplasm);GO:0006469(negative regulation of protein kinase activity);GO:0006950(response to stress);GO:0043065(positive regulation of apoptotic process);GO:0046330(positive regulation of JNK cascade);GO:0051726(regulation of cell cycle);GO:1900745(positive regulation of p38MAPK casca…	04010(MAPK signaling pathway);04068(FoxO signaling pathway);04110(Cell cycle);04115(p53 signaling pathway);04210(Apoptosis);04218(Cellular senescence)	NA
circRNA3928	0	0	0	0	0.222276	0.094951	0	0	0	0	2	1	-inf	down	0.333322	1	no	NW_013185893.1	1060338	1064262	+	3	circRNA	XM_013198100.1	FMNL2	NW_013185893.1:1051530-1060337|NW_013185893.1:1064262-1075968	PREDICTED: formin-like protein 2 [Anser cygnoides domesticus]	GO:0003779(actin binding);GO:0017048(Rho GTPase binding);GO:0022604(regulation of cell morphogenesis);GO:0030866(cortical actin cytoskeleton organization)	NA	NA
circRNA3882	0	0	0	0	0.222276	0.094951	0	0	0	0	2	1	-inf	down	0.333353	1	no	NW_013185673.1	89247	89715	-	1	circRNA	XM_013175560.1	DSE	NW_013185673.1:76715-89246|None	dermatan-sulfate epimerase isoform X1 [Anas platyrhynchos]	GO:0005783(endoplasmic reticulum);GO:0005794(Golgi apparatus);GO:0016021(integral component of membrane);GO:0030208(dermatan sulfate biosynthetic process);GO:0047757(chondroitin-glucuronate 5-epimerase activity)	00532(Glycosaminoglycan biosynthesis - chondroitin sulfate / dermatan sulfate);01100(Metabolic pathways)	EC:5.1.3.19
circRNA4056	0	0	0	0	0.222276	0.094951	0	0	0	0	2	1	-inf	down	0.333433	1	no	NW_013185730.1	4122380	4141536	+	2	circRNA	XM_013186252.1	XXYLT1	NW_013185730.1:4120348-4122379|NW_013185730.1:4141536-4157573	xyloside xylosyltransferase 1 isoform X2 [Anas platyrhynchos]	GO:0016021(integral component of membrane);GO:0016757(transferase activity, transferring glycosyl groups)	00514(Other types of O-glycan biosynthesis)	EC:2.4.2.62
circRNA336	0.216371	0.388407	0	0.61797	0.333414	0.854559	2	4	0	6	3	9	-1.57828	down	0.335233	1	no	NW_013185835.1	883043	883326	-	1	circRNA	XM_013195072.1	EFNB2	NW_013185835.1:866954-883042|NW_013185835.1:883326-899732	PREDICTED: ephrin-B2, partial [Anser cygnoides domesticus]	GO:0001945(lymph vessel development);GO:0002042(cell migration involved in sprouting angiogenesis);GO:0005886(plasma membrane);GO:0005925(focal adhesion);GO:0007155(cell adhesion);GO:0007411(axon guidance);GO:0009887(animal organ morphogenesis);GO:0010839(negative regulation of keratinocyte proliferation);GO:0016021(integral component of membrane);GO:0016477(cell migration);GO:0031295(T cell cost…	NA	NA
circRNA669	1.08185	0	1.93716	0	0	0.854559	10	0	19	0	0	9	1.82082	up	0.337507	1	no	NW_013185659.1	8714583	8726539	-	5	circRNA	XM_013170784.1	RMDN2	NW_013185659.1:8704261-8714582|NW_013185659.1:8726539-8737653	PREDICTED: regulator of microtubule dynamics protein 2 isoform X3 [Anser cygnoides domesticus]	GO:0005739(mitochondrion);GO:0016021(integral component of membrane)	NA	NA
circRNA6	0.973668	0.485509	0.305867	0.308985	0.222276	0.189902	9	5	3	3	2	2	1.29131	up	0.338266	1	no	NW_013185752.1	3365418	3369383	+	3	circRNA	XM_013189236.1	ACVR2A	NW_013185752.1:3334190-3365417|NW_013185752.1:3369383-3381938	PREDICTED: activin receptor type-2A isoform X1 [Struthio camelus australis]	GO:0001702(gastrulation with mouth forming second);GO:0005524(ATP binding);GO:0005737(cytoplasm);GO:0007283(spermatogenesis);GO:0007368(determination of left/right symmetry);GO:0008283(cell proliferation);GO:0009952(anterior/posterior pattern specification);GO:0009986(cell surface);GO:0010862(positive regulation of pathway-restricted SMAD protein phosphorylation);GO:0015026(coreceptor activity);G…	04060(Cytokine-cytokine receptor interaction);04350(TGF-beta signaling pathway)	EC:2.7.11.30
ciRNA15	0.216371	0.0971018	0	0	0	0	2	1	0	0	0	0	inf	up	0.338532	1	no	NW_013185793.1	2377378	2377676	+	1	ciRNA	XM_013192557.1	HTRA2	NW_013185793.1:2377377-2377696	PREDICTED: serine protease HTRA2, mitochondrial isoform X6 [Anser cygnoides domesticus]	GO:0004252(serine-type endopeptidase activity);GO:0006508(proteolysis)	04210(Apoptosis)	EC:3.4.21.108
circRNA3371	0	0	0	0.102995	0	0.189902	0	0	0	1	0	2	-inf	down	0.338638	1	no	NW_013185734.1	1597558	1619861	+	4	circRNA	XM_013186856.1	ITFG1	NW_013185734.1:1583335-1597557|NW_013185734.1:1619861-1627658	LOW QUALITY PROTEIN: T-cell immunomodulatory protein [Anas platyrhynchos]	GO:0016021(integral component of membrane);GO:0070062(extracellular exosome)	NA	NA
circRNA3168	0	0	0	0.102995	0	0.189902	0	0	0	1	0	2	-inf	down	0.338758	1	no	NW_013185669.1	959067	963575	+	3	circRNA	XM_013174412.1	FARP1	NW_013185669.1:945193-959066|NW_013185669.1:963575-974543	PREDICTED: FERM, RhoGEF and pleckstrin domain-containing protein 1 isoform X3 [Anser cygnoides domesticus]	GO:0005089(Rho guanyl-nucleotide exchange factor activity);GO:0005737(cytoplasm);GO:0005856(cytoskeleton);GO:0008092(cytoskeletal protein binding);GO:0019898(extrinsic component of membrane);GO:0035023(regulation of Rho protein signal transduction);GO:0043547(positive regulation of GTPase activity)	NA	NA
circRNA2972	0	0	0	0.102995	0	0.189902	0	0	0	1	0	2	-inf	down	0.338879	1	no	NW_013185700.1	5168157	5168559	+	1	circRNA	XM_013181648.1	PDZD2	NW_013185700.1:5099970-5168156|NW_013185700.1:5168559-5181084	PREDICTED: PDZ domain-containing protein 2 isoform X6 [Anser cygnoides domesticus]	GO:0005737(cytoplasm)	NA	NA
ciRNA2120	0	0	0	0.102995	0	0.189902	0	0	0	1	0	2	-inf	down	0.339001	1	no	NW_013185683.1	7380128	7380755	-	1	ciRNA	XM_013178514.1	LOC106034386	NW_013185683.1:7380093-7380755	PREDICTED: E3 ubiquitin/ISG15 ligase TRIM25-like isoform X1 [Anser cygnoides domesticus]	GO:0005622(intracellular);GO:0008270(zinc ion binding);GO:0046872(metal ion binding)	NA	EC:2.3.2.27
ciRNA233	0.216371	0.0971018	0	0	0	0	2	1	0	0	0	0	inf	up	0.339285	1	no	NW_013185953.1	168884	169612	+	1	ciRNA	XM_013200232.1	CALCOCO2	NW_013185953.1:168883-169612	PREDICTED: calcium-binding and coiled-coil domain-containing protein 2 [Anser cygnoides domesticus]	GO:0005776(autophagosome);GO:0016020(membrane);GO:0034341(response to interferon-gamma);GO:0042803(protein homodimerization activity);GO:0048471(perinuclear region of cytoplasm);GO:0098792(xenophagy);GO:1901098(positive regulation of autophagosome maturation)	04137(Mitophagy - animal);05164(Influenza A)	NA
circRNA3429	0	0	0	0.102995	0	0.189902	0	0	0	1	0	2	-inf	down	0.33938	1	no	NW_013185748.1	3460596	3479722	+	9	circRNA	XM_013188780.1	RALGPS1	NW_013185748.1:3453729-3460595|NW_013185748.1:3479722-3529528	PREDICTED: ras-specific guanine nucleotide-releasing factor RalGPS1 isoform X6 [Anser cygnoides domesticus]	GO:0005622(intracellular);GO:0007264(small GTPase mediated signal transduction);GO:0008321(Ral guanyl-nucleotide exchange factor activity);GO:0032485(regulation of Ral protein signal transduction);GO:0043547(positive regulation of GTPase activity)	NA	NA
circRNA3499	0	0	0	0.102995	0	0.189902	0	0	0	1	0	2	-inf	down	0.340119	1	no	NW_013185880.1	1302194	1303897	+	4	circRNA	XM_013197513.1	NFX1	NW_013185880.1:1296829-1302193|NW_013185880.1:1303897-1306085	PREDICTED: transcriptional repressor NF-X1 isoform X2 [Anser cygnoides domesticus]	GO:0000122(negative regulation of transcription by RNA polymerase II);GO:0000977(RNA polymerase II regulatory region sequence-specific DNA binding);GO:0005634(nucleus);GO:0006366(transcription by RNA polymerase II)	NA	NA
circRNA3541	0	0	0	0.102995	0	0.189902	0	0	0	1	0	2	-inf	down	0.340854	1	no	NW_013185670.1	8032570	8039374	-	2	circRNA	XM_013174918.1	PEMT	NW_013185670.1:8028521-8032569|NW_013185670.1:8039374-8058533	PREDICTED: phosphatidylethanolamine N-methyltransferase isoform X2 [Anser cygnoides domesticus]	GO:0000773(phosphatidyl-N-methylethanolamine N-methyltransferase activity);GO:0004608(phosphatidylethanolamine N-methyltransferase activity);GO:0005739(mitochondrion);GO:0005789(endoplasmic reticulum membrane);GO:0006656(phosphatidylcholine biosynthetic process);GO:0016021(integral component of membrane);GO:0032259(methylation);GO:0080101(phosphatidyl-N-dimethylethanolamine N-methyltransferase ac…	00564(Glycerophospholipid metabolism);01100(Metabolic pathways)	EC:2.1.1.71
circRNA1672	0	0.971018	1.42738	0.926954	2.3339	2.75358	0	10	14	9	21	29	-1.32636	down	0.343125	1	no	NW_013185971.1	399711	400134	-	2	circRNA	XM_013200661.1	HSPG2	NW_013185971.1:399323-399710|NW_013185971.1:400134-400573	PREDICTED: LOW QUALITY PROTEIN: basement membrane-specific heparan sulfate proteoglycan core protein, partial [Anser cygnoides domesticus]	GO:0031012(extracellular matrix)	NA	NA
circRNA1245	0.216371	0.873916	0	1.85391	0.666829	0.474755	2	9	0	18	6	5	-1.45809	down	0.343221	1	no	NW_013185700.1	5544084	5544332	+	2	circRNA	XM_013181798.1	LOC106036394	NW_013185700.1:5544083-5544332	PREDICTED: avidin-like [Anser cygnoides domesticus]	GO:0005576(extracellular region)	NA	NA
circRNA1921	0	0.194204	0	1.85391	0	0	0	2	0	18	0	0	-3.25493	down	0.343259	1	no	NW_013185698.1	1051609	1100714	+	4	circRNA	XM_013181226.1	KDM6A	None|NW_013185698.1:1100714-1110883	lysine-specific demethylase 6A isoform X3 [Gallus gallus]	GO:0046872(metal ion binding);GO:0071557(histone H3-K27 demethylation);GO:0071558(histone demethylase activity (H3-K27 specific))	NA	EC:1.14.11.68
circRNA996	0.324556	0.873916	0.407822	0	0	0.474755	3	9	4	0	0	5	1.75848	up	0.344531	1	no	NW_013185668.1	5906997	5918007	-	2	circRNA	XM_013174285.1	NOVA1	NW_013185668.1:5880617-5906996|NW_013185668.1:5918007-6028004	RNA-binding protein Nova-1 isoform X1 [Eptesicus fuscus]	GO:0000398(mRNA splicing, via spliceosome);GO:0003723(RNA binding)	NA	NA
ciRNA2751	0	0	0	0	0.111138	0.189902	0	0	0	0	1	2	-inf	down	0.346376	1	no	NW_013185894.1	424162	424286	-	1	ciRNA	XM_013198148.1	LOC106046905	NW_013185894.1:424142-424286	PREDICTED: alpha-2-macroglobulin-like protein 1 [Anser cygnoides domesticus]	GO:0004866(endopeptidase inhibitor activity);GO:0005615(extracellular space);GO:0010951(negative regulation of endopeptidase activity)	NA	NA
ciRNA2745	0	0	0	0	0.111138	0.189902	0	0	0	0	1	2	-inf	down	0.346468	1	no	NW_013185886.1	1209745	1210081	+	1	ciRNA	XM_013197664.1	TAT	NW_013185886.1:1209744-1210105	PREDICTED: tyrosine aminotransferase isoform X2 [Anser cygnoides domesticus]	GO:0004838(L-tyrosine:2-oxoglutarate aminotransferase activity);GO:0005739(mitochondrion);GO:0006103(2-oxoglutarate metabolic process);GO:0006536(glutamate metabolic process);GO:0006572(tyrosine catabolic process);GO:0009058(biosynthetic process);GO:0030170(pyridoxal phosphate binding)	00130(Ubiquinone and other terpenoid-quinone biosynthesis);00270(Cysteine and methionine metabolism);00350(Tyrosine metabolism);00360(Phenylalanine metabolism);00400(Phenylalanine, tyrosine and tryptophan biosynthesis);01100(Metabolic pathways)	EC:2.6.1.5
ciRNA2546	0	0	0	0	0.111138	0.189902	0	0	0	0	1	2	-inf	down	0.346561	1	no	NW_013185786.1	2306692	2307120	-	1	ciRNA	XM_013192002.1	RBM5	NW_013185786.1:2306662-2307120	RNA-binding protein 5, partial [Anas platyrhynchos]	GO:0000166(nucleotide binding);GO:0000245(spliceosomal complex assembly);GO:0000381(regulation of alternative mRNA splicing, via spliceosome);GO:0000398(mRNA splicing, via spliceosome);GO:0003677(DNA binding);GO:0003723(RNA binding);GO:0003729(mRNA binding);GO:0005515(protein binding);GO:0005634(nucleus);GO:0005654(nucleoplasm);GO:0005681(spliceosomal complex);GO:0006396(RNA processing);GO:000691…	NA	NA
ciRNA2445	0	0	0	0	0.111138	0.189902	0	0	0	0	1	2	-inf	down	0.346606	1	no	NW_013185833.1	494662	494894	+	1	ciRNA	XM_013195025.1	NCL	NW_013185833.1:494661-494894	PREDICTED: nucleolin [Anser cygnoides domesticus]	GO:0000166(nucleotide binding);GO:0003677(DNA binding);GO:0003723(RNA binding);GO:0005730(nucleolus)	NA	NA
circRNA787	0.216371	0.194204	0.203911	0	0.111138	0	2	2	2	0	1	0	2.46703	up	0.346932	1	no	NW_013185811.1	278641	295651	-	4	circRNA	XM_013193608.1	TANC1	NW_013185811.1:266708-278640|NW_013185811.1:295651-307009	PREDICTED: protein TANC1 isoform X2 [Anser cygnoides domesticus]	GO:0007520(myoblast fusion);GO:0008542(visual learning);GO:0030425(dendrite);GO:0043025(neuronal cell body);GO:0043679(axon terminus);GO:0097062(dendritic spine maintenance)	NA	NA
circRNA3749	0	0	0	0	0.111138	0.189902	0	0	0	0	1	2	-inf	down	0.347095	1	no	NW_013185806.1	1519744	1525694	+	4	circRNA	XM_013193381.1	LOC106043729	NW_013185806.1:1518756-1519743|NW_013185806.1:1525694-1526402	PREDICTED: protein C9orf72 homolog isoform X2 [Anser cygnoides domesticus]	GO:0005615(extracellular space);GO:0005654(nucleoplasm);GO:0005764(lysosome);GO:0005768(endosome);GO:0005776(autophagosome);GO:0006897(endocytosis);GO:0006914(autophagy);GO:0015629(actin cytoskeleton);GO:0017137(Rab GTPase binding);GO:0045171(intercellular bridge)	04140(Autophagy - animal)	NA
ciRNA467	0.108185	0	0.305867	0	0	0	1	0	3	0	0	0	inf	up	0.347318	1	no	NW_013185865.1	679598	679797	+	1	ciRNA	XM_013196850.1	TNRC6A	NW_013185865.1:679597-679829	PREDICTED: trinucleotide repeat-containing gene 6A protein isoform X5 [Anser cygnoides domesticus]	GO:0000166(nucleotide binding);GO:0000932(P-body);GO:0005654(nucleoplasm);GO:0005794(Golgi apparatus);GO:0035068(micro-ribonucleoprotein complex);GO:0035278(miRNA mediated inhibition of translation)	NA	NA
circRNA3795	0	0	0	0	0.111138	0.189902	0	0	0	0	1	2	-inf	down	0.347815	1	no	NW_013185654.1	23205795	23212792	-	4	circRNA	XM_013176404.1	VCL	NW_013185654.1:23200595-23205794|NW_013185654.1:23212792-23221339	PREDICTED: vinculin, partial [Phalacrocorax carbo]	GO:0005886(plasma membrane)	04510(Focal adhesion);04520(Adherens junction);04810(Regulation of actin cytoskeleton)	NA
circRNA3834	0	0	0	0	0.111138	0.189902	0	0	0	0	1	2	-inf	down	0.34853	1	no	NW_013185800.1	2192775	2195059	+	3	circRNA	XM_013192932.1	TOP1	NW_013185800.1:2191623-2192774|NW_013185800.1:2195059-2195788	PREDICTED: DNA topoisomerase 1 [Anser cygnoides domesticus]	GO:0000932(P-body);GO:0001046(core promoter sequence-specific DNA binding);GO:0003682(chromatin binding);GO:0003917(DNA topoisomerase type I activity);GO:0003918(DNA topoisomerase type II (ATP-hydrolyzing) activity);GO:0005654(nucleoplasm);GO:0005730(nucleolus);GO:0006260(DNA replication);GO:0006265(DNA topological change);GO:0006338(chromatin remodeling);GO:0007059(chromosome segregation);GO:003…	NA	EC:5.6.2.1
ciRNA651	0.324556	1.06812	0.407822	0.20599	0	0.474755	3	11	4	2	0	5	1.40321	up	0.348675	1	no	NW_013185843.1	1578797	1581965	-	1	ciRNA	XM_013195538.1	FAM219A	NW_013185843.1:1578796-1581965	PREDICTED: protein FAM219A [Anser cygnoides domesticus]	GO:0003674(molecular_function);GO:0005575(cellular_component);GO:0008150(biological_process)	NA	NA
circRNA1376	0.757297	1.06812	1.52933	1.13294	0.777967	0	7	11	15	11	7	0	0.811945	up	0.349386	1	no	NW_013185663.1	9423658	9432834	+	4	circRNA	XM_013172457.1	UBE2W	NW_013185663.1:9432834-9437300	ubiquitin-conjugating enzyme E2 W isoform X1 [Alligator sinensis]	GO:0000209(protein polyubiquitination);GO:0005634(nucleus);GO:0005737(cytoplasm);GO:0031625(ubiquitin protein ligase binding);GO:0043161(proteasome-mediated ubiquitin-dependent protein catabolic process);GO:0061630(ubiquitin protein ligase activity)	04120(Ubiquitin mediated proteolysis)	EC:2.3.2.25
circRNA708	3.78649	4.75799	2.54889	3.29584	2.00049	2.08892	35	49	25	32	18	22	0.586979	up	0.349397	1	no	NW_013185710.1	4485782	4489068	+	3	circRNA	XM_013183173.1	CTIF	NW_013185710.1:4481237-4485781|NW_013185710.1:4489068-4514560	PREDICTED: CBP80/20-dependent translation initiation factor isoform X5 [Anser cygnoides domesticus]	GO:0000184(nuclear-transcribed mRNA catabolic process, nonsense-mediated decay);GO:0003723(RNA binding);GO:0006446(regulation of translational initiation);GO:0048471(perinuclear region of cytoplasm);GO:0005515(protein binding);GO:0005737(cytoplasm)	NA	NA
circRNA1638	0	0.0971018	0.305867	0	0	0	0	1	3	0	0	0	inf	up	0.349459	1	no	NW_013185713.1	1886664	1888882	-	3	circRNA	XM_013183546.1	NPC1	NW_013185713.1:1885554-1886663|NW_013185713.1:1888882-1889456	NPC intracellular cholesterol transporter 1 [Anas platyrhynchos]	GO:0005319(lipid transporter activity);GO:0005635(nuclear envelope);GO:0005765(lysosomal membrane);GO:0005768(endosome);GO:0005783(endoplasmic reticulum);GO:0005794(Golgi apparatus);GO:0005887(integral component of plasma membrane);GO:0006486(protein glycosylation);GO:0006897(endocytosis);GO:0006914(autophagy);GO:0007628(adult walking behavior);GO:0015485(cholesterol binding);GO:0016242(negative …	04142(Lysosome)	NA
circRNA3883	0	0	0	0	0.111138	0.189902	0	0	0	0	1	2	-inf	down	0.349534	1	no	NW_013185673.1	2510386	2518910	+	4	circRNA	XM_013175544.1	REV3L	NW_013185673.1:2492456-2510385|NW_013185673.1:2518910-2531030	PREDICTED: DNA polymerase zeta catalytic subunit, partial [Anser cygnoides domesticus]	GO:0000166(nucleotide binding);GO:0003677(DNA binding);GO:0003887(DNA-directed DNA polymerase activity);GO:0005634(nucleus);GO:0005730(nucleolus);GO:0006260(DNA replication);GO:0008408(3'-5' exonuclease activity);GO:0016035(zeta DNA polymerase complex);GO:0042276(error-prone translesion synthesis);GO:0090305(nucleic acid phosphodiester bond hydrolysis)	03460(Fanconi anemia pathway)	EC:2.7.7.7
circRNA1756	0	0.0971018	0.305867	0	0	0	0	1	3	0	0	0	inf	up	0.349757	1	no	NW_013185958.1	358786	366161	+	3	circRNA	XM_013200286.1	DTNB	NW_013185958.1:354361-358785|NW_013185958.1:366161-375750	PREDICTED: dystrobrevin beta isoform X9 [Anser cygnoides domesticus]	GO:0005515(protein binding);GO:0005737(cytoplasm);GO:0008270(zinc ion binding);GO:0045202(synapse)	NA	NA
circRNA3931	0	0	0	0	0.111138	0.189902	0	0	0	0	1	2	-inf	down	0.349963	1	no	NW_013185681.1	1579869	1590335	-	3	circRNA	XM_013178115.1	YAP1	NW_013185681.1:1574966-1579868|NW_013185681.1:1590335-1602384	transcriptional coactivator YAP1 isoform X4 [Anas platyrhynchos]	GO:0000902(cell morphogenesis);GO:0000979(RNA polymerase II core promoter sequence-specific DNA binding);GO:0001570(vasculogenesis);GO:0003143(embryonic heart tube morphogenesis);GO:0003682(chromatin binding);GO:0003713(transcription coactivator activity);GO:0003714(transcription corepressor activity);GO:0005515(protein binding);GO:0005634(nucleus);GO:0005654(nucleoplasm);GO:0005667(transcription…	NA	NA
circRNA1950	0	0.388407	0	0.720964	0.444552	0.379804	0	4	0	7	4	4	-1.99226	down	0.35038	1	no	NW_013185774.1	56293	71374	-	2	circRNA	XM_013191062.1	RIN2	NW_013185774.1:48513-56292|NW_013185774.1:71374-106508	PREDICTED: ras and Rab interactor 2 isoform X6 [Anser cygnoides domesticus]	GO:0005096(GTPase activator activity);GO:0005575(cellular_component);GO:0005737(cytoplasm);GO:0005829(cytosol);GO:0006897(endocytosis);GO:0007264(small GTPase mediated signal transduction);GO:0017112(Rab guanyl-nucleotide exchange factor activity);GO:0030695(GTPase regulator activity);GO:0043547(positive regulation of GTPase activity)	NA	NA
circRNA4040	0	0	0	0	0.111138	0.189902	0	0	0	0	1	2	-inf	down	0.350389	1	no	NW_013185754.1	2286020	2290936	-	3	circRNA	XM_013189365.1	N4BP2L2	NW_013185754.1:2271898-2286019|NW_013185754.1:2290936-2295524	PREDICTED: LOW QUALITY PROTEIN: NEDD4-binding protein 2-like 2 [Anser cygnoides domesticus]	GO:0000122(negative regulation of transcription by RNA polymerase II);GO:0005634(nucleus)	NA	NA
circRNA2061	0	0.0971018	0.305867	0	0	0	0	1	3	0	0	0	inf	up	0.350713	1	no	NW_013185836.1	1193080	1200872	+	4	circRNA	XM_013195133.1	WDR7	NW_013185836.1:1183435-1193079|NW_013185836.1:1200872-1221820	PREDICTED: WD repeat-containing protein 7 isoform X3 [Anser cygnoides domesticus]	GO:0005737(cytoplasm)	NA	NA
circRNA1112	0.973668	0	1.12151	0	0.666829	0	9	0	11	0	6	0	1.65169	up	0.350797	1	no	NW_013185712.1	2125995	2130924	-	5	circRNA	XM_013183448.1	TMEM106B	NW_013185712.1:2122351-2125994|NW_013185712.1:2130924-2134619	PREDICTED: transmembrane protein 106B [Anser cygnoides domesticus]	GO:0003674(molecular_function);GO:0005764(lysosome);GO:0005765(lysosomal membrane);GO:0005768(endosome);GO:0007040(lysosome organization);GO:0007041(lysosomal transport);GO:0016020(membrane);GO:0016021(integral component of membrane);GO:0032418(lysosome localization);GO:0048813(dendrite morphogenesis);GO:1900006(positive regulation of dendrite development)	NA	NA
circRNA4061	0	0	0	0	0.111138	0.189902	0	0	0	0	1	2	-inf	down	0.351388	1	no	NW_013185687.1	2798301	2805545	+	2	circRNA	XM_013179367.1	ANKRD12	NW_013185687.1:2785138-2798300|NW_013185687.1:2805545-2814942	PREDICTED: ankyrin repeat domain-containing protein 12 isoform X1 [Anser cygnoides domesticus]	GO:0005654(nucleoplasm);GO:0005737(cytoplasm)	NA	NA
ciRNA2027	0	0	0	0.41198	0.111138	0	0	0	0	4	1	0	-inf	down	0.351631	1	no	NW_013185659.1	5727543	5727893	-	1	ciRNA	XM_013201990.1	HNRNPU	NW_013185659.1:5727522-5727893	PREDICTED: heterogeneous nuclear ribonucleoprotein U [Anser cygnoides domesticus]	GO:0001649(osteoblast differentiation);GO:0005654(nucleoplasm);GO:0005697(telomerase holoenzyme complex);GO:0016020(membrane);GO:0032211(negative regulation of telomere maintenance via telomerase);GO:0036464(cytoplasmic ribonucleoprotein granule);GO:0070034(telomerase RNA binding);GO:0070934(CRD-mediated mRNA stabilization);GO:0070937(CRD-mediated mRNA stability complex);GO:0071013(catalytic step…	03040(Spliceosome)	NA
circRNA2097	0	0.0971018	0.305867	0	0	0	0	1	3	0	0	0	inf	up	0.351669	1	no	NW_013185787.1	1639976	1658326	-	4	circRNA	XM_013192052.1	GLI3	NW_013185787.1:1613691-1639975|NW_013185787.1:1658326-1666286	PREDICTED: LOW QUALITY PROTEIN: transcriptional activator GLI3 [Anser cygnoides domesticus]	GO:0003677(DNA binding);GO:0003700(DNA binding transcription factor activity);GO:0005634(nucleus);GO:0005737(cytoplasm);GO:0006351(transcription, DNA-templated);GO:0007224(smoothened signaling pathway);GO:0009952(anterior/posterior pattern specification);GO:0009953(dorsal/ventral pattern formation);GO:0045892(negative regulation of transcription, DNA-templated);GO:0046872(metal ion binding);GO:00…	04340(Hedgehog signaling pathway)	NA
circRNA686	7.03204	2.71885	2.14107	2.36888	2.22276	2.65863	65	28	21	23	20	28	0.713879	up	0.352176	1	no	NW_013185689.1	1992950	2001249	-	4	circRNA	XM_013179868.1	MTUS1	NW_013185689.1:1958945-1992949|NW_013185689.1:2001249-2013164	PREDICTED: microtubule-associated tumor suppressor 1 isoform X5 [Anser cygnoides domesticus]	GO:0005615(extracellular space)	NA	NA
circRNA4131	0	0	0	0	0.111138	0.189902	0	0	0	0	1	2	-inf	down	0.352386	1	no	NW_013185975.1	111188	111403	+	1	circRNA	XM_013200806.1	EPHB6	NW_013185975.1:110295-111187|NW_013185975.1:111403-117262	PREDICTED: LOW QUALITY PROTEIN: ephrin type-B receptor 6 [Anser cygnoides domesticus]	GO:0001806(type IV hypersensitivity);GO:0005003(ephrin receptor activity);GO:0005524(ATP binding);GO:0005887(integral component of plasma membrane);GO:0009986(cell surface);GO:0018108(peptidyl-tyrosine phosphorylation);GO:0032092(positive regulation of protein binding);GO:0048013(ephrin receptor signaling pathway);GO:0050663(cytokine secretion);GO:0050798(activated T cell proliferation);GO:200052…	NA	EC:2.7.10.1
ciRNA1915	0	0	0	0.41198	0.111138	0	0	0	0	4	1	0	-inf	down	0.352609	1	no	NW_013185818.1	929391	929565	+	1	ciRNA	XM_013194145.1	MAN2C1	NW_013185818.1:929390-929583	PREDICTED: alpha-mannosidase 2C1 isoform X2 [Anser cygnoides domesticus]	GO:0004559(alpha-mannosidase activity);GO:0005773(vacuole);GO:0006013(mannose metabolic process);GO:0006517(protein deglycosylation);GO:0008270(zinc ion binding);GO:0030246(carbohydrate binding)	00511(Other glycan degradation)	EC:3.2.1.24
circRNA812	0.108185	0.194204	0.101956	0.20599	0.333414	0.664657	1	2	1	2	3	7	-1.57425	down	0.353723	1	no	NW_013185683.1	537922	541169	-	2	circRNA	XR_001205964.1	LOC106034377	NW_013185683.1:534650-537921|NW_013185683.1:541169-543292	uncharacterized protein LOC114010766 [Falco peregrinus]	NA	NA	NA
ciRNA259	0.108185	0.194204	0	0	0	0	1	2	0	0	0	0	inf	up	0.355102	1	no	NW_013185669.1	7668325	7669008	+	1	ciRNA	XM_013174554.1	ACSL5	NW_013185669.1:7668324-7669008	PREDICTED: long-chain-fatty-acid--CoA ligase 5 [Anser cygnoides domesticus]	GO:0001676(long-chain fatty acid metabolic process);GO:0004467(long-chain fatty acid-CoA ligase activity);GO:0005730(nucleolus);GO:0005743(mitochondrial inner membrane);GO:0005783(endoplasmic reticulum);GO:0016021(integral component of membrane);GO:2001236(regulation of extrinsic apoptotic signaling pathway)	00061(Fatty acid biosynthesis);00071(Fatty acid degradation);01100(Metabolic pathways);01212(Fatty acid metabolism);03320(PPAR signaling pathway);04146(Peroxisome);04216(Ferroptosis);04920(Adipocytokine signaling pathway)	EC:6.2.1.3
circRNA508	0.108185	0.194204	0	0	0	0	1	2	0	0	0	0	inf	up	0.355347	1	no	NW_013185887.1	689354	691687	+	2	circRNA	XM_013197757.1	NEK11	NW_013185887.1:685443-689353|NW_013185887.1:691687-692537	PREDICTED: serine/threonine-protein kinase Nek11 isoform X5 [Anser cygnoides domesticus]	GO:0006468(protein phosphorylation);GO:0004674(protein serine/threonine kinase activity);GO:0005524(ATP binding);GO:0005654(nucleoplasm);GO:0005730(nucleolus);GO:0016572(histone phosphorylation);GO:0031572(G2 DNA damage checkpoint);GO:0031573(intra-S DNA damage checkpoint);GO:0035556(intracellular signal transduction);GO:0044772(mitotic cell cycle phase transition);GO:1901990(regulation of mitoti…	NA	EC:2.7.11.1
circRNA574	0.108185	0.194204	0	0	0	0	1	2	0	0	0	0	inf	up	0.356115	1	no	NW_013185786.1	1987848	1989533	+	2	circRNA	XM_013191931.1	DOCK3	NW_013185786.1:1981539-1987847|NW_013185786.1:1989533-2013917	PREDICTED: dedicator of cytokinesis protein 3 isoform X6 [Anser cygnoides domesticus]	GO:0005085(guanyl-nucleotide exchange factor activity);GO:0005737(cytoplasm);GO:0007264(small GTPase mediated signal transduction);GO:0043547(positive regulation of GTPase activity)	NA	NA
circRNA1158	0.216371	0.776814	0	1.54492	0.55569	0.569706	2	8	0	15	5	6	-1.42688	down	0.35639	1	no	NW_013185846.1	534959	542342	-	3	circRNA	XM_013195665.1	LOC106045268	NW_013185846.1:533041-534958|NW_013185846.1:542342-550676	PREDICTED: uncharacterized protein LOC106045268 isoform X9 [Anser cygnoides domesticus]	NA	NA	NA
circRNA1373	0.324556	0	0	0	2.11162	0	3	0	0	0	19	0	-2.70181	down	0.356604	1	no	NW_013186198.1	10913	11863	-	1	intergenic	intergenic_circRNA	intergenic_circRNA	NW_013186198.1:10912-11863	NA	NA	NA	NA
circRNA699	0.108185	0.194204	0	0	0	0	1	2	0	0	0	0	inf	up	0.356881	1	no	NW_013185855.1	516762	537851	+	4	circRNA	XM_013196118.1	FBXW8	NW_013185855.1:516074-516761|NW_013185855.1:537851-545190	PREDICTED: F-box/WD repeat-containing protein 8 isoform X2 [Anser cygnoides domesticus]	GO:0004842(ubiquitin-protein transferase activity);GO:0005794(Golgi apparatus);GO:0007030(Golgi organization);GO:0008283(cell proliferation);GO:0016567(protein ubiquitination);GO:0019005(SCF ubiquitin ligase complex);GO:0031467(Cul7-RING ubiquitin ligase complex);GO:0048471(perinuclear region of cytoplasm);GO:0050775(positive regulation of dendrite morphogenesis);GO:1990393(3M complex)	04120(Ubiquitin mediated proteolysis)	NA
circRNA820	0.108185	0.194204	0	0	0	0	1	2	0	0	0	0	inf	up	0.357014	1	no	NW_013185730.1	1451062	1455158	+	4	circRNA	XM_013186249.1	TRA2B	NW_013185730.1:1447104-1451061|NW_013185730.1:1455158-1459038	transformer-2 protein homolog beta [Gallus gallus]	GO:0000166(nucleotide binding);GO:0000381(regulation of alternative mRNA splicing, via spliceosome);GO:0000398(mRNA splicing, via spliceosome);GO:0003729(mRNA binding);GO:0005634(nucleus);GO:0021796(cerebral cortex regionalization);GO:0048026(positive regulation of mRNA splicing, via spliceosome)	03040(Spliceosome)	NA
circRNA925	0.108185	0.194204	0	0	0	0	1	2	0	0	0	0	inf	up	0.357146	1	no	NW_013185664.1	7110639	7123270	-	3	circRNA	XM_013172650.1	NBAS	NW_013185664.1:7090098-7110638|NW_013185664.1:7123270-7123521	PREDICTED: neuroblastoma-amplified sequence isoform X3 [Anser cygnoides domesticus]	GO:0000149(SNARE binding);GO:0000956(nuclear-transcribed mRNA catabolic process);GO:0005783(endoplasmic reticulum);GO:0005789(endoplasmic reticulum membrane);GO:0005829(cytosol);GO:0006890(retrograde vesicle-mediated transport, Golgi to ER);GO:0015031(protein transport);GO:0016020(membrane);GO:0070939(Dsl1/NZR complex);GO:2000623(negative regulation of nuclear-transcribed mRNA catabolic process, …	NA	NA
circRNA748	0.324556	0.194204	0.101956	0.514975	0	1.23436	3	2	1	5	0	13	-1.49481	down	0.357171	1	no	NW_013185716.1	1265605	1267943	+	2	circRNA	XM_013184234.1	PTP4A2	NW_013185716.1:1254122-1265604|NW_013185716.1:1267943-1272362	Protein tyrosine phosphatase type IVA 2, partial [Aptenodytes forsteri]	GO:0004725(protein tyrosine phosphatase activity);GO:0005634(nucleus);GO:0005737(cytoplasm)	NA	EC:3.1.3.48
circRNA951	0.108185	0	0	0.41198	0	0.379804	1	0	0	4	0	4	-2.8716	down	0.357846	1	no	NW_013185832.1	477146	481946	-	3	circRNA	XM_013194926.1	TTBK1	NW_013185832.1:462184-477145|NW_013185832.1:481946-493321	PREDICTED: tau-tubulin kinase 1 isoform X1 [Anser cygnoides domesticus]	GO:0004674(protein serine/threonine kinase activity);GO:0005524(ATP binding);GO:0005634(nucleus);GO:0005737(cytoplasm);GO:0008360(regulation of cell shape);GO:0018105(peptidyl-serine phosphorylation);GO:0021762(substantia nigra development)	NA	EC:2.7.11.26
circRNA875	0.432741	0.971018	0	1.02995	0.333414	1.99397	4	10	0	10	3	21	-1.25802	down	0.359335	1	no	NW_013185660.1	2582444	2583673	+	2	circRNA	XM_013171258.1	KALRN	NW_013185660.1:2543278-2582443|NW_013185660.1:2583673-2587126	PREDICTED: kalirin isoform X8 [Anser cygnoides domesticus]	GO:0004672(protein kinase activity);GO:0005089(Rho guanyl-nucleotide exchange factor activity);GO:0005524(ATP binding);GO:0006468(protein phosphorylation);GO:0035023(regulation of Rho protein signal transduction);GO:0043547(positive regulation of GTPase activity);GO:0070062(extracellular exosome)	NA	EC:2.7.11.1
ciRNA1257	0	0	0.203911	0	1.11138	0.189902	0	0	2	0	10	2	-2.67392	down	0.36115	1	no	NW_013186066.1	12020	12773	-	1	ciRNA	XM_013202013.1	LOC106049639	NW_013186066.1:11558-12773	PREDICTED: uncharacterized protein LOC106049639 [Anser cygnoides domesticus]	NA	NA	NA
circRNA2216	0	0.679713	0.9176	0.514975	0	0	0	7	9	5	0	0	1.63307	up	0.36188	1	no	NW_013186119.1	84754	86233	-	1	intergenic	intergenic_circRNA	intergenic_circRNA	NW_013186119.1:84753-86233	NA	NA	NA	NA
ciRNA881	0	0.194204	0	0.308985	0.333414	0.284853	0	2	0	3	3	3	-2.25539	down	0.362711	1	no	NW_013185675.1	268352	268549	-	1	ciRNA	XM_013176136.1	PGM1	NW_013185675.1:268318-268549	PREDICTED: LOW QUALITY PROTEIN: phosphoglucomutase-1 [Pygoscelis adeliae]	GO:0000287(magnesium ion binding);GO:0004614(phosphoglucomutase activity);GO:0005829(cytosol);GO:0005978(glycogen biosynthetic process);GO:0006006(glucose metabolic process);GO:0019388(galactose catabolic process)	00010(Glycolysis / Gluconeogenesis);00030(Pentose phosphate pathway);00052(Galactose metabolism);00230(Purine metabolism);00500(Starch and sucrose metabolism);00520(Amino sugar and nucleotide sugar metabolism);01100(Metabolic pathways)	EC:5.4.2.2
circRNA259	0.649112	0.194204	0	0.102995	0	0	6	2	0	1	0	0	3.0335	up	0.36293	1	no	NW_013185967.1	197386	215428	-	5	circRNA	XM_013200604.1	BCKDHB	NW_013185967.1:165942-197385|NW_013185967.1:215428-232254	2-oxoisovalerate dehydrogenase subunit beta, mitochondrial precursor [Gallus gallus]	GO:0003863(3-methyl-2-oxobutanoate dehydrogenase (2-methylpropanoyl-transferring) activity);GO:0005759(mitochondrial matrix);GO:0055114(oxidation-reduction process)	00280(Valine, leucine and isoleucine degradation);00640(Propanoate metabolism);01100(Metabolic pathways)	EC:1.2.4.4
circRNA1201	0.540927	0.291305	0.509778	0.514975	0	0	5	3	5	5	0	0	1.38182	up	0.363022	1	no	NW_013185858.1	1306380	1306857	-	1	circRNA	XM_013196430.1	GTF2E1	NW_013185858.1:1271442-1306380	PREDICTED: general transcription factor IIE subunit 1 [Anser cygnoides domesticus]	GO:0005634(nucleus);GO:0005737(cytoplasm);GO:0006367(transcription initiation from RNA polymerase II promoter);GO:0043565(sequence-specific DNA binding)	03022(Basal transcription factors)	NA
circRNA1039	0.432741	1.26232	0.101956	0.61797	0.111138	0	4	13	1	6	1	0	1.3014	up	0.364049	1	no	NW_013185940.1	555031	557565	-	4	circRNA	XM_013199862.1	LOC106048077	NW_013185940.1:551294-555030|NW_013185940.1:557565-559606	PREDICTED: alpha-2-macroglobulin-like [Anser cygnoides domesticus]	GO:0001869(negative regulation of complement activation, lectin pathway);GO:0002020(protease binding);GO:0004867(serine-type endopeptidase inhibitor activity);GO:0005102(receptor binding);GO:0010951(negative regulation of endopeptidase activity);GO:0019959(interleukin-8 binding);GO:0019966(interleukin-1 binding);GO:0043120(tumor necrosis factor binding);GO:0048306(calcium-dependent protein bindin…	NA	NA
ciRNA1081	0	0.0971018	0	0	0.444552	0.379804	0	1	0	0	4	4	-3.0857	down	0.364342	1	no	NW_013185666.1	8535017	8535219	-	1	ciRNA	XM_013173548.1	TOP3B	NW_013185666.1:8534988-8535219	PREDICTED: DNA topoisomerase 3-beta-1 [Anser cygnoides domesticus]	GO:0000793(condensed chromosome);GO:0003677(DNA binding);GO:0003917(DNA topoisomerase type I activity);GO:0005634(nucleus);GO:0006265(DNA topological change);GO:0007059(chromosome segregation)	03440(Homologous recombination);03460(Fanconi anemia pathway)	EC:5.6.2.1
ciRNA347	0.216371	0	0.101956	0	0	0	2	0	1	0	0	0	inf	up	0.365477	1	no	NW_013185655.1	18106121	18107052	+	1	ciRNA	XM_013181677.1	SYNE3	NW_013185655.1:18106120-18107052	PREDICTED: nesprin-3 isoform X1 [Anser cygnoides domesticus]	GO:0005640(nuclear outer membrane);GO:0008360(regulation of cell shape);GO:0016021(integral component of membrane);GO:0034993(meiotic nuclear membrane microtubule tethering complex);GO:0051015(actin filament binding);GO:0090150(establishment of protein localization to membrane);GO:0090286(cytoskeletal anchoring at nuclear membrane)	NA	NA
circRNA546	0.216371	0	0.101956	0	0	0	2	0	1	0	0	0	inf	up	0.366254	1	no	NW_013185860.1	15463	16128	-	2	circRNA	XM_013196621.1	ATP2B4	NW_013185860.1:8131-15462|NW_013185860.1:16128-16470	PREDICTED: plasma membrane calcium-transporting ATPase 4 isoform X4 [Anser cygnoides domesticus]	GO:0005388(calcium-transporting ATPase activity);GO:0005516(calmodulin binding);GO:0005524(ATP binding);GO:0005887(integral component of plasma membrane);GO:0006357(regulation of transcription by RNA polymerase II);GO:0006874(cellular calcium ion homeostasis);GO:0010751(negative regulation of nitric oxide mediated signal transduction);GO:0030018(Z disc);GO:0030165(PDZ domain binding);GO:0030315(T…	04020(Calcium signaling pathway);04261(Adrenergic signaling in cardiomyocytes)	EC:7.2.2.10
circRNA1074	0.108185	0	0	0.41198	0.222276	0.094951	1	0	0	4	2	1	-2.75282	down	0.367042	1	no	NW_013185789.1	1273673	1276391	-	2	circRNA	XM_013192247.1	BRWD3	NW_013185789.1:1267399-1273672|None	bromodomain and WD repeat-containing protein 3 [Anas platyrhynchos]	GO:0005634(nucleus);GO:0006357(regulation of transcription by RNA polymerase II);GO:0007010(cytoskeleton organization);GO:0008360(regulation of cell shape)	NA	NA
circRNA79	0.216371	0	0.101956	0	0	0	2	0	1	0	0	0	inf	up	0.367043	1	no	NW_013185678.1	3795959	3797943	+	3	circRNA	XM_013177363.1	TCF12	NW_013185678.1:3791466-3795958|NW_013185678.1:3797943-3804177	PREDICTED: transcription factor 12 isoform X6 [Tinamus guttatus]	GO:0000978(RNA polymerase II proximal promoter sequence-specific DNA binding);GO:0003700(DNA binding transcription factor activity);GO:0005634(nucleus);GO:0005667(transcription factor complex);GO:0042803(protein homodimerization activity);GO:0043425(bHLH transcription factor binding);GO:0045666(positive regulation of neuron differentiation);GO:0045944(positive regulation of transcription by RNA p…	NA	NA
circRNA890	0.216371	0	0.101956	0	0	0	2	0	1	0	0	0	inf	up	0.367318	1	no	NW_013185742.1	2329574	2334520	-	2	circRNA	XM_013188041.1	ST6GAL1	NW_013185742.1:2328571-2329573|NW_013185742.1:2334520-2342549	PREDICTED: beta-galactoside alpha-2,6-sialyltransferase 1 [Anser cygnoides domesticus]	GO:0003835(beta-galactoside alpha-2,6-sialyltransferase activity);GO:0005576(extracellular region);GO:0006054(N-acetylneuraminate metabolic process);GO:0009311(oligosaccharide metabolic process);GO:0018279(protein N-linked glycosylation via asparagine);GO:0030173(integral component of Golgi membrane);GO:0032580(Golgi cisterna membrane);GO:0097503(sialylation)	00510(N-Glycan biosynthesis);00514(Other types of O-glycan biosynthesis);01100(Metabolic pathways)	EC:2.4.99.1
ciRNA1524	0	0	0.101956	0.102995	0.333414	0.189902	0	0	1	1	3	2	-2.61894	down	0.367631	1	no	NW_013185716.1	773708	774029	+	1	ciRNA	XM_013184373.1	PPIE	NW_013185716.1:773707-774055	peptidyl-prolyl cis-trans isomerase E [Anas platyrhynchos]	GO:0000166(nucleotide binding);GO:0000413(protein peptidyl-prolyl isomerization);GO:0003755(peptidyl-prolyl cis-trans isomerase activity);GO:0006355(regulation of transcription, DNA-templated);GO:0006457(protein folding);GO:0045070(positive regulation of viral genome replication);GO:0071013(catalytic step 2 spliceosome)	03040(Spliceosome)	EC:5.2.1.8
circRNA45	0.757297	0.485509	0	0.20599	0	0.094951	7	5	0	2	0	1	2.04605	up	0.373939	1	no	NW_013185700.1	5181085	5184130	+	3	circRNA	XM_013181648.1	PDZD2	NW_013185700.1:5168559-5181084|NW_013185700.1:5184130-5196518	PREDICTED: PDZ domain-containing protein 2 isoform X6 [Anser cygnoides domesticus]	GO:0005737(cytoplasm)	NA	NA
ciRNA1169	0	0.582611	0.509778	0.926954	1.33366	0.569706	0	6	5	9	12	6	-1.37348	down	0.374498	1	no	NW_013185656.1	17399346	17401381	-	1	ciRNA	XM_013188109.1	ROBO2	NW_013185656.1:17399345-17401381	PREDICTED: roundabout homolog 2 isoform X8 [Anser cygnoides domesticus]	GO:0005886(plasma membrane);GO:0001656(metanephros development);GO:0001657(ureteric bud development);GO:0001822(kidney development);GO:0006935(chemotaxis);GO:0007156(homophilic cell adhesion via plasma membrane adhesion molecules);GO:0007275(multicellular organism development);GO:0007399(nervous system development);GO:0007411(axon guidance);GO:0008046(axon guidance receptor activity);GO:0009986(c…	NA	NA
ciRNA650	0.649112	1.26232	0	0	0	0.474755	6	13	0	0	0	5	2.0094	up	0.374932	1	no	NW_013185873.1	536122	543709	+	1	ciRNA	XM_013197292.1	CRAMP1L	NW_013185873.1:536121-543709	PREDICTED: protein cramped-like isoform X2 [Anser cygnoides domesticus]	GO:0005634(nucleus)	NA	NA
circRNA455	6.05838	6.79713	3.36453	4.73777	4.6678	1.89902	56	70	33	46	42	20	0.520869	up	0.37547	1	no	NW_013185663.1	10803180	10865394	+	2	circRNA	XM_013172480.1	NCOA2	NW_013185663.1:10796769-10803179|NW_013185663.1:10865394-10910102	PREDICTED: nuclear receptor coactivator 2 [Anser cygnoides domesticus]	GO:0000122(negative regulation of transcription by RNA polymerase II);GO:0000978(RNA polymerase II proximal promoter sequence-specific DNA binding);GO:0001162(RNA polymerase II intronic transcription regulatory region sequence-specific DNA binding);GO:0003682(chromatin binding);GO:0003713(transcription coactivator activity);GO:0004402(histone acetyltransferase activity);GO:0005515(protein binding…	NA	NA
ciRNA1190	0	0.776814	0.509778	0.41198	0	0	0	8	5	4	0	0	1.64291	up	0.375929	1	no	NW_013185654.1	5842185	5843747	+	1	ciRNA	XM_013200718.1	MARCH8	NW_013185654.1:5842184-5843747	PREDICTED: E3 ubiquitin-protein ligase MARCH8 isoform X2 [Anser cygnoides domesticus]	GO:0000209(protein polyubiquitination);GO:0002495(antigen processing and presentation of peptide antigen via MHC class II);GO:0005764(lysosome);GO:0005768(endosome);GO:0008270(zinc ion binding);GO:0016021(integral component of membrane);GO:0042289(MHC class II protein binding);GO:0045347(negative regulation of MHC class II biosynthetic process);GO:0061630(ubiquitin protein ligase activity);GO:000…	NA	EC:2.3.2.27
ciRNA733	0	0.194204	0.101956	0	0	0	0	2	1	0	0	0	inf	up	0.377031	1	no	NW_013185741.1	3357702	3358451	+	1	ciRNA	XM_013187812.1	DGKQ	NW_013185741.1:3357701-3358451	PREDICTED: diacylglycerol kinase theta [Anser cygnoides domesticus]	GO:0004143(diacylglycerol kinase activity);GO:0005524(ATP binding);GO:0005829(cytosol);GO:0005856(cytoskeleton);GO:0005886(plasma membrane);GO:0006357(regulation of transcription by RNA polymerase II);GO:0007205(protein kinase C-activating G-protein coupled receptor signaling pathway);GO:0016310(phosphorylation);GO:0016607(nuclear speck);GO:0019900(kinase binding);GO:0019933(cAMP-mediated signali…	00561(Glycerolipid metabolism);00564(Glycerophospholipid metabolism);01100(Metabolic pathways);04070(Phosphatidylinositol signaling system)	EC:2.7.1.107
ciRNA821	0	0.194204	0.101956	0	0	0	0	2	1	0	0	0	inf	up	0.37721	1	no	NW_013185804.1	280742	281070	-	1	ciRNA	XM_013193308.1	ARRDC3	NW_013185804.1:280712-281070	PREDICTED: arrestin domain-containing protein 3 isoform X2 [Anser cygnoides domesticus]	GO:0001659(temperature homeostasis);GO:0005768(endosome);GO:0005886(plasma membrane);GO:0031651(negative regulation of heat generation);GO:0031699(beta-3 adrenergic receptor binding);GO:0043588(skin development);GO:0051443(positive regulation of ubiquitin-protein transferase activity);GO:0060613(fat pad development);GO:0071879(positive regulation of adrenergic receptor signaling pathway);GO:00903…	NA	NA
ciRNA902	0	0.194204	0.101956	0	0	0	0	2	1	0	0	0	inf	up	0.377389	1	no	NW_013185951.1	259662	259957	-	1	ciRNA	XM_013200163.1	MYRF	NW_013185951.1:259637-259957	PREDICTED: myelin regulatory factor [Anser cygnoides domesticus]	GO:0003677(DNA binding);GO:0003700(DNA binding transcription factor activity);GO:0005634(nucleus);GO:0005789(endoplasmic reticulum membrane);GO:0006351(transcription, DNA-templated);GO:0006508(proteolysis);GO:0008233(peptidase activity);GO:0014003(oligodendrocyte development);GO:0016021(integral component of membrane);GO:0022010(central nervous system myelination);GO:0031643(positive regulation o…	NA	NA
circRNA1488	0	0.194204	0.101956	0	0	0	0	2	1	0	0	0	inf	up	0.378407	1	no	NW_013185763.1	1467280	1477220	+	3	circRNA	XM_013190340.1	HPGD	NW_013185763.1:1457119-1467279|NW_013185763.1:1477220-1478322	PREDICTED: 15-hydroxyprostaglandin dehydrogenase [NAD(+)] isoform X2 [Anser cygnoides domesticus]	GO:0004957(prostaglandin E receptor activity);GO:0005654(nucleoplasm);GO:0005737(cytoplasm);GO:0006693(prostaglandin metabolic process);GO:0007179(transforming growth factor beta receptor signaling pathway);GO:0007186(G-protein coupled receptor signaling pathway);GO:0007567(parturition);GO:0016323(basolateral plasma membrane);GO:0016404(15-hydroxyprostaglandin dehydrogenase (NAD+) activity);GO:00…	NA	EC:1.1.1.141
circRNA2052	0	0.194204	0.101956	0	0	0	0	2	1	0	0	0	inf	up	0.379424	1	no	NW_013185672.1	1083055	1085938	-	3	circRNA	XM_013175387.1	TBC1D32	NW_013185672.1:1071306-1083054|NW_013185672.1:1085938-1097215	PREDICTED: protein broad-minded isoform X5 [Anser cygnoides domesticus]	GO:0002088(lens development in camera-type eye);GO:0003406(retinal pigment epithelium development);GO:0007368(determination of left/right symmetry);GO:0007507(heart development);GO:0042733(embryonic digit morphogenesis);GO:0060271(cilium assembly);GO:0060831(smoothened signaling pathway involved in dorsal/ventral neural tube patterning);GO:0061512(protein localization to cilium)	NA	NA
circRNA502	0.540927	1.16522	1.12151	2.67787	1.55593	1.51922	5	12	11	26	14	16	-1.02471	down	0.38197	1	no	NW_013185916.1	834591	846981	-	3	circRNA	XM_013199069.1	PHIP	NW_013185916.1:821169-834590|NW_013185916.1:846981-847429	PREDICTED: PH-interacting protein isoform X2 [Anser cygnoides domesticus]	GO:0005158(insulin receptor binding);GO:0005634(nucleus);GO:0006357(regulation of transcription by RNA polymerase II);GO:0007010(cytoskeleton organization);GO:0008286(insulin receptor signaling pathway);GO:0008360(regulation of cell shape);GO:0045944(positive regulation of transcription by RNA polymerase II);GO:0070062(extracellular exosome);GO:0070577(lysine-acetylated histone binding);GO:200123…	NA	NA
circRNA727	1.40641	2.03914	0.407822	0.926954	1.00024	0.379804	13	21	4	9	9	4	0.740102	up	0.382417	1	no	NW_013185708.1	4560777	4562475	+	3	circRNA	XM_013182908.1	ENTPD8	NW_013185708.1:4556876-4560776|NW_013185708.1:4562475-4563409	PREDICTED: ectonucleoside triphosphate diphosphohydrolase 8 isoform X1 [Anser cygnoides domesticus]	GO:0016021(integral component of membrane);GO:0016787(hydrolase activity)	00230(Purine metabolism);00240(Pyrimidine metabolism);01100(Metabolic pathways)	EC:3.6.1.5
circRNA218	0.216371	0	0	0.514975	0.444552	0.094951	2	0	0	5	4	1	-2.28495	down	0.383158	1	no	NW_013185701.1	4342377	4342922	-	1	circRNA	XM_013181823.1	IGF1R	NW_013185701.1:4240173-4342376|NW_013185701.1:4342922-4347752	PREDICTED: insulin-like growth factor 1 receptor [Anser cygnoides domesticus]	GO:0005520(insulin-like growth factor binding);GO:0005886(plasma membrane)	04010(MAPK signaling pathway);04068(FoxO signaling pathway);04114(Oocyte meiosis);04140(Autophagy - animal);04144(Endocytosis);04150(mTOR signaling pathway);04510(Focal adhesion);04520(Adherens junction);04914(Progesterone-mediated oocyte maturation)	EC:2.7.10.1
circRNA592	0.216371	0	0.101956	0.308985	0.333414	0.379804	2	0	1	3	3	4	-1.6831	down	0.3837	1	no	NW_013185655.1	20277843	20291900	+	4	circRNA	XM_013182242.1	TTC7B	NW_013185655.1:20258605-20277842|NW_013185655.1:20291900-20306221	tetratricopeptide repeat protein 7B isoform X5 [Anas platyrhynchos]	GO:0005515(protein binding);GO:0005829(cytosol);GO:0005886(plasma membrane);GO:0046854(phosphatidylinositol phosphorylation)	NA	NA
circRNA1172	0.432741	0.873916	0.203911	0.308985	0.222276	0.094951	4	9	2	3	2	1	1.27037	up	0.386407	1	no	NW_013185665.1	6241849	6245679	-	2	circRNA	XM_013172988.1	CACNA1C	NW_013185665.1:6040012-6241849|NW_013185665.1:6245679-6320198	PREDICTED: LOW QUALITY PROTEIN: voltage-dependent L-type calcium channel subunit alpha-1C [Anser cygnoides domesticus]	GO:0005245(voltage-gated calcium channel activity);GO:0005516(calmodulin binding);GO:0005886(plasma membrane);GO:0005891(voltage-gated calcium channel complex);GO:0007204(positive regulation of cytosolic calcium ion concentration);GO:0008331(high voltage-gated calcium channel activity);GO:0014069(postsynaptic density);GO:0016021(integral component of membrane);GO:0060402(calcium ion transport int…	04010(MAPK signaling pathway);04020(Calcium signaling pathway);04260(Cardiac muscle contraction);04261(Adrenergic signaling in cardiomyocytes);04270(Vascular smooth muscle contraction);04912(GnRH signaling pathway)	NA
circRNA333	1.08185	0.776814	2.95671	2.47188	3.33414	3.79804	10	8	29	24	30	40	-0.995995	down	0.387013	1	no	NW_013185971.1	399996	400725	-	2	circRNA	XM_013200661.1	HSPG2	NW_013185971.1:399862-399995|NW_013185971.1:400725-400858	PREDICTED: LOW QUALITY PROTEIN: basement membrane-specific heparan sulfate proteoglycan core protein, partial [Anser cygnoides domesticus]	GO:0031012(extracellular matrix)	NA	NA
ciRNA679	2.27189	1.16522	1.12151	1.64792	5.22349	1.80407	21	12	11	16	47	19	-0.928345	down	0.388996	1	no	NW_013185694.1	1631181	1632285	-	1	ciRNA	XM_013180533.1	PPAP2A	NW_013185694.1:1631180-1632285	PREDICTED: lipid phosphate phosphohydrolase 1 [Anser cygnoides domesticus]	GO:0005887(integral component of plasma membrane);GO:0006644(phospholipid metabolic process);GO:0007165(signal transduction);GO:0042577(lipid phosphatase activity);GO:0046839(phospholipid dephosphorylation)	00561(Glycerolipid metabolism);00564(Glycerophospholipid metabolism);00565(Ether lipid metabolism);00600(Sphingolipid metabolism);01100(Metabolic pathways)	EC:3.1.3.4
circRNA1519	0	0.873916	0.305867	0.926954	0.666829	1.32931	0	9	3	9	6	14	-1.30898	down	0.389919	1	no	NW_013185654.1	7470154	7471674	+	2	circRNA	XM_013171677.1	CHUK	NW_013185654.1:7469092-7470153|NW_013185654.1:7471674-7472785	PREDICTED: inhibitor of nuclear factor kappa-B kinase subunit alpha [Anser cygnoides domesticus]	GO:0005524(ATP binding);GO:0005654(nucleoplasm);GO:0005737(cytoplasm);GO:0007252(I-kappaB phosphorylation);GO:0008384(IkappaB kinase activity);GO:0042803(protein homodimerization activity);GO:0045944(positive regulation of transcription by RNA polymerase II);GO:0046982(protein heterodimerization activity);GO:0071356(cellular response to tumor necrosis factor);GO:0097110(scaffold protein binding)	04010(MAPK signaling pathway);04068(FoxO signaling pathway);04150(mTOR signaling pathway);04210(Apoptosis);04620(Toll-like receptor signaling pathway);04621(NOD-like receptor signaling pathway);04622(RIG-I-like receptor signaling pathway);04623(Cytosolic DNA-sensing pathway);04625(C-type lectin receptor signaling pathway);04920(Adipocytokine signaling pathway);05132(Salmonella infection);05164(In…	EC:2.7.11.10
circRNA974	0.324556	0.582611	0	0	0.444552	1.99397	3	6	0	0	4	21	-1.42657	down	0.391937	1	no	NW_013185666.1	9023453	9023771	+	2	circRNA	XM_013173807.1	SLC25A1	NW_013185666.1:9023299-9023452|NW_013185666.1:9023771-9023974	PREDICTED: tricarboxylate transport protein, mitochondrial [Anser cygnoides domesticus]	GO:0003735(structural constituent of ribosome);GO:0006412(translation)	NA	NA
circRNA165	0.108185	0	0.203911	0	0	0	1	0	2	0	0	0	inf	up	0.391988	1	no	NW_013185719.1	2928571	2953982	-	3	circRNA	XM_013184752.1	PQLC1	NW_013185719.1:2912425-2928570|NW_013185719.1:2953982-2963190	PQ-loop repeat-containing protein 1 isoform X2 [Anas platyrhynchos]	GO:0003674(molecular_function);GO:0005575(cellular_component);GO:0008150(biological_process);GO:0016020(membrane);GO:0016021(integral component of membrane)	NA	NA
circRNA1079	0.108185	0	0.203911	0	0	0	1	0	2	0	0	0	inf	up	0.392049	1	no	NW_013185886.1	1069265	1069619	-	2	circRNA	XM_013197720.1	DHX38	NW_013185886.1:1068358-1069264|NW_013185886.1:1069619-1070577	Pre-mRNA-splicing factor ATP-dependent RNA helicase PRP16, partial [Anas platyrhynchos]	GO:0000398(mRNA splicing, via spliceosome);GO:0004004(ATP-dependent RNA helicase activity);GO:0005524(ATP binding);GO:0005681(spliceosomal complex);GO:0005737(cytoplasm);GO:0016020(membrane);GO:0071013(catalytic step 2 spliceosome)	03040(Spliceosome)	EC:3.6.4.13
ciRNA1004	0	0.0971018	0.203911	0	0	0	0	1	2	0	0	0	inf	up	0.392824	1	no	NW_013185716.1	2246073	2246281	-	1	ciRNA	XM_013184280.1	KIAA0319L	NW_013185716.1:2246049-2246281	PREDICTED: dyslexia-associated protein KIAA0319-like protein homolog [Anser cygnoides domesticus]	GO:0016021(integral component of membrane);GO:0031410(cytoplasmic vesicle);GO:0070062(extracellular exosome)	NA	NA
circRNA503	1.19004	1.26232	1.63129	3.60482	2.77845	1.51922	11	13	16	35	25	16	-0.952448	down	0.393245	1	no	NW_013185916.1	846630	846981	-	2	circRNA	XM_013199069.1	PHIP	NW_013185916.1:834751-846629|NW_013185916.1:846981-847429	PREDICTED: PH-interacting protein isoform X2 [Anser cygnoides domesticus]	GO:0005158(insulin receptor binding);GO:0005634(nucleus);GO:0006357(regulation of transcription by RNA polymerase II);GO:0007010(cytoskeleton organization);GO:0008286(insulin receptor signaling pathway);GO:0008360(regulation of cell shape);GO:0045944(positive regulation of transcription by RNA polymerase II);GO:0070062(extracellular exosome);GO:0070577(lysine-acetylated histone binding);GO:200123…	NA	NA
circRNA1908	0	0.0971018	0.203911	0	0	0	0	1	2	0	0	0	inf	up	0.393487	1	no	NW_013185776.1	1584581	1587497	-	2	circRNA	XM_013191194.1	FER	NW_013185776.1:1581488-1584580|NW_013185776.1:1587497-1630629	PREDICTED: tyrosine-protein kinase Fer isoform X8 [Anser cygnoides domesticus]	GO:0004715(non-membrane spanning protein tyrosine kinase activity);GO:0005102(receptor binding);GO:0006935(chemotaxis);GO:0007155(cell adhesion);GO:0007173(epidermal growth factor receptor signaling pathway);GO:0030154(cell differentiation);GO:0031234(extrinsic component of cytoplasmic side of plasma membrane);GO:0038083(peptidyl-tyrosine autophosphorylation);GO:0042127(regulation of cell prolife…	04520(Adherens junction)	EC:2.7.10.2
circRNA2113	0	0.291305	0	0.308985	0.333414	0.474755	0	3	0	3	3	5	-1.93922	down	0.393663	1	no	NW_013185656.1	42887	49246	+	3	circRNA	XM_013182732.1	LOC106037022	NW_013185656.1:40512-42887|NW_013185656.1:49246-56179	PREDICTED: LOW QUALITY PROTEIN: glycogen synthase kinase-3 beta-like, partial [Anser cygnoides domesticus]	GO:0000320(re-entry into mitotic cell cycle);GO:0001085(RNA polymerase II transcription factor binding);GO:0001837(epithelial to mesenchymal transition);GO:0001954(positive regulation of cell-matrix adhesion);GO:0002039(p53 binding);GO:0004674(protein serine/threonine kinase activity);GO:0005524(ATP binding);GO:0005634(nucleus);GO:0005739(mitochondrion);GO:0005813(centrosome);GO:0005829(cytosol);…	NA	NA
circRNA1492	0	0.679713	0.101956	0.102995	0	0	0	7	1	1	0	0	2.92398	up	0.394102	1	no	NW_013185797.1	1348322	1350331	-	2	circRNA	XM_013192723.1	TGFBR2	NW_013185797.1:1337478-1348321|NW_013185797.1:1350331-1369672	PREDICTED: TGF-beta receptor type-2 isoform X2 [Anser cygnoides domesticus]	GO:0001654(eye development);GO:0001775(cell activation);GO:0005623(cell);GO:0007507(heart development);GO:0010718(positive regulation of epithelial to mesenchymal transition);GO:0016020(membrane);GO:0030324(lung development);GO:0030335(positive regulation of cell migration);GO:0034713(type I transforming growth factor beta receptor binding);GO:0048762(mesenchymal cell differentiation);GO:0050431(…	04010(MAPK signaling pathway);04060(Cytokine-cytokine receptor interaction);04068(FoxO signaling pathway);04144(Endocytosis);04218(Cellular senescence);04350(TGF-beta signaling pathway);04520(Adherens junction)	EC:2.7.11.30
circRNA2091	0	0.0971018	0.203911	0	0	0	0	1	2	0	0	0	inf	up	0.394167	1	no	NW_013185901.1	296150	299143	-	3	circRNA	XM_013198562.1	MAP2K4	NW_013185901.1:282225-296149|NW_013185901.1:299143-307552	PREDICTED: dual specificity mitogen-activated protein kinase kinase 4 [Anser cygnoides domesticus]	GO:0000165(MAPK cascade);GO:0005524(ATP binding);GO:0005737(cytoplasm);GO:0009611(response to wounding);GO:0071260(cellular response to mechanical stimulus);GO:2000672(negative regulation of motor neuron apoptotic process)	04010(MAPK signaling pathway);04012(ErbB signaling pathway);04620(Toll-like receptor signaling pathway);04912(GnRH signaling pathway);05132(Salmonella infection)	EC:2.7.12.2
circRNA162	0.108185	0.679713	0.9176	0.514975	0	0.284853	1	7	9	5	0	3	1.09243	up	0.394633	1	no	NW_013185719.1	1247452	1251524	-	3	circRNA	XM_013184868.1	DCDC2	NW_013185719.1:1227314-1247451|NW_013185719.1:1251524-1256421	PREDICTED: doublecortin domain-containing protein 2 [Anser cygnoides domesticus]	GO:0005634(nucleus);GO:0005737(cytoplasm);GO:0005930(axoneme);GO:0007605(sensory perception of sound);GO:0030111(regulation of Wnt signaling pathway);GO:0035556(intracellular signal transduction);GO:0045880(positive regulation of smoothened signaling pathway);GO:1902017(regulation of cilium assembly)	NA	NA
circRNA84	1.94734	2.42755	1.01956	2.57487	3.66756	3.41824	18	25	10	25	33	36	-0.840651	down	0.395534	1	no	NW_013185678.1	5429026	5438884	+	3	circRNA	XM_013177413.1	FAM189A1	NW_013185678.1:5397990-5429025|NW_013185678.1:5438884-5452996	PREDICTED: protein FAM189A1 isoform X9 [Anser cygnoides domesticus]	GO:0016021(integral component of membrane)	NA	NA
circRNA1194	0.540927	0.388407	1.01956	0.514975	0.55569	0	5	4	10	5	5	0	0.864145	up	0.398215	1	no	NW_013185675.1	4681314	4688360	+	4	circRNA	XM_013176161.1	FAF1	NW_013185675.1:4664262-4681314|NW_013185675.1:4688360-4696466	PREDICTED: FAS-associated factor 1 [Anser cygnoides domesticus]	GO:0005635(nuclear envelope);GO:0005829(cytosol);GO:0007253(cytoplasmic sequestering of NF-kappaB);GO:0008219(cell death);GO:0019901(protein kinase binding);GO:0019904(protein domain specific binding);GO:0030155(regulation of cell adhesion);GO:0031072(heat shock protein binding);GO:0031334(positive regulation of protein complex assembly);GO:0031625(ubiquitin protein ligase binding);GO:0034098(VCP…	04217(Necroptosis)	NA
circRNA48	0.108185	0.485509	0.407822	0.926954	1.00024	0.474755	1	5	4	9	9	5	-1.26202	down	0.399609	1	no	NW_013185987.1	249969	257688	+	3	circRNA	XM_013200974.1	PPP6R2	NW_013185987.1:236171-249968|NW_013185987.1:257688-267148	PREDICTED: serine/threonine-protein phosphatase 6 regulatory subunit 2 [Anser cygnoides domesticus]	GO:0005515(protein binding);GO:0005737(cytoplasm);GO:0043231(intracellular membrane-bounded organelle)	NA	NA
ciRNA1117	0	0.679713	0.305867	0	0	0.189902	0	7	3	0	0	2	2.37572	up	0.400026	1	no	NW_013185670.1	7410644	7411463	-	1	ciRNA	XM_013174892.1	SMURF1	NW_013185670.1:7410634-7411463	PREDICTED: E3 ubiquitin-protein ligase SMURF1 isoform X4 [Anser cygnoides domesticus]	GO:0000209(protein polyubiquitination);GO:0002230(positive regulation of defense response to virus by host);GO:0004842(ubiquitin-protein transferase activity);GO:0005634(nucleus);GO:0005737(cytoplasm);GO:0005739(mitochondrion);GO:0005886(plasma membrane);GO:0006611(protein export from nucleus);GO:0007179(transforming growth factor beta receptor signaling pathway);GO:0016874(ligase activity);GO:00…	04120(Ubiquitin mediated proteolysis);04144(Endocytosis);04340(Hedgehog signaling pathway);04350(TGF-beta signaling pathway)	EC:2.3.2.26
ciRNA218	0.108185	0.194204	0	1.13294	0.222276	0	1	2	0	11	2	0	-2.16405	down	0.400506	1	no	NW_013185679.1	126860	127078	+	1	ciRNA	XM_013177593.1	LOC106033839	NW_013185679.1:126859-127101	PREDICTED: LOW QUALITY PROTEIN: E3 ubiquitin-protein ligase DTX4-like [Anser cygnoides domesticus]	GO:0008270(zinc ion binding)	04330(Notch signaling pathway)	EC:2.3.2.27
circRNA1198	0.216371	0.291305	0.509778	0.41198	0	0	2	3	5	4	0	0	1.30432	up	0.402595	1	no	NW_013185832.1	226200	234143	+	4	circRNA	XM_013194921.1	ABHD12	NW_013185832.1:224753-226200|NW_013185832.1:234143-240453	PREDICTED: LOW QUALITY PROTEIN: monoacylglycerol lipase ABHD12 [Anser cygnoides domesticus]	GO:0006660(phosphatidylserine catabolic process);GO:0007628(adult walking behavior);GO:0010996(response to auditory stimulus);GO:0016021(integral component of membrane);GO:0032281(AMPA glutamate receptor complex);GO:0046464(acylglycerol catabolic process);GO:0047372(acylglycerol lipase activity)	NA	EC:3.1.1.23
circRNA1122	5.95019	6.40872	4.18018	5.04675	4.33439	2.65863	55	66	41	49	39	28	0.458073	up	0.402896	1	no	NW_013185711.1	3109887	3110624	-	3	circRNA	XM_013183328.1	SLC9A6	NW_013185711.1:3108343-3109887|NW_013185711.1:3110633-3110860	PREDICTED: sodium/hydrogen exchanger 6 [Anser cygnoides domesticus]	GO:0005739(mitochondrion);GO:0005770(late endosome);GO:0005789(endoplasmic reticulum membrane);GO:0005886(plasma membrane);GO:0006885(regulation of pH);GO:0015385(sodium:proton antiporter activity);GO:0016021(integral component of membrane);GO:0030425(dendrite);GO:0031410(cytoplasmic vesicle);GO:0031547(brain-derived neurotrophic factor receptor signaling pathway);GO:0031901(early endosome membra…	04260(Cardiac muscle contraction)	NA
circRNA1202	0.324556	0	0	0.514975	1.00024	0	3	0	0	5	9	0	-2.22299	down	0.402964	1	no	NW_013185684.1	4499065	4504158	+	2	circRNA	XM_013178675.1	KANSL1L	NW_013185684.1:4492550-4499064|NW_013185684.1:4504158-4515741	PREDICTED: KAT8 regulatory NSL complex subunit 1-like protein isoform X3 [Anser cygnoides domesticus]	GO:0000123(histone acetyltransferase complex)	NA	NA
circRNA2608	0	0	0.101956	0.823959	0.111138	0	0	0	1	8	1	0	-3.19718	down	0.404367	1	no	NW_013185743.1	2001085	2005921	+	3	circRNA	XM_013188180.1	XPO4	NW_013185743.1:1981272-2001084|NW_013185743.1:2005921-2018061	PREDICTED: exportin-4 isoform X2 [Anser cygnoides domesticus]	GO:0005654(nucleoplasm);GO:0005737(cytoplasm);GO:0046827(positive regulation of protein export from nucleus)	NA	NA
circRNA198	0.108185	0	0	0.308985	0.55569	0	1	0	0	3	5	0	-2.99865	down	0.406773	1	no	NW_013185727.1	607344	608377	-	2	circRNA	XM_013185825.1	FGFR2	NW_013185727.1:600696-607343|NW_013185727.1:608377-623357	PREDICTED: fibroblast growth factor receptor 2 isoform X5 [Anser cygnoides domesticus]	GO:0005007(fibroblast growth factor-activated receptor activity);GO:0005524(ATP binding);GO:0005654(nucleoplasm);GO:0005887(integral component of plasma membrane);GO:0005938(cell cortex);GO:0008284(positive regulation of cell proliferation);GO:0008543(fibroblast growth factor receptor signaling pathway);GO:0009986(cell surface);GO:0010518(positive regulation of phospholipase activity);GO:0017134(…	04010(MAPK signaling pathway);04020(Calcium signaling pathway);04144(Endocytosis);04810(Regulation of actin cytoskeleton)	EC:2.7.10.1
circRNA1046	2.38008	1.26232	1.63129	1.23594	1.88935	0	22	13	16	12	17	0	0.754824	up	0.407494	1	no	NW_013185670.1	6076018	6085042	+	7	circRNA	XM_013174862.1	SENP5	NW_013185670.1:6072611-6076017|NW_013185670.1:6085042-6085117	PREDICTED: sentrin-specific protease 5 isoform X2 [Anser cygnoides domesticus]	GO:0004175(endopeptidase activity);GO:0005634(nucleus);GO:0005730(nucleolus);GO:0007049(cell cycle);GO:0016926(protein desumoylation);GO:0016929(SUMO-specific protease activity)	NA	EC:3.4.22.68
circRNA1226	1.73096	0.194204	1.01956	1.23594	0.333414	0	16	2	10	12	3	0	0.907962	up	0.407883	1	no	NW_013185857.1	763857	765497	-	2	circRNA	XM_013196245.1	NFIC	NW_013185857.1:760392-763818|NW_013185857.1:765574-767567	PREDICTED: LOW QUALITY PROTEIN: nuclear factor 1 C-type, partial [Anser cygnoides domesticus]	GO:0000122(negative regulation of transcription by RNA polymerase II);GO:0000981(RNA polymerase II transcription factor activity, sequence-specific DNA binding);GO:0005634(nucleus);GO:0045944(positive regulation of transcription by RNA polymerase II)	NA	NA
ciRNA176	0.216371	0.194204	0	0.102995	0.55569	0.569706	2	2	0	1	5	6	-1.58106	down	0.40815	1	no	NW_013185965.1	460530	460887	+	1	ciRNA	XM_013200535.1	FANCG	NW_013185965.1:460529-460907	PREDICTED: Fanconi anemia group G protein [Anser cygnoides domesticus]	GO:0001541(ovarian follicle development);GO:0005730(nucleolus);GO:0005739(mitochondrion);GO:0005886(plasma membrane);GO:0006974(cellular response to DNA damage stimulus);GO:0007005(mitochondrion organization);GO:0007286(spermatid development);GO:0009314(response to radiation);GO:0043240(Fanconi anaemia nuclear complex)	03460(Fanconi anemia pathway)	NA
ciRNA1328	0	0	0.101956	0.41198	0.444552	0	0	0	1	4	4	0	-3.07057	down	0.408955	1	no	NW_013185965.1	458502	458721	+	1	ciRNA	XM_013200535.1	FANCG	NW_013185965.1:458501-458746	PREDICTED: Fanconi anemia group G protein [Anser cygnoides domesticus]	GO:0001541(ovarian follicle development);GO:0005730(nucleolus);GO:0005739(mitochondrion);GO:0005886(plasma membrane);GO:0006974(cellular response to DNA damage stimulus);GO:0007005(mitochondrion organization);GO:0007286(spermatid development);GO:0009314(response to radiation);GO:0043240(Fanconi anaemia nuclear complex)	03460(Fanconi anemia pathway)	NA
circRNA1702	0	0.0971018	0	0.41198	0	0.284853	0	1	0	4	0	3	-2.84324	down	0.409074	1	no	NW_013185677.1	1497343	1507057	+	3	circRNA	XM_013176857.1	CREBBP	NW_013185677.1:1475078-1497342|NW_013185677.1:1507057-1514403	CREB-binding protein, partial [Anas platyrhynchos]	GO:0000122(negative regulation of transcription by RNA polymerase II);GO:0000123(histone acetyltransferase complex);GO:0000790(nuclear chromatin);GO:0000987(proximal promoter sequence-specific DNA binding);GO:0001046(core promoter sequence-specific DNA binding);GO:0001085(RNA polymerase II transcription factor binding);GO:0002039(p53 binding);GO:0003682(chromatin binding);GO:0003684(damaged DNA b…	04068(FoxO signaling pathway);04110(Cell cycle);04310(Wnt signaling pathway);04330(Notch signaling pathway);04350(TGF-beta signaling pathway);04520(Adherens junction);04916(Melanogenesis);05164(Influenza A)	EC:2.3.1.48
circRNA313	1.83915	0.291305	0	2.57487	1.66707	0.569706	17	3	0	25	15	6	-1.17537	down	0.410717	1	no	NW_013186011.1	264737	267427	-	3	circRNA	XM_013201334.1	CDC42	NW_013186011.1:258989-264736|NW_013186011.1:267427-272023	PREDICTED: cell division control protein 42 homolog isoform X1 [Phaethon lepturus]	GO:0000322(storage vacuole);GO:0003161(cardiac conduction system development);GO:0003334(keratinocyte development);GO:0003924(GTPase activity);GO:0005525(GTP binding);GO:0005737(cytoplasm);GO:0005829(cytosol);GO:0005886(plasma membrane);GO:0005911(cell-cell junction);GO:0005912(adherens junction);GO:0005925(focal adhesion);GO:0006897(endocytosis);GO:0007088(regulation of mitotic nuclear division)…	04010(MAPK signaling pathway);04144(Endocytosis);04370(VEGF signaling pathway);04510(Focal adhesion);04520(Adherens junction);04530(Tight junction);04810(Regulation of actin cytoskeleton);04912(GnRH signaling pathway);05132(Salmonella infection)	NA
ciRNA688	0.540927	1.06812	0.509778	0	0.222276	0.759608	5	11	5	0	2	8	1.10964	up	0.411149	1	no	NW_013186107.1	36835	62462	+	1	ciRNA	XM_013202301.1	LOC106049871	NW_013186107.1:36834-62462	PREDICTED: butyrophilin subfamily 3 member A2-like, partial [Anser cygnoides domesticus]	GO:0016021(integral component of membrane)	NA	NA
ciRNA1122	0	0.194204	0	0.20599	1.00024	0	0	2	0	2	9	0	-2.63487	down	0.411506	1	no	NW_013185670.1	8370494	8370942	-	1	ciRNA	XM_013174937.1	SHMT1	NW_013185670.1:8370462-8370942	PREDICTED: serine hydroxymethyltransferase, cytosolic [Anser cygnoides domesticus]	GO:0004372(glycine hydroxymethyltransferase activity);GO:0005634(nucleus);GO:0005739(mitochondrion);GO:0005829(cytosol);GO:0006231(dTMP biosynthetic process);GO:0006544(glycine metabolic process);GO:0006565(L-serine catabolic process);GO:0009113(purine nucleobase biosynthetic process);GO:0030170(pyridoxal phosphate binding);GO:0035999(tetrahydrofolate interconversion);GO:0042803(protein homodimer…	00260(Glycine, serine and threonine metabolism);00630(Glyoxylate and dicarboxylate metabolism);00670(One carbon pool by folate);01100(Metabolic pathways);01200(Carbon metabolism);01230(Biosynthesis of amino acids);01240(Biosynthesis of cofactors)	EC:2.1.2.1
circRNA2328	0	0	0.101956	0.102995	0	0.664657	0	0	1	1	0	7	-2.91251	down	0.411533	1	no	NW_013185684.1	2644216	2644372	-	1	circRNA	XM_013178608.1	ATIC	NW_013185684.1:2642849-2644215|NW_013185684.1:2644372-2644499	PREDICTED: bifunctional purine biosynthesis protein PURH, partial [Anser cygnoides domesticus]	GO:0003937(IMP cyclohydrolase activity);GO:0004643(phosphoribosylaminoimidazolecarboxamide formyltransferase activity);GO:0005739(mitochondrion);GO:0006164(purine nucleotide biosynthetic process);GO:0016020(membrane);GO:0042803(protein homodimerization activity);GO:0070062(extracellular exosome)	00230(Purine metabolism);00670(One carbon pool by folate);01100(Metabolic pathways)	EC:3.5.4.10
circRNA750	0.649112	0.194204	0.407822	0.514975	0	0	6	2	4	5	0	0	1.28067	up	0.412489	1	no	NW_013185724.1	2138892	2148556	-	3	circRNA	XM_013185408.1	MKLN1	NW_013185724.1:2123847-2138891|NW_013185724.1:2148556-2155954	PREDICTED: muskelin, partial [Anser cygnoides domesticus]	GO:0001726(ruffle);GO:0005829(cytosol);GO:0005938(cell cortex);GO:0007160(cell-matrix adhesion);GO:0008360(regulation of cell shape);GO:0031532(actin cytoskeleton reorganization)	NA	NA
ciRNA156	7.68116	2.62175	0	15.9642	14.3368	0	71	27	0	155	129	0	-1.55632	down	0.415314	1	no	NW_013185696.1	4479328	4479582	+	1	ciRNA	XM_013181069.1	TRIOBP	NW_013185696.1:4479327-4479605	PREDICTED: LOW QUALITY PROTEIN: TRIO and F-actin-binding protein [Anser cygnoides domesticus]	GO:0032956(regulation of actin cytoskeleton organization);GO:0051015(actin filament binding)	NA	NA
circRNA113	0.108185	0	0	0.20599	0.222276	0.094951	1	0	0	2	2	1	-2.27391	down	0.418619	1	no	NW_013185654.1	10562471	10577770	+	3	circRNA	XM_013173555.1	MICU1	NW_013185654.1:10548289-10562470|NW_013185654.1:10577770-10589690	PREDICTED: calcium uptake protein 1, mitochondrial, partial [Anser cygnoides domesticus]	GO:0005509(calcium ion binding);GO:0005758(mitochondrial intermembrane space);GO:0032592(integral component of mitochondrial membrane);GO:0036444(calcium import into the mitochondrion);GO:0042802(identical protein binding);GO:0046982(protein heterodimerization activity);GO:0051260(protein homooligomerization);GO:0051561(positive regulation of mitochondrial calcium ion concentration);GO:1990246(un…	NA	NA
ciRNA9	0.216371	0	0.407822	0	0	0.094951	2	0	4	0	0	1	2.71674	up	0.41977	1	no	NW_013185793.1	1796467	1796721	-	1	ciRNA	XM_013192537.1	ZNF638	NW_013185793.1:1796441-1796721	PREDICTED: zinc finger protein 638 isoform X2 [Anser cygnoides domesticus]	GO:0000166(nucleotide binding);GO:0005654(nucleoplasm);GO:0008270(zinc ion binding);GO:0008380(RNA splicing)	NA	NA
circRNA159	3.46193	2.13624	2.03911	2.36888	1.66707	1.32931	32	22	20	23	15	14	0.509409	up	0.423864	1	no	NW_013185686.1	2197873	2204811	-	2	circRNA	XM_013179303.1	FARS2	NW_013185686.1:2129682-2197872|NW_013185686.1:2204811-2217857	PREDICTED: phenylalanine--tRNA ligase, mitochondrial isoform X6 [Anser cygnoides domesticus]	GO:0004826(phenylalanine-tRNA ligase activity);GO:0005739(mitochondrion);GO:0006432(phenylalanyl-tRNA aminoacylation)	00970(Aminoacyl-tRNA biosynthesis)	EC:6.1.1.20
circRNA1107	0.757297	0.388407	0	0.20599	0	0.094951	7	4	0	2	0	1	1.92868	up	0.423903	1	no	NW_013186088.1	20519	20931	-	2	circRNA	XM_013202188.1	LCMT2	NW_013186088.1:15502-20518|NW_013186088.1:20931-26884	PREDICTED: tRNA wybutosine-synthesizing protein 4, partial [Anser cygnoides domesticus]	GO:0005829(cytosol);GO:0008175(tRNA methyltransferase activity);GO:0008757(S-adenosylmethionine-dependent methyltransferase activity);GO:0030488(tRNA methylation);GO:0031591(wybutosine biosynthetic process)	NA	EC:2.3.1.231
circRNA572	0.432741	0.971018	0.611734	0.720964	0.444552	0	4	10	6	7	4	0	0.790163	up	0.425795	1	no	NW_013185786.1	1191955	1198553	+	3	circRNA	XM_013192005.1	PRKCD	NW_013185786.1:1179870-1191954|NW_013185786.1:1198553-1207477	PREDICTED: protein kinase C delta type isoform X2 [Anser cygnoides domesticus]	GO:0004699(calcium-independent protein kinase C activity);GO:0005524(ATP binding);GO:0005783(endoplasmic reticulum);GO:0005829(cytosol);GO:0005886(plasma membrane);GO:0005911(cell-cell junction);GO:0006915(apoptotic process);GO:0007049(cell cycle);GO:0008047(enzyme activator activity);GO:0016064(immunoglobulin mediated immune response);GO:0016363(nuclear matrix);GO:0016572(histone phosphorylation…	04140(Autophagy - animal);04270(Vascular smooth muscle contraction);04621(NOD-like receptor signaling pathway);04625(C-type lectin receptor signaling pathway);04912(GnRH signaling pathway)	EC:2.7.11.13
circRNA64	1.62278	1.45653	0.305867	0.514975	1.00024	0.569706	15	15	3	5	9	6	0.699235	up	0.425889	1	no	NW_013185872.1	253665	254961	-	2	circRNA	XM_013197215.1	USP25	NW_013185872.1:244534-253664|NW_013185872.1:254961-267578	PREDICTED: LOW QUALITY PROTEIN: ubiquitin carboxyl-terminal hydrolase 25 [Anser cygnoides domesticus]	GO:0004843(thiol-dependent ubiquitin-specific protease activity);GO:0005783(endoplasmic reticulum);GO:0006511(ubiquitin-dependent protein catabolic process);GO:0031625(ubiquitin protein ligase binding);GO:0032183(SUMO binding);GO:0051117(ATPase binding);GO:0070536(protein K63-linked deubiquitination);GO:0071108(protein K48-linked deubiquitination);GO:1904293(negative regulation of ERAD pathway)	NA	EC:3.4.19.12
circRNA867	0.108185	0.291305	0.203911	0.308985	0.889105	0.379804	1	3	2	3	8	4	-1.38681	down	0.426106	1	no	NW_013185744.1	1686705	1690622	+	2	circRNA	XM_013188282.1	ABCA1	NW_013185744.1:1668115-1686704|NW_013185744.1:1690622-1697260	PREDICTED: ATP-binding cassette sub-family A member 1 isoform X2 [Anser cygnoides domesticus]	GO:0005524(ATP binding);GO:0005887(integral component of plasma membrane);GO:0006869(lipid transport);GO:0006911(phagocytosis, engulfment);GO:0033344(cholesterol efflux);GO:0034186(apolipoprotein A-I binding);GO:0042626(ATPase activity, coupled to transmembrane movement of substances);GO:0043231(intracellular membrane-bounded organelle);GO:0043691(reverse cholesterol transport);GO:0055085(transme…	02010(ABC transporters)	NA
circRNA443	0.540927	0.0971018	0	0.61797	0.111138	0.94951	5	1	0	6	1	10	-1.39558	down	0.427532	1	no	NW_013185816.1	482819	492560	-	3	circRNA	XM_013193953.1	RAPGEF1	NW_013185816.1:477942-482818|NW_013185816.1:492560-523820	PREDICTED: rap guanine nucleotide exchange factor 1 isoform X6 [Anser cygnoides domesticus]	GO:0001568(blood vessel development);GO:0005769(early endosome);GO:0010976(positive regulation of neuron projection development);GO:0017034(Rap guanyl-nucleotide exchange factor activity);GO:0032486(Rap protein signal transduction);GO:0038180(nerve growth factor signaling pathway);GO:0043547(positive regulation of GTPase activity);GO:0046580(negative regulation of Ras protein signal transduction)…	04510(Focal adhesion);04910(Insulin signaling pathway)	NA
circRNA2419	0	0	0.101956	0.20599	0.111138	0.189902	0	0	1	2	1	2	-2.31413	down	0.428444	1	no	NW_013185733.1	3186114	3187421	+	2	circRNA	XM_013186755.1	LOC106039506	NW_013185733.1:3184579-3186113|NW_013185733.1:3187421-3188150	PREDICTED: plasminogen-like [Anser cygnoides domesticus]	GO:0004252(serine-type endopeptidase activity);GO:0005576(extracellular region);GO:0006508(proteolysis);GO:0007596(blood coagulation);GO:0042730(fibrinolysis);GO:0048771(tissue remodeling)	04080(Neuroactive ligand-receptor interaction);05164(Influenza A)	EC:3.4.21.7
ciRNA936	0	0.0971018	0	0.102995	0.222276	0.189902	0	1	0	1	2	2	-2.40749	down	0.42874	1	no	NW_013185936.1	479035	479295	-	1	ciRNA	XM_013199804.1	STAT3	NW_013185936.1:478995-479295	PREDICTED: signal transducer and activator of transcription 3 [Anser cygnoides domesticus]	GO:0000790(nuclear chromatin);GO:0000978(RNA polymerase II proximal promoter sequence-specific DNA binding);GO:0001103(RNA polymerase II repressing transcription factor binding);GO:0001659(temperature homeostasis);GO:0001754(eye photoreceptor cell differentiation);GO:0003677(DNA binding);GO:0004879(nuclear receptor activity);GO:0005634(nucleus);GO:0005654(nucleoplasm);GO:0005737(cytoplasm);GO:000…	04068(FoxO signaling pathway);04217(Necroptosis);04920(Adipocytokine signaling pathway)	NA
ciRNA1336	0	0	0.305867	0.102995	0.777967	0.284853	0	0	3	1	7	3	-1.93036	down	0.429522	1	no	NW_013185833.1	973900	974112	-	1	ciRNA	XM_013195028.1	MASP1	NW_013185833.1:973853-974112	mannan-binding lectin serine protease 1 isoform X1 [Anas platyrhynchos]	GO:0001867(complement activation, lectin pathway);GO:0004252(serine-type endopeptidase activity);GO:0005509(calcium ion binding);GO:0005615(extracellular space);GO:0006508(proteolysis);GO:0042803(protein homodimerization activity);GO:0045916(negative regulation of complement activation);GO:0048306(calcium-dependent protein binding)	NA	NA
circRNA1099	5.51745	6.02031	2.44693	9.37254	11.4472	3.89299	51	62	24	91	103	41	-0.821407	down	0.432721	1	no	NW_013185674.1	3081950	3109667	+	4	circRNA	XM_013175850.1	JADE2	NW_013185674.1:3081558-3081949|NW_013185674.1:3109667-3118255	PREDICTED: protein Jade-2 isoform X2 [Anser cygnoides domesticus]	GO:0005654(nucleoplasm);GO:0008270(zinc ion binding);GO:0060395(SMAD protein signal transduction);GO:0000123(histone acetyltransferase complex);GO:0005515(protein binding);GO:0043966(histone H3 acetylation);GO:0043981(histone H4-K5 acetylation);GO:0043982(histone H4-K8 acetylation);GO:0043983(histone H4-K12 acetylation);GO:0043984(histone H4-K16 acetylation);GO:0070062(extracellular exosome)	NA	EC:2.3.2.27
circRNA645	0.108185	0	0	0.308985	0.111138	0.094951	1	0	0	3	1	1	-2.25127	down	0.432843	1	no	NW_013185685.1	1871679	1871855	-	1	circRNA	XM_013178943.1	APOH	NW_013185685.1:1870855-1871678|NW_013185685.1:1871855-1872459	PREDICTED: beta-2-glycoprotein 1 isoform X2 [Anser cygnoides domesticus]	GO:0001937(negative regulation of endothelial cell proliferation);GO:0002576(platelet degranulation);GO:0005515(protein binding);GO:0005543(phospholipid binding);GO:0005576(extracellular region);GO:0005615(extracellular space);GO:0005886(plasma membrane);GO:0006641(triglyceride metabolic process);GO:0007568(aging);GO:0007597(blood coagulation, intrinsic pathway);GO:0008201(heparin binding);GO:000…	NA	NA
circRNA1325	1.29822	0.582611	2.44693	1.33893	1.00024	0.664657	12	6	24	13	9	7	0.526818	up	0.434764	1	no	NW_013185700.1	277951	294188	-	1	intergenic	intergenic_circRNA	intergenic_circRNA	NW_013185700.1:277950-294188	NA	NA	NA	NA
circRNA1365	20.0143	23.887	23.5517	0	20.7828	14.8124	185	246	231	0	187	156	0.922202	up	0.437268	1	no	NW_013186119.1	84769	86237	-	1	intergenic	intergenic_circRNA	intergenic_circRNA	NW_013186119.1:84768-86237	NA	NA	NA	NA
circRNA1454	1.73096	0.582611	0.9176	0.41198	0	1.13941	16	6	9	4	0	12	1.0585	up	0.437273	1	no	NW_013185790.1	1316113	1326655	+	5	circRNA	XM_013192287.1	PTBP3	NW_013185790.1:1313122-1316112|NW_013185790.1:1326655-1327284	PREDICTED: polypyrimidine tract-binding protein 3 isoform X1 [Anser cygnoides domesticus]	GO:0000166(nucleotide binding);GO:0003723(RNA binding);GO:0005634(nucleus);GO:0006397(mRNA processing);GO:0008380(RNA splicing);GO:0009653(anatomical structure morphogenesis);GO:0033119(negative regulation of RNA splicing);GO:0043249(erythrocyte maturation);GO:0045595(regulation of cell differentiation)	NA	NA
ciRNA450	0.540927	1.16522	0.713689	0.720964	0.444552	0.379804	5	12	7	7	4	4	0.647004	up	0.438234	1	no	NW_013185714.1	184414	184585	+	1	ciRNA	XM_013183785.1	SASH3	NW_013185714.1:184413-184613	PREDICTED: SAM and SH3 domain-containing protein 3 isoform X2 [Anser cygnoides domesticus]	GO:0002639(positive regulation of immunoglobulin production);GO:0002726(positive regulation of T cell cytokine production);GO:0005634(nucleus);GO:0005737(cytoplasm);GO:0030890(positive regulation of B cell proliferation);GO:0032729(positive regulation of interferon-gamma production);GO:0032733(positive regulation of interleukin-10 production);GO:0032743(positive regulation of interleukin-2 produc…	NA	NA
circRNA1339	1.40641	0.582611	1.01956	0	1.00024	0.664657	13	6	10	0	9	7	0.853645	up	0.438411	1	no	NW_013185808.1	1279598	1280849	+	1	intergenic	intergenic_circRNA	intergenic_circRNA	NW_013185808.1:1279597-1280849	NA	NA	NA	NA
circRNA1995	0	0.194204	1.22347	0.308985	1.77821	1.51922	0	2	12	3	16	16	-1.34704	down	0.438545	1	no	NW_013185826.1	1377338	1383697	-	10	circRNA	XM_013194578.1	AASS	NW_013185826.1:1376837-1377337|NW_013185826.1:1383697-1384786	alpha-aminoadipic semialdehyde synthase, mitochondrial isoform X1 [Anas platyrhynchos]	GO:0005739(mitochondrion);GO:0019477(L-lysine catabolic process);GO:0047130(saccharopine dehydrogenase (NADP+, L-lysine-forming) activity);GO:0047131(saccharopine dehydrogenase (NAD+, L-glutamate-forming) activity);GO:0055114(oxidation-reduction process)	00310(Lysine degradation);01100(Metabolic pathways)	EC:1.5.1.9
circRNA1336	2.38008	0.971018	0.713689	1.9569	0.222276	0.379804	22	10	7	19	2	4	0.667608	up	0.439353	1	no	NW_013185802.1	354258	357013	+	1	intergenic	intergenic_circRNA	intergenic_circRNA	NW_013185802.1:354257-357013	NA	NA	NA	NA
ciRNA666	0.216371	0.388407	1.22347	0.308985	0.55569	0.284853	2	4	12	3	5	3	0.669417	up	0.439669	1	no	NW_013185659.1	8145292	8169732	+	1	ciRNA	XM_013199998.1	CRIM1	NW_013185659.1:8145291-8169732	PREDICTED: cysteine-rich motor neuron 1 protein [Anser cygnoides domesticus]	GO:0001558(regulation of cell growth);GO:0004867(serine-type endopeptidase inhibitor activity);GO:0005520(insulin-like growth factor binding);GO:0005576(extracellular region);GO:0010951(negative regulation of endopeptidase activity);GO:0016021(integral component of membrane)	NA	NA
circRNA2842	0	0	0.407822	0.514975	0.444552	0.569706	0	0	4	5	4	6	-1.9068	down	0.439925	1	no	NW_013185731.1	1777940	1789331	+	3	circRNA	XM_013186432.1	NCKAP5	NW_013185731.1:1753621-1777939|NW_013185731.1:1789331-1809518	PREDICTED: nck-associated protein 5 isoform X5 [Anser cygnoides domesticus]	GO:0005575(cellular_component);GO:0008150(biological_process)	NA	NA
circRNA471	1.08185	0.194204	1.63129	0.41198	0.444552	0.854559	10	2	16	4	4	9	0.764786	up	0.440977	1	no	NW_013185675.1	7711484	7712947	+	2	circRNA	XM_013176362.1	GPBP1L1	NW_013185675.1:7708665-7711483|NW_013185675.1:7712947-7716298	PREDICTED: vasculin-like protein 1 [Anser cygnoides domesticus]	GO:0003700(DNA binding transcription factor activity);GO:0005634(nucleus);GO:0006351(transcription, DNA-templated);GO:0006355(regulation of transcription, DNA-templated);GO:0045893(positive regulation of transcription, DNA-templated)	NA	NA
circRNA629	0.324556	0.194204	0.9176	0.308985	0.444552	0	3	2	9	3	4	0	0.930667	up	0.441269	1	no	NW_013185849.1	357219	357645	-	2	circRNA	XM_013195783.1	GPR180	NW_013185849.1:353508-357218|NW_013185849.1:357645-361610	PREDICTED: integral membrane protein GPR180 isoform X1 [Anser cygnoides domesticus]	GO:0007186(G-protein coupled receptor signaling pathway);GO:0016021(integral component of membrane);GO:0019236(response to pheromone);GO:0070062(extracellular exosome)	NA	NA
circRNA1259	0.324556	0.679713	0.305867	0.514975	1.88935	0.474755	3	7	3	5	17	5	-1.13589	down	0.441796	1	no	NW_013186011.1	264738	272165	-	4	circRNA	XM_013201334.1	CDC42	NW_013186011.1:258989-264737	PREDICTED: cell division control protein 42 homolog isoform X1 [Phaethon lepturus]	GO:0000322(storage vacuole);GO:0003161(cardiac conduction system development);GO:0003334(keratinocyte development);GO:0003924(GTPase activity);GO:0005525(GTP binding);GO:0005737(cytoplasm);GO:0005829(cytosol);GO:0005886(plasma membrane);GO:0005911(cell-cell junction);GO:0005912(adherens junction);GO:0005925(focal adhesion);GO:0006897(endocytosis);GO:0007088(regulation of mitotic nuclear division)…	04010(MAPK signaling pathway);04144(Endocytosis);04370(VEGF signaling pathway);04510(Focal adhesion);04520(Adherens junction);04530(Tight junction);04810(Regulation of actin cytoskeleton);04912(GnRH signaling pathway);05132(Salmonella infection)	NA
circRNA842	0.865482	0.0971018	0	0.102995	0.111138	0	8	1	0	1	1	0	2.16841	up	0.442752	1	no	NW_013185748.1	1005767	1007440	-	2	circRNA	XM_013188812.1	TRAF1	NW_013185748.1:1002243-1005766|NW_013185748.1:1007440-1010882	PREDICTED: TNF receptor-associated factor 1 isoform X2 [Anser cygnoides domesticus]	GO:0005164(tumor necrosis factor receptor binding);GO:0007165(signal transduction);GO:0008270(zinc ion binding);GO:0031625(ubiquitin protein ligase binding);GO:0031996(thioesterase binding);GO:0051092(positive regulation of NF-kappaB transcription factor activity);GO:2001236(regulation of extrinsic apoptotic signaling pathway)	04210(Apoptosis)	NA
circRNA1284	0.432741	0.388407	0	0.308985	0.444552	1.04446	4	4	0	3	4	11	-1.13068	down	0.443956	1	no	NW_013185717.1	225635	229458	-	3	circRNA	XM_013184518.1	EFR3B	NW_013185717.1:221435-225635|NW_013185717.1:229458-242826	PREDICTED: LOW QUALITY PROTEIN: protein EFR3 homolog B [Anser cygnoides domesticus]	GO:0005515(protein binding);GO:0005829(cytosol);GO:0005886(plasma membrane);GO:0046854(phosphatidylinositol phosphorylation)	NA	NA
ciRNA574	1.19004	0.194204	0.101956	0.514975	1.55593	0.854559	11	2	1	5	14	9	-0.977041	down	0.444923	1	no	NW_013185934.1	442174	442484	-	1	ciRNA	XM_013199695.1	NR2C2AP	NW_013185934.1:442152-442484	PREDICTED: nuclear receptor 2C2-associated protein, partial [Anser cygnoides domesticus]	GO:0005654(nucleoplasm);GO:0070062(extracellular exosome)	NA	NA
circRNA2191	0	1.06812	0	1.54492	1.11138	0.284853	0	11	0	15	10	3	-1.46131	down	0.445684	1	no	NC_023832.1	13988	14122	-	1	intergenic	intergenic_circRNA	intergenic_circRNA	NC_023832.1:13987-14122	NA	NA	NA	NA
circRNA718	0.108185	0	0	0.102995	0.666829	0	1	0	0	1	6	0	-2.83102	down	0.446259	1	no	NW_013186024.1	45238	53014	+	5	circRNA	XM_013201521.1	LOC106049289	NW_013186024.1:36072-45237|NW_013186024.1:53014-64220	PREDICTED: importin subunit alpha-5 [Anser cygnoides domesticus]	GO:0005643(nuclear pore);GO:0005654(nucleoplasm);GO:0005829(cytosol);GO:0006607(NLS-bearing protein import into nucleus);GO:0008139(nuclear localization sequence binding)	05132(Salmonella infection);05164(Influenza A)	NA
ciRNA1320	0	0	0.203911	0.514975	0.333414	0.094951	0	0	2	5	3	1	-2.20984	down	0.448315	1	no	NW_013186090.1	125287	125459	+	1	ciRNA	XM_013202198.1	EIF3G	NW_013186090.1:125286-125483	PREDICTED: eukaryotic translation initiation factor 3 subunit G, partial [Anser cygnoides domesticus]	GO:0000166(nucleotide binding);GO:0001731(formation of translation preinitiation complex);GO:0003743(translation initiation factor activity);GO:0005634(nucleus);GO:0005852(eukaryotic translation initiation factor 3 complex);GO:0006413(translational initiation);GO:0006446(regulation of translational initiation);GO:0016282(eukaryotic 43S preinitiation complex);GO:0033290(eukaryotic 48S preinitiatio…	03013(RNA transport)	NA
circRNA461	0.108185	0	0	0.102995	0	0.569706	1	0	0	1	0	6	-2.63646	down	0.448893	1	no	NW_013185675.1	894964	904208	+	4	circRNA	XM_013176211.1	TM2D1	NW_013185675.1:893093-894963|NW_013185675.1:904208-910319	PREDICTED: TM2 domain-containing protein 1 [Melopsittacus undulatus]	GO:0001540(amyloid-beta binding);GO:0004930(G-protein coupled receptor activity);GO:0005654(nucleoplasm);GO:0005887(integral component of plasma membrane);GO:0007186(G-protein coupled receptor signaling pathway);GO:0097190(apoptotic signaling pathway)	NA	NA
ciRNA1163	0	0.194204	0	0	0.222276	0.759608	0	2	0	0	2	8	-2.33798	down	0.450054	1	no	NW_013185840.1	1714620	1727543	-	1	ciRNA	XM_013195429.1	CDC42SE2	NW_013185840.1:1714619-1727543	PREDICTED: CDC42 small effector protein 2 isoform X1 [Anser cygnoides domesticus]	GO:0005198(structural molecule activity);GO:0005886(plasma membrane);GO:0007165(signal transduction);GO:0001891(phagocytic cup);GO:0005737(cytoplasm);GO:0005856(cytoskeleton);GO:0006909(phagocytosis);GO:0008360(regulation of cell shape);GO:0009966(regulation of signal transduction);GO:0042995(cell projection);GO:0070062(extracellular exosome)	NA	NA
circRNA2801	0	0	4.588	1.85391	0	0	0	0	45	18	0	0	1.3073	up	0.453564	1	no	NW_013186033.1	116292	117310	-	2	circRNA	XM_013201641.1	LOC106049357	NW_013186033.1:115665-116292|NW_013186033.1:117310-117741	PREDICTED: soluble scavenger receptor cysteine-rich domain-containing protein SSC5D-like [Anser cygnoides domesticus]	GO:0005044(scavenger receptor activity);GO:0005615(extracellular space);GO:0006898(receptor-mediated endocytosis);GO:0016021(integral component of membrane);GO:0030670(phagocytic vesicle membrane);GO:0070062(extracellular exosome)	NA	NA
circRNA1294	1.94734	1.94204	0.9176	1.75091	1.4448	0.189902	18	20	9	17	13	2	0.505712	up	0.456989	1	no	NW_013185751.1	374307	380159	+	2	circRNA	XM_013189170.1	ELF2	NW_013185751.1:391971-392982	PREDICTED: ETS-related transcription factor Elf-2 isoform X1 [Anser cygnoides domesticus]	GO:0000981(RNA polymerase II transcription factor activity, sequence-specific DNA binding);GO:0005634(nucleus);GO:0006357(regulation of transcription by RNA polymerase II);GO:0030154(cell differentiation);GO:0005654(nucleoplasm);GO:0005737(cytoplasm);GO:0043565(sequence-specific DNA binding);GO:0045892(negative regulation of transcription, DNA-templated);GO:0045893(positive regulation of transcri…	NA	NA
circRNA1394	0.540927	0	0.305867	0.514975	0.889105	0.474755	5	0	3	5	8	5	-1.14976	down	0.460904	1	no	NW_013185734.1	2673851	2680388	+	3	circRNA	XM_013186905.1	URI1	NW_013185734.1:2680388-2693622	unconventional prefoldin RPB5 interactor 1 isoform X1 [Anas platyrhynchos]	GO:0000122(negative regulation of transcription by RNA polymerase II);GO:0001558(regulation of cell growth);GO:0003682(chromatin binding);GO:0005665(DNA-directed RNA polymerase II, core complex);GO:0005739(mitochondrion);GO:0009615(response to virus);GO:0010923(negative regulation of phosphatase activity);GO:0019212(phosphatase inhibitor activity);GO:0051219(phosphoprotein binding);GO:0071363(cel…	NA	NA
circRNA185	0.865482	0.388407	1.12151	0.926954	0.333414	0.284853	8	4	11	9	3	3	0.620357	up	0.4627	1	no	NW_013185699.1	1901132	1907363	+	3	circRNA	XM_013181465.1	SLC9A9	NW_013185699.1:1876264-1901131|NW_013185699.1:1907363-1938299	PREDICTED: sodium/hydrogen exchanger 9 isoform X6 [Anser cygnoides domesticus]	GO:0006885(regulation of pH);GO:0015385(sodium:proton antiporter activity);GO:0016021(integral component of membrane);GO:0035725(sodium ion transmembrane transport);GO:0055037(recycling endosome);GO:1902600(proton transmembrane transport)	NA	NA
ciRNA846	0	0.0971018	0	0	0.333414	0.284853	0	1	0	0	3	3	-2.67066	down	0.463752	1	no	NW_013185733.1	3421170	3421537	+	1	ciRNA	XM_013186749.1	TCP1	NW_013185733.1:3421169-3421537	PREDICTED: T-complex protein 1 subunit alpha [Anser cygnoides domesticus]	GO:0000242(pericentriolar material);GO:0001669(acrosomal vesicle);GO:0002199(zona pellucida receptor complex);GO:0005524(ATP binding);GO:0005720(nuclear heterochromatin);GO:0005794(Golgi apparatus);GO:0005832(chaperonin-containing T-complex);GO:0005874(microtubule);GO:0006457(protein folding);GO:0007339(binding of sperm to zona pellucida);GO:0031625(ubiquitin protein ligase binding);GO:0043209(my…	NA	NA
circRNA1645	0	0.873916	0.101956	0.20599	0	0	0	9	1	2	0	0	2.24412	up	0.464408	1	no	NW_013185833.1	201303	214017	-	3	circRNA	XM_013194999.1	DIS3L2	NW_013185833.1:175794-201302|NW_013185833.1:214017-231396	PREDICTED: DIS3-like exonuclease 2 [Anser cygnoides domesticus]	GO:0000175(3'-5'-exoribonuclease activity);GO:0000176(nuclear exosome (RNase complex));GO:0000177(cytoplasmic exosome (RNase complex));GO:0000287(magnesium ion binding);GO:0000932(P-body);GO:0006364(rRNA processing);GO:0006402(mRNA catabolic process);GO:0008266(poly(U) RNA binding);GO:0008285(negative regulation of cell proliferation);GO:0010587(miRNA catabolic process);GO:0016075(rRNA catabolic …	NA	NA
circRNA1146	1.08185	2.13624	1.42738	0.308985	0.777967	1.80407	10	22	14	3	7	19	0.684246	up	0.46832	1	no	NW_013185714.1	180806	181266	+	3	circRNA	XM_013183617.1	XPNPEP2	NW_013185714.1:180673-180806|NW_013185714.1:181266-181461	PREDICTED: xaa-Pro aminopeptidase 2, partial [Anser cygnoides domesticus]	GO:0016787(hydrolase activity);GO:0046872(metal ion binding);GO:0070062(extracellular exosome)	NA	EC:3.4.11.9
circRNA415	0.432741	0.485509	0	0.20599	0	0	4	5	0	2	0	0	2.15631	up	0.468523	1	no	NW_013185669.1	7746848	7757938	+	3	circRNA	XM_013174638.1	VTI1A	NW_013185669.1:7704918-7746847|NW_013185669.1:7757938-7853638	PREDICTED: vesicle transport through interaction with t-SNAREs homolog 1A [Anser cygnoides domesticus]	GO:0000149(SNARE binding);GO:0005484(SNAP receptor activity);GO:0005789(endoplasmic reticulum membrane);GO:0005794(Golgi apparatus);GO:0006623(protein targeting to vacuole);GO:0006888(ER to Golgi vesicle-mediated transport);GO:0006891(intra-Golgi vesicle-mediated transport);GO:0006896(Golgi to vacuole transport);GO:0012507(ER to Golgi transport vesicle membrane);GO:0031201(SNARE complex);GO:00319…	04130(SNARE interactions in vesicular transport)	NA
circRNA264	0.324556	0	0.305867	0	0.111138	0	3	0	3	0	1	0	2.50397	up	0.469803	1	no	NW_013185852.1	285562	292380	+	4	circRNA	XM_013195951.1	CEP78	NW_013185852.1:283293-285561|NW_013185852.1:292380-294330	PREDICTED: centrosomal protein of 78 kDa [Anser cygnoides domesticus]	GO:0005813(centrosome)	NA	NA
circRNA1806	0	0.0971018	0.101956	0.20599	0.666829	0	0	1	1	2	6	0	-2.1325	down	0.473681	1	no	NW_013185655.1	9037448	9050078	-	3	circRNA	XM_013179956.1	SLC2A9	NW_013185655.1:9017428-9037447|NW_013185655.1:9050078-9055698	PREDICTED: solute carrier family 2, facilitated glucose transporter member 9 [Anser cygnoides domesticus]	GO:0005355(glucose transmembrane transporter activity);GO:0005886(plasma membrane);GO:0016021(integral component of membrane);GO:0046415(urate metabolic process);GO:1904659(glucose transmembrane transport)	NA	NA
circRNA1249	0.540927	0.388407	0	0	0	0.189902	5	4	0	0	0	2	2.29094	up	0.473707	1	no	NW_013185736.1	2924227	2924409	+	1	circRNA	XM_013187154.1	LOC106039769	NW_013185736.1:2923985-2924073	PREDICTED: apolipoprotein A-I, partial [Anser cygnoides domesticus]	GO:0001540(amyloid-beta binding);GO:0001932(regulation of protein phosphorylation);GO:0001935(endothelial cell proliferation);GO:0002740(negative regulation of cytokine secretion involved in immune response);GO:0005615(extracellular space);GO:0006656(phosphatidylcholine biosynthetic process);GO:0006695(cholesterol biosynthetic process);GO:0007186(G-protein coupled receptor signaling pathway);GO:0…	03320(PPAR signaling pathway)	NA
circRNA2465	0	0	0.101956	0	0.444552	0.189902	0	0	1	0	4	2	-2.63758	down	0.480375	1	no	NW_013185663.1	12239325	12246081	+	5	circRNA	XM_013172502.1	COPS5	NW_013185663.1:12236719-12239324|NW_013185663.1:12246081-12248958	PREDICTED: COP9 signalosome complex subunit 5 [Anser cygnoides domesticus]	GO:0004843(thiol-dependent ubiquitin-specific protease activity);GO:0005654(nucleoplasm);GO:0008021(synaptic vesicle);GO:0008180(COP9 signalosome);GO:0008237(metallopeptidase activity);GO:0016579(protein deubiquitination);GO:0045944(positive regulation of transcription by RNA polymerase II);GO:0046328(regulation of JNK cascade);GO:0051726(regulation of cell cycle);GO:1903894(regulation of IRE1-me…	NA	NA
circRNA1509	0	0.194204	0	0	0.333414	0.569706	0	2	0	0	3	6	-2.21735	down	0.481307	1	no	NW_013185999.1	257236	269948	+	5	circRNA	XM_013201146.1	LRP1	NW_013185999.1:256720-257235|NW_013185999.1:269948-283369	PREDICTED: prolow-density lipoprotein receptor-related protein 1 [Anser cygnoides domesticus]	GO:0005509(calcium ion binding);GO:0005905(clathrin-coated pit);GO:0006897(endocytosis);GO:0016021(integral component of membrane)	NA	NA
circRNA1675	0	0.388407	0.407822	0	0.222276	0	0	4	4	0	2	0	1.84083	up	0.48178	1	no	NW_013185733.1	1515155	1517802	-	3	circRNA	XR_001209323.1	LOC106039529	NW_013185733.1:1512357-1515154|NW_013185733.1:1517802-1530833	NA	NA	NA	NA
circRNA1033	2.27189	2.81595	1.8352	4.53178	3.44528	3.32329	21	29	18	44	31	35	-0.706888	down	0.48409	1	no	NW_013185672.1	9385058	9390036	-	2	circRNA	XM_013175325.1	REPS1	NW_013185672.1:9377273-9385057|NW_013185672.1:9390036-9394049	PREDICTED: ralBP1-associated Eps domain-containing protein 1 isoform X2 [Anser cygnoides domesticus]	GO:0005509(calcium ion binding);GO:0005886(plasma membrane);GO:0005905(clathrin-coated pit);GO:0017124(SH3 domain binding)	NA	NA
circRNA2324	0	0	0.203911	0.41198	0	0.474755	0	0	2	4	0	5	-2.12056	down	0.484954	1	no	NW_013185686.1	1504298	1505738	-	2	circRNA	XM_013179272.1	RREB1	NW_013185686.1:1491005-1504297|NW_013185686.1:1505738-1523516	PREDICTED: ras-responsive element-binding protein 1 isoform X4 [Anser cygnoides domesticus]	GO:0000122(negative regulation of transcription by RNA polymerase II);GO:0000979(RNA polymerase II core promoter sequence-specific DNA binding);GO:0003700(DNA binding transcription factor activity);GO:0005654(nucleoplasm);GO:0005730(nucleolus);GO:0005737(cytoplasm);GO:0010634(positive regulation of epithelial cell migration);GO:0046872(metal ion binding);GO:0070062(extracellular exosome);GO:19000…	NA	NA
ciRNA618	0.649112	0	0.203911	0.720964	1.4448	0	6	0	2	7	13	0	-1.34422	down	0.48547	1	no	NW_013186035.1	7330	7508	-	1	ciRNA	XM_013201648.1	HM13	NW_013186035.1:7305-7508	PREDICTED: minor histocompatibility antigen H13 [Anser cygnoides domesticus]	GO:0005765(lysosomal membrane);GO:0005791(rough endoplasmic reticulum);GO:0006465(signal peptide processing);GO:0009986(cell surface);GO:0030660(Golgi-associated vesicle membrane);GO:0031625(ubiquitin protein ligase binding);GO:0033619(membrane protein proteolysis);GO:0036513(Derlin-1 retrotranslocation complex);GO:0042500(aspartic endopeptidase activity, intramembrane cleaving);GO:0042803(protei…	NA	NA
circRNA1732	0	0.291305	0.509778	0	0	0.189902	0	3	5	0	0	2	2.0767	up	0.486809	1	no	NW_013185661.1	6140278	6181811	-	3	circRNA	XM_013171948.1	RFTN1	NW_013185661.1:6126432-6140277|NW_013185661.1:6181811-6186143	PREDICTED: raftlin isoform X2 [Anser cygnoides domesticus]	GO:0001765(membrane raft assembly);GO:0002457(T cell antigen processing and presentation);GO:0003725(double-stranded RNA binding);GO:0005768(endosome);GO:0005886(plasma membrane);GO:0032596(protein transport into membrane raft);GO:0032620(interleukin-17 production);GO:0033227(dsRNA transport);GO:0034138(toll-like receptor 3 signaling pathway);GO:0040007(growth);GO:0043330(response to exogenous ds…	NA	NA
circRNA2041	0	0.0971018	0.407822	0.102995	0	0	0	1	4	1	0	0	2.29349	up	0.487188	1	no	NW_013185732.1	2462403	2473673	-	4	circRNA	XM_013186586.1	TMEM56	NW_013185732.1:2460052-2462402|NW_013185732.1:2473673-2478063	PREDICTED: transmembrane protein 56 [Anser cygnoides domesticus]	GO:0016021(integral component of membrane)	NA	NA
circRNA418	0.432741	0	1.32542	0.514975	0	0.379804	4	0	13	5	0	4	0.974467	up	0.487514	1	no	NW_013185823.1	1267661	1274290	+	3	circRNA	XM_013194483.1	ARHGEF7	NW_013185823.1:1236044-1267660|NW_013185823.1:1274290-1280395	rho guanine nucleotide exchange factor 7 isoform X5 [Anas platyrhynchos]	GO:0000322(storage vacuole);GO:0002244(hematopoietic progenitor cell differentiation);GO:0005085(guanyl-nucleotide exchange factor activity);GO:0005089(Rho guanyl-nucleotide exchange factor activity);GO:0005515(protein binding);GO:0005737(cytoplasm);GO:0005829(cytosol);GO:0005886(plasma membrane);GO:0005925(focal adhesion);GO:0007030(Golgi organization);GO:0007264(small GTPase mediated signal tra…	04810(Regulation of actin cytoskeleton)	NA
circRNA687	12.0086	3.49567	8.46231	7.41563	3.55642	6.36172	111	36	83	72	32	67	0.467436	up	0.487765	1	no	NW_013185689.1	1992950	1996550	-	3	circRNA	XM_013179870.1	MTUS1	NW_013185689.1:1958945-1992949|NW_013185689.1:1996550-1999476	PREDICTED: microtubule-associated tumor suppressor 1 isoform X5 [Anser cygnoides domesticus]	GO:0005615(extracellular space)	NA	NA
circRNA1190	1.62278	0.873916	1.73324	0.720964	0.889105	1.32931	15	9	17	7	8	14	0.525124	up	0.488403	1	no	NW_013185840.1	1216228	1237622	-	3	circRNA	XM_013195415.1	AUH	NW_013185840.1:1164142-1216228|NW_013185840.1:1237622-1261649	PREDICTED: methylglutaconyl-CoA hydratase, mitochondrial [Anser cygnoides domesticus]	GO:0003730(mRNA 3'-UTR binding);GO:0004300(enoyl-CoA hydratase activity);GO:0004490(methylglutaconyl-CoA hydratase activity);GO:0008152(metabolic process)	00280(Valine, leucine and isoleucine degradation);01100(Metabolic pathways)	EC:4.2.1.18
ciRNA823	0	0.194204	0.203911	0	0.222276	0.94951	0	2	2	0	2	10	-1.55745	down	0.489347	1	no	NW_013185722.1	2533068	2533576	-	1	ciRNA	XM_013185120.1	LOC106038551	NW_013185722.1:2533032-2533576	PREDICTED: phosphatidylinositol-binding clathrin assembly protein isoform X6 [Anser cygnoides domesticus]	GO:0005737(cytoplasm);GO:0005844(polysome);GO:0007017(microtubule-based process);GO:0007021(tubulin complex assembly);GO:0015631(tubulin binding);GO:0016272(prefoldin complex);GO:0005545(1-phosphatidylinositol binding);GO:0030136(clathrin-coated vesicle);GO:0030276(clathrin binding);GO:0048268(clathrin coat assembly)	NA	NA
circRNA2289	0	0	0.9176	0	0.111138	0.094951	0	0	9	0	1	1	2.1546	up	0.489698	1	no	NW_013185993.1	190696	192677	-	2	circRNA	XM_013201078.1	TSPAN5	NW_013185993.1:188816-190695|NW_013185993.1:192677-202830	tetraspanin-5 [Bos taurus]	GO:0005887(integral component of plasma membrane);GO:0007166(cell surface receptor signaling pathway);GO:0019899(enzyme binding);GO:0045747(positive regulation of Notch signaling pathway);GO:0051604(protein maturation)	NA	NA
circRNA1405	5.19289	0	5.5056	0	4.77894	0	48	0	54	0	43	0	1.16265	up	0.490033	1	no	NW_013185902.1	1102595	1102904	+	1	circRNA	XM_013198602.1	SLC45A1	NW_013185902.1:1101579-1102407|NW_013185902.1:1103146-1104272	PREDICTED: LOW QUALITY PROTEIN: proton-associated sugar transporter A [Anser cygnoides domesticus]	GO:0016021(integral component of membrane);GO:0055085(transmembrane transport)	NA	NA
circRNA2613	0	0	0.305867	0.720964	0.55569	0	0	0	3	7	5	0	-2.06139	down	0.490222	1	no	NW_013185716.1	4304201	4305265	+	2	circRNA	XM_013184231.1	NCKIPSD	NW_013185716.1:4293854-4304200|NW_013185716.1:4305265-4308953	PREDICTED: NCK-interacting protein with SH3 domain isoform X5 [Anser cygnoides domesticus]	GO:0008180(COP9 signalosome);GO:0010976(positive regulation of neuron projection development)	NA	NA
ciRNA1158	0	0.679713	0.407822	0.926954	1.33366	0.284853	0	7	4	9	12	3	-1.22687	down	0.490433	1	no	NW_013185674.1	8952149	8952571	-	1	ciRNA	XM_013176081.1	LOC106032875	NW_013185674.1:8952126-8952571	PREDICTED: ovoinhibitor-like [Anser cygnoides domesticus]	GO:0002020(protease binding);GO:0004867(serine-type endopeptidase inhibitor activity);GO:0005515(protein binding);GO:0005576(extracellular region);GO:0010951(negative regulation of endopeptidase activity);GO:0019870(potassium channel inhibitor activity)	NA	NA
circRNA844	0.216371	0.679713	0.305867	0.102995	0.222276	0.284853	2	7	3	1	2	3	0.978202	up	0.490727	1	no	NW_013185748.1	1940486	1965353	-	4	circRNA	XM_013188689.1	DENND1A	NW_013185748.1:1912790-1940485|NW_013185748.1:1965353-1973200	PREDICTED: DENN domain-containing protein 1A [Anser cygnoides domesticus]	GO:0005829(cytosol);GO:0017112(Rab guanyl-nucleotide exchange factor activity);GO:0017124(SH3 domain binding);GO:0030425(dendrite);GO:0030665(clathrin-coated vesicle membrane);GO:0032483(regulation of Rab protein signal transduction);GO:0043025(neuronal cell body);GO:0043547(positive regulation of GTPase activity);GO:0045202(synapse);GO:0048488(synaptic vesicle endocytosis)	NA	NA
circRNA984	0.649112	0	1.8352	0.308985	1.11138	0	6	0	18	3	10	0	0.806584	up	0.491565	1	no	NW_013186000.1	79669	83022	-	2	circRNA	XM_013201164.1	SMARCD3	NW_013186000.1:62406-79668|NW_013186000.1:83022-88187	PREDICTED: SWI/SNF-related matrix-associated actin-dependent regulator of chromatin subfamily D member 3 isoform X7 [Anser cygnoides domesticus]	GO:0000790(nuclear chromatin);GO:0002052(positive regulation of neuroblast proliferation);GO:0003007(heart morphogenesis);GO:0003139(secondary heart field specification);GO:0003219(cardiac right ventricle formation);GO:0003407(neural retina development);GO:0003682(chromatin binding);GO:0005102(receptor binding);GO:0005634(nucleus);GO:0005654(nucleoplasm);GO:0005737(cytoplasm);GO:0006337(nucleosom…	NA	NA
circRNA1083	0.108185	0	0.101956	0.823959	0	0.094951	1	0	1	8	0	1	-2.12857	down	0.493528	1	no	NW_013185691.1	1197339	1229725	-	4	circRNA	XM_013180081.1	ME1	NW_013185691.1:1171754-1197338|NW_013185691.1:1229725-1277427	PREDICTED: NADP-dependent malic enzyme [Anser cygnoides domesticus]	GO:0004471(malate dehydrogenase (decarboxylating) (NAD+) activity);GO:0004473(malate dehydrogenase (decarboxylating) (NADP+) activity);GO:0005739(mitochondrion);GO:0006108(malate metabolic process);GO:0030145(manganese ion binding);GO:0051262(protein tetramerization);GO:0051287(NAD binding);GO:0055114(oxidation-reduction process);GO:1902031(regulation of NADP metabolic process)	00620(Pyruvate metabolism);01100(Metabolic pathways);01200(Carbon metabolism);03320(PPAR signaling pathway)	EC:1.1.1.40
circRNA1852	0	0.0971018	0.101956	0.823959	0.111138	0	0	1	1	8	1	0	-2.23193	down	0.493782	1	no	NW_013185659.1	14000871	14002823	-	2	circRNA	XR_001203353.1	TTC7A	NW_013185659.1:13993851-14000870|NW_013185659.1:14002823-14020145	PREDICTED: tetratricopeptide repeat protein 7A isoform X3 [Anser cygnoides domesticus]	GO:0005623(cell);GO:0006879(cellular iron ion homeostasis);GO:0030097(hemopoiesis)	NA	NA
ciRNA437	0.865482	0.291305	0.815645	0.720964	0.111138	0.379804	8	3	8	7	1	4	0.702697	up	0.493865	1	no	NW_013185708.1	5003247	5003397	+	1	ciRNA	XM_013182763.1	MAMDC4	NW_013185708.1:5003246-5003419	PREDICTED: apical endosomal glycoprotein [Anser cygnoides domesticus]	GO:0003674(molecular_function);GO:0005768(endosome);GO:0008150(biological_process);GO:0015031(protein transport);GO:0016020(membrane);GO:0016021(integral component of membrane)	NA	NA
circRNA689	0.757297	1.45653	1.8352	3.29584	1.55593	2.27883	7	15	18	32	14	24	-0.816448	down	0.494055	1	no	NW_013185689.1	4189695	4198970	-	2	circRNA	XM_013179827.1	SNX25	NW_013185689.1:4177150-4189694|NW_013185689.1:4198970-4203699	sorting nexin-25 isoform X2 [Anas platyrhynchos]	GO:0005768(endosome);GO:0030512(negative regulation of transforming growth factor beta receptor signaling pathway);GO:0032801(receptor catabolic process);GO:0034713(type I transforming growth factor beta receptor binding);GO:0035091(phosphatidylinositol binding);GO:0060394(negative regulation of pathway-restricted SMAD protein phosphorylation)	NA	NA
ciRNA432	0.108185	0.485509	0	0	0	0.094951	1	5	0	0	0	1	2.64446	up	0.495607	1	no	NW_013185708.1	74920	75654	+	1	ciRNA	XM_013182885.1	SLC25A25	NW_013185708.1:74919-75654	PREDICTED: calcium-binding mitochondrial carrier protein SCaMC-2 isoform X6 [Anser cygnoides domesticus]	GO:0002021(response to dietary excess);GO:0003735(structural constituent of ribosome);GO:0005509(calcium ion binding);GO:0005743(mitochondrial inner membrane);GO:0006412(translation);GO:0014823(response to activity);GO:0016021(integral component of membrane);GO:0032094(response to food);GO:0035264(multicellular organism growth);GO:0043010(camera-type eye development);GO:0045333(cellular respirati…	NA	NA
ciRNA629	0.865482	0	0	0.102995	0	0	8	0	0	1	0	0	3.07093	up	0.496224	1	no	NW_013185894.1	421568	421741	-	1	ciRNA	XM_013198148.1	LOC106046905	NW_013185894.1:421535-421741	PREDICTED: alpha-2-macroglobulin-like protein 1 [Anser cygnoides domesticus]	GO:0004866(endopeptidase inhibitor activity);GO:0005615(extracellular space);GO:0010951(negative regulation of endopeptidase activity)	NA	NA
circRNA1690	0	0.291305	0	0.926954	0	0.284853	0	3	0	9	0	3	-2.05656	down	0.4963	1	no	NW_013185731.1	1111576	1114005	-	3	circRNA	XM_013186441.1	CCNT2	NW_013185731.1:1105365-1111575|NW_013185731.1:1114005-1121464	PREDICTED: cyclin-T2 isoform X4 [Anser cygnoides domesticus]	GO:0000307(cyclin-dependent protein kinase holoenzyme complex);GO:0005634(nucleus);GO:0006351(transcription, DNA-templated);GO:0016538(cyclin-dependent protein serine/threonine kinase regulator activity);GO:0045737(positive regulation of cyclin-dependent protein serine/threonine kinase activity);GO:0045944(positive regulation of transcription by RNA polymerase II);GO:1901409(positive regulation o…	NA	NA
ciRNA444	0.865482	0.291305	0	0.308985	0	0	8	3	0	3	0	0	1.90452	up	0.49706	1	no	NW_013185972.1	194254	194464	+	1	ciRNA	XM_013200692.1	MAN2A2	NW_013185972.1:194253-194485	PREDICTED: LOW QUALITY PROTEIN: alpha-mannosidase 2x [Anser cygnoides domesticus]	GO:0000139(Golgi membrane);GO:0004559(alpha-mannosidase activity);GO:0006013(mannose metabolic process);GO:0006491(N-glycan processing);GO:0006517(protein deglycosylation)	00510(N-Glycan biosynthesis);00513(Various types of N-glycan biosynthesis);01100(Metabolic pathways)	EC:3.2.1.114
circRNA266	0.865482	0	0	0	0.111138	0	8	0	0	0	1	0	2.96115	up	0.498663	1	no	NW_013185713.1	1158319	1169167	+	7	circRNA	XM_013183524.1	GREB1L	NW_013185713.1:1156358-1158318|NW_013185713.1:1169167-1171747	PREDICTED: GREB1-like protein [Anser cygnoides domesticus]	GO:0016021(integral component of membrane)	NA	NA
[truncated: 10,367 more rows]

## Sheet: S VS. F
Accession	S1_srpbm	S2_srpbm	S3_srpbm	F1_srpbm	F2_srpbm	F3_srpbm	S1_count	S2_count	S3_count	F1_count	F2_count	F3_count	log2FoldChange	regulation	pvalue	qvalue	significant	chr	start	end	strand	exon Count	circType	isoformName	geneName	flankIntron	gene Discription	GO	KEGG	EC
[truncated: 11,079 more rows]

## Sheet: S VS. P
Accession	S1_srpbm	S2_srpbm	S3_srpbm	P1_srpbm	P2_srpbm	P3_srpbm	S1_count	S2_count	S3_count	P1_count	P2_count	P3_count	log2FoldChange	regulation	pvalue	qvalue	significant	chr	start	end	strand	exon Count	circType	isoformName	geneName	flankIntron	gene Discription	GO	KEGG	EC
[truncated: 11,079 more rows]
