# Supplementary material for: Molecular Mechanisms of circRNA–miRNA–mRNA Interactions in the Regulation of Goose Liver Development
Source: Animals (Basel). 2024 Mar 8;14(6):839. doi: 10.3390/ani14060839 (PMC10967295; doi:10.3390/ani14060839)
Supplement: Supplementary file 1 [file animals-14-00839-s001.zip › Supplementary Table S2.List of the GO analysis of the source genes of DEcircRNAs during goose liver development.xlsx]

## Sheet: F VS. P
GO_ID	GO_Term	GO_function	GO_class	Genes	S gene number	TS gene number	B gene number	TB gene number	pvalue
GO:0003333	amino acid transmembrane transport	biological_process	11	circRNA3704(SLC6A6);ciRNA46(SLC38A2)	2	40	8	4368	0.00221144
GO:0007186	G-protein coupled receptor signaling pathway	biological_process	5	circRNA1248(LOC106039769);circRNA3094(VIPR1);ciRNA2124(ADRBK1)	3	40	37	4368	0.00445658
GO:0018158	protein oxidation	biological_process	9	circRNA1248(LOC106039769)	1	40	1	4368	0.00915751
GO:0032489	regulation of Cdc42 protein signal transduction	biological_process	12	circRNA1248(LOC106039769)	1	40	1	4368	0.00915751
GO:0047451	3-hydroxyoctanoyl-[acyl-carrier-protein] dehydratase activity	molecular_function	8	ciRNA28(FASN)	1	40	1	4368	0.00915751
GO:0003844	1,4-alpha-glucan branching enzyme activity	molecular_function	7	circRNA3021(GBE1)	1	40	1	4368	0.00915751
GO:0061833	protein localization to tricellular tight junction	biological_process	7	circRNA1105(MAPK9)	1	40	1	4368	0.00915751
GO:0002740	negative regulation of cytokine secretion involved in immune response	biological_process	9	circRNA1248(LOC106039769)	1	40	1	4368	0.00915751
GO:0004314	[acyl-carrier-protein] S-malonyltransferase activity	molecular_function	8	ciRNA28(FASN)	1	40	1	4368	0.00915751
GO:0061357	positive regulation of Wnt protein secretion	biological_process	8	circRNA1236(WLS)	1	40	1	4368	0.00915751
GO:0047117	enoyl-[acyl-carrier-protein] reductase (NADPH, A-specific) activity	molecular_function	7	ciRNA28(FASN)	1	40	1	4368	0.00915751
GO:0034115	negative regulation of heterotypic cell-cell adhesion	biological_process	8	circRNA1248(LOC106039769)	1	40	1	4368	0.00915751
GO:0004320	oleoyl-[acyl-carrier-protein] hydrolase activity	molecular_function	9	ciRNA28(FASN)	1	40	1	4368	0.00915751
GO:0070653	high-density lipoprotein particle receptor binding	molecular_function	7	circRNA1248(LOC106039769)	1	40	1	4368	0.00915751
GO:0016295	myristoyl-[acyl-carrier-protein] hydrolase activity	molecular_function	9	ciRNA28(FASN)	1	40	1	4368	0.00915751
GO:0032308	positive regulation of prostaglandin secretion	biological_process	10	circRNA1105(MAPK9)	1	40	1	4368	0.00915751
GO:0000164	protein phosphatase type 1 complex	cellular_component	5	circRNA1149(PPP1R15B)	1	40	1	4368	0.00915751
GO:0014075	response to amine	biological_process	7	circRNA1105(MAPK9)	1	40	1	4368	0.00915751
GO:0033605	positive regulation of catecholamine secretion	biological_process	9	ciRNA2124(ADRBK1)	1	40	1	4368	0.00915751
GO:0008211	glucocorticoid metabolic process	biological_process	7	circRNA1248(LOC106039769)	1	40	1	4368	0.00915751
GO:0010903	negative regulation of very-low-density lipoprotein particle remodeling	biological_process	8	circRNA1248(LOC106039769)	1	40	1	4368	0.00915751
GO:0004313	[acyl-carrier-protein] S-acetyltransferase activity	molecular_function	8	ciRNA28(FASN)	1	40	1	4368	0.00915751
GO:0007274	neuromuscular synaptic transmission	biological_process	10	ciRNA2116(FCHSD1)	1	40	1	4368	0.00915751
GO:0045988	negative regulation of striated muscle contraction	biological_process	10	ciRNA2124(ADRBK1)	1	40	1	4368	0.00915751
GO:0071417	cellular response to organonitrogen compound	biological_process	7	ciRNA2147(NR1H4)	1	40	1	4368	0.00915751
GO:0004317	3-hydroxypalmitoyl-[acyl-carrier-protein] dehydratase activity	molecular_function	8	ciRNA28(FASN)	1	40	1	4368	0.00915751
GO:0045723	positive regulation of fatty acid biosynthetic process	biological_process	9	circRNA1248(LOC106039769)	1	40	1	4368	0.00915751
GO:0004459	L-lactate dehydrogenase activity	molecular_function	7	ciRNA628(LOC106042616)	1	40	1	4368	0.00915751
GO:0010770	positive regulation of cell morphogenesis involved in differentiation	biological_process	9	circRNA1105(MAPK9)	1	40	1	4368	0.00915751
GO:0051346	negative regulation of hydrolase activity	biological_process	7	circRNA1248(LOC106039769)	1	40	1	4368	0.00915751
GO:0031177	phosphopantetheine binding	molecular_function	6	ciRNA28(FASN)	1	40	1	4368	0.00915751
GO:2001250	positive regulation of ammonia assimilation cycle	biological_process	7	ciRNA2147(NR1H4)	1	40	1	4368	0.00915751
GO:0038181	bile acid receptor activity	molecular_function	5	ciRNA2147(NR1H4)	1	40	1	4368	0.00915751
GO:0060354	negative regulation of cell adhesion molecule production	biological_process	7	circRNA1248(LOC106039769)	1	40	1	4368	0.00915751
GO:0060974	cell migration involved in heart formation	biological_process	8	ciRNA112(FN1)	1	40	1	4368	0.00915751
GO:0034366	spherical high-density lipoprotein particle	cellular_component	6	circRNA1248(LOC106039769)	1	40	1	4368	0.00915751
GO:0032100	positive regulation of appetite	biological_process	11	ciRNA28(FASN)	1	40	1	4368	0.00915751
GO:0050713	negative regulation of interleukin-1 beta secretion	biological_process	10	circRNA1248(LOC106039769)	1	40	1	4368	0.00915751
GO:0030300	regulation of intestinal cholesterol absorption	biological_process	10	circRNA1248(LOC106039769)	1	40	1	4368	0.00915751
GO:0060228	phosphatidylcholine-sterol O-acyltransferase activator activity	molecular_function	6	circRNA1248(LOC106039769)	1	40	1	4368	0.00915751
GO:0010873	positive regulation of cholesterol esterification	biological_process	10	circRNA1248(LOC106039769)	1	40	1	4368	0.00915751
GO:0003108	negative regulation of the force of heart contraction by chemical signal	biological_process	11	ciRNA2124(ADRBK1)	1	40	1	4368	0.00915751
GO:0044772	mitotic cell cycle phase transition	biological_process	6	circRNA506(NEK11)	1	40	1	4368	0.00915751
GO:0038185	intracellular bile acid receptor signaling pathway	biological_process	6	ciRNA2147(NR1H4)	1	40	1	4368	0.00915751
GO:0004316	3-oxoacyl-[acyl-carrier-protein] reductase (NADPH) activity	molecular_function	8	ciRNA28(FASN)	1	40	1	4368	0.00915751
GO:1902122	chenodeoxycholic acid binding	molecular_function	6	ciRNA2147(NR1H4)	1	40	1	4368	0.00915751
GO:0070262	peptidyl-serine dephosphorylation	biological_process	10	circRNA1149(PPP1R15B)	1	40	1	4368	0.00915751
GO:0004315	3-oxoacyl-[acyl-carrier-protein] synthase activity	molecular_function	8	ciRNA28(FASN)	1	40	1	4368	0.00915751
GO:0004319	enoyl-[acyl-carrier-protein] reductase (NADPH, B-specific) activity	molecular_function	8	ciRNA28(FASN)	1	40	1	4368	0.00915751
GO:0015734	taurine transport	biological_process	10	circRNA3704(SLC6A6)	1	40	1	4368	0.00915751
GO:0002029	desensitization of G-protein coupled receptor protein signaling pathway	biological_process	10	ciRNA2124(ADRBK1)	1	40	1	4368	0.00915751
GO:0043169	cation binding	molecular_function	5	circRNA3021(GBE1)	1	40	1	4368	0.00915751
GO:0035025	positive regulation of Rho protein signal transduction	biological_process	12	circRNA1248(LOC106039769)	1	40	1	4368	0.00915751
GO:0031694	alpha-2A adrenergic receptor binding	molecular_function	8	ciRNA2124(ADRBK1)	1	40	1	4368	0.00915751
GO:0031394	positive regulation of prostaglandin biosynthetic process	biological_process	12	circRNA1105(MAPK9)	1	40	1	4368	0.00915751
GO:0016296	palmitoyl-[acyl-carrier-protein] hydrolase activity	molecular_function	9	ciRNA28(FASN)	1	40	1	4368	0.00915751
GO:0034255	regulation of urea metabolic process	biological_process	8	ciRNA2147(NR1H4)	1	40	1	4368	0.00915751
GO:0005369	taurine:sodium symporter activity	molecular_function	7	circRNA3704(SLC6A6)	1	40	1	4368	0.00915751
GO:1990393	3M complex	cellular_component	4	circRNA700(FBXW8)	1	40	1	4368	0.00915751
GO:0034380	high-density lipoprotein particle assembly	biological_process	9	circRNA1248(LOC106039769)	1	40	1	4368	0.00915751
GO:0005975	carbohydrate metabolic process	biological_process	5	circRNA3021(GBE1);ciRNA628(LOC106042616)	2	40	20	4368	0.0140004
GO:0007258	JUN phosphorylation	biological_process	10	circRNA1105(MAPK9)	1	40	2	4368	0.0182332
GO:0019870	potassium channel inhibitor activity	molecular_function	7	circRNA3562(LOC106032875)	1	40	2	4368	0.0182332
GO:0032182	ubiquitin-like protein binding	molecular_function	5	circRNA2003(DCUN1D4)	1	40	2	4368	0.0182332
GO:1901990	regulation of mitotic cell cycle phase transition	biological_process	8	circRNA506(NEK11)	1	40	2	4368	0.0182332
GO:0007217	tachykinin receptor signaling pathway	biological_process	6	ciRNA2124(ADRBK1)	1	40	2	4368	0.0182332
GO:0045176	apical protein localization	biological_process	6	ciRNA112(FN1)	1	40	2	4368	0.0182332
GO:0031755	Edg-2 lysophosphatidic acid receptor binding	molecular_function	8	ciRNA2124(ADRBK1)	1	40	2	4368	0.0182332
GO:0021773	striatal medium spiny neuron differentiation	biological_process	9	circRNA1059(LOC106048154)	1	40	2	4368	0.0182332
GO:0070508	cholesterol import	biological_process	10	circRNA1248(LOC106039769)	1	40	2	4368	0.0182332
GO:0046470	phosphatidylcholine metabolic process	biological_process	9	circRNA1248(LOC106039769)	1	40	2	4368	0.0182332
GO:0070858	negative regulation of bile acid biosynthetic process	biological_process	11	ciRNA2147(NR1H4)	1	40	2	4368	0.0182332
GO:0090245	axis elongation involved in somitogenesis	biological_process	7	ciRNA112(FN1)	1	40	2	4368	0.0182332
GO:0071310	cellular response to organic substance	biological_process	6	circRNA1105(MAPK9)	1	40	2	4368	0.0182332
GO:0005328	neurotransmitter:sodium symporter activity	molecular_function	5	circRNA3704(SLC6A6)	1	40	2	4368	0.0182332
GO:0009612	response to mechanical stimulus	biological_process	5	circRNA1105(MAPK9)	1	40	2	4368	0.0182332
GO:0044309	neuron spine	cellular_component	6	circRNA1059(LOC106048154)	1	40	2	4368	0.0182332
GO:1900451	positive regulation of glutamate receptor signaling pathway	biological_process	9	circRNA1059(LOC106048154)	1	40	2	4368	0.0182332
GO:0019752	carboxylic acid metabolic process	biological_process	7	ciRNA628(LOC106042616)	1	40	2	4368	0.0182332
GO:0016316	phosphatidylinositol-3,4-bisphosphate 4-phosphatase activity	molecular_function	10	circRNA4(INPP4B)	1	40	2	4368	0.0182332
GO:0006836	neurotransmitter transport	biological_process	6	circRNA3704(SLC6A6)	1	40	2	4368	0.0182332
GO:0019079	viral genome replication	biological_process	7	ciRNA2124(ADRBK1)	1	40	2	4368	0.0182332
GO:0042157	lipoprotein metabolic process	biological_process	7	circRNA1248(LOC106039769)	1	40	2	4368	0.0182332
GO:0048170	positive regulation of long-term neuronal synaptic plasticity	biological_process	12	circRNA1059(LOC106048154)	1	40	2	4368	0.0182332
GO:0030325	adrenal gland development	biological_process	7	circRNA1248(LOC106039769)	1	40	2	4368	0.0182332
GO:0006089	lactate metabolic process	biological_process	9	ciRNA28(FASN)	1	40	2	4368	0.0182332
GO:0060999	positive regulation of dendritic spine development	biological_process	13	circRNA1059(LOC106048154)	1	40	2	4368	0.0182332
GO:0018206	peptidyl-methionine modification	biological_process	10	circRNA1248(LOC106039769)	1	40	2	4368	0.0182332
GO:1902475	L-alpha-amino acid transmembrane transport	biological_process	12	ciRNA294(LOC106031011)	1	40	2	4368	0.0182332
GO:0097113	AMPA glutamate receptor clustering	biological_process	9	circRNA1059(LOC106048154)	1	40	2	4368	0.0182332
GO:0004705	JUN kinase activity	molecular_function	11	circRNA1105(MAPK9)	1	40	2	4368	0.0182332
GO:0008656	cysteine-type endopeptidase activator activity involved in apoptotic process	molecular_function	8	circRNA1105(MAPK9)	1	40	2	4368	0.0182332
GO:0031467	Cul7-RING ubiquitin ligase complex	cellular_component	7	circRNA700(FBXW8)	1	40	2	4368	0.0182332
GO:0048312	intracellular distribution of mitochondria	biological_process	8	ciRNA579(CLUH)	1	40	2	4368	0.0182332
GO:0045178	basal part of cell	cellular_component	4	ciRNA112(FN1)	1	40	2	4368	0.0182332
GO:0047696	beta-adrenergic receptor kinase activity	molecular_function	8	ciRNA2124(ADRBK1)	1	40	2	4368	0.0182332
GO:0031573	intra-S DNA damage checkpoint	biological_process	9	circRNA506(NEK11)	1	40	2	4368	0.0182332
GO:0046686	response to cadmium ion	biological_process	7	circRNA1105(MAPK9)	1	40	2	4368	0.0182332
GO:0009314	response to radiation	biological_process	5	ciRNA1329(FANCG);ciRNA174(FANCG);ciRNA175(FANCG)	1	40	2	4368	0.0182332
GO:0006929	substrate-dependent cell migration	biological_process	7	ciRNA112(FN1)	1	40	2	4368	0.0182332
GO:0051770	positive regulation of nitric-oxide synthase biosynthetic process	biological_process	9	circRNA1105(MAPK9)	1	40	2	4368	0.0182332
GO:0097117	guanylate kinase-associated protein clustering	biological_process	8	circRNA1059(LOC106048154)	1	40	2	4368	0.0182332
GO:0031102	neuron projection regeneration	biological_process	6	circRNA1248(LOC106039769)	1	40	2	4368	0.0182332
GO:0005049	nuclear export signal receptor activity	molecular_function	5	ciRNA54(LOC106044392)	1	40	2	4368	0.0182332
GO:0071276	cellular response to cadmium ion	biological_process	8	circRNA1105(MAPK9)	1	40	2	4368	0.0182332
GO:0008035	high-density lipoprotein particle binding	molecular_function	7	circRNA1248(LOC106039769)	1	40	2	4368	0.0182332
GO:0016740	transferase activity	molecular_function	4	circRNA1105(MAPK9);circRNA3021(GBE1)	2	40	23	4368	0.0183235
GO:0071322	cellular response to carbohydrate stimulus	biological_process	7	ciRNA1881(MLXIPL);ciRNA205(MLXIPL);ciRNA833(MLXIPL)	1	40	3	4368	0.0272279
GO:0051180	vitamin transport	biological_process	6	circRNA1248(LOC106039769)	1	40	3	4368	0.0272279
GO:0097107	postsynaptic density assembly	biological_process	8	circRNA1059(LOC106048154)	1	40	3	4368	0.0272279
GO:0034191	apolipoprotein A-I receptor binding	molecular_function	7	circRNA1248(LOC106039769)	1	40	3	4368	0.0272279
GO:1901799	negative regulation of proteasomal protein catabolic process	biological_process	11	circRNA1411(GABARAPL2)	1	40	3	4368	0.0272279
GO:0033700	phospholipid efflux	biological_process	9	circRNA1248(LOC106039769)	1	40	3	4368	0.0272279
GO:0051006	positive regulation of lipoprotein lipase activity	biological_process	9	circRNA1248(LOC106039769)	1	40	3	4368	0.0272279
GO:0042627	chylomicron	cellular_component	5	circRNA1248(LOC106039769)	1	40	3	4368	0.0272279
GO:1900452	regulation of long term synaptic depression	biological_process	10	circRNA1059(LOC106048154)	1	40	3	4368	0.0272279
GO:0030160	GKAP/Homer scaffold activity	molecular_function	8	circRNA1059(LOC106048154)	1	40	3	4368	0.0272279
GO:0055091	phospholipid homeostasis	biological_process	9	circRNA1248(LOC106039769)	1	40	3	4368	0.0272279
GO:0031435	mitogen-activated protein kinase kinase kinase binding	molecular_function	8	circRNA1105(MAPK9)	1	40	3	4368	0.0272279
GO:0032722	positive regulation of chemokine production	biological_process	8	circRNA1105(MAPK9)	1	40	3	4368	0.0272279
GO:0043534	blood vessel endothelial cell migration	biological_process	10	circRNA1248(LOC106039769)	1	40	3	4368	0.0272279
GO:0097114	NMDA glutamate receptor clustering	biological_process	8	circRNA1059(LOC106048154)	1	40	3	4368	0.0272279
GO:0000421	autophagosome membrane	cellular_component	8	circRNA1411(GABARAPL2)	1	40	3	4368	0.0272279
GO:0001836	release of cytochrome c from mitochondria	biological_process	8	circRNA1105(MAPK9)	1	40	3	4368	0.0272279
GO:1900273	positive regulation of long-term synaptic potentiation	biological_process	9	circRNA1059(LOC106048154)	1	40	3	4368	0.0272279
GO:1903912	negative regulation of endoplasmic reticulum stress-induced eIF2 alpha phosphorylation	biological_process	11	circRNA1149(PPP1R15B)	1	40	3	4368	0.0272279
GO:0015179	L-amino acid transmembrane transporter activity	molecular_function	8	ciRNA294(LOC106031011)	1	40	3	4368	0.0272279
GO:2000969	positive regulation of AMPA receptor activity	biological_process	10	circRNA1059(LOC106048154)	1	40	3	4368	0.0272279
GO:0046965	retinoid X receptor binding	molecular_function	9	ciRNA2147(NR1H4)	1	40	3	4368	0.0272279
GO:0004553	hydrolase activity, hydrolyzing O-glycosyl compounds	molecular_function	6	circRNA3021(GBE1)	1	40	3	4368	0.0272279
GO:0017127	cholesterol transporter activity	molecular_function	6	circRNA1248(LOC106039769)	1	40	3	4368	0.0272279
GO:0004999	vasoactive intestinal polypeptide receptor activity	molecular_function	7	circRNA3094(VIPR1)	1	40	3	4368	0.0272279
GO:0004703	G-protein coupled receptor kinase activity	molecular_function	9	ciRNA2124(ADRBK1)	1	40	3	4368	0.0272279
GO:0006626	protein targeting to mitochondrion	biological_process	12	circRNA1105(MAPK9)	1	40	3	4368	0.0272279
GO:0051835	positive regulation of synapse structural plasticity	biological_process	8	circRNA1059(LOC106048154)	1	40	3	4368	0.0272279
GO:0005719	nuclear euchromatin	cellular_component	8	ciRNA2147(NR1H4)	1	40	3	4368	0.0272279
GO:0030833	regulation of actin filament polymerization	biological_process	8	ciRNA2116(FCHSD1)	1	40	3	4368	0.0272279
GO:0042158	lipoprotein biosynthetic process	biological_process	8	circRNA1248(LOC106039769)	1	40	3	4368	0.0272279
GO:0071803	positive regulation of podosome assembly	biological_process	8	circRNA1105(MAPK9)	1	40	3	4368	0.0272279
GO:0032232	negative regulation of actin filament bundle assembly	biological_process	7	circRNA1059(LOC106048154)	1	40	3	4368	0.0272279
GO:0045445	myoblast differentiation	biological_process	6	circRNA1248(LOC106039769)	1	40	4	4368	0.0361422
GO:0034361	very-low-density lipoprotein particle	cellular_component	6	circRNA1248(LOC106039769)	1	40	4	4368	0.0361422
GO:0005978	glycogen biosynthetic process	biological_process	10	circRNA3021(GBE1)	1	40	4	4368	0.0361422
GO:0043280	positive regulation of cysteine-type endopeptidase activity involved in apoptotic process	biological_process	10	circRNA1105(MAPK9)	1	40	4	4368	0.0361422
GO:0042297	vocal learning	biological_process	6	circRNA1059(LOC106048154)	1	40	4	4368	0.0361422
GO:0008757	S-adenosylmethionine-dependent methyltransferase activity	molecular_function	7	ciRNA109(LOC106034586)	1	40	4	4368	0.0361422
GO:0010804	negative regulation of tumor necrosis factor-mediated signaling pathway	biological_process	10	circRNA1248(LOC106039769)	1	40	4	4368	0.0361422
GO:0034372	very-low-density lipoprotein particle remodeling	biological_process	10	circRNA1248(LOC106039769)	1	40	4	4368	0.0361422
GO:0071625	vocalization behavior	biological_process	4	circRNA1059(LOC106048154)	1	40	4	4368	0.0361422
GO:0030902	hindbrain development	biological_process	5	circRNA1236(WLS)	1	40	4	4368	0.0361422
GO:0005614	interstitial matrix	cellular_component	6	ciRNA112(FN1)	1	40	4	4368	0.0361422
GO:0031396	regulation of protein ubiquitination	biological_process	10	circRNA1105(MAPK9)	1	40	4	4368	0.0361422
GO:0061001	regulation of dendritic spine morphogenesis	biological_process	10	circRNA1059(LOC106048154)	1	40	4	4368	0.0361422
GO:0060048	cardiac muscle contraction	biological_process	8	ciRNA2124(ADRBK1)	1	40	4	4368	0.0361422
GO:0097602	cullin family protein binding	molecular_function	5	circRNA2003(DCUN1D4)	1	40	4	4368	0.0361422
GO:0001935	endothelial cell proliferation	biological_process	5	circRNA1248(LOC106039769)	1	40	4	4368	0.0361422
GO:0031210	phosphatidylcholine binding	molecular_function	6	circRNA1248(LOC106039769)	1	40	4	4368	0.0361422
GO:0045116	protein neddylation	biological_process	11	circRNA2003(DCUN1D4)	1	40	4	4368	0.0361422
GO:0038095	Fc-epsilon receptor signaling pathway	biological_process	8	circRNA1105(MAPK9)	1	40	4	4368	0.0361422
GO:0006995	cellular response to nitrogen starvation	biological_process	9	circRNA1411(GABARAPL2)	1	40	4	4368	0.0361422
GO:1900271	regulation of long-term synaptic potentiation	biological_process	10	circRNA1059(LOC106048154)	1	40	4	4368	0.0361422
GO:0015293	symporter activity	molecular_function	7	ciRNA46(SLC38A2)	1	40	4	4368	0.0361422
GO:0045794	negative regulation of cell volume	biological_process	8	circRNA1059(LOC106048154)	1	40	4	4368	0.0361422
GO:0051090	regulation of DNA binding transcription factor activity	biological_process	9	circRNA1105(MAPK9)	1	40	4	4368	0.0361422
GO:0031017	exocrine pancreas development	biological_process	7	circRNA1236(WLS)	1	40	4	4368	0.0361422
GO:0005581	collagen trimer	cellular_component	4	circRNA3586(COL3A1)	1	40	4	4368	0.0361422
GO:0043691	reverse cholesterol transport	biological_process	10	circRNA1248(LOC106039769)	1	40	4	4368	0.0361422
GO:0048854	brain morphogenesis	biological_process	6	circRNA1059(LOC106048154)	1	40	4	4368	0.0361422
GO:0030863	cortical cytoskeleton	cellular_component	7	circRNA1161(EPB41)	1	40	4	4368	0.0361422
GO:0030670	phagocytic vesicle membrane	cellular_component	8	circRNA1125(LOC106049357);circRNA1126(LOC106049357)	1	40	4	4368	0.0361422
GO:0050775	positive regulation of dendrite morphogenesis	biological_process	10	circRNA700(FBXW8)	1	40	4	4368	0.0361422
GO:0009948	anterior/posterior axis specification	biological_process	6	circRNA1236(WLS)	1	40	4	4368	0.0361422
GO:0005623	cell	cellular_component	3	ciRNA112(FN1);ciRNA28(FASN)	2	40	34	4368	0.0381476
GO:0005615	extracellular space	cellular_component	4	circRNA1038(LOC106048076);circRNA1125(LOC106049357);circRNA1126(LOC106049357);circRNA1248(LOC106039769);circRNA1455(LOC106048076);ciRNA112(FN1)	4	40	141	4368	0.0387015
GO:0010951	negative regulation of endopeptidase activity	biological_process	11	circRNA1038(LOC106048076);circRNA1455(LOC106048076);circRNA3562(LOC106032875)	2	40	35	4368	0.0402292
GO:0010744	positive regulation of macrophage derived foam cell differentiation	biological_process	8	circRNA1105(MAPK9)	1	40	5	4368	0.0449768
GO:0051443	positive regulation of ubiquitin-protein transferase activity	biological_process	12	circRNA2003(DCUN1D4)	1	40	5	4368	0.0449768
GO:0051968	positive regulation of synaptic transmission, glutamatergic	biological_process	9	circRNA1059(LOC106048154)	1	40	5	4368	0.0449768
GO:0030534	adult behavior	biological_process	4	circRNA1059(LOC106048154)	1	40	5	4368	0.0449768
GO:0010898	positive regulation of triglyceride catabolic process	biological_process	9	circRNA1248(LOC106039769)	1	40	5	4368	0.0449768
GO:0005201	extracellular matrix structural constituent	molecular_function	4	circRNA3586(COL3A1)	1	40	5	4368	0.0449768
GO:0042542	response to hydrogen peroxide	biological_process	7	circRNA1149(PPP1R15B)	1	40	5	4368	0.0449768
GO:0016572	histone phosphorylation	biological_process	10	circRNA506(NEK11)	1	40	5	4368	0.0449768
GO:0060170	ciliary membrane	cellular_component	6	circRNA1059(LOC106048154)	1	40	5	4368	0.0449768
GO:0019433	triglyceride catabolic process	biological_process	10	circRNA1248(LOC106039769)	1	40	5	4368	0.0449768
GO:0030901	midbrain development	biological_process	5	circRNA1236(WLS)	1	40	5	4368	0.0449768
GO:0043240	Fanconi anaemia nuclear complex	cellular_component	4	ciRNA1329(FANCG);ciRNA174(FANCG);ciRNA175(FANCG)	1	40	5	4368	0.0449768
GO:0001541	ovarian follicle development	biological_process	6	ciRNA1329(FANCG);ciRNA174(FANCG);ciRNA175(FANCG)	1	40	5	4368	0.0449768
GO:0034375	high-density lipoprotein particle remodeling	biological_process	9	circRNA1248(LOC106039769)	1	40	5	4368	0.0449768
GO:0006656	phosphatidylcholine biosynthetic process	biological_process	10	circRNA1248(LOC106039769)	1	40	5	4368	0.0449768
GO:0034614	cellular response to reactive oxygen species	biological_process	7	circRNA1105(MAPK9)	1	40	5	4368	0.0449768
GO:0034605	cellular response to heat	biological_process	6	circRNA2163(CLPB)	1	40	5	4368	0.0449768
GO:0071347	cellular response to interleukin-1	biological_process	8	circRNA1105(MAPK9)	1	40	5	4368	0.0449768
GO:0043425	bHLH transcription factor binding	molecular_function	7	circRNA78(TCF12)	1	40	5	4368	0.0449768
GO:0034364	high-density lipoprotein particle	cellular_component	5	circRNA1248(LOC106039769)	1	40	5	4368	0.0449768
GO:0031589	cell-substrate adhesion	biological_process	5	ciRNA112(FN1)	1	40	5	4368	0.0449768
GO:0043005	neuron projection	cellular_component	5	circRNA1059(LOC106048154);circRNA1105(MAPK9)	2	40	38	4368	0.0467248
GO:0004672	protein kinase activity	molecular_function	7	circRNA1105(MAPK9);ciRNA2124(ADRBK1)	2	40	41	4368	0.0535782
GO:0070888	E-box binding	molecular_function	11	circRNA78(TCF12)	1	40	6	4368	0.0537325
GO:0008206	bile acid metabolic process	biological_process	7	ciRNA2147(NR1H4)	1	40	6	4368	0.0537325
GO:0036092	phosphatidylinositol-3-phosphate biosynthetic process	biological_process	11	circRNA4(INPP4B)	1	40	6	4368	0.0537325
GO:0031572	G2 DNA damage checkpoint	biological_process	8	circRNA506(NEK11)	1	40	6	4368	0.0537325
GO:0048666	neuron development	biological_process	6	circRNA1105(MAPK9)	1	40	6	4368	0.0537325
GO:0016746	transferase activity, transferring acyl groups	molecular_function	5	circRNA1011(DBT)	1	40	6	4368	0.0537325
GO:0035176	social behavior	biological_process	5	circRNA1059(LOC106048154)	1	40	6	4368	0.0537325
GO:2001235	positive regulation of apoptotic signaling pathway	biological_process	9	circRNA1105(MAPK9)	1	40	6	4368	0.0537325
GO:0006983	ER overload response	biological_process	6	circRNA1149(PPP1R15B)	1	40	6	4368	0.0537325
GO:0007213	G-protein coupled acetylcholine receptor signaling pathway	biological_process	6	ciRNA2124(ADRBK1)	1	40	6	4368	0.0537325
GO:0035556	intracellular signal transduction	biological_process	5	circRNA1105(MAPK9);circRNA506(NEK11);ciRNA73(DNMBP)	3	40	94	4368	0.0537834
GO:0008283	cell proliferation	biological_process	3	circRNA700(FBXW8);ciRNA112(FN1)	2	40	42	4368	0.0559382
GO:0016887	ATPase activity	molecular_function	9	circRNA2163(CLPB);ciRNA1347(LOC106049174)	2	40	42	4368	0.0559382
GO:0030054	cell junction	cellular_component	3	circRNA1059(LOC106048154);circRNA1161(EPB41)	2	40	44	4368	0.0607662
GO:0035255	ionotropic glutamate receptor binding	molecular_function	7	circRNA1059(LOC106048154)	1	40	7	4368	0.0624098
GO:0015297	antiporter activity	molecular_function	7	ciRNA294(LOC106031011)	1	40	7	4368	0.0624098
GO:0004707	MAP kinase activity	molecular_function	9	circRNA1105(MAPK9)	1	40	7	4368	0.0624098
GO:0015171	amino acid transmembrane transporter activity	molecular_function	7	ciRNA46(SLC38A2)	1	40	7	4368	0.0624098
GO:0001932	regulation of protein phosphorylation	biological_process	9	circRNA1248(LOC106039769)	1	40	7	4368	0.0624098
GO:0017147	Wnt-protein binding	molecular_function	5	circRNA1236(WLS)	1	40	7	4368	0.0624098
GO:0034644	cellular response to UV	biological_process	8	circRNA1105(MAPK9)	1	40	7	4368	0.0624098
GO:0048041	focal adhesion assembly	biological_process	9	ciRNA112(FN1)	1	40	7	4368	0.0624098
GO:0071363	cellular response to growth factor stimulus	biological_process	7	circRNA1105(MAPK9)	1	40	7	4368	0.0624098
GO:2000463	positive regulation of excitatory postsynaptic potential	biological_process	9	circRNA1059(LOC106048154)	1	40	7	4368	0.0624098
GO:0006695	cholesterol biosynthetic process	biological_process	9	circRNA1248(LOC106039769)	1	40	7	4368	0.0624098
GO:0070328	triglyceride homeostasis	biological_process	9	circRNA1248(LOC106039769)	1	40	8	4368	0.0710096
GO:0007612	learning	biological_process	5	circRNA1059(LOC106048154)	1	40	8	4368	0.0710096
GO:0045499	chemorepellent activity	molecular_function	7	circRNA1248(LOC106039769)	1	40	8	4368	0.0710096
GO:0007416	synapse assembly	biological_process	6	circRNA1059(LOC106048154)	1	40	8	4368	0.0710096
GO:0016757	transferase activity, transferring glycosyl groups	molecular_function	5	circRNA3021(GBE1)	1	40	8	4368	0.0710096
GO:0004866	endopeptidase inhibitor activity	molecular_function	7	circRNA1038(LOC106048076);circRNA1455(LOC106048076)	1	40	8	4368	0.0710096
GO:0060997	dendritic spine morphogenesis	biological_process	8	circRNA1059(LOC106048154)	1	40	8	4368	0.0710096
GO:0006814	sodium ion transport	biological_process	9	ciRNA46(SLC38A2)	1	40	8	4368	0.0710096
GO:0033344	cholesterol efflux	biological_process	10	circRNA1248(LOC106039769)	1	40	8	4368	0.0710096
GO:0042752	regulation of circadian rhythm	biological_process	5	circRNA1105(MAPK9)	1	40	8	4368	0.0710096
GO:0045429	positive regulation of nitric oxide biosynthetic process	biological_process	9	circRNA1105(MAPK9)	1	40	8	4368	0.0710096
GO:0046328	regulation of JNK cascade	biological_process	12	circRNA1105(MAPK9)	1	40	8	4368	0.0710096
GO:0007254	JNK cascade	biological_process	13	circRNA1105(MAPK9)	1	40	8	4368	0.0710096
GO:0031594	neuromuscular junction	cellular_component	4	ciRNA2116(FCHSD1)	1	40	8	4368	0.0710096
GO:0048511	rhythmic process	biological_process	3	circRNA1105(MAPK9)	1	40	8	4368	0.0710096
GO:0007286	spermatid development	biological_process	6	ciRNA1329(FANCG);ciRNA174(FANCG);ciRNA175(FANCG)	1	40	9	4368	0.0795325
GO:0046718	viral entry into host cell	biological_process	9	ciRNA2124(ADRBK1)	1	40	9	4368	0.0795325
GO:0043204	perikaryon	cellular_component	5	circRNA1105(MAPK9)	1	40	9	4368	0.0795325
GO:0005545	1-phosphatidylinositol binding	molecular_function	7	circRNA1161(EPB41)	1	40	9	4368	0.0795325
GO:0007005	mitochondrion organization	biological_process	6	ciRNA1329(FANCG);ciRNA174(FANCG);ciRNA175(FANCG)	1	40	9	4368	0.0795325
GO:0009636	response to toxic substance	biological_process	5	circRNA1105(MAPK9)	1	40	9	4368	0.0795325
GO:0001540	amyloid-beta binding	molecular_function	6	circRNA1248(LOC106039769)	1	40	9	4368	0.0795325
GO:0006919	activation of cysteine-type endopeptidase activity involved in apoptotic process	biological_process	11	circRNA1105(MAPK9)	1	40	9	4368	0.0795325
GO:0001707	mesoderm formation	biological_process	6	circRNA1236(WLS)	1	40	9	4368	0.0795325
GO:0019915	lipid storage	biological_process	5	circRNA1248(LOC106039769)	1	40	9	4368	0.0795325
GO:0045666	positive regulation of neuron differentiation	biological_process	10	circRNA78(TCF12)	1	40	9	4368	0.0795325
GO:0050728	negative regulation of inflammatory response	biological_process	9	circRNA1248(LOC106039769)	1	40	10	4368	0.0879791
GO:0006950	response to stress	biological_process	4	circRNA1105(MAPK9)	1	40	10	4368	0.0879791
GO:0050919	negative chemotaxis	biological_process	6	circRNA1248(LOC106039769)	1	40	10	4368	0.0879791
GO:0000422	autophagy of mitochondrion	biological_process	7	circRNA1411(GABARAPL2)	1	40	10	4368	0.0879791
GO:0031624	ubiquitin conjugating enzyme binding	molecular_function	7	circRNA2003(DCUN1D4)	1	40	10	4368	0.0879791
GO:0051496	positive regulation of stress fiber assembly	biological_process	8	circRNA1248(LOC106039769)	1	40	10	4368	0.0879791
GO:0030866	cortical actin cytoskeleton organization	biological_process	8	circRNA1161(EPB41)	1	40	10	4368	0.0879791
GO:0006633	fatty acid biosynthetic process	biological_process	10	ciRNA28(FASN)	1	40	10	4368	0.0879791
GO:0007613	memory	biological_process	5	circRNA1059(LOC106048154)	1	40	10	4368	0.0879791
GO:0005737	cytoplasm	cellular_component	5	circRNA1059(LOC106048154);circRNA1105(MAPK9);circRNA1474(ARHGAP15);circRNA3021(GBE1);circRNA4(INPP4B);ciRNA109(LOC106034586);ciRNA112(FN1);ciRNA2124(ADRBK1);ciRNA54(LOC106044392);ciRNA579(CLUH);ciRNA628(LOC106042616);ciRNA73(DNMBP)	12	40	879	4368	0.0898435
GO:0005044	scavenger receptor activity	molecular_function	4	circRNA1125(LOC106049357);circRNA1126(LOC106049357)	1	40	11	4368	0.0963501
GO:0031463	Cul3-RING ubiquitin ligase complex	cellular_component	7	circRNA513(KLHL18)	1	40	11	4368	0.0963501
GO:0031623	receptor internalization	biological_process	9	ciRNA2124(ADRBK1)	1	40	11	4368	0.0963501
GO:0007417	central nervous system development	biological_process	6	circRNA1105(MAPK9)	1	40	11	4368	0.0963501
GO:0071356	cellular response to tumor necrosis factor	biological_process	8	circRNA1105(MAPK9)	1	40	11	4368	0.0963501
GO:0005515	protein binding	molecular_function	4	circRNA1059(LOC106048154);circRNA1105(MAPK9);circRNA3562(LOC106032875);ciRNA177(VCP);ciRNA2124(ADRBK1)	5	40	269	4368	0.0965664
GO:0018105	peptidyl-serine phosphorylation	biological_process	10	circRNA1105(MAPK9);ciRNA2124(ADRBK1)	2	40	59	4368	0.100975
GO:1900026	positive regulation of substrate adhesion-dependent cell spreading	biological_process	10	circRNA1248(LOC106039769)	1	40	12	4368	0.104646
GO:0019005	SCF ubiquitin ligase complex	cellular_component	7	circRNA700(FBXW8)	1	40	12	4368	0.104646
GO:0001934	positive regulation of protein phosphorylation	biological_process	10	circRNA1105(MAPK9)	1	40	12	4368	0.104646
GO:0042645	mitochondrial nucleoid	cellular_component	4	circRNA1011(DBT)	1	40	12	4368	0.104646
GO:0000980	RNA polymerase II distal enhancer sequence-specific DNA binding	molecular_function	10	ciRNA2147(NR1H4)	1	40	12	4368	0.104646
GO:0015485	cholesterol binding	molecular_function	7	circRNA1248(LOC106039769)	1	40	12	4368	0.104646
GO:0071222	cellular response to lipopolysaccharide	biological_process	8	circRNA1105(MAPK9)	1	40	13	4368	0.112868
GO:0016567	protein ubiquitination	biological_process	11	circRNA513(KLHL18);circRNA700(FBXW8)	2	40	64	4368	0.115682
GO:0005576	extracellular region	cellular_component	3	circRNA3562(LOC106032875);circRNA3586(COL3A1)	2	40	64	4368	0.115682
GO:0003779	actin binding	molecular_function	6	circRNA1059(LOC106048154);circRNA1161(EPB41)	2	40	65	4368	0.118687
GO:0004722	protein serine/threonine phosphatase activity	molecular_function	9	circRNA1149(PPP1R15B)	1	40	14	4368	0.121016
GO:0008536	Ran GTPase binding	molecular_function	9	ciRNA54(LOC106044392)	1	40	14	4368	0.121016
GO:0007219	Notch signaling pathway	biological_process	6	ciRNA2147(NR1H4)	1	40	14	4368	0.121016
GO:0043197	dendritic spine	cellular_component	7	circRNA1059(LOC106048154)	1	40	14	4368	0.121016
GO:0006611	protein export from nucleus	biological_process	11	ciRNA54(LOC106044392)	1	40	15	4368	0.129091
GO:0000045	autophagosome assembly	biological_process	7	circRNA1411(GABARAPL2)	1	40	15	4368	0.129091
GO:0097110	scaffold protein binding	molecular_function	5	circRNA1059(LOC106048154)	1	40	15	4368	0.129091
GO:0043401	steroid hormone mediated signaling pathway	biological_process	6	ciRNA2147(NR1H4)	1	40	15	4368	0.129091
GO:0042632	cholesterol homeostasis	biological_process	9	circRNA1248(LOC106039769)	1	40	15	4368	0.129091
GO:0004842	ubiquitin-protein transferase activity	molecular_function	6	circRNA513(KLHL18);circRNA700(FBXW8)	2	40	70	4368	0.134004
GO:0003707	steroid hormone receptor activity	molecular_function	5	ciRNA2147(NR1H4)	1	40	16	4368	0.137094
GO:0002020	protease binding	molecular_function	6	circRNA3562(LOC106032875)	1	40	16	4368	0.137094
GO:0005604	basement membrane	cellular_component	6	ciRNA112(FN1)	1	40	16	4368	0.137094
GO:0003824	catalytic activity	molecular_function	3	circRNA3021(GBE1)	1	40	16	4368	0.137094
GO:0045211	postsynaptic membrane	cellular_component	5	circRNA1059(LOC106048154)	1	40	16	4368	0.137094
GO:0005643	nuclear pore	cellular_component	4	ciRNA54(LOC106044392)	1	40	16	4368	0.137094
GO:0005871	kinesin complex	cellular_component	5	ciRNA1347(LOC106049174)	1	40	17	4368	0.145025
GO:0031175	neuron projection development	biological_process	7	circRNA1105(MAPK9)	1	40	17	4368	0.145025
GO:0043547	positive regulation of GTPase activity	biological_process	8	circRNA1466(RAPGEF6);circRNA1474(ARHGAP15);ciRNA73(DNMBP)	3	40	148	4368	0.152378
GO:0016301	kinase activity	molecular_function	6	circRNA1105(MAPK9)	1	40	18	4368	0.152885
GO:0032259	methylation	biological_process	4	ciRNA109(LOC106034586)	1	40	18	4368	0.152885
GO:0031012	extracellular matrix	cellular_component	4	ciRNA112(FN1)	1	40	18	4368	0.152885
GO:0018107	peptidyl-threonine phosphorylation	biological_process	10	ciRNA2124(ADRBK1)	1	40	18	4368	0.152885
GO:0030139	endocytic vesicle	cellular_component	7	circRNA1248(LOC106039769)	1	40	18	4368	0.152885
GO:0032092	positive regulation of protein binding	biological_process	7	circRNA1161(EPB41)	1	40	18	4368	0.152885
GO:0031625	ubiquitin protein ligase binding	molecular_function	7	circRNA1011(DBT);circRNA1411(GABARAPL2)	2	40	77	4368	0.156152
GO:0090263	positive regulation of canonical Wnt signaling pathway	biological_process	10	circRNA1236(WLS)	1	40	19	4368	0.160675
GO:0016055	Wnt signaling pathway	biological_process	7	circRNA1236(WLS)	1	40	19	4368	0.160675
GO:0042493	response to drug	biological_process	5	circRNA1105(MAPK9)	1	40	19	4368	0.160675
GO:0005929	cilium	cellular_component	4	ciRNA2124(ADRBK1)	1	40	19	4368	0.160675
GO:0005887	integral component of plasma membrane	cellular_component	6	circRNA3704(SLC6A6);ciRNA294(LOC106031011);ciRNA46(SLC38A2)	3	40	154	4368	0.165654
GO:0005085	guanyl-nucleotide exchange factor activity	molecular_function	7	circRNA1466(RAPGEF6)	1	40	20	4368	0.168395
GO:0017124	SH3 domain binding	molecular_function	6	circRNA1059(LOC106048154)	1	40	20	4368	0.168395
GO:0007229	integrin-mediated signaling pathway	biological_process	6	circRNA1248(LOC106039769)	1	40	20	4368	0.168395
GO:0003777	microtubule motor activity	molecular_function	10	ciRNA1347(LOC106049174)	1	40	20	4368	0.168395
GO:0007411	axon guidance	biological_process	6	circRNA1059(LOC106048154)	1	40	21	4368	0.176045
GO:0003700	DNA binding transcription factor activity	molecular_function	4	circRNA78(TCF12);ciRNA1881(MLXIPL);ciRNA205(MLXIPL);ciRNA833(MLXIPL)	2	40	84	4368	0.178959
GO:0030246	carbohydrate binding	molecular_function	4	circRNA3021(GBE1)	1	40	22	4368	0.183627
GO:0005815	microtubule organizing center	cellular_component	6	ciRNA1347(LOC106049174)	1	40	22	4368	0.183627
GO:0005886	plasma membrane	cellular_component	4	circRNA1059(LOC106048154);circRNA1161(EPB41);circRNA1236(WLS);ciRNA112(FN1);ciRNA1329(FANCG);ciRNA174(FANCG);ciRNA175(FANCG);ciRNA2124(ADRBK1)	6	40	426	4368	0.189825
GO:0000165	MAPK cascade	biological_process	11	circRNA1059(LOC106048154)	1	40	23	4368	0.191141
GO:0004867	serine-type endopeptidase inhibitor activity	molecular_function	8	circRNA3562(LOC106032875)	1	40	23	4368	0.191141
GO:0000151	ubiquitin ligase complex	cellular_component	5	circRNA2003(DCUN1D4)	1	40	23	4368	0.191141
GO:0007018	microtubule-based movement	biological_process	5	ciRNA1347(LOC106049174)	1	40	23	4368	0.191141
GO:0010468	regulation of gene expression	biological_process	7	circRNA1105(MAPK9)	1	40	23	4368	0.191141
GO:0072562	blood microparticle	cellular_component	4	circRNA1248(LOC106039769)	1	40	24	4368	0.198587
GO:0007030	Golgi organization	biological_process	6	circRNA700(FBXW8)	1	40	25	4368	0.205966
GO:0006898	receptor-mediated endocytosis	biological_process	8	circRNA1125(LOC106049357);circRNA1126(LOC106049357)	1	40	25	4368	0.205966
GO:0004674	protein serine/threonine kinase activity	molecular_function	8	circRNA1105(MAPK9);circRNA506(NEK11)	2	40	95	4368	0.215746
GO:0050821	protein stabilization	biological_process	6	circRNA1248(LOC106039769)	1	40	27	4368	0.220527
GO:0005198	structural molecule activity	molecular_function	3	circRNA1161(EPB41)	1	40	27	4368	0.220527
GO:0016787	hydrolase activity	molecular_function	4	ciRNA177(VCP)	1	40	27	4368	0.220527
GO:0055037	recycling endosome	cellular_component	8	ciRNA2116(FCHSD1)	1	40	28	4368	0.22771
GO:0005524	ATP binding	molecular_function	5	circRNA1105(MAPK9);circRNA2163(CLPB);circRNA506(NEK11);ciRNA1347(LOC106049174);ciRNA177(VCP);ciRNA2124(ADRBK1)	6	40	453	4368	0.229809
GO:0005089	Rho guanyl-nucleotide exchange factor activity	molecular_function	9	ciRNA73(DNMBP)	1	40	29	4368	0.234828
GO:0003729	mRNA binding	molecular_function	7	ciRNA579(CLUH)	1	40	29	4368	0.234828
GO:0043235	receptor complex	cellular_component	4	circRNA3094(VIPR1)	1	40	30	4368	0.241881
GO:0008152	metabolic process	biological_process	3	circRNA1011(DBT)	1	40	32	4368	0.2558
GO:0008360	regulation of cell shape	biological_process	8	circRNA1474(ARHGAP15)	1	40	32	4368	0.2558
GO:0019898	extrinsic component of membrane	cellular_component	4	circRNA1161(EPB41)	1	40	32	4368	0.2558
GO:0006468	protein phosphorylation	biological_process	9	circRNA1105(MAPK9);circRNA506(NEK11)	2	40	107	4368	0.256639
GO:0042802	identical protein binding	molecular_function	5	circRNA1059(LOC106048154);circRNA1248(LOC106039769)	2	40	110	4368	0.266918
GO:0007507	heart development	biological_process	6	ciRNA2124(ADRBK1)	1	40	34	4368	0.269468
GO:0035023	regulation of Rho protein signal transduction	biological_process	11	ciRNA73(DNMBP)	1	40	35	4368	0.276211
GO:0007166	cell surface receptor signaling pathway	biological_process	5	circRNA3094(VIPR1)	1	40	35	4368	0.276211
GO:0010628	positive regulation of gene expression	biological_process	8	circRNA1105(MAPK9)	1	40	35	4368	0.276211
GO:0007165	signal transduction	biological_process	4	circRNA1474(ARHGAP15);circRNA4(INPP4B)	2	40	115	4368	0.284057
GO:0006974	cellular response to DNA damage stimulus	biological_process	6	ciRNA1329(FANCG);ciRNA174(FANCG);ciRNA175(FANCG)	1	40	38	4368	0.296076
GO:0008017	microtubule binding	molecular_function	7	ciRNA1347(LOC106049174)	1	40	39	4368	0.302579
GO:0016310	phosphorylation	biological_process	7	circRNA1105(MAPK9)	1	40	40	4368	0.309023
GO:0048471	perinuclear region of cytoplasm	cellular_component	6	circRNA700(FBXW8);ciRNA112(FN1)	2	40	124	4368	0.314833
GO:0000978	RNA polymerase II proximal promoter sequence-specific DNA binding	molecular_function	10	circRNA78(TCF12)	1	40	41	4368	0.315409
GO:0005667	transcription factor complex	cellular_component	4	circRNA78(TCF12)	1	40	42	4368	0.321737
GO:0005802	trans-Golgi network	cellular_component	7	circRNA1236(WLS)	1	40	42	4368	0.321737
GO:0008022	protein C-terminus binding	molecular_function	5	circRNA1059(LOC106048154)	1	40	42	4368	0.321737
GO:0043065	positive regulation of apoptotic process	biological_process	9	circRNA1105(MAPK9)	1	40	43	4368	0.328009
GO:0008134	transcription factor binding	molecular_function	5	circRNA1105(MAPK9)	1	40	45	4368	0.340383
GO:0005874	microtubule	cellular_component	7	ciRNA1347(LOC106049174)	1	40	45	4368	0.340383
GO:0019899	enzyme binding	molecular_function	5	circRNA1248(LOC106039769)	1	40	49	4368	0.364468
GO:0005769	early endosome	cellular_component	8	circRNA1236(WLS)	1	40	50	4368	0.370353
GO:0007155	cell adhesion	biological_process	4	ciRNA112(FN1)	1	40	50	4368	0.370353
GO:0007264	small GTPase mediated signal transduction	biological_process	6	circRNA1466(RAPGEF6)	1	40	52	4368	0.381966
GO:0006366	transcription by RNA polymerase II	biological_process	9	ciRNA2147(NR1H4)	1	40	55	4368	0.398995
GO:0000139	Golgi membrane	cellular_component	7	circRNA1411(GABARAPL2)	1	40	56	4368	0.404569
GO:0005739	mitochondrion	cellular_component	6	circRNA1105(MAPK9);circRNA2163(CLPB);ciRNA1329(FANCG);ciRNA174(FANCG);ciRNA175(FANCG)	3	40	251	4368	0.406184
GO:0055114	oxidation-reduction process	biological_process	4	ciRNA28(FASN);ciRNA628(LOC106042616)	2	40	153	4368	0.411599
GO:0005730	nucleolus	cellular_component	6	circRNA506(NEK11);ciRNA1329(FANCG);ciRNA174(FANCG);ciRNA175(FANCG)	2	40	172	4368	0.471571
GO:0009986	cell surface	cellular_component	4	ciRNA112(FN1)	1	40	72	4368	0.487188
GO:0045944	positive regulation of transcription by RNA polymerase II	biological_process	10	circRNA78(TCF12);ciRNA2147(NR1H4)	2	40	178	4368	0.489788
GO:0006886	intracellular protein transport	biological_process	10	circRNA1236(WLS)	1	40	73	4368	0.491963
GO:0006357	regulation of transcription by RNA polymerase II	biological_process	9	ciRNA1881(MLXIPL);ciRNA205(MLXIPL);ciRNA833(MLXIPL)	1	40	73	4368	0.491963
GO:0045893	positive regulation of transcription, DNA-templated	biological_process	9	circRNA1105(MAPK9)	1	40	78	4368	0.515194
GO:0046982	protein heterodimerization activity	molecular_function	6	circRNA78(TCF12)	1	40	79	4368	0.519715
GO:0005829	cytosol	cellular_component	6	circRNA1059(LOC106048154);circRNA1105(MAPK9);circRNA1411(GABARAPL2);ciRNA2124(ADRBK1)	4	40	421	4368	0.547302
GO:0005096	GTPase activator activity	molecular_function	6	circRNA1474(ARHGAP15)	1	40	92	4368	0.574868
GO:0000166	nucleotide binding	molecular_function	5	circRNA1105(MAPK9)	1	40	104	4368	0.620266
GO:0000122	negative regulation of transcription by RNA polymerase II	biological_process	10	ciRNA2147(NR1H4)	1	40	119	4368	0.670406
GO:0042803	protein homodimerization activity	molecular_function	6	circRNA78(TCF12)	1	40	127	4368	0.694445
GO:0005622	intracellular	cellular_component	4	circRNA1466(RAPGEF6)	1	40	151	4368	0.756755
GO:0006351	transcription, DNA-templated	biological_process	8	circRNA78(TCF12)	1	40	155	4368	0.765856
GO:0008270	zinc ion binding	molecular_function	8	circRNA1059(LOC106048154);ciRNA2147(NR1H4)	2	40	301	4368	0.773662
GO:0005794	Golgi apparatus	cellular_component	6	circRNA700(FBXW8)	1	40	169	4368	0.795172
GO:0016020	membrane	cellular_component	3	circRNA1474(ARHGAP15);ciRNA2124(ADRBK1)	2	40	348	4368	0.840094
GO:0046872	metal ion binding	molecular_function	6	circRNA3586(COL3A1)	1	40	250	4368	0.906371
GO:0005634	nucleus	cellular_component	6	circRNA1105(MAPK9);circRNA2003(DCUN1D4);circRNA78(TCF12);ciRNA1881(MLXIPL);ciRNA205(MLXIPL);ciRNA833(MLXIPL)	4	40	708	4368	0.908309
GO:0005654	nucleoplasm	cellular_component	6	circRNA1105(MAPK9);circRNA506(NEK11)	2	40	475	4368	0.941977
GO:0016021	integral component of membrane	cellular_component	5	circRNA1125(LOC106049357);circRNA1126(LOC106049357);circRNA1236(WLS);circRNA3094(VIPR1)	3	40	677	4368	0.959603
GO:0070062	extracellular exosome	cellular_component	7	circRNA1125(LOC106049357);circRNA1126(LOC106049357);circRNA1248(LOC106039769)	2	40	541	4368	0.966971

## Sheet: S VS. F
GO_ID	GO_Term	GO_function	GO_class	Genes	S gene number	TS gene number	B gene number	TB gene number	pvalue
GO:0005044	scavenger receptor activity	molecular_function	4	circRNA1125(LOC106049357);ciRNA2109(LOC106049349)	2	18	11	4368	0.000863103
GO:0042493	response to drug	biological_process	5	circRNA1105(MAPK9);ciRNA2832(LOC106034087)	2	18	19	4368	0.00263155
GO:0061833	protein localization to tricellular tight junction	biological_process	7	circRNA1105(MAPK9)	1	18	1	4368	0.00412088
GO:0033540	fatty acid beta-oxidation using acyl-CoA oxidase	biological_process	12	ciRNA3754(ACOX1)	1	18	1	4368	0.00412088
GO:0016799	hydrolase activity, hydrolyzing N-glycosyl compounds	molecular_function	6	circRNA2617(MAN2A1)	1	18	1	4368	0.00412088
GO:0034753	nuclear aryl hydrocarbon receptor complex	cellular_component	6	ciRNA782(LOC106034444)	1	18	1	4368	0.00412088
GO:0032308	positive regulation of prostaglandin secretion	biological_process	10	circRNA1105(MAPK9)	1	18	1	4368	0.00412088
GO:0014075	response to amine	biological_process	7	circRNA1105(MAPK9)	1	18	1	4368	0.00412088
GO:0007033	vacuole organization	biological_process	6	circRNA2617(MAN2A1)	1	18	1	4368	0.00412088
GO:0010770	positive regulation of cell morphogenesis involved in differentiation	biological_process	9	circRNA1105(MAPK9)	1	18	1	4368	0.00412088
GO:0031394	positive regulation of prostaglandin biosynthetic process	biological_process	12	circRNA1105(MAPK9)	1	18	1	4368	0.00412088
GO:0004044	amidophosphoribosyltransferase activity	molecular_function	7	circRNA4099(PPAT)	1	18	1	4368	0.00412088
GO:0006898	receptor-mediated endocytosis	biological_process	8	circRNA1125(LOC106049357);ciRNA2109(LOC106049349)	2	18	25	4368	0.00454967
GO:0007258	JUN phosphorylation	biological_process	10	circRNA1105(MAPK9)	1	18	2	4368	0.00822572
GO:0004705	JUN kinase activity	molecular_function	11	circRNA1105(MAPK9)	1	18	2	4368	0.00822572
GO:0008656	cysteine-type endopeptidase activator activity involved in apoptotic process	molecular_function	8	circRNA1105(MAPK9)	1	18	2	4368	0.00822572
GO:0030111	regulation of Wnt signaling pathway	biological_process	8	ciRNA671(DCDC2)	1	18	2	4368	0.00822572
GO:0046686	response to cadmium ion	biological_process	7	circRNA1105(MAPK9)	1	18	2	4368	0.00822572
GO:0051770	positive regulation of nitric-oxide synthase biosynthetic process	biological_process	9	circRNA1105(MAPK9)	1	18	2	4368	0.00822572
GO:0006693	prostaglandin metabolic process	biological_process	10	ciRNA3754(ACOX1)	1	18	2	4368	0.00822572
GO:0070330	aromatase activity	molecular_function	7	ciRNA2832(LOC106034087)	1	18	2	4368	0.00822572
GO:0071310	cellular response to organic substance	biological_process	6	circRNA1105(MAPK9)	1	18	2	4368	0.00822572
GO:0006352	DNA-templated transcription, initiation	biological_process	8	ciRNA2315(LOC106033227)	1	18	2	4368	0.00822572
GO:0071276	cellular response to cadmium ion	biological_process	8	circRNA1105(MAPK9)	1	18	2	4368	0.00822572
GO:0009612	response to mechanical stimulus	biological_process	5	circRNA1105(MAPK9)	1	18	2	4368	0.00822572
GO:0032418	lysosome localization	biological_process	6	circRNA1112(TMEM106B)	1	18	2	4368	0.00822572
GO:0016316	phosphatidylinositol-3,4-bisphosphate 4-phosphatase activity	molecular_function	10	circRNA4(INPP4B)	1	18	2	4368	0.00822572
GO:0000308	cytoplasmic cyclin-dependent protein kinase holoenzyme complex	cellular_component	6	circRNA3953(CCNY)	1	18	2	4368	0.00822572
GO:0009116	nucleoside metabolic process	biological_process	8	circRNA4099(PPAT)	1	18	3	4368	0.0123146
GO:0060042	retina morphogenesis in camera-type eye	biological_process	5	circRNA2617(MAN2A1)	1	18	3	4368	0.0123146
GO:0016559	peroxisome fission	biological_process	7	ciRNA3754(ACOX1)	1	18	3	4368	0.0123146
GO:0004559	alpha-mannosidase activity	molecular_function	8	circRNA2617(MAN2A1)	1	18	3	4368	0.0123146
GO:0006013	mannose metabolic process	biological_process	8	circRNA2617(MAN2A1)	1	18	3	4368	0.0123146
GO:0006626	protein targeting to mitochondrion	biological_process	12	circRNA1105(MAPK9)	1	18	3	4368	0.0123146
GO:0050769	positive regulation of neurogenesis	biological_process	9	circRNA2617(MAN2A1)	1	18	3	4368	0.0123146
GO:0071803	positive regulation of podosome assembly	biological_process	8	circRNA1105(MAPK9)	1	18	3	4368	0.0123146
GO:0009113	purine nucleobase biosynthetic process	biological_process	10	circRNA4099(PPAT)	1	18	3	4368	0.0123146
GO:0031435	mitogen-activated protein kinase kinase kinase binding	molecular_function	8	circRNA1105(MAPK9)	1	18	3	4368	0.0123146
GO:0032722	positive regulation of chemokine production	biological_process	8	circRNA1105(MAPK9)	1	18	3	4368	0.0123146
GO:0007041	lysosomal transport	biological_process	7	circRNA1112(TMEM106B)	1	18	3	4368	0.0123146
GO:0016401	palmitoyl-CoA oxidase activity	molecular_function	8	ciRNA3754(ACOX1)	1	18	3	4368	0.0123146
GO:0001836	release of cytochrome c from mitochondria	biological_process	8	circRNA1105(MAPK9)	1	18	3	4368	0.0123146
GO:0019373	epoxygenase P450 pathway	biological_process	12	ciRNA2832(LOC106034087)	1	18	3	4368	0.0123146
GO:0007585	respiratory gaseous exchange	biological_process	4	circRNA2617(MAN2A1)	1	18	3	4368	0.0123146
GO:0008134	transcription factor binding	molecular_function	5	circRNA1105(MAPK9);ciRNA2315(LOC106033227)	2	18	45	4368	0.0143003
GO:0006091	generation of precursor metabolites and energy	biological_process	5	ciRNA3754(ACOX1)	1	18	4	4368	0.0163875
GO:0043280	positive regulation of cysteine-type endopeptidase activity involved in apoptotic process	biological_process	10	circRNA1105(MAPK9)	1	18	4	4368	0.0163875
GO:0051090	regulation of DNA binding transcription factor activity	biological_process	9	circRNA1105(MAPK9)	1	18	4	4368	0.0163875
GO:1900006	positive regulation of dendrite development	biological_process	12	circRNA1112(TMEM106B)	1	18	4	4368	0.0163875
GO:0051536	iron-sulfur cluster binding	molecular_function	5	circRNA4099(PPAT)	1	18	4	4368	0.0163875
GO:0006189	'de novo' IMP biosynthetic process	biological_process	13	circRNA4099(PPAT)	1	18	4	4368	0.0163875
GO:0006517	protein deglycosylation	biological_process	9	circRNA2617(MAN2A1)	1	18	4	4368	0.0163875
GO:0031396	regulation of protein ubiquitination	biological_process	10	circRNA1105(MAPK9)	1	18	4	4368	0.0163875
GO:0005520	insulin-like growth factor binding	molecular_function	6	ciRNA666(CRIM1)	1	18	4	4368	0.0163875
GO:0030670	phagocytic vesicle membrane	cellular_component	8	circRNA1125(LOC106049357)	1	18	4	4368	0.0163875
GO:1902017	regulation of cilium assembly	biological_process	10	ciRNA671(DCDC2)	1	18	4	4368	0.0163875
GO:0000038	very long-chain fatty acid metabolic process	biological_process	10	ciRNA3754(ACOX1)	1	18	4	4368	0.0163875
GO:0038095	Fc-epsilon receptor signaling pathway	biological_process	8	circRNA1105(MAPK9)	1	18	4	4368	0.0163875
GO:0010744	positive regulation of macrophage derived foam cell differentiation	biological_process	8	circRNA1105(MAPK9)	1	18	5	4368	0.0204446
GO:0016538	cyclin-dependent protein serine/threonine kinase regulator activity	molecular_function	7	circRNA3953(CCNY)	1	18	5	4368	0.0204446
GO:0008392	arachidonic acid epoxygenase activity	molecular_function	7	ciRNA2832(LOC106034087)	1	18	5	4368	0.0204446
GO:0009410	response to xenobiotic stimulus	biological_process	5	ciRNA782(LOC106034444)	1	18	5	4368	0.0204446
GO:0034614	cellular response to reactive oxygen species	biological_process	7	circRNA1105(MAPK9)	1	18	5	4368	0.0204446
GO:0071347	cellular response to interleukin-1	biological_process	8	circRNA1105(MAPK9)	1	18	5	4368	0.0204446
GO:0036092	phosphatidylinositol-3-phosphate biosynthetic process	biological_process	11	circRNA4(INPP4B)	1	18	6	4368	0.0244858
GO:0045737	positive regulation of cyclin-dependent protein serine/threonine kinase activity	biological_process	13	circRNA3953(CCNY)	1	18	6	4368	0.0244858
GO:0048286	lung alveolus development	biological_process	5	circRNA2617(MAN2A1)	1	18	6	4368	0.0244858
GO:0048666	neuron development	biological_process	6	circRNA1105(MAPK9)	1	18	6	4368	0.0244858
GO:0008395	steroid hydroxylase activity	molecular_function	6	ciRNA2832(LOC106034087)	1	18	6	4368	0.0244858
GO:0016746	transferase activity, transferring acyl groups	molecular_function	5	circRNA1011(DBT)	1	18	6	4368	0.0244858
GO:2001235	positive regulation of apoptotic signaling pathway	biological_process	9	circRNA1105(MAPK9)	1	18	6	4368	0.0244858
GO:0005576	extracellular region	cellular_component	3	ciRNA2109(LOC106049349);ciRNA666(CRIM1)	2	18	64	4368	0.0278078
GO:0034644	cellular response to UV	biological_process	8	circRNA1105(MAPK9)	1	18	7	4368	0.0285113
GO:0060828	regulation of canonical Wnt signaling pathway	biological_process	9	circRNA3953(CCNY)	1	18	7	4368	0.0285113
GO:0003995	acyl-CoA dehydrogenase activity	molecular_function	6	ciRNA3754(ACOX1)	1	18	7	4368	0.0285113
GO:0006491	N-glycan processing	biological_process	8	circRNA2617(MAN2A1)	1	18	7	4368	0.0285113
GO:0071363	cellular response to growth factor stimulus	biological_process	7	circRNA1105(MAPK9)	1	18	7	4368	0.0285113
GO:0004707	MAP kinase activity	molecular_function	9	circRNA1105(MAPK9)	1	18	7	4368	0.0285113
GO:0071949	FAD binding	molecular_function	7	ciRNA3754(ACOX1)	1	18	7	4368	0.0285113
GO:0045880	positive regulation of smoothened signaling pathway	biological_process	9	ciRNA671(DCDC2)	1	18	7	4368	0.0285113
GO:0052890	oxidoreductase activity, acting on the CH-CH group of donors, with a flavin as acceptor	molecular_function	6	ciRNA3754(ACOX1)	1	18	8	4368	0.0325211
GO:0042752	regulation of circadian rhythm	biological_process	5	circRNA1105(MAPK9)	1	18	8	4368	0.0325211
GO:0045429	positive regulation of nitric oxide biosynthetic process	biological_process	9	circRNA1105(MAPK9)	1	18	8	4368	0.0325211
GO:0046328	regulation of JNK cascade	biological_process	12	circRNA1105(MAPK9)	1	18	8	4368	0.0325211
GO:0048813	dendrite morphogenesis	biological_process	9	circRNA1112(TMEM106B)	1	18	8	4368	0.0325211
GO:0007254	JNK cascade	biological_process	13	circRNA1105(MAPK9)	1	18	8	4368	0.0325211
GO:0033539	fatty acid beta-oxidation using acyl-CoA dehydrogenase	biological_process	12	ciRNA3754(ACOX1)	1	18	8	4368	0.0325211
GO:0048511	rhythmic process	biological_process	3	circRNA1105(MAPK9)	1	18	8	4368	0.0325211
GO:0030522	intracellular receptor signaling pathway	biological_process	5	ciRNA782(LOC106034444)	1	18	9	4368	0.0365153
GO:0006919	activation of cysteine-type endopeptidase activity involved in apoptotic process	biological_process	11	circRNA1105(MAPK9)	1	18	9	4368	0.0365153
GO:0043204	perikaryon	cellular_component	5	circRNA1105(MAPK9)	1	18	9	4368	0.0365153
GO:0005669	transcription factor TFIID complex	cellular_component	7	ciRNA2315(LOC106033227)	1	18	9	4368	0.0365153
GO:0007005	mitochondrion organization	biological_process	6	circRNA2617(MAN2A1)	1	18	9	4368	0.0365153
GO:0009636	response to toxic substance	biological_process	5	circRNA1105(MAPK9)	1	18	9	4368	0.0365153
GO:0006950	response to stress	biological_process	4	circRNA1105(MAPK9)	1	18	10	4368	0.0404939
GO:0001558	regulation of cell growth	biological_process	6	ciRNA666(CRIM1)	1	18	11	4368	0.044457
GO:0007417	central nervous system development	biological_process	6	circRNA1105(MAPK9)	1	18	11	4368	0.044457
GO:0071356	cellular response to tumor necrosis factor	biological_process	8	circRNA1105(MAPK9)	1	18	11	4368	0.044457
GO:0003700	DNA binding transcription factor activity	molecular_function	4	ciRNA2315(LOC106033227);ciRNA782(LOC106034444)	2	18	84	4368	0.045812
GO:0016021	integral component of membrane	cellular_component	5	circRNA1112(TMEM106B);circRNA1125(LOC106049357);circRNA1405(SLC45A1);circRNA2617(MAN2A1);circRNA3706(TMEM56);ciRNA666(CRIM1)	6	18	677	4368	0.0478341
GO:0055088	lipid homeostasis	biological_process	7	ciRNA3754(ACOX1)	1	18	12	4368	0.0484046
GO:0042645	mitochondrial nucleoid	cellular_component	4	circRNA1011(DBT)	1	18	12	4368	0.0484046
GO:0000086	G2/M transition of mitotic cell cycle	biological_process	7	circRNA3953(CCNY)	1	18	12	4368	0.0484046
GO:0000062	fatty-acyl-CoA binding	molecular_function	9	ciRNA3754(ACOX1)	1	18	12	4368	0.0484046
GO:0005930	axoneme	cellular_component	6	ciRNA671(DCDC2)	1	18	12	4368	0.0484046
GO:0007040	lysosome organization	biological_process	8	circRNA1112(TMEM106B)	1	18	12	4368	0.0484046
GO:0005801	cis-Golgi network	cellular_component	6	circRNA2617(MAN2A1)	1	18	12	4368	0.0484046
GO:0001934	positive regulation of protein phosphorylation	biological_process	10	circRNA1105(MAPK9)	1	18	12	4368	0.0484046
GO:0047485	protein N-terminus binding	molecular_function	5	ciRNA3754(ACOX1)	1	18	13	4368	0.0523368
GO:0071222	cellular response to lipopolysaccharide	biological_process	8	circRNA1105(MAPK9)	1	18	13	4368	0.0523368
GO:0035556	intracellular signal transduction	biological_process	5	circRNA1105(MAPK9);ciRNA671(DCDC2)	2	18	94	4368	0.0560721
GO:0009055	electron transfer activity	molecular_function	5	ciRNA3754(ACOX1)	1	18	14	4368	0.0562537
GO:0005778	peroxisomal membrane	cellular_component	8	ciRNA3754(ACOX1)	1	18	15	4368	0.0601553
GO:0001889	liver development	biological_process	7	circRNA2617(MAN2A1)	1	18	16	4368	0.0640416
GO:0007605	sensory perception of sound	biological_process	8	ciRNA671(DCDC2)	1	18	16	4368	0.0640416
GO:0000166	nucleotide binding	molecular_function	5	circRNA1105(MAPK9);ciRNA3257(SCAF8)	2	18	104	4368	0.0670715
GO:0031175	neuron projection development	biological_process	7	circRNA1105(MAPK9)	1	18	17	4368	0.0679127
GO:0016301	kinase activity	molecular_function	6	circRNA1105(MAPK9)	1	18	18	4368	0.0717688
GO:0016055	Wnt signaling pathway	biological_process	7	circRNA3953(CCNY)	1	18	19	4368	0.0756097
GO:0005777	peroxisome	cellular_component	7	ciRNA3754(ACOX1)	1	18	20	4368	0.0794357
GO:0050660	flavin adenine dinucleotide binding	molecular_function	6	ciRNA3754(ACOX1)	1	18	22	4368	0.0870427
GO:0030246	carbohydrate binding	molecular_function	4	circRNA2617(MAN2A1)	1	18	22	4368	0.0870427
GO:0020037	heme binding	molecular_function	6	ciRNA2832(LOC106034087)	1	18	22	4368	0.0870427
GO:0004867	serine-type endopeptidase inhibitor activity	molecular_function	8	ciRNA666(CRIM1)	1	18	23	4368	0.090824
GO:0016740	transferase activity	molecular_function	4	circRNA1105(MAPK9)	1	18	23	4368	0.090824
GO:0010468	regulation of gene expression	biological_process	7	circRNA1105(MAPK9)	1	18	23	4368	0.090824
GO:0030165	PDZ domain binding	molecular_function	6	ciRNA3754(ACOX1)	1	18	25	4368	0.0983421
GO:0046983	protein dimerization activity	molecular_function	5	ciRNA782(LOC106034444)	1	18	31	4368	0.120546
GO:0008152	metabolic process	biological_process	3	circRNA1011(DBT)	1	18	32	4368	0.124196
GO:0005506	iron ion binding	molecular_function	8	ciRNA2832(LOC106034087)	1	18	34	4368	0.131453
GO:0005623	cell	cellular_component	3	ciRNA2832(LOC106034087)	1	18	34	4368	0.131453
GO:0051301	cell division	biological_process	4	circRNA3953(CCNY)	1	18	35	4368	0.13506
GO:0010951	negative regulation of endopeptidase activity	biological_process	11	ciRNA666(CRIM1)	1	18	35	4368	0.13506
GO:0010628	positive regulation of gene expression	biological_process	8	circRNA1105(MAPK9)	1	18	35	4368	0.13506
GO:0007283	spermatogenesis	biological_process	7	ciRNA3754(ACOX1)	1	18	35	4368	0.13506
GO:0043005	neuron projection	cellular_component	5	circRNA1105(MAPK9)	1	18	38	4368	0.145797
GO:0016310	phosphorylation	biological_process	7	circRNA1105(MAPK9)	1	18	40	4368	0.152885
GO:0004672	protein kinase activity	molecular_function	7	circRNA1105(MAPK9)	1	18	41	4368	0.156408
GO:0003677	DNA binding	molecular_function	6	ciRNA2315(LOC106033227);ciRNA782(LOC106034444)	2	18	175	4368	0.160869
GO:0043065	positive regulation of apoptotic process	biological_process	9	circRNA1105(MAPK9)	1	18	43	4368	0.163413
GO:0045944	positive regulation of transcription by RNA polymerase II	biological_process	10	ciRNA2315(LOC106033227);ciRNA782(LOC106034444)	2	18	178	4368	0.165265
GO:0005768	endosome	cellular_component	7	circRNA1112(TMEM106B)	1	18	45	4368	0.170363
GO:0003713	transcription coactivator activity	molecular_function	5	ciRNA2315(LOC106033227)	1	18	45	4368	0.170363
GO:0005764	lysosome	cellular_component	8	circRNA1112(TMEM106B)	1	18	46	4368	0.173817
GO:0005102	receptor binding	molecular_function	5	ciRNA3754(ACOX1)	1	18	52	4368	0.19426
GO:0055085	transmembrane transport	biological_process	6	circRNA1405(SLC45A1)	1	18	53	4368	0.197621
GO:0000139	Golgi membrane	cellular_component	7	circRNA2617(MAN2A1)	1	18	56	4368	0.207623
GO:0018105	peptidyl-serine phosphorylation	biological_process	10	circRNA1105(MAPK9)	1	18	59	4368	0.217507
GO:0005765	lysosomal membrane	cellular_component	9	circRNA1112(TMEM106B)	1	18	60	4368	0.220775
GO:0003676	nucleic acid binding	molecular_function	5	ciRNA3257(SCAF8)	1	18	75	4368	0.268285
GO:0031625	ubiquitin protein ligase binding	molecular_function	7	circRNA1011(DBT)	1	18	77	4368	0.274408
GO:0005739	mitochondrion	cellular_component	6	circRNA1105(MAPK9);ciRNA3754(ACOX1)	2	18	251	4368	0.277129
GO:0045893	positive regulation of transcription, DNA-templated	biological_process	9	circRNA1105(MAPK9)	1	18	78	4368	0.277452
GO:0046982	protein heterodimerization activity	molecular_function	6	ciRNA2315(LOC106033227)	1	18	79	4368	0.280484
GO:0003674	molecular_function	molecular_function	2	circRNA1112(TMEM106B)	1	18	85	4368	0.298423
GO:0019901	protein kinase binding	molecular_function	7	circRNA3953(CCNY)	1	18	86	4368	0.301372
GO:0005515	protein binding	molecular_function	4	circRNA1105(MAPK9);circRNA3953(CCNY)	2	18	269	4368	0.305295
GO:0005789	endoplasmic reticulum membrane	cellular_component	5	ciRNA2832(LOC106034087)	1	18	89	4368	0.310147
GO:0004674	protein serine/threonine kinase activity	molecular_function	8	circRNA1105(MAPK9)	1	18	95	4368	0.327386
GO:0006468	protein phosphorylation	biological_process	9	circRNA1105(MAPK9)	1	18	107	4368	0.360652
GO:0007165	signal transduction	biological_process	4	circRNA4(INPP4B)	1	18	115	4368	0.381959
GO:0070062	extracellular exosome	cellular_component	7	circRNA1125(LOC106049357);circRNA2617(MAN2A1);circRNA3953(CCNY)	3	18	541	4368	0.389057
GO:0016020	membrane	cellular_component	3	circRNA1112(TMEM106B);ciRNA2109(LOC106049349)	2	18	348	4368	0.426255
GO:0005615	extracellular space	cellular_component	4	circRNA1125(LOC106049357)	1	18	141	4368	0.44667
GO:0006355	regulation of transcription, DNA-templated	biological_process	8	ciRNA2315(LOC106033227)	1	18	151	4368	0.46981
GO:0055114	oxidation-reduction process	biological_process	4	ciRNA2832(LOC106034087)	1	18	153	4368	0.474327
GO:0006351	transcription, DNA-templated	biological_process	8	ciRNA782(LOC106034444)	1	18	155	4368	0.478808
GO:0005730	nucleolus	cellular_component	6	ciRNA3754(ACOX1)	1	18	172	4368	0.515464
GO:0005886	plasma membrane	cellular_component	4	circRNA3953(CCNY);ciRNA3754(ACOX1)	2	18	426	4368	0.535998
GO:0005634	nucleus	cellular_component	6	circRNA1105(MAPK9);circRNA3953(CCNY);ciRNA671(DCDC2)	3	18	708	4368	0.577257
GO:0005654	nucleoplasm	cellular_component	6	circRNA1105(MAPK9);ciRNA3754(ACOX1)	2	18	475	4368	0.5981
GO:0046872	metal ion binding	molecular_function	6	circRNA4099(PPAT)	1	18	250	4368	0.654585
GO:0008270	zinc ion binding	molecular_function	8	circRNA2617(MAN2A1)	1	18	301	4368	0.724121
GO:0005737	cytoplasm	cellular_component	5	circRNA1105(MAPK9);circRNA4(INPP4B);ciRNA671(DCDC2)	3	18	879	4368	0.73345
GO:0005829	cytosol	cellular_component	6	circRNA1105(MAPK9)	1	18	421	4368	0.839271
GO:0005524	ATP binding	molecular_function	5	circRNA1105(MAPK9)	1	18	453	4368	0.861222

## Sheet: S VS. P
GO_ID	GO_Term	GO_function	GO_class	Genes	S gene number	TS gene number	B gene number	TB gene number	pvalue
GO:0005978	glycogen biosynthetic process	biological_process	10	circRNA3021(GBE1);ciRNA276(PGM1)	2	60	4	4368	0.00109387
GO:0005623	cell	cellular_component	3	circRNA1026(ACACA);circRNA1492(TGFBR2);ciRNA111(FN1);ciRNA112(FN1);ciRNA31(FASN);ciRNA33(FASN)	4	60	34	4368	0.00109678
GO:0071963	establishment or maintenance of cell polarity regulating cell shape	biological_process	5	circRNA2924(PARVB)	1	60	1	4368	0.0137363
GO:0061308	cardiac neural crest cell development involved in heart development	biological_process	8	circRNA971(MAPK1)	1	60	1	4368	0.0137363
GO:0090181	regulation of cholesterol metabolic process	biological_process	9	circRNA2928(DGAT2)	1	60	1	4368	0.0137363
GO:0008897	holo-[acyl-carrier-protein] synthase activity	molecular_function	7	circRNA1269(AASDHPPT)	1	60	1	4368	0.0137363
GO:0047451	3-hydroxyoctanoyl-[acyl-carrier-protein] dehydratase activity	molecular_function	8	ciRNA31(FASN);ciRNA33(FASN)	1	60	1	4368	0.0137363
GO:0003844	1,4-alpha-glucan branching enzyme activity	molecular_function	7	circRNA3021(GBE1)	1	60	1	4368	0.0137363
GO:0051964	negative regulation of synapse assembly	biological_process	8	ciRNA1169(ROBO2)	1	60	1	4368	0.0137363
GO:0004314	[acyl-carrier-protein] S-malonyltransferase activity	molecular_function	8	ciRNA31(FASN);ciRNA33(FASN)	1	60	1	4368	0.0137363
GO:0047117	enoyl-[acyl-carrier-protein] reductase (NADPH, A-specific) activity	molecular_function	7	ciRNA31(FASN);ciRNA33(FASN)	1	60	1	4368	0.0137363
GO:0004637	phosphoribosylamine-glycine ligase activity	molecular_function	6	ciRNA1(GART)	1	60	1	4368	0.0137363
GO:0006011	UDP-glucose metabolic process	biological_process	6	circRNA206(UGP2)	1	60	1	4368	0.0137363
GO:0044209	AMP salvage	biological_process	13	circRNA128(ADK)	1	60	1	4368	0.0137363
GO:0050746	regulation of lipoprotein metabolic process	biological_process	7	circRNA2928(DGAT2)	1	60	1	4368	0.0137363
GO:0004320	oleoyl-[acyl-carrier-protein] hydrolase activity	molecular_function	9	ciRNA31(FASN);ciRNA33(FASN)	1	60	1	4368	0.0137363
GO:0016295	myristoyl-[acyl-carrier-protein] hydrolase activity	molecular_function	9	ciRNA31(FASN);ciRNA33(FASN)	1	60	1	4368	0.0137363
GO:0019075	virus maturation	biological_process	7	circRNA850(MVB12B)	1	60	1	4368	0.0137363
GO:0003983	UTP:glucose-1-phosphate uridylyltransferase activity	molecular_function	9	circRNA206(UGP2)	1	60	1	4368	0.0137363
GO:0044342	type B pancreatic cell proliferation	biological_process	5	circRNA128(ADK)	1	60	1	4368	0.0137363
GO:0021891	olfactory bulb interneuron development	biological_process	9	ciRNA1169(ROBO2)	1	60	1	4368	0.0137363
GO:0019878	lysine biosynthetic process via aminoadipic acid	biological_process	13	circRNA1269(AASDHPPT)	1	60	1	4368	0.0137363
GO:0004313	[acyl-carrier-protein] S-acetyltransferase activity	molecular_function	8	ciRNA31(FASN);ciRNA33(FASN)	1	60	1	4368	0.0137363
GO:0007274	neuromuscular synaptic transmission	biological_process	10	ciRNA2116(FCHSD1)	1	60	1	4368	0.0137363
GO:0004317	3-hydroxypalmitoyl-[acyl-carrier-protein] dehydratase activity	molecular_function	8	ciRNA31(FASN);ciRNA33(FASN)	1	60	1	4368	0.0137363
GO:0019388	galactose catabolic process	biological_process	9	ciRNA276(PGM1)	1	60	1	4368	0.0137363
GO:0004459	L-lactate dehydrogenase activity	molecular_function	7	ciRNA628(LOC106042616)	1	60	1	4368	0.0137363
GO:0060425	lung morphogenesis	biological_process	6	circRNA971(MAPK1)	1	60	1	4368	0.0137363
GO:0010867	positive regulation of triglyceride biosynthetic process	biological_process	9	circRNA2928(DGAT2)	1	60	1	4368	0.0137363
GO:0000578	embryonic axis specification	biological_process	6	circRNA3389(COBL)	1	60	1	4368	0.0137363
GO:0031177	phosphopantetheine binding	molecular_function	6	ciRNA31(FASN);ciRNA33(FASN)	1	60	1	4368	0.0137363
GO:0060716	labyrinthine layer blood vessel development	biological_process	7	circRNA971(MAPK1)	1	60	1	4368	0.0137363
GO:0060974	cell migration involved in heart formation	biological_process	8	ciRNA111(FN1);ciRNA112(FN1)	1	60	1	4368	0.0137363
GO:0046322	negative regulation of fatty acid oxidation	biological_process	10	circRNA2928(DGAT2)	1	60	1	4368	0.0137363
GO:0032100	positive regulation of appetite	biological_process	11	ciRNA31(FASN);ciRNA33(FASN)	1	60	1	4368	0.0137363
GO:0004644	phosphoribosylglycinamide formyltransferase activity	molecular_function	7	ciRNA1(GART)	1	60	1	4368	0.0137363
GO:0006175	dATP biosynthetic process	biological_process	12	circRNA128(ADK)	1	60	1	4368	0.0137363
GO:2000582	positive regulation of ATP-dependent microtubule motor activity, plus-end-directed	biological_process	9	ciRNA1696(LOC106031351)	1	60	1	4368	0.0137363
GO:0004641	phosphoribosylformylglycinamidine cyclo-ligase activity	molecular_function	7	ciRNA1(GART)	1	60	1	4368	0.0137363
GO:0038127	ERBB signaling pathway	biological_process	8	circRNA971(MAPK1)	1	60	1	4368	0.0137363
GO:0046339	diacylglycerol metabolic process	biological_process	9	circRNA2928(DGAT2)	1	60	1	4368	0.0137363
GO:0033540	fatty acid beta-oxidation using acyl-CoA oxidase	biological_process	12	ciRNA3754(ACOX1)	1	60	1	4368	0.0137363
GO:1904211	membrane protein proteolysis involved in retrograde protein transport, ER to cytosol	biological_process	9	ciRNA618(HM13)	1	60	1	4368	0.0137363
GO:0033504	floor plate development	biological_process	5	circRNA3389(COBL)	1	60	1	4368	0.0137363
GO:0044772	mitotic cell cycle phase transition	biological_process	6	circRNA506(NEK11)	1	60	1	4368	0.0137363
GO:0004316	3-oxoacyl-[acyl-carrier-protein] reductase (NADPH) activity	molecular_function	8	ciRNA31(FASN);ciRNA33(FASN)	1	60	1	4368	0.0137363
GO:0001775	cell activation	biological_process	4	circRNA1492(TGFBR2)	1	60	1	4368	0.0137363
GO:0061577	calcium ion transmembrane transport via high voltage-gated calcium channel	biological_process	12	circRNA1172(CACNA1C)	1	60	1	4368	0.0137363
GO:0036155	acylglycerol acyl-chain remodeling	biological_process	9	circRNA2928(DGAT2)	1	60	1	4368	0.0137363
GO:0004144	diacylglycerol O-acyltransferase activity	molecular_function	9	circRNA2928(DGAT2)	1	60	1	4368	0.0137363
GO:0019858	cytosine metabolic process	biological_process	10	circRNA971(MAPK1)	1	60	1	4368	0.0137363
GO:0044294	dendritic growth cone	cellular_component	6	circRNA3389(COBL)	1	60	1	4368	0.0137363
GO:0007624	ultradian rhythm	biological_process	4	circRNA735(ENOX2)	1	60	1	4368	0.0137363
GO:0050925	negative regulation of negative chemotaxis	biological_process	9	ciRNA1169(ROBO2)	1	60	1	4368	0.0137363
GO:0050252	retinol O-fatty-acyltransferase activity	molecular_function	8	circRNA2928(DGAT2)	1	60	1	4368	0.0137363
GO:0098903	regulation of membrane repolarization during action potential	biological_process	10	circRNA1172(CACNA1C)	1	60	1	4368	0.0137363
GO:0035336	long-chain fatty-acyl-CoA metabolic process	biological_process	9	circRNA2928(DGAT2)	1	60	1	4368	0.0137363
GO:0004315	3-oxoacyl-[acyl-carrier-protein] synthase activity	molecular_function	8	ciRNA31(FASN);ciRNA33(FASN)	1	60	1	4368	0.0137363
GO:0003846	2-acylglycerol O-acyltransferase activity	molecular_function	9	circRNA2928(DGAT2)	1	60	1	4368	0.0137363
GO:0004319	enoyl-[acyl-carrier-protein] reductase (NADPH, B-specific) activity	molecular_function	8	ciRNA31(FASN);ciRNA33(FASN)	1	60	1	4368	0.0137363
GO:0071400	cellular response to oleic acid	biological_process	8	circRNA2928(DGAT2)	1	60	1	4368	0.0137363
GO:0043169	cation binding	molecular_function	5	circRNA3021(GBE1)	1	60	1	4368	0.0137363
GO:0016296	palmitoyl-[acyl-carrier-protein] hydrolase activity	molecular_function	9	ciRNA31(FASN);ciRNA33(FASN)	1	60	1	4368	0.0137363
GO:0046085	adenosine metabolic process	biological_process	6	circRNA128(ADK)	1	60	1	4368	0.0137363
GO:0004001	adenosine kinase activity	molecular_function	7	circRNA128(ADK)	1	60	1	4368	0.0137363
GO:0060613	fat pad development	biological_process	8	circRNA2928(DGAT2)	1	60	2	4368	0.0272869
GO:0032182	ubiquitin-like protein binding	molecular_function	5	circRNA2003(DCUN1D4)	1	60	2	4368	0.0272869
GO:1900029	positive regulation of ruffle assembly	biological_process	10	circRNA3389(COBL)	1	60	2	4368	0.0272869
GO:1901990	regulation of mitotic cell cycle phase transition	biological_process	8	circRNA506(NEK11)	1	60	2	4368	0.0272869
GO:0045176	apical protein localization	biological_process	6	ciRNA111(FN1);ciRNA112(FN1)	1	60	2	4368	0.0272869
GO:0048669	collateral sprouting in absence of injury	biological_process	7	circRNA3389(COBL)	1	60	2	4368	0.0272869
GO:0000813	ESCRT I complex	cellular_component	5	circRNA850(MVB12B)	1	60	2	4368	0.0272869
GO:0021773	striatal medium spiny neuron differentiation	biological_process	9	circRNA1059(LOC106048154)	1	60	2	4368	0.0272869
GO:0097264	self proteolysis	biological_process	8	circRNA692(TENM3)	1	60	2	4368	0.0272869
GO:0046513	ceramide biosynthetic process	biological_process	10	circRNA1006(CERS1)	1	60	2	4368	0.0272869
GO:0009156	ribonucleoside monophosphate biosynthetic process	biological_process	10	circRNA128(ADK)	1	60	2	4368	0.0272869
GO:0030673	axolemma	cellular_component	7	ciRNA1169(ROBO2)	1	60	2	4368	0.0272869
GO:1990454	L-type voltage-gated calcium channel complex	cellular_component	10	circRNA1172(CACNA1C)	1	60	2	4368	0.0272869
GO:0006693	prostaglandin metabolic process	biological_process	10	ciRNA3754(ACOX1)	1	60	2	4368	0.0272869
GO:0090245	axis elongation involved in somitogenesis	biological_process	7	ciRNA111(FN1);ciRNA112(FN1)	1	60	2	4368	0.0272869
GO:0097006	regulation of plasma lipoprotein particle levels	biological_process	5	circRNA2928(DGAT2)	1	60	2	4368	0.0272869
GO:0044309	neuron spine	cellular_component	6	circRNA1059(LOC106048154)	1	60	2	4368	0.0272869
GO:0061364	apoptotic process involved in luteolysis	biological_process	5	ciRNA1169(ROBO2)	1	60	2	4368	0.0272869
GO:0036513	Derlin-1 retrotranslocation complex	cellular_component	7	ciRNA618(HM13)	1	60	2	4368	0.0272869
GO:0034713	type I transforming growth factor beta receptor binding	molecular_function	8	circRNA1492(TGFBR2)	1	60	2	4368	0.0272869
GO:1900451	positive regulation of glutamate receptor signaling pathway	biological_process	9	circRNA1059(LOC106048154)	1	60	2	4368	0.0272869
GO:0051639	actin filament network formation	biological_process	7	circRNA3389(COBL)	1	60	2	4368	0.0272869
GO:0048524	positive regulation of viral process	biological_process	7	circRNA850(MVB12B)	1	60	2	4368	0.0272869
GO:0004614	phosphoglucomutase activity	molecular_function	7	ciRNA276(PGM1)	1	60	2	4368	0.0272869
GO:0019752	carboxylic acid metabolic process	biological_process	7	ciRNA628(LOC106042616)	1	60	2	4368	0.0272869
GO:0043101	purine-containing compound salvage	biological_process	8	circRNA128(ADK)	1	60	2	4368	0.0272869
GO:0048170	positive regulation of long-term neuronal synaptic plasticity	biological_process	12	circRNA1059(LOC106048154)	1	60	2	4368	0.0272869
GO:0006089	lactate metabolic process	biological_process	9	ciRNA31(FASN);ciRNA33(FASN)	1	60	2	4368	0.0272869
GO:0060999	positive regulation of dendritic spine development	biological_process	13	circRNA1059(LOC106048154)	1	60	2	4368	0.0272869
GO:0050291	sphingosine N-acyltransferase activity	molecular_function	8	circRNA1006(CERS1)	1	60	2	4368	0.0272869
GO:1902475	L-alpha-amino acid transmembrane transport	biological_process	12	ciRNA1420(LOC106031011);ciRNA294(LOC106031011);ciRNA298(LOC106031011)	1	60	2	4368	0.0272869
GO:0097113	AMPA glutamate receptor clustering	biological_process	9	circRNA1059(LOC106048154)	1	60	2	4368	0.0272869
GO:0097011	cellular response to granulocyte macrophage colony-stimulating factor stimulus	biological_process	8	circRNA971(MAPK1)	1	60	2	4368	0.0272869
GO:0048312	intracellular distribution of mitochondria	biological_process	8	ciRNA579(CLUH)	1	60	2	4368	0.0272869
GO:0045178	basal part of cell	cellular_component	4	ciRNA111(FN1);ciRNA112(FN1)	1	60	2	4368	0.0272869
GO:0004719	protein-L-isoaspartate (D-aspartate) O-methyltransferase activity	molecular_function	8	circRNA858(PCMTD1)	1	60	2	4368	0.0272869
GO:0031573	intra-S DNA damage checkpoint	biological_process	9	circRNA506(NEK11)	1	60	2	4368	0.0272869
GO:0010970	transport along microtubule	biological_process	8	ciRNA1696(LOC106031351)	1	60	2	4368	0.0272869
GO:0030903	notochord development	biological_process	7	circRNA3389(COBL)	1	60	2	4368	0.0272869
GO:0042500	aspartic endopeptidase activity, intramembrane cleaving	molecular_function	9	ciRNA618(HM13)	1	60	2	4368	0.0272869
GO:0009314	response to radiation	biological_process	5	ciRNA1329(FANCG);ciRNA174(FANCG);ciRNA175(FANCG)	1	60	2	4368	0.0272869
GO:0045596	negative regulation of cell differentiation	biological_process	7	circRNA971(MAPK1)	1	60	2	4368	0.0272869
GO:0006929	substrate-dependent cell migration	biological_process	7	ciRNA111(FN1);ciRNA112(FN1)	1	60	2	4368	0.0272869
GO:0097117	guanylate kinase-associated protein clustering	biological_process	8	circRNA1059(LOC106048154)	1	60	2	4368	0.0272869
GO:0006352	DNA-templated transcription, initiation	biological_process	8	ciRNA2315(LOC106033227)	1	60	2	4368	0.0272869
GO:0016199	axon midline choice point recognition	biological_process	7	ciRNA1169(ROBO2)	1	60	2	4368	0.0272869
GO:0070849	response to epidermal growth factor	biological_process	5	circRNA971(MAPK1)	1	60	2	4368	0.0272869
GO:0001757	somite specification	biological_process	6	circRNA3389(COBL)	1	60	2	4368	0.0272869
GO:0042473	outer ear morphogenesis	biological_process	6	circRNA971(MAPK1)	1	60	2	4368	0.0272869
GO:0005975	carbohydrate metabolic process	biological_process	5	circRNA3021(GBE1);ciRNA628(LOC106042616)	2	60	20	4368	0.030083
GO:0007155	cell adhesion	biological_process	4	circRNA2924(PARVB);circRNA692(TENM3);ciRNA111(FN1);ciRNA112(FN1)	3	60	50	4368	0.0305911
GO:0007411	axon guidance	biological_process	6	circRNA1059(LOC106048154);ciRNA1169(ROBO2)	2	60	21	4368	0.0329603
GO:0007156	homophilic cell adhesion via plasma membrane adhesion molecules	biological_process	7	circRNA692(TENM3);ciRNA1169(ROBO2)	2	60	22	4368	0.0359411
GO:0005496	steroid binding	molecular_function	5	circRNA1778(ESRRG)	1	60	3	4368	0.0406545
GO:0061337	cardiac conduction	biological_process	9	circRNA1172(CACNA1C)	1	60	3	4368	0.0406545
GO:0071458	integral component of cytoplasmic side of endoplasmic reticulum membrane	cellular_component	8	ciRNA618(HM13)	1	60	3	4368	0.0406545
GO:0071322	cellular response to carbohydrate stimulus	biological_process	7	ciRNA205(MLXIPL);ciRNA833(MLXIPL)	1	60	3	4368	0.0406545
GO:0016559	peroxisome fission	biological_process	7	ciRNA3754(ACOX1)	1	60	3	4368	0.0406545
GO:0097107	postsynaptic density assembly	biological_process	8	circRNA1059(LOC106048154)	1	60	3	4368	0.0406545
GO:0008331	high voltage-gated calcium channel activity	molecular_function	10	circRNA1172(CACNA1C)	1	60	3	4368	0.0406545
GO:1901799	negative regulation of proteasomal protein catabolic process	biological_process	11	circRNA1411(GABARAPL2)	1	60	3	4368	0.0406545
GO:0060440	trachea formation	biological_process	6	circRNA971(MAPK1)	1	60	3	4368	0.0406545
GO:1900452	regulation of long term synaptic depression	biological_process	10	circRNA1059(LOC106048154)	1	60	3	4368	0.0406545
GO:0001657	ureteric bud development	biological_process	7	ciRNA1169(ROBO2)	1	60	3	4368	0.0406545
GO:0030160	GKAP/Homer scaffold activity	molecular_function	8	circRNA1059(LOC106048154)	1	60	3	4368	0.0406545
GO:0010842	retina layer formation	biological_process	5	circRNA912(TSPAN12)	1	60	3	4368	0.0406545
GO:0009113	purine nucleobase biosynthetic process	biological_process	10	ciRNA1(GART)	1	60	3	4368	0.0406545
GO:0097114	NMDA glutamate receptor clustering	biological_process	8	circRNA1059(LOC106048154)	1	60	3	4368	0.0406545
GO:0000421	autophagosome membrane	cellular_component	8	circRNA1411(GABARAPL2)	1	60	3	4368	0.0406545
GO:1900273	positive regulation of long-term synaptic potentiation	biological_process	9	circRNA1059(LOC106048154)	1	60	3	4368	0.0406545
GO:0015179	L-amino acid transmembrane transporter activity	molecular_function	8	ciRNA1420(LOC106031011);ciRNA294(LOC106031011);ciRNA298(LOC106031011)	1	60	3	4368	0.0406545
GO:0060020	Bergmann glial cell differentiation	biological_process	8	circRNA971(MAPK1)	1	60	3	4368	0.0406545
GO:0030041	actin filament polymerization	biological_process	8	circRNA3389(COBL)	1	60	3	4368	0.0406545
GO:0033598	mammary gland epithelial cell proliferation	biological_process	5	circRNA971(MAPK1)	1	60	3	4368	0.0406545
GO:2000969	positive regulation of AMPA receptor activity	biological_process	10	circRNA1059(LOC106048154)	1	60	3	4368	0.0406545
GO:0060402	calcium ion transport into cytosol	biological_process	14	circRNA1172(CACNA1C)	1	60	3	4368	0.0406545
GO:0004553	hydrolase activity, hydrolyzing O-glycosyl compounds	molecular_function	6	circRNA3021(GBE1)	1	60	3	4368	0.0406545
GO:0044295	axonal growth cone	cellular_component	6	circRNA3389(COBL)	1	60	3	4368	0.0406545
GO:0035385	Roundabout signaling pathway	biological_process	6	ciRNA1169(ROBO2)	1	60	3	4368	0.0406545
GO:0004999	vasoactive intestinal polypeptide receptor activity	molecular_function	7	circRNA801(VIPR2)	1	60	3	4368	0.0406545
GO:0035356	cellular triglyceride homeostasis	biological_process	6	circRNA2928(DGAT2)	1	60	3	4368	0.0406545
GO:0051835	positive regulation of synapse structural plasticity	biological_process	8	circRNA1059(LOC106048154)	1	60	3	4368	0.0406545
GO:0010613	positive regulation of cardiac muscle hypertrophy	biological_process	10	circRNA128(ADK)	1	60	3	4368	0.0406545
GO:0017081	chloride channel regulator activity	molecular_function	5	ciRNA590(SGK1)	1	60	3	4368	0.0406545
GO:0030833	regulation of actin filament polymerization	biological_process	8	ciRNA2116(FCHSD1)	1	60	3	4368	0.0406545
GO:0071556	integral component of lumenal side of endoplasmic reticulum membrane	cellular_component	8	ciRNA618(HM13)	1	60	3	4368	0.0406545
GO:0032232	negative regulation of actin filament bundle assembly	biological_process	7	circRNA1059(LOC106048154)	1	60	3	4368	0.0406545
GO:0006071	glycerol metabolic process	biological_process	8	circRNA2928(DGAT2)	1	60	3	4368	0.0406545
GO:0042326	negative regulation of phosphorylation	biological_process	10	ciRNA1696(LOC106031351)	1	60	3	4368	0.0406545
GO:0043330	response to exogenous dsRNA	biological_process	8	circRNA971(MAPK1)	1	60	3	4368	0.0406545
GO:0016401	palmitoyl-CoA oxidase activity	molecular_function	8	ciRNA3754(ACOX1)	1	60	3	4368	0.0406545
GO:0031143	pseudopodium	cellular_component	6	circRNA971(MAPK1)	1	60	4	4368	0.0538414
GO:0006091	generation of precursor metabolites and energy	biological_process	5	ciRNA3754(ACOX1)	1	60	4	4368	0.0538414
GO:0015075	ion transmembrane transporter activity	molecular_function	5	ciRNA727(LASP1)	1	60	4	4368	0.0538414
GO:0045722	positive regulation of gluconeogenesis	biological_process	11	circRNA2928(DGAT2)	1	60	4	4368	0.0538414
GO:0042297	vocal learning	biological_process	6	circRNA1059(LOC106048154)	1	60	4	4368	0.0538414
GO:0051959	dynein light intermediate chain binding	molecular_function	5	ciRNA1696(LOC106031351)	1	60	4	4368	0.0538414
GO:1900006	positive regulation of dendrite development	biological_process	12	circRNA3389(COBL)	1	60	4	4368	0.0538414
GO:0071625	vocalization behavior	biological_process	4	circRNA1059(LOC106048154)	1	60	4	4368	0.0538414
GO:0005614	interstitial matrix	cellular_component	6	ciRNA111(FN1);ciRNA112(FN1)	1	60	4	4368	0.0538414
GO:0006189	'de novo' IMP biosynthetic process	biological_process	13	ciRNA1(GART)	1	60	4	4368	0.0538414
GO:0046839	phospholipid dephosphorylation	biological_process	8	ciRNA679(PPAP2A)	1	60	4	4368	0.0538414
GO:0006883	cellular sodium ion homeostasis	biological_process	11	ciRNA590(SGK1)	1	60	4	4368	0.0538414
GO:0061001	regulation of dendritic spine morphogenesis	biological_process	10	circRNA1059(LOC106048154)	1	60	4	4368	0.0538414
GO:0042577	lipid phosphatase activity	molecular_function	8	ciRNA679(PPAP2A)	1	60	4	4368	0.0538414
GO:0097602	cullin family protein binding	molecular_function	5	circRNA2003(DCUN1D4)	1	60	4	4368	0.0538414
GO:0045116	protein neddylation	biological_process	11	circRNA2003(DCUN1D4)	1	60	4	4368	0.0538414
GO:0000038	very long-chain fatty acid metabolic process	biological_process	10	ciRNA3754(ACOX1)	1	60	4	4368	0.0538414
GO:0006995	cellular response to nitrogen starvation	biological_process	9	circRNA1411(GABARAPL2)	1	60	4	4368	0.0538414
GO:1900271	regulation of long-term synaptic potentiation	biological_process	10	circRNA1059(LOC106048154)	1	60	4	4368	0.0538414
GO:0045794	negative regulation of cell volume	biological_process	8	circRNA1059(LOC106048154)	1	60	4	4368	0.0538414
GO:0030660	Golgi-associated vesicle membrane	cellular_component	7	ciRNA618(HM13)	1	60	4	4368	0.0538414
GO:0034383	low-density lipoprotein particle clearance	biological_process	5	circRNA2928(DGAT2)	1	60	4	4368	0.0538414
GO:0033619	membrane protein proteolysis	biological_process	8	ciRNA618(HM13)	1	60	4	4368	0.0538414
GO:0005581	collagen trimer	cellular_component	4	circRNA3586(COL3A1)	1	60	4	4368	0.0538414
GO:0008046	axon guidance receptor activity	molecular_function	6	ciRNA1169(ROBO2)	1	60	4	4368	0.0538414
GO:0048854	brain morphogenesis	biological_process	6	circRNA1059(LOC106048154)	1	60	4	4368	0.0538414
GO:0032411	positive regulation of transporter activity	biological_process	6	ciRNA590(SGK1)	1	60	4	4368	0.0538414
GO:0030863	cortical cytoskeleton	cellular_component	7	circRNA1161(EPB41)	1	60	4	4368	0.0538414
GO:0031663	lipopolysaccharide-mediated signaling pathway	biological_process	6	circRNA971(MAPK1)	1	60	4	4368	0.0538414
GO:0042058	regulation of epidermal growth factor receptor signaling pathway	biological_process	9	circRNA850(MVB12B)	1	60	4	4368	0.0538414
GO:0009967	positive regulation of signal transduction	biological_process	8	ciRNA727(LASP1)	1	60	4	4368	0.0538414
GO:0003779	actin binding	molecular_function	6	circRNA1059(LOC106048154);circRNA1161(EPB41);circRNA2924(PARVB)	3	60	65	4368	0.059068
GO:0003729	mRNA binding	molecular_function	7	circRNA1216(MRPL13);ciRNA579(CLUH)	2	60	29	4368	0.0594391
GO:0005886	plasma membrane	cellular_component	4	circRNA1059(LOC106048154);circRNA1161(EPB41);circRNA1172(CACNA1C);circRNA1505(ARID2);circRNA164(ATP9B);circRNA850(MVB12B);ciRNA111(FN1);ciRNA112(FN1);ciRNA1169(ROBO2);ciRNA1329(FANCG);ciRNA174(FANCG);ciRNA175(FANCG);ciRNA3754(ACOX1)	10	60	426	4368	0.0625366
GO:0051443	positive regulation of ubiquitin-protein transferase activity	biological_process	12	circRNA2003(DCUN1D4)	1	60	5	4368	0.06685
GO:0042813	Wnt-activated receptor activity	molecular_function	6	circRNA912(TSPAN12)	1	60	5	4368	0.06685
GO:0006935	chemotaxis	biological_process	5	ciRNA1169(ROBO2)	1	60	5	4368	0.06685
GO:0051968	positive regulation of synaptic transmission, glutamatergic	biological_process	9	circRNA1059(LOC106048154)	1	60	5	4368	0.06685
GO:0030534	adult behavior	biological_process	4	circRNA1059(LOC106048154)	1	60	5	4368	0.06685
GO:0005201	extracellular matrix structural constituent	molecular_function	4	circRNA3586(COL3A1)	1	60	5	4368	0.06685
GO:0006644	phospholipid metabolic process	biological_process	7	ciRNA679(PPAP2A)	1	60	5	4368	0.06685
GO:0016572	histone phosphorylation	biological_process	10	circRNA506(NEK11)	1	60	5	4368	0.06685
GO:0060170	ciliary membrane	cellular_component	6	circRNA1059(LOC106048154)	1	60	5	4368	0.06685
GO:0042102	positive regulation of T cell proliferation	biological_process	11	circRNA128(ADK)	1	60	5	4368	0.06685
GO:0017080	sodium channel regulator activity	molecular_function	5	ciRNA590(SGK1)	1	60	5	4368	0.06685
GO:0055089	fatty acid homeostasis	biological_process	9	circRNA2928(DGAT2)	1	60	5	4368	0.06685
GO:0008574	ATP-dependent microtubule motor activity, plus-end-directed	molecular_function	12	ciRNA1696(LOC106031351)	1	60	5	4368	0.06685
GO:0048762	mesenchymal cell differentiation	biological_process	6	circRNA1492(TGFBR2)	1	60	5	4368	0.06685
GO:0019432	triglyceride biosynthetic process	biological_process	10	circRNA2928(DGAT2)	1	60	5	4368	0.06685
GO:0050431	transforming growth factor beta binding	molecular_function	6	circRNA1492(TGFBR2)	1	60	5	4368	0.06685
GO:0043240	Fanconi anaemia nuclear complex	cellular_component	4	ciRNA1329(FANCG);ciRNA174(FANCG);ciRNA175(FANCG)	1	60	5	4368	0.06685
GO:0045765	regulation of angiogenesis	biological_process	7	circRNA912(TSPAN12)	1	60	5	4368	0.06685
GO:0006479	protein methylation	biological_process	10	circRNA858(PCMTD1)	1	60	5	4368	0.06685
GO:0001541	ovarian follicle development	biological_process	6	ciRNA1329(FANCG);ciRNA174(FANCG);ciRNA175(FANCG)	1	60	5	4368	0.06685
GO:0048565	digestive tract development	biological_process	6	circRNA3389(COBL)	1	60	5	4368	0.06685
GO:0010765	positive regulation of sodium ion transport	biological_process	10	ciRNA590(SGK1)	1	60	5	4368	0.06685
GO:0043425	bHLH transcription factor binding	molecular_function	7	circRNA2252(TCF12)	1	60	5	4368	0.06685
GO:0048593	camera-type eye morphogenesis	biological_process	8	circRNA692(TENM3)	1	60	5	4368	0.06685
GO:0045505	dynein intermediate chain binding	molecular_function	5	ciRNA1696(LOC106031351)	1	60	5	4368	0.06685
GO:0042572	retinol metabolic process	biological_process	11	circRNA2928(DGAT2)	1	60	5	4368	0.06685
GO:0031589	cell-substrate adhesion	biological_process	5	ciRNA111(FN1);ciRNA112(FN1)	1	60	5	4368	0.06685
GO:0009986	cell surface	cellular_component	4	ciRNA111(FN1);ciRNA112(FN1);ciRNA1169(ROBO2);ciRNA618(HM13)	3	60	72	4368	0.075465
GO:0030878	thyroid gland development	biological_process	7	circRNA971(MAPK1)	1	60	6	4368	0.0796827
GO:0070888	E-box binding	molecular_function	11	circRNA2252(TCF12)	1	60	6	4368	0.0796827
GO:0001656	metanephros development	biological_process	7	ciRNA1169(ROBO2)	1	60	6	4368	0.0796827
GO:0006337	nucleosome disassembly	biological_process	8	circRNA1505(ARID2)	1	60	6	4368	0.0796827
GO:0050772	positive regulation of axonogenesis	biological_process	10	ciRNA1169(ROBO2)	1	60	6	4368	0.0796827
GO:0031572	G2 DNA damage checkpoint	biological_process	8	circRNA506(NEK11)	1	60	6	4368	0.0796827
GO:0005070	SH3/SH2 adaptor activity	molecular_function	7	ciRNA727(LASP1)	1	60	6	4368	0.0796827
GO:0048666	neuron development	biological_process	6	circRNA692(TENM3)	1	60	6	4368	0.0796827
GO:0001784	phosphotyrosine residue binding	molecular_function	7	circRNA971(MAPK1)	1	60	6	4368	0.0796827
GO:0070371	ERK1 and ERK2 cascade	biological_process	12	circRNA971(MAPK1)	1	60	6	4368	0.0796827
GO:0035176	social behavior	biological_process	5	circRNA1059(LOC106048154)	1	60	6	4368	0.0796827
GO:0015035	protein disulfide oxidoreductase activity	molecular_function	7	circRNA735(ENOX2)	1	60	6	4368	0.0796827
GO:0007017	microtubule-based process	biological_process	4	ciRNA1696(LOC106031351)	1	60	6	4368	0.0796827
GO:1904355	positive regulation of telomere capping	biological_process	11	circRNA971(MAPK1)	1	60	6	4368	0.0796827
GO:0006811	ion transport	biological_process	6	ciRNA727(LASP1)	1	60	6	4368	0.0796827
GO:0007204	positive regulation of cytosolic calcium ion concentration	biological_process	13	circRNA1172(CACNA1C)	1	60	6	4368	0.0796827
GO:0031290	retinal ganglion cell axon guidance	biological_process	7	ciRNA1169(ROBO2)	1	60	6	4368	0.0796827
GO:0006465	signal peptide processing	biological_process	8	ciRNA618(HM13)	1	60	6	4368	0.0796827
GO:0005868	cytoplasmic dynein complex	cellular_component	6	ciRNA1696(LOC106031351)	1	60	6	4368	0.0796827
GO:0060317	cardiac epithelial to mesenchymal transition	biological_process	8	circRNA1492(TGFBR2)	1	60	6	4368	0.0796827
GO:0007166	cell surface receptor signaling pathway	biological_process	5	circRNA801(VIPR2);circRNA912(TSPAN12)	2	60	35	4368	0.0827104
GO:0003676	nucleic acid binding	molecular_function	5	circRNA2453(SCAPER);circRNA518(GPATCH2);circRNA735(ENOX2)	3	60	75	4368	0.0830505
GO:0007157	heterophilic cell-cell adhesion via plasma membrane cell adhesion molecules	biological_process	7	circRNA692(TENM3)	1	60	7	4368	0.0923418
GO:0005840	ribosome	cellular_component	6	circRNA1216(MRPL13)	1	60	7	4368	0.0923418
GO:0001654	eye development	biological_process	7	circRNA1492(TGFBR2)	1	60	7	4368	0.0923418
GO:0003995	acyl-CoA dehydrogenase activity	molecular_function	6	ciRNA3754(ACOX1)	1	60	7	4368	0.0923418
GO:0030286	dynein complex	cellular_component	5	ciRNA1696(LOC106031351)	1	60	7	4368	0.0923418
GO:0035255	ionotropic glutamate receptor binding	molecular_function	7	circRNA1059(LOC106048154)	1	60	7	4368	0.0923418
GO:0015297	antiporter activity	molecular_function	7	ciRNA1420(LOC106031011);ciRNA294(LOC106031011);ciRNA298(LOC106031011)	1	60	7	4368	0.0923418
GO:0005875	microtubule associated complex	cellular_component	4	ciRNA1696(LOC106031351)	1	60	7	4368	0.0923418
GO:0004707	MAP kinase activity	molecular_function	9	circRNA971(MAPK1)	1	60	7	4368	0.0923418
GO:0071949	FAD binding	molecular_function	7	ciRNA3754(ACOX1)	1	60	7	4368	0.0923418
GO:0050853	B cell receptor signaling pathway	biological_process	8	circRNA971(MAPK1)	1	60	7	4368	0.0923418
GO:0048041	focal adhesion assembly	biological_process	9	ciRNA111(FN1);ciRNA112(FN1)	1	60	7	4368	0.0923418
GO:0003785	actin monomer binding	molecular_function	7	circRNA3389(COBL)	1	60	7	4368	0.0923418
GO:2000463	positive regulation of excitatory postsynaptic potential	biological_process	9	circRNA1059(LOC106048154)	1	60	7	4368	0.0923418
GO:0005891	voltage-gated calcium channel complex	cellular_component	9	circRNA1172(CACNA1C)	1	60	7	4368	0.0923418
GO:0032870	cellular response to hormone stimulus	biological_process	6	ciRNA1169(ROBO2)	1	60	7	4368	0.0923418
GO:0046982	protein heterodimerization activity	molecular_function	6	circRNA2252(TCF12);circRNA692(TENM3);ciRNA2315(LOC106033227)	3	60	79	4368	0.0936562
GO:0043005	neuron projection	cellular_component	5	circRNA1059(LOC106048154);circRNA692(TENM3)	2	60	38	4368	0.0952359
GO:0006974	cellular response to DNA damage stimulus	biological_process	6	circRNA971(MAPK1);ciRNA1329(FANCG);ciRNA174(FANCG);ciRNA175(FANCG)	2	60	38	4368	0.0952359
GO:0042803	protein homodimerization activity	molecular_function	6	circRNA2252(TCF12);circRNA2928(DGAT2);circRNA692(TENM3);ciRNA618(HM13)	4	60	127	4368	0.0957041
GO:0005245	voltage-gated calcium channel activity	molecular_function	9	circRNA1172(CACNA1C)	1	60	8	4368	0.10483
GO:0007612	learning	biological_process	5	circRNA1059(LOC106048154)	1	60	8	4368	0.10483
GO:0007416	synapse assembly	biological_process	6	circRNA1059(LOC106048154)	1	60	8	4368	0.10483
GO:0010718	positive regulation of epithelial to mesenchymal transition	biological_process	8	circRNA1492(TGFBR2)	1	60	8	4368	0.10483
GO:0005246	calcium channel regulator activity	molecular_function	6	ciRNA590(SGK1)	1	60	8	4368	0.10483
GO:0016757	transferase activity, transferring glycosyl groups	molecular_function	5	circRNA3021(GBE1)	1	60	8	4368	0.10483
GO:0033539	fatty acid beta-oxidation using acyl-CoA dehydrogenase	biological_process	12	ciRNA3754(ACOX1)	1	60	8	4368	0.10483
GO:0001228	transcriptional activator activity, RNA polymerase II transcription regulatory region sequence-specific DNA binding	molecular_function	6	circRNA1778(ESRRG)	1	60	8	4368	0.10483
GO:0004866	endopeptidase inhibitor activity	molecular_function	7	circRNA1038(LOC106048076);circRNA1455(LOC106048076)	1	60	8	4368	0.10483
GO:0051973	positive regulation of telomerase activity	biological_process	8	circRNA971(MAPK1)	1	60	8	4368	0.10483
GO:0060997	dendritic spine morphogenesis	biological_process	8	circRNA1059(LOC106048154)	1	60	8	4368	0.10483
GO:0052890	oxidoreductase activity, acting on the CH-CH group of donors, with a flavin as acceptor	molecular_function	6	ciRNA3754(ACOX1)	1	60	8	4368	0.10483
GO:0031594	neuromuscular junction	cellular_component	4	ciRNA2116(FCHSD1)	1	60	8	4368	0.10483
GO:0003700	DNA binding transcription factor activity	molecular_function	4	circRNA2252(TCF12);ciRNA205(MLXIPL);ciRNA2315(LOC106033227);ciRNA833(MLXIPL)	3	60	84	4368	0.10766
GO:0007286	spermatid development	biological_process	6	ciRNA1329(FANCG);ciRNA174(FANCG);ciRNA175(FANCG)	1	60	9	4368	0.117148
GO:0005545	1-phosphatidylinositol binding	molecular_function	7	circRNA1161(EPB41)	1	60	9	4368	0.117148
GO:0008353	RNA polymerase II carboxy-terminal domain kinase activity	molecular_function	9	circRNA971(MAPK1)	1	60	9	4368	0.117148
GO:0005669	transcription factor TFIID complex	cellular_component	7	ciRNA2315(LOC106033227)	1	60	9	4368	0.117148
GO:0007005	mitochondrion organization	biological_process	6	ciRNA1329(FANCG);ciRNA174(FANCG);ciRNA175(FANCG)	1	60	9	4368	0.117148
GO:0010800	positive regulation of peptidyl-threonine phosphorylation	biological_process	11	circRNA971(MAPK1)	1	60	9	4368	0.117148
GO:0060291	long-term synaptic potentiation	biological_process	10	circRNA971(MAPK1)	1	60	9	4368	0.117148
GO:0048538	thymus development	biological_process	7	circRNA971(MAPK1)	1	60	9	4368	0.117148
GO:0019915	lipid storage	biological_process	5	circRNA2928(DGAT2)	1	60	9	4368	0.117148
GO:0045666	positive regulation of neuron differentiation	biological_process	10	circRNA2252(TCF12)	1	60	9	4368	0.117148
GO:0005791	rough endoplasmic reticulum	cellular_component	7	ciRNA618(HM13)	1	60	9	4368	0.117148
GO:0032212	positive regulation of telomere maintenance via telomerase	biological_process	12	circRNA971(MAPK1)	1	60	9	4368	0.117148
GO:0060324	face development	biological_process	5	circRNA971(MAPK1)	1	60	9	4368	0.117148
GO:0015459	potassium channel regulator activity	molecular_function	6	ciRNA590(SGK1)	1	60	9	4368	0.117148
GO:0030154	cell differentiation	biological_process	5	circRNA692(TENM3);ciRNA1169(ROBO2)	2	60	44	4368	0.121745
GO:0030054	cell junction	cellular_component	3	circRNA1059(LOC106048154);circRNA1161(EPB41)	2	60	44	4368	0.121745
GO:0030864	cortical actin cytoskeleton	cellular_component	8	ciRNA727(LASP1)	1	60	10	4368	0.129301
GO:0000422	autophagy of mitochondrion	biological_process	7	circRNA1411(GABARAPL2)	1	60	10	4368	0.129301
GO:0050839	cell adhesion molecule binding	molecular_function	5	circRNA692(TENM3)	1	60	10	4368	0.129301
GO:0004012	phospholipid-translocating ATPase activity	molecular_function	6	circRNA164(ATP9B)	1	60	10	4368	0.129301
GO:0031624	ubiquitin conjugating enzyme binding	molecular_function	7	circRNA2003(DCUN1D4)	1	60	10	4368	0.129301
GO:0010923	negative regulation of phosphatase activity	biological_process	11	circRNA518(GPATCH2)	1	60	10	4368	0.129301
GO:0030866	cortical actin cytoskeleton organization	biological_process	8	circRNA1161(EPB41)	1	60	10	4368	0.129301
GO:0006633	fatty acid biosynthetic process	biological_process	10	ciRNA31(FASN);ciRNA33(FASN)	1	60	10	4368	0.129301
GO:0007613	memory	biological_process	5	circRNA1059(LOC106048154)	1	60	10	4368	0.129301
GO:0035556	intracellular signal transduction	biological_process	5	circRNA506(NEK11);ciRNA590(SGK1);ciRNA73(DNMBP)	3	60	94	4368	0.137913
GO:0001558	regulation of cell growth	biological_process	6	ciRNA590(SGK1)	1	60	11	4368	0.141288
GO:0021762	substantia nigra development	biological_process	6	ciRNA1696(LOC106031351)	1	60	11	4368	0.141288
GO:0048812	neuron projection morphogenesis	biological_process	8	ciRNA590(SGK1)	1	60	11	4368	0.141288
GO:0007417	central nervous system development	biological_process	6	ciRNA1169(ROBO2)	1	60	11	4368	0.141288
GO:0019902	phosphatase binding	molecular_function	6	circRNA971(MAPK1)	1	60	11	4368	0.141288
GO:0006006	glucose metabolic process	biological_process	8	ciRNA276(PGM1)	1	60	12	4368	0.153113
GO:0008092	cytoskeletal protein binding	molecular_function	5	ciRNA1696(LOC106031351)	1	60	12	4368	0.153113
GO:0000062	fatty-acyl-CoA binding	molecular_function	9	ciRNA3754(ACOX1)	1	60	12	4368	0.153113
GO:0006890	retrograde vesicle-mediated transport, Golgi to ER	biological_process	8	circRNA164(ATP9B)	1	60	12	4368	0.153113
GO:0060271	cilium assembly	biological_process	7	ciRNA1696(LOC106031351)	1	60	12	4368	0.153113
GO:0055088	lipid homeostasis	biological_process	7	ciRNA3754(ACOX1)	1	60	12	4368	0.153113
GO:0072686	mitotic spindle	cellular_component	7	ciRNA1696(LOC106031351)	1	60	12	4368	0.153113
GO:0016235	aggresome	cellular_component	6	circRNA754(SFMBT2)	1	60	12	4368	0.153113
GO:0005887	integral component of plasma membrane	cellular_component	6	circRNA692(TENM3);circRNA912(TSPAN12);ciRNA1420(LOC106031011);ciRNA294(LOC106031011);ciRNA298(LOC106031011);ciRNA679(PPAP2A)	4	60	154	4368	0.159983
GO:0031532	actin cytoskeleton reorganization	biological_process	8	circRNA2924(PARVB)	1	60	13	4368	0.164779
GO:0001822	kidney development	biological_process	6	ciRNA1169(ROBO2)	1	60	13	4368	0.164779
GO:0047485	protein N-terminus binding	molecular_function	5	ciRNA3754(ACOX1)	1	60	13	4368	0.164779
GO:0030032	lamellipodium assembly	biological_process	8	circRNA2924(PARVB)	1	60	13	4368	0.164779
GO:0030324	lung development	biological_process	6	circRNA1492(TGFBR2)	1	60	13	4368	0.164779
GO:0005884	actin filament	cellular_component	7	circRNA3389(COBL)	1	60	13	4368	0.164779
GO:0000287	magnesium ion binding	molecular_function	7	circRNA1269(AASDHPPT);ciRNA276(PGM1)	2	60	54	4368	0.169194
GO:0034220	ion transmembrane transport	biological_process	7	ciRNA727(LASP1)	1	60	14	4368	0.176286
GO:0008180	COP9 signalosome	cellular_component	4	ciRNA1696(LOC106031351)	1	60	14	4368	0.176286
GO:0043197	dendritic spine	cellular_component	7	circRNA1059(LOC106048154)	1	60	14	4368	0.176286
GO:0009055	electron transfer activity	molecular_function	5	ciRNA3754(ACOX1)	1	60	14	4368	0.176286
GO:0000045	autophagosome assembly	biological_process	7	circRNA1411(GABARAPL2)	1	60	15	4368	0.187637
GO:0097110	scaffold protein binding	molecular_function	5	circRNA1059(LOC106048154)	1	60	15	4368	0.187637
GO:0005778	peroxisomal membrane	cellular_component	8	ciRNA3754(ACOX1)	1	60	15	4368	0.187637
GO:0008289	lipid binding	molecular_function	4	circRNA850(MVB12B)	1	60	15	4368	0.187637
GO:0043401	steroid hormone mediated signaling pathway	biological_process	6	circRNA1778(ESRRG)	1	60	15	4368	0.187637
GO:0000902	cell morphogenesis	biological_process	6	circRNA692(TENM3)	1	60	15	4368	0.187637
GO:0010976	positive regulation of neuron projection development	biological_process	11	circRNA692(TENM3)	1	60	15	4368	0.187637
GO:0042632	cholesterol homeostasis	biological_process	9	circRNA2928(DGAT2)	1	60	15	4368	0.187637
GO:0042802	identical protein binding	molecular_function	5	circRNA1059(LOC106048154);circRNA206(UGP2);ciRNA1169(ROBO2)	3	60	110	4368	0.191408
GO:0018105	peptidyl-serine phosphorylation	biological_process	10	circRNA971(MAPK1);ciRNA590(SGK1)	2	60	59	4368	0.193975
GO:0001889	liver development	biological_process	7	circRNA3389(COBL)	1	60	16	4368	0.198834
GO:0003707	steroid hormone receptor activity	molecular_function	5	circRNA1778(ESRRG)	1	60	16	4368	0.198834
GO:0030176	integral component of endoplasmic reticulum membrane	cellular_component	7	circRNA2928(DGAT2)	1	60	16	4368	0.198834
GO:0050852	T cell receptor signaling pathway	biological_process	8	circRNA971(MAPK1)	1	60	16	4368	0.198834
GO:0005604	basement membrane	cellular_component	6	ciRNA111(FN1);ciRNA112(FN1)	1	60	16	4368	0.198834
GO:0003824	catalytic activity	molecular_function	3	circRNA3021(GBE1)	1	60	16	4368	0.198834
GO:0045211	postsynaptic membrane	cellular_component	5	circRNA1059(LOC106048154)	1	60	16	4368	0.198834
GO:0006367	transcription initiation from RNA polymerase II promoter	biological_process	9	circRNA1201(GTF2E1)	1	60	17	4368	0.20988
GO:0005871	kinesin complex	cellular_component	5	ciRNA1347(LOC106049174)	1	60	17	4368	0.20988
GO:0001843	neural tube closure	biological_process	7	circRNA3389(COBL)	1	60	17	4368	0.20988
GO:0005576	extracellular region	cellular_component	3	circRNA1245(LOC106036394);circRNA3586(COL3A1)	2	60	64	4368	0.219201
GO:0032922	circadian regulation of gene expression	biological_process	5	circRNA128(ADK)	1	60	18	4368	0.220775
GO:0014069	postsynaptic density	cellular_component	5	circRNA1172(CACNA1C)	1	60	18	4368	0.220775
GO:0000776	kinetochore	cellular_component	4	ciRNA1696(LOC106031351)	1	60	18	4368	0.220775
GO:0031012	extracellular matrix	cellular_component	4	ciRNA111(FN1);ciRNA112(FN1)	1	60	18	4368	0.220775
GO:0018107	peptidyl-threonine phosphorylation	biological_process	10	circRNA971(MAPK1)	1	60	18	4368	0.220775
GO:0032092	positive regulation of protein binding	biological_process	7	circRNA1161(EPB41)	1	60	18	4368	0.220775
GO:0010629	negative regulation of gene expression	biological_process	8	circRNA754(SFMBT2)	1	60	19	4368	0.231523
GO:0042995	cell projection	cellular_component	4	circRNA692(TENM3)	1	60	19	4368	0.231523
GO:0005938	cell cortex	cellular_component	7	circRNA3389(COBL)	1	60	19	4368	0.231523
GO:0005811	lipid droplet	cellular_component	6	circRNA2928(DGAT2)	1	60	19	4368	0.231523
GO:0048471	perinuclear region of cytoplasm	cellular_component	6	circRNA2928(DGAT2);circRNA3389(COBL);ciRNA111(FN1);ciRNA112(FN1)	3	60	124	4368	0.241882
GO:0017124	SH3 domain binding	molecular_function	6	circRNA1059(LOC106048154)	1	60	20	4368	0.242125
GO:0005777	peroxisome	cellular_component	7	ciRNA3754(ACOX1)	1	60	20	4368	0.242125
GO:0003777	microtubule motor activity	molecular_function	10	ciRNA1347(LOC106049174)	1	60	20	4368	0.242125
GO:0005739	mitochondrion	cellular_component	6	circRNA2928(DGAT2);circRNA2937(WBSCR27);circRNA971(MAPK1);ciRNA1329(FANCG);ciRNA174(FANCG);ciRNA175(FANCG);ciRNA3754(ACOX1)	5	60	251	4368	0.260756
GO:0050660	flavin adenine dinucleotide binding	molecular_function	6	ciRNA3754(ACOX1)	1	60	22	4368	0.2629
GO:0070588	calcium ion transmembrane transport	biological_process	11	circRNA1172(CACNA1C)	1	60	22	4368	0.2629
GO:0030246	carbohydrate binding	molecular_function	4	circRNA3021(GBE1)	1	60	22	4368	0.2629
GO:0007399	nervous system development	biological_process	6	ciRNA1169(ROBO2)	1	60	22	4368	0.2629
GO:0005815	microtubule organizing center	cellular_component	6	ciRNA1347(LOC106049174)	1	60	22	4368	0.2629
GO:0000165	MAPK cascade	biological_process	11	circRNA1059(LOC106048154)	1	60	23	4368	0.273076
GO:0016740	transferase activity	molecular_function	4	circRNA3021(GBE1)	1	60	23	4368	0.273076
GO:0000151	ubiquitin ligase complex	cellular_component	5	circRNA2003(DCUN1D4)	1	60	23	4368	0.273076
GO:0007018	microtubule-based movement	biological_process	5	ciRNA1347(LOC106049174)	1	60	23	4368	0.273076
GO:0042981	regulation of apoptotic process	biological_process	8	ciRNA590(SGK1)	1	60	23	4368	0.273076
GO:0042393	histone binding	molecular_function	5	circRNA754(SFMBT2)	1	60	24	4368	0.283114
GO:0000977	RNA polymerase II regulatory region sequence-specific DNA binding	molecular_function	9	circRNA1778(ESRRG)	1	60	24	4368	0.283114
GO:0031625	ubiquitin protein ligase binding	molecular_function	7	circRNA1411(GABARAPL2);ciRNA618(HM13)	2	60	77	4368	0.285731
GO:0030165	PDZ domain binding	molecular_function	6	ciRNA3754(ACOX1)	1	60	25	4368	0.293016
GO:0007420	brain development	biological_process	6	ciRNA1169(ROBO2)	1	60	26	4368	0.302783
GO:0005515	protein binding	molecular_function	4	circRNA1059(LOC106048154);circRNA1505(ARID2);ciRNA1169(ROBO2);ciRNA177(VCP);ciRNA727(LASP1)	5	60	269	4368	0.309347
GO:0005198	structural molecule activity	molecular_function	3	circRNA1161(EPB41)	1	60	27	4368	0.312418
GO:0016787	hydrolase activity	molecular_function	4	ciRNA177(VCP)	1	60	27	4368	0.312418
GO:0055037	recycling endosome	cellular_component	8	ciRNA2116(FCHSD1)	1	60	28	4368	0.321921
GO:0015630	microtubule cytoskeleton	cellular_component	7	circRNA971(MAPK1)	1	60	28	4368	0.321921
GO:0070062	extracellular exosome	cellular_component	7	circRNA1269(AASDHPPT);circRNA206(UGP2);circRNA315(ARL15);circRNA850(MVB12B);circRNA971(MAPK1);ciRNA1169(ROBO2);ciRNA1696(LOC106031351);ciRNA1(GART);ciRNA727(LASP1)	9	60	541	4368	0.322403
GO:0009897	external side of plasma membrane	cellular_component	5	circRNA735(ENOX2)	1	60	29	4368	0.331296
GO:0005089	Rho guanyl-nucleotide exchange factor activity	molecular_function	9	ciRNA73(DNMBP)	1	60	29	4368	0.331296
GO:0006355	regulation of transcription, DNA-templated	biological_process	8	circRNA1505(ARID2);circRNA754(SFMBT2);ciRNA2315(LOC106033227)	3	60	151	4368	0.343792
GO:0001726	ruffle	cellular_component	6	circRNA3389(COBL)	1	60	31	4368	0.349664
GO:0055114	oxidation-reduction process	biological_process	4	circRNA735(ENOX2);ciRNA31(FASN);ciRNA33(FASN);ciRNA628(LOC106042616)	3	60	153	4368	0.351403
GO:0030335	positive regulation of cell migration	biological_process	8	circRNA1492(TGFBR2)	1	60	32	4368	0.358661
GO:0019898	extrinsic component of membrane	cellular_component	4	circRNA1161(EPB41)	1	60	32	4368	0.358661
GO:0003735	structural constituent of ribosome	molecular_function	4	circRNA1216(MRPL13)	1	60	33	4368	0.367535
GO:0005516	calmodulin binding	molecular_function	5	circRNA1172(CACNA1C)	1	60	33	4368	0.367535
GO:0043025	neuronal cell body	cellular_component	5	circRNA3389(COBL)	1	60	33	4368	0.367535
GO:0007507	heart development	biological_process	6	circRNA1492(TGFBR2)	1	60	34	4368	0.376289
GO:0042127	regulation of cell proliferation	biological_process	6	ciRNA590(SGK1)	1	60	34	4368	0.376289
GO:0004674	protein serine/threonine kinase activity	molecular_function	8	circRNA506(NEK11);ciRNA590(SGK1)	2	60	95	4368	0.376809
GO:0035023	regulation of Rho protein signal transduction	biological_process	11	ciRNA73(DNMBP)	1	60	35	4368	0.384924
GO:0010951	negative regulation of endopeptidase activity	biological_process	11	circRNA1038(LOC106048076);circRNA1455(LOC106048076)	1	60	35	4368	0.384924
GO:0007283	spermatogenesis	biological_process	7	ciRNA3754(ACOX1)	1	60	35	4368	0.384924
GO:0001525	angiogenesis	biological_process	5	circRNA912(TSPAN12)	1	60	36	4368	0.393441
GO:0051015	actin filament binding	molecular_function	7	ciRNA727(LASP1)	1	60	36	4368	0.393441
GO:0007186	G-protein coupled receptor signaling pathway	biological_process	5	circRNA801(VIPR2)	1	60	37	4368	0.401842
GO:0005770	late endosome	cellular_component	8	circRNA850(MVB12B)	1	60	38	4368	0.410129
GO:0030424	axon	cellular_component	6	circRNA692(TENM3)	1	60	38	4368	0.410129
GO:0008017	microtubule binding	molecular_function	7	ciRNA1347(LOC106049174)	1	60	39	4368	0.418302
GO:0006412	translation	biological_process	8	circRNA1216(MRPL13)	1	60	39	4368	0.418302
GO:0005730	nucleolus	cellular_component	6	circRNA506(NEK11);ciRNA1329(FANCG);ciRNA174(FANCG);ciRNA175(FANCG);ciRNA3754(ACOX1)	3	60	172	4368	0.423001
GO:0016310	phosphorylation	biological_process	7	circRNA128(ADK)	1	60	40	4368	0.426365
GO:0005737	cytoplasm	cellular_component	5	circRNA1059(LOC106048154);circRNA1201(GTF2E1);circRNA128(ADK);circRNA2453(SCAPER);circRNA3021(GBE1);circRNA858(PCMTD1);ciRNA111(FN1);ciRNA112(FN1);ciRNA1696(LOC106031351);ciRNA1(GART);ciRNA579(CLUH);ciRNA590(SGK1);ciRNA628(LOC106042616);ciRNA73(DNMBP)	13	60	879	4368	0.432933
GO:0000978	RNA polymerase II proximal promoter sequence-specific DNA binding	molecular_function	10	circRNA2252(TCF12)	1	60	41	4368	0.434317
GO:0008283	cell proliferation	biological_process	3	ciRNA111(FN1);ciRNA112(FN1)	1	60	42	4368	0.442161
GO:0005667	transcription factor complex	cellular_component	4	circRNA2252(TCF12)	1	60	42	4368	0.442161
GO:0005802	trans-Golgi network	cellular_component	7	circRNA164(ATP9B)	1	60	42	4368	0.442161
GO:0008022	protein C-terminus binding	molecular_function	5	circRNA1059(LOC106048154)	1	60	42	4368	0.442161
GO:0016887	ATPase activity	molecular_function	9	ciRNA1347(LOC106049174)	1	60	42	4368	0.442161
GO:0006897	endocytosis	biological_process	7	circRNA164(ATP9B)	1	60	42	4368	0.442161
GO:0045944	positive regulation of transcription by RNA polymerase II	biological_process	10	circRNA1778(ESRRG);circRNA2252(TCF12);ciRNA2315(LOC106033227)	3	60	178	4368	0.445149
GO:0005925	focal adhesion	cellular_component	7	circRNA2924(PARVB);ciRNA727(LASP1)	2	60	110	4368	0.449153
GO:0007275	multicellular organism development	biological_process	4	ciRNA1169(ROBO2)	1	60	43	4368	0.449898
GO:0046872	metal ion binding	molecular_function	6	circRNA128(ADK);circRNA1505(ARID2);circRNA3586(COL3A1);ciRNA1(GART)	4	60	250	4368	0.452427
GO:0008134	transcription factor binding	molecular_function	5	ciRNA2315(LOC106033227)	1	60	45	4368	0.465057
GO:0003713	transcription coactivator activity	molecular_function	5	ciRNA2315(LOC106033227)	1	60	45	4368	0.465057
GO:0005768	endosome	cellular_component	7	circRNA164(ATP9B)	1	60	45	4368	0.465057
GO:0005874	microtubule	cellular_component	7	ciRNA1347(LOC106049174)	1	60	45	4368	0.465057
GO:0007165	signal transduction	biological_process	4	circRNA692(TENM3);ciRNA679(PPAP2A)	2	60	115	4368	0.472257
GO:0030027	lamellipodium	cellular_component	6	circRNA2924(PARVB)	1	60	48	4368	0.487028
GO:0005769	early endosome	cellular_component	8	circRNA850(MVB12B)	1	60	50	4368	0.50118
GO:0007264	small GTPase mediated signal transduction	biological_process	6	circRNA315(ARL15)	1	60	52	4368	0.514948
GO:0005102	receptor binding	molecular_function	5	ciRNA3754(ACOX1)	1	60	52	4368	0.514948
GO:0043565	sequence-specific DNA binding	molecular_function	7	circRNA1201(GTF2E1)	1	60	53	4368	0.521691
GO:0005829	cytosol	cellular_component	6	circRNA1059(LOC106048154);circRNA128(ADK);circRNA1411(GABARAPL2);circRNA850(MVB12B);circRNA971(MAPK1);ciRNA276(PGM1)	6	60	421	4368	0.526299
GO:0016020	membrane	cellular_component	3	circRNA1492(TGFBR2);circRNA3389(COBL);circRNA692(TENM3);ciRNA1169(ROBO2);ciRNA1696(LOC106031351)	5	60	348	4368	0.526988
GO:0006366	transcription by RNA polymerase II	biological_process	9	circRNA1778(ESRRG)	1	60	55	4368	0.534902
GO:0000139	Golgi membrane	cellular_component	7	circRNA1411(GABARAPL2)	1	60	56	4368	0.541372
GO:0005765	lysosomal membrane	cellular_component	9	ciRNA618(HM13)	1	60	60	4368	0.566379
GO:0005615	extracellular space	cellular_component	4	circRNA1038(LOC106048076);circRNA1455(LOC106048076);ciRNA111(FN1);ciRNA112(FN1)	2	60	141	4368	0.58269
GO:0005524	ATP binding	molecular_function	5	circRNA128(ADK);circRNA506(NEK11);circRNA971(MAPK1);ciRNA1347(LOC106049174);ciRNA177(VCP);ciRNA1(GART)	6	60	453	4368	0.601027
GO:0008270	zinc ion binding	molecular_function	8	circRNA1059(LOC106048154);circRNA1778(ESRRG);circRNA2453(SCAPER);ciRNA727(LASP1)	4	60	301	4368	0.601479
GO:0006351	transcription, DNA-templated	biological_process	8	circRNA1505(ARID2);circRNA2252(TCF12)	2	60	155	4368	0.634927
GO:0006357	regulation of transcription by RNA polymerase II	biological_process	9	ciRNA205(MLXIPL);ciRNA833(MLXIPL)	1	60	73	4368	0.638745
GO:0005654	nucleoplasm	cellular_component	6	circRNA128(ADK);circRNA1505(ARID2);circRNA506(NEK11);circRNA754(SFMBT2);circRNA971(MAPK1);ciRNA3754(ACOX1)	6	60	475	4368	0.648803
GO:0005634	nucleus	cellular_component	6	circRNA1201(GTF2E1);circRNA1778(ESRRG);circRNA2003(DCUN1D4);circRNA206(UGP2);circRNA2252(TCF12);circRNA2453(SCAPER);circRNA850(MVB12B);ciRNA205(MLXIPL);ciRNA590(SGK1);ciRNA833(MLXIPL)	9	60	708	4368	0.655146
GO:0008150	biological_process	biological_process	2	circRNA2842(NCKAP5)	1	60	77	4368	0.65852
GO:0005525	GTP binding	molecular_function	8	circRNA315(ARL15)	1	60	77	4368	0.65852
GO:0005783	endoplasmic reticulum	cellular_component	6	circRNA1006(CERS1);circRNA2928(DGAT2)	2	60	164	4368	0.665795
GO:0005575	cellular_component	cellular_component	2	circRNA2842(NCKAP5)	1	60	82	4368	0.681746
GO:0003677	DNA binding	molecular_function	6	circRNA1505(ARID2);ciRNA2315(LOC106033227)	2	60	175	4368	0.700696
GO:0005789	endoplasmic reticulum membrane	cellular_component	5	circRNA2928(DGAT2)	1	60	89	4368	0.711673
GO:0005813	centrosome	cellular_component	7	ciRNA1696(LOC106031351)	1	60	96	4368	0.738829
GO:0000166	nucleotide binding	molecular_function	5	circRNA735(ENOX2)	1	60	104	4368	0.766793
GO:0006468	protein phosphorylation	biological_process	9	circRNA506(NEK11)	1	60	107	4368	0.776502
GO:0016021	integral component of membrane	cellular_component	5	circRNA1006(CERS1);circRNA1172(CACNA1C);circRNA2928(DGAT2);circRNA692(TENM3);circRNA801(VIPR2);circRNA84(FAM189A1);ciRNA1169(ROBO2)	7	60	677	4368	0.84334
GO:0043547	positive regulation of GTPase activity	biological_process	8	ciRNA73(DNMBP)	1	60	148	4368	0.875388
GO:0005622	intracellular	cellular_component	4	circRNA315(ARL15)	1	60	151	4368	0.880629
