# Supplementary material for: Molecular Mechanisms of circRNA–miRNA–mRNA Interactions in the Regulation of Goose Liver Development
Source: Animals (Basel). 2024 Mar 8;14(6):839. doi: 10.3390/ani14060839 (PMC10967295; doi:10.3390/ani14060839)
Supplement: Supplementary file 1 [file animals-14-00839-s001.zip › Supplementary Table S3.List of the KEGG analysis of the DEcircRNAs’ source genes during goose liver development.xlsx]

## Sheet: F VS. P
pathway_id	pathway_name	Genes	S gene number	TS gene number	B gene number	TB gene number	pvalue
ko00640	Propanoate metabolism	circRNA1011(DBT);ciRNA628(LOC106042616)	2	16	18	1698	0.0116684
ko04137	Mitophagy - animal	circRNA1105(MAPK9);circRNA1411(GABARAPL2)	2	16	26	1698	0.0237209
ko04530	Tight junction	circRNA1105(MAPK9);circRNA1466(RAPGEF6)	2	16	43	1698	0.0600565
ko00061	Fatty acid biosynthesis	ciRNA28(FASN)	1	16	8	1698	0.0730888
ko04621	NOD-like receptor signaling pathway	circRNA1105(MAPK9);circRNA1411(GABARAPL2)	2	16	49	1698	0.0756976
ko04910	Insulin signaling pathway	circRNA1105(MAPK9);ciRNA28(FASN)	2	16	52	1698	0.0839712
ko04068	FoxO signaling pathway	circRNA1105(MAPK9);circRNA1411(GABARAPL2)	2	16	52	1698	0.0839712
ko00500	Starch and sucrose metabolism	circRNA3021(GBE1)	1	16	13	1698	0.116193
ko04140	Autophagy - animal	circRNA1105(MAPK9);circRNA1411(GABARAPL2)	2	16	65	1698	0.12275
ko04136	Autophagy - other	circRNA1411(GABARAPL2)	1	16	15	1698	0.132903
ko00270	Cysteine and methionine metabolism	ciRNA628(LOC106042616)	1	16	16	1698	0.141146
ko04141	Protein processing in endoplasmic reticulum	circRNA1105(MAPK9);ciRNA177(VCP)	2	16	74	1698	0.151834
ko04510	Focal adhesion	circRNA1105(MAPK9);ciRNA112(FN1)	2	16	75	1698	0.155155
ko03460	Fanconi anemia pathway	ciRNA1329(FANCG);ciRNA174(FANCG);ciRNA175(FANCG)	1	16	19	1698	0.165438
ko00620	Pyruvate metabolism	ciRNA628(LOC106042616)	1	16	20	1698	0.173391
ko04622	RIG-I-like receptor signaling pathway	circRNA1105(MAPK9)	1	16	21	1698	0.181273
ko04216	Ferroptosis	ciRNA294(LOC106031011)	1	16	21	1698	0.181273
ko04340	Hedgehog signaling pathway	ciRNA2124(ADRBK1)	1	16	22	1698	0.189084
ko00010	Glycolysis / Gluconeogenesis	ciRNA628(LOC106042616)	1	16	23	1698	0.196825
ko00280	Valine, leucine and isoleucine degradation	circRNA1011(DBT)	1	16	24	1698	0.204498
ko04620	Toll-like receptor signaling pathway	circRNA1105(MAPK9)	1	16	25	1698	0.212101
ko04512	ECM-receptor interaction	ciRNA112(FN1)	1	16	26	1698	0.219636
ko04080	Neuroactive ligand-receptor interaction	circRNA3094(VIPR1)	1	16	27	1698	0.227104
ko01212	Fatty acid metabolism	ciRNA28(FASN)	1	16	29	1698	0.241838
ko04920	Adipocytokine signaling pathway	circRNA1105(MAPK9)	1	16	29	1698	0.241838
ko00562	Inositol phosphate metabolism	circRNA4(INPP4B)	1	16	32	1698	0.263447
ko04217	Necroptosis	circRNA1105(MAPK9)	1	16	36	1698	0.291362
ko04012	ErbB signaling pathway	circRNA1105(MAPK9)	1	16	36	1698	0.291362
ko03320	PPAR signaling pathway	circRNA1248(LOC106039769)	1	16	36	1698	0.291362
ko04914	Progesterone-mediated oocyte maturation	circRNA1105(MAPK9)	1	16	37	1698	0.298184
ko04625	C-type lectin receptor signaling pathway	circRNA1105(MAPK9)	1	16	37	1698	0.298184
ko04912	GnRH signaling pathway	circRNA1105(MAPK9)	1	16	40	1698	0.318283
ko04371	Apelin signaling pathway	circRNA1411(GABARAPL2)	1	16	40	1698	0.318283
ko04210	Apoptosis	circRNA1105(MAPK9)	1	16	42	1698	0.33138
ko04070	Phosphatidylinositol signaling system	circRNA4(INPP4B)	1	16	45	1698	0.350586
ko04310	Wnt signaling pathway	circRNA1105(MAPK9)	1	16	45	1698	0.350586
ko04120	Ubiquitin mediated proteolysis	circRNA700(FBXW8)	1	16	63	1698	0.455383
ko04810	Regulation of actin cytoskeleton	ciRNA112(FN1)	1	16	66	1698	0.471225
ko01100	Metabolic pathways	circRNA1011(DBT);circRNA3021(GBE1);circRNA4(INPP4B);ciRNA28(FASN);ciRNA628(LOC106042616)	5	16	492	1698	0.514219
ko05132	Salmonella infection	circRNA1105(MAPK9)	1	16	78	1698	0.530376
ko04144	Endocytosis	ciRNA2124(ADRBK1)	1	16	102	1698	0.630555
ko04010	MAPK signaling pathway	circRNA1105(MAPK9)	1	16	106	1698	0.645162

## Sheet: S VS. F
pathway_id	pathway_name	Genes	S gene number	TS gene number	B gene number	TB gene number	pvalue
ko00640	Propanoate metabolism	circRNA1011(DBT);ciRNA3754(ACOX1)	2	7	18	1698	0.00216088
ko01100	Metabolic pathways	circRNA1011(DBT);circRNA2617(MAN2A1);circRNA4099(PPAT);circRNA4(INPP4B);ciRNA3754(ACOX1)	5	7	492	1698	0.0245011
ko00592	alpha-Linolenic acid metabolism	ciRNA3754(ACOX1)	1	7	7	1698	0.0285529
ko00410	beta-Alanine metabolism	ciRNA3754(ACOX1)	1	7	13	1698	0.0524678
ko01040	Biosynthesis of unsaturated fatty acids	ciRNA3754(ACOX1)	1	7	15	1698	0.0603264
ko00513	Various types of N-glycan biosynthesis	circRNA2617(MAN2A1)	1	7	17	1698	0.0681291
ko00250	Alanine, aspartate and glutamate metabolism	circRNA4099(PPAT)	1	7	17	1698	0.0681291
ko00071	Fatty acid degradation	ciRNA3754(ACOX1)	1	7	17	1698	0.0681291
ko03022	Basal transcription factors	ciRNA2315(LOC106033227)	1	7	17	1698	0.0681291
ko00510	N-Glycan biosynthesis	circRNA2617(MAN2A1)	1	7	18	1698	0.0720096
ko04622	RIG-I-like receptor signaling pathway	circRNA1105(MAPK9)	1	7	21	1698	0.0835681
ko00280	Valine, leucine and isoleucine degradation	circRNA1011(DBT)	1	7	24	1698	0.0950029
ko04620	Toll-like receptor signaling pathway	circRNA1105(MAPK9)	1	7	25	1698	0.0987873
ko04137	Mitophagy - animal	circRNA1105(MAPK9)	1	7	26	1698	0.102558
ko01212	Fatty acid metabolism	ciRNA3754(ACOX1)	1	7	29	1698	0.113789
ko04920	Adipocytokine signaling pathway	circRNA1105(MAPK9)	1	7	29	1698	0.113789
ko00562	Inositol phosphate metabolism	circRNA4(INPP4B)	1	7	32	1698	0.1249
ko04217	Necroptosis	circRNA1105(MAPK9)	1	7	36	1698	0.139528
ko04012	ErbB signaling pathway	circRNA1105(MAPK9)	1	7	36	1698	0.139528
ko03320	PPAR signaling pathway	ciRNA3754(ACOX1)	1	7	36	1698	0.139528
ko04914	Progesterone-mediated oocyte maturation	circRNA1105(MAPK9)	1	7	37	1698	0.143152
ko04625	C-type lectin receptor signaling pathway	circRNA1105(MAPK9)	1	7	37	1698	0.143152
ko04146	Peroxisome	ciRNA3754(ACOX1)	1	7	39	1698	0.150361
ko04912	GnRH signaling pathway	circRNA1105(MAPK9)	1	7	40	1698	0.153946
ko00230	Purine metabolism	circRNA4099(PPAT)	1	7	42	1698	0.161077
ko04210	Apoptosis	circRNA1105(MAPK9)	1	7	42	1698	0.161077
ko04530	Tight junction	circRNA1105(MAPK9)	1	7	43	1698	0.164623
ko04070	Phosphatidylinositol signaling system	circRNA4(INPP4B)	1	7	45	1698	0.171677
ko04310	Wnt signaling pathway	circRNA1105(MAPK9)	1	7	45	1698	0.171677
ko01200	Carbon metabolism	ciRNA3754(ACOX1)	1	7	47	1698	0.17868
ko04621	NOD-like receptor signaling pathway	circRNA1105(MAPK9)	1	7	49	1698	0.185632
ko04910	Insulin signaling pathway	circRNA1105(MAPK9)	1	7	52	1698	0.195965
ko04068	FoxO signaling pathway	circRNA1105(MAPK9)	1	7	52	1698	0.195965
ko04140	Autophagy - animal	circRNA1105(MAPK9)	1	7	65	1698	0.239455
ko04141	Protein processing in endoplasmic reticulum	circRNA1105(MAPK9)	1	7	74	1698	0.268368
ko04510	Focal adhesion	circRNA1105(MAPK9)	1	7	75	1698	0.271521
ko05132	Salmonella infection	circRNA1105(MAPK9)	1	7	78	1698	0.280912
ko04010	MAPK signaling pathway	circRNA1105(MAPK9)	1	7	106	1698	0.363675

## Sheet: S VS. P
pathway_id	pathway_name	Genes	S gene number	TS gene number	B gene number	TB gene number	pvalue
ko00500	Starch and sucrose metabolism	circRNA206(UGP2);circRNA3021(GBE1);ciRNA276(PGM1)	3	29	13	1698	0.00114303
ko00640	Propanoate metabolism	circRNA1026(ACACA);ciRNA3754(ACOX1);ciRNA628(LOC106042616)	3	29	18	1698	0.00307862
ko00061	Fatty acid biosynthesis	circRNA1026(ACACA);ciRNA31(FASN);ciRNA33(FASN)	2	29	8	1698	0.00740209
ko04068	FoxO signaling pathway	circRNA1411(GABARAPL2);circRNA1492(TGFBR2);circRNA971(MAPK1);ciRNA590(SGK1)	4	29	52	1698	0.0105405
ko00052	Galactose metabolism	circRNA206(UGP2);ciRNA276(PGM1)	2	29	10	1698	0.0116465
ko01212	Fatty acid metabolism	circRNA1026(ACACA);ciRNA31(FASN);ciRNA33(FASN);ciRNA3754(ACOX1)	3	29	29	1698	0.0121488
ko03022	Basal transcription factors	circRNA1201(GTF2E1);ciRNA2315(LOC106033227)	2	29	17	1698	0.0326903
ko00230	Purine metabolism	circRNA128(ADK);ciRNA1(GART);ciRNA276(PGM1)	3	29	42	1698	0.0328954
ko00600	Sphingolipid metabolism	circRNA1006(CERS1);ciRNA679(PPAP2A)	2	29	18	1698	0.0363918
ko00620	Pyruvate metabolism	circRNA1026(ACACA);ciRNA628(LOC106042616)	2	29	20	1698	0.0442529
ko00520	Amino sugar and nucleotide sugar metabolism	circRNA206(UGP2);ciRNA276(PGM1)	2	29	22	1698	0.0526861
ko04350	TGF-beta signaling pathway	circRNA1492(TGFBR2);circRNA971(MAPK1)	2	29	22	1698	0.0526861
ko04910	Insulin signaling pathway	circRNA1026(ACACA);circRNA971(MAPK1);ciRNA31(FASN);ciRNA33(FASN)	3	29	52	1698	0.0565159
ko00010	Glycolysis / Gluconeogenesis	ciRNA276(PGM1);ciRNA628(LOC106042616)	2	29	23	1698	0.057103
ko00561	Glycerolipid metabolism	circRNA2928(DGAT2);ciRNA679(PPAP2A)	2	29	30	1698	0.0912733
ko01100	Metabolic pathways	circRNA1006(CERS1);circRNA1026(ACACA);circRNA128(ADK);circRNA206(UGP2);circRNA2928(DGAT2);circRNA3021(GBE1);ciRNA1(GART);ciRNA276(PGM1);ciRNA31(FASN);ciRNA33(FASN);ciRNA3754(ACOX1);ciRNA628(LOC106042616);ciRNA679(PPAP2A)	12	29	492	1698	0.102829
ko00592	alpha-Linolenic acid metabolism	ciRNA3754(ACOX1)	1	29	7	1698	0.113789
ko00040	Pentose and glucuronate interconversions	circRNA206(UGP2)	1	29	7	1698	0.113789
ko04520	Adherens junction	circRNA1492(TGFBR2);circRNA971(MAPK1)	2	29	36	1698	0.12423
ko00670	One carbon pool by folate	ciRNA1(GART)	1	29	8	1698	0.128987
ko04261	Adrenergic signaling in cardiomyocytes	circRNA1172(CACNA1C);circRNA971(MAPK1)	2	29	37	1698	0.129982
ko04270	Vascular smooth muscle contraction	circRNA1172(CACNA1C);circRNA971(MAPK1)	2	29	37	1698	0.129982
ko04510	Focal adhesion	circRNA2924(PARVB);circRNA971(MAPK1);ciRNA111(FN1);ciRNA112(FN1)	3	29	75	1698	0.133211
ko04912	GnRH signaling pathway	circRNA1172(CACNA1C);circRNA971(MAPK1)	2	29	40	1698	0.147605
ko04371	Apelin signaling pathway	circRNA1411(GABARAPL2);circRNA971(MAPK1)	2	29	40	1698	0.147605
ko00030	Pentose phosphate pathway	ciRNA276(PGM1)	1	29	11	1698	0.173087
ko00770	Pantothenate and CoA biosynthesis	circRNA1269(AASDHPPT)	1	29	12	1698	0.187302
ko04260	Cardiac muscle contraction	circRNA1172(CACNA1C)	1	29	12	1698	0.187302
ko00410	beta-Alanine metabolism	ciRNA3754(ACOX1)	1	29	13	1698	0.201281
ko04621	NOD-like receptor signaling pathway	circRNA1411(GABARAPL2);circRNA971(MAPK1)	2	29	49	1698	0.202995
ko00565	Ether lipid metabolism	ciRNA679(PPAP2A)	1	29	14	1698	0.215027
ko04136	Autophagy - other	circRNA1411(GABARAPL2)	1	29	15	1698	0.228545
ko01040	Biosynthesis of unsaturated fatty acids	ciRNA3754(ACOX1)	1	29	15	1698	0.228545
ko00270	Cysteine and methionine metabolism	ciRNA628(LOC106042616)	1	29	16	1698	0.241838
ko00071	Fatty acid degradation	ciRNA3754(ACOX1)	1	29	17	1698	0.25491
ko04218	Cellular senescence	circRNA1492(TGFBR2);circRNA971(MAPK1)	2	29	59	1698	0.266974
ko04010	MAPK signaling pathway	circRNA1172(CACNA1C);circRNA1492(TGFBR2);circRNA971(MAPK1)	3	29	106	1698	0.26978
ko03460	Fanconi anemia pathway	ciRNA1329(FANCG);ciRNA174(FANCG);ciRNA175(FANCG)	1	29	19	1698	0.280404
ko03010	Ribosome	circRNA1216(MRPL13)	1	29	21	1698	0.305054
ko04216	Ferroptosis	ciRNA1420(LOC106031011);ciRNA294(LOC106031011);ciRNA298(LOC106031011)	1	29	21	1698	0.305054
ko04150	mTOR signaling pathway	circRNA971(MAPK1);ciRNA590(SGK1)	2	29	65	1698	0.305654
ko04140	Autophagy - animal	circRNA1411(GABARAPL2);circRNA971(MAPK1)	2	29	65	1698	0.305654
ko04810	Regulation of actin cytoskeleton	circRNA971(MAPK1);ciRNA111(FN1);ciRNA112(FN1)	2	29	66	1698	0.312085
ko04916	Melanogenesis	circRNA971(MAPK1)	1	29	23	1698	0.328889
ko04620	Toll-like receptor signaling pathway	circRNA971(MAPK1)	1	29	25	1698	0.351933
ko04137	Mitophagy - animal	circRNA1411(GABARAPL2)	1	29	26	1698	0.363167
ko04512	ECM-receptor interaction	ciRNA111(FN1);ciRNA112(FN1)	1	29	26	1698	0.363167
ko04080	Neuroactive ligand-receptor interaction	circRNA801(VIPR2)	1	29	27	1698	0.374212
ko04540	Gap junction	circRNA971(MAPK1)	1	29	28	1698	0.385073
ko04060	Cytokine-cytokine receptor interaction	circRNA1492(TGFBR2)	1	29	28	1698	0.385073
ko05132	Salmonella infection	circRNA971(MAPK1);ciRNA1696(LOC106031351)	2	29	78	1698	0.388138
ko04370	VEGF signaling pathway	circRNA971(MAPK1)	1	29	30	1698	0.40625
ko04012	ErbB signaling pathway	circRNA971(MAPK1)	1	29	36	1698	0.465643
ko03320	PPAR signaling pathway	ciRNA3754(ACOX1)	1	29	36	1698	0.465643
ko04625	C-type lectin receptor signaling pathway	circRNA971(MAPK1)	1	29	37	1698	0.474967
ko04914	Progesterone-mediated oocyte maturation	circRNA971(MAPK1)	1	29	37	1698	0.474967
ko04146	Peroxisome	ciRNA3754(ACOX1)	1	29	39	1698	0.493146
ko04114	Oocyte meiosis	circRNA971(MAPK1)	1	29	41	1698	0.510716
ko04210	Apoptosis	circRNA971(MAPK1)	1	29	42	1698	0.519279
ko04144	Endocytosis	circRNA1492(TGFBR2);circRNA850(MVB12B)	2	29	102	1698	0.528572
ko05164	Influenza A	circRNA971(MAPK1)	1	29	47	1698	0.55997
ko01200	Carbon metabolism	ciRNA3754(ACOX1)	1	29	47	1698	0.55997
ko00564	Glycerophospholipid metabolism	ciRNA679(PPAP2A)	1	29	48	1698	0.567699
ko01240	Biosynthesis of cofactors	circRNA206(UGP2)	1	29	53	1698	0.60442
ko04020	Calcium signaling pathway	circRNA1172(CACNA1C)	1	29	65	1698	0.680681
ko04141	Protein processing in endoplasmic reticulum	ciRNA177(VCP)	1	29	74	1698	0.728347
