# Supplementary material for: Molecular Mechanisms of circRNA–miRNA–mRNA Interactions in the Regulation of Goose Liver Development
Source: Animals (Basel). 2024 Mar 8;14(6):839. doi: 10.3390/ani14060839 (PMC10967295; doi:10.3390/ani14060839)
Supplement: Supplementary file 1 [file animals-14-00839-s001.zip › Supplementary Table S4.Summary of miRNAs expression during goose liver development.xlsx]

## Sheet: F VS. P
red is pvalue<0.001,orange is pvalue <0.01,blue is pvalue<0.05,green is pvalue <0.1.
Index	miR_name	miR_seq	up/down	fold_change(F(mean)/P(mean))	log2(fold_change)	pvalue(t_test)	P(mean)	F(mean)	F/F1(norm)	F/F2(norm)	F/F3(norm)	P/P1(norm)	P/P2(norm)	P/P3(norm)	F/F1(raw)	F/F2(raw)	F/F3(raw)	P/P1(raw)	P/P2(raw)	P/P3(raw)	Expression level
1	gga-miR-363-3p_R-1	AATTGCACGGTATCCATCTGTA	down	0.191723	-2.38291	8.34991e-06	27243.3	5223.16	4930.66	6285.77	4453.07	27738.8	26233.8	27757.4	4193	6726	4277	38796	30369	35019	high
2	gga-miR-222a_R+1	AGCTACATCTGGCTACTGGGTCTCT	down	0.225706	-2.14748	6.90261e-05	13993.8	3158.48	3351.39	2327.96	3796.09	13271.7	14843.3	13866.4	2850	2491	3646	18562	17183	17494	middle
3	ccr-miR-126-3p_L-1R+2	TCGTACCGTGAGTAATAATGCAA	up	3.76284	1.91182	0.000112064	152.831	575.079	552.097	581.756	591.382	141.926	128.711	187.856	469.5	622.5	568	198.5	149	237	middle
4	gga-miR-363-5p	GTGGATCACGATGCAATTTTGA	down	0.135073	-2.88819	0.000147909	245.969	33.2236	29.3982	41.1201	29.1526	259.542	245.329	233.036	25	44	28	363	284	294	middle
5	xtr-miR-221_R+2	AGCTACATTGTCTGCTGGGTTTCTT	down	0.261642	-1.93433	0.000148546	448.862	117.441	141.111	92.5202	118.693	414.695	468.198	463.694	120	99	114	580	542	585	middle
6	gga-miR-191-5p_R-3	CAACGGAATCCCAAAAGCAG	up	4.04105	2.01473	0.000153672	163.256	659.724	696.148	663.529	619.494	212.352	153.762	123.652	592	710	595	297	178	156	middle
7	gga-miR-106-5p_R+1	AAAAGTGCTTACAGTGCAGGTAG	down	0.17888	-2.48293	0.000164921	5172.83	925.316	776.111	1101.83	898.006	5335.26	4830.13	5353.09	660	1179	862.5	7462	5591.5	6753.5	middle
8	ccr-miR-363_L-1R+2	ATTGCACGGTATCCATCTGTATT	down	0.206112	-2.2785	0.000181316	744.349	153.419	146.991	201.862	111.405	744.305	771.404	717.339	125	216	107	1041	893	905	middle
9	cgr-miR-3074_L+1	TGTTCCTGCTGAACTGAGCCAGT	down	0.0790493	-3.6611	0.000232466	24.7278	1.95472	3.52778	2.33637	0	24.6672	23.7554	25.7608	3	2.5	0	34.5	27.5	32.5	middle
10	hsa-miR-3074-5p_L+1R+1	TGTTCCTGCTGAACTGAGCCAGT	down	0.0790493	-3.6611	0.000232466	24.7278	1.95472	3.52778	2.33637	0	24.6672	23.7554	25.7608	3	2.5	0	34.5	27.5	32.5	middle
11	gga-miR-18a-5p_R+1	TAAGGTGCATCTAGTGCAGATAG	down	0.490866	-1.0266	0.00032996	524.481	257.45	275.167	223.357	273.827	497.276	526.075	550.092	234	239	263	695.5	609	694	middle
12	hsa-miR-26a-5p_R+1	TTCAAGTAATCCAGGATAGGCTT	up	1.56066	0.642157	0.000702309	26767.8	41775.5	42987.2	40432.3	41906.9	24845.2	26798.7	28659.5	36556	43264	40250	34749	31023	36157	high
13	hsa-miR-4454_L+1	CGGATCCGAGTCACGGCACCA	up	2.53945	1.34451	0.000899211	20.2248	51.3598	52.9167	53.2692	47.8936	25.0247	19.0043	16.6454	45	57	46	35	22	21	middle
14	cli-miR-33-2-3p	CAATGCCCCTGCCATGCAGCC	down	0.208452	-2.26221	0.000961093	411.715	85.8227	98.7778	32.7092	125.981	444.009	424.142	366.992	84	35	121	621	491	463	middle
15	gga-miR-16c-5p	TAGCAGCACGTAAATACTGGAG	down	0.509901	-0.971712	0.00111158	18398.1	9381.19	9216.13	9385.66	9541.76	18964.8	17654.2	18575.2	7837.33	10043	9164.5	26524.5	20437	23434.7	high
16	gga-miR-148b-5p	GAGGTTCTGTCCTACACTCCGGCT	down	0.22359	-2.16107	0.00116101	56.4622	12.6244	12.9352	18.691	6.24699	60.0592	57.013	52.3142	11	20	6	84	66	66	middle
17	gga-miR-20b-5p	CAAAGTGCTCATAGTGCAGGTAG	down	0.182839	-2.45135	0.00134247	3990.23	729.571	667.926	833.617	687.169	3953.9	3712.76	4304.03	568	892	660	5530	4298	5430	middle
18	aca-miR-27a-5p_R+1	AGGGCTTAGCCCACCTGTGAACA	down	0.325239	-1.62043	0.00134476	188.857	61.4238	60.5602	70.0911	53.62	206.275	173.631	186.667	51.5	75	51.5	288.5	201	235.5	middle
19	gga-miR-338-5p	AACAATATCCTGGTGCTGAGT	down	0.397509	-1.33094	0.00169891	55.7439	22.1587	23.5185	15.8873	27.0703	60.0592	50.1024	57.0701	20	17	26	84	58	72	middle
20	aca-miR-190b	TGATATGTTTGATATTAGGTTG	down	0.393253	-1.34647	0.00170839	118.67	46.6674	47.0371	42.9892	49.976	126.553	120.073	109.384	40	46	48	177	139	138	middle
21	gga-miR-204	TTCCCTTTGTCATCCTATGCCT	down	0.409423	-1.28834	0.00175682	111.195	45.5256	38.2176	50.4656	47.8936	100.814	121.801	110.97	32.5	54	46	141	141	140	middle
22	ssa-miR-19a-3p_R+1	TGTGCAAATCTATGCAAAACTGT	up	2.092	1.06488	0.00178291	348.514	729.092	754.945	778.478	653.852	342.481	298.023	405.039	642	833	628	479	345	511	middle
23	gga-miR-301a-5p_L+2	GCTCTGACAATGTTGCACTACT	down	0.352859	-1.50284	0.00186591	40.5413	14.3054	10.5833	17.7564	14.5763	42.1845	40.6002	38.8393	9	19	14	59	47	49	middle
24	gga-miR-106-3p_R+1	ACTGCAGTATAAGCACTTCTGGC	down	0.117318	-3.09151	0.00191558	202.227	23.7247	21.1667	27.1019	22.9056	203.772	185.724	217.183	18	29	22	285	215	274	middle
25	gga-miR-221-5p_L-1	ACCTGGCATACAATGTAGATTTCTGT	down	0.23578	-2.08448	0.00199967	1365.87	322.046	298.685	364.474	302.979	1233.36	1419.28	1444.98	254	390	291	1725	1643	1823	middle
26	ola-miR-222_R+6	AGCTACATCTGGCTACTGGGTCTCC	down	0.244345	-2.03301	0.0023345	70.4677	17.2184	21.1667	6.54183	23.9468	75.074	76.8812	59.448	18	7	23	105	89	75	middle
27	pal-miR-10014-5p_1ss17AT	TGGAGTGTGACAATGGTAA	up	inf	inf	0.00297213	0	13.6122	14.1111	12.1491	14.5763	0	0	0	12	13	14	0	0	0	middle
28	gga-miR-30d_R+2	TGTAAACATCCCCGACTGGAAGCT	down	0.586154	-0.770649	0.00315688	121208	71046.6	71287	61312.4	80540.4	111120	130558	121946	60622	65606.5	77356	155415	151138	153848	high
29	gga-miR-429-3p	TAATACTGTCTGGTAATGCCGT	down	0.486004	-1.04096	0.00326647	517.786	251.646	211.667	275.692	267.58	501.209	475.109	577.042	180	295	257	701	550	728	middle
30	dre-miR-141-3p_R+3_1ss22CT	TAACACTGTCTGGTAACGATGTTTT	down	0.211131	-2.24379	0.00370411	81.3673	17.1791	7.05556	29.9055	14.5763	86.5139	75.1536	82.4345	6	32	14	121	87	104	middle
31	gga-miR-181b-5p_R+1	AACATTCATTGCTGTCGGTGGGT	down	0.498023	-1.00571	0.00378874	3022.93	1505.49	1301.16	1349.02	1866.29	3239.27	2679.18	3150.35	1106.5	1443.5	1792.5	4530.5	3101.5	3974.5	middle
32	gga-miR-19a-5p_L+3R-2	GTTAGTTTTGCATAGTTGCACT	down	0.331403	-1.59334	0.00383636	31.1666	10.3287	15.287	8.41093	7.28816	27.1697	35.4172	30.9129	13	9	7	38	41	39	middle
33	mdo-miR-460-3p	CACAGCGCATACAATGTGGATA	up	9.89432	3.3066	0.00399541	1.72767	17.0941	19.9908	17.7564	13.5352	0	5.183	0	17	19	13	0	6	0	middle
34	ola-miR-222_R+7	AGCTACATCTGGCTACTGGGTCTCCT	down	-inf	-inf	0.00412466	9.88917	0	0	0	0	10.7249	8.63834	10.3043	0	0	0	15	10	13	middle
35	mdo-miR-181a-5p_R+3	AACATTCAACGCTGTCGGTGAGTTTT	down	0.334713	-1.579	0.00424258	140.163	46.9142	41.1574	39.7183	59.867	132.273	126.12	162.095	35	42.5	57.5	185	146	204.5	middle
36	mmu-miR-199a-3p_R+1	ACAGTAGTCTGCACATTGGTTAT	up	1.4299	0.515916	0.00438651	3038.9	4345.32	4171.01	4531.62	4333.33	2902.86	2850.65	3363.17	3547	4849	4162	4060	3300	4243	middle
37	aca-miR-130b-3p_R+2	CAGTGCAATAATGAAAGGGCGT	down	0.61536	-0.700497	0.00440533	14706.1	9049.54	8389.06	8853.91	9905.65	14175.4	13840.8	16102.1	7134	9474	9514	19826	16022.5	20314.5	middle
38	gga-miR-19b-3p	TGTGCAAATCCATGCAAAACTGA	down	0.741125	-0.432212	0.00458611	6757.71	5008.31	5265.8	5129.58	4629.54	6306.93	6929.68	7036.53	4478	5488.83	4446.5	8821	8022	8877.33	middle
39	gga-let-7j-5p	TGAGGTAGTAGGTTGTATAGTT	up	1.36479	0.44868	0.00470318	24051.1	32824.7	30740.5	34717.9	33015.8	22589.2	24034.9	25529.2	26141.5	37149.4	31710.5	31593.7	27823.6	32207.8	high
40	oni-miR-10955_L-1_1ss10TC	TCCCCGTACGGGCCACCA	up	1.66867	0.738699	0.00491772	559.903	934.294	908.403	1021.46	873.018	471.179	569.267	639.264	772.5	1093	838.5	659	659	806.5	middle
41	cli-miR-139-3p_1ss10AG	TGGAGATGCGGCCCTGTTGGAAT	down	0.33825	-1.56384	0.00532481	171.486	58.0052	49.3889	39.251	85.3756	198.052	145.988	170.418	42	42	82	277	169	215	middle
42	gga-miR-10a-5p	TACCCTGTAGATCCGAATTTGT	up	1.78461	0.835609	0.00544357	10868.8	19396.6	17733	18843.3	21613.6	12645.3	9103.95	10857.2	15080	20163	20759	17686	10539	13697.5	high
43	gga-miR-2131-5p	ATGCAGAAGTGCACGGAAACAGCT	down	0.575241	-0.797762	0.00571004	1621.37	932.677	964.26	946.697	887.073	1761.02	1547.13	1555.95	820	1013	852	2463	1791	1963	middle
44	bta-miR-423-5p	TGAGGGGCAGAGAGCGAGACTTT	up	1.77527	0.828037	0.00573746	19.0715	33.8569	35.2778	30.3728	35.9202	16.0873	18.1405	22.9866	30	32.5	34.5	22.5	21	29	middle
45	xtr-miR-19b_R+2	TGTGCAAATCCATGCAAAACTGATT	down	0.106483	-3.2313	0.00614915	18.4055	1.95988	5.87963	0	0	22.8797	17.2767	15.0602	5	0	0	32	20	19	middle
46	aca-miR-726_1ss1TC	CTCACTACTAGCAGAACTCGG	down	0.105204	-3.24874	0.0067666	20.7274	2.18061	0	6.54183	0	15.7298	25.0512	21.4013	0	7	0	22	29	27	middle
47	gga-miR-200b-3p	TAATACTGCCTGGTAATGATGAT	down	0.51384	-0.96061	0.00738199	8813.19	4528.57	3575.99	5467.1	4542.61	9127.57	8972.64	8339.36	3041	5850	4363	12766	10387	10521	middle
48	pal-mir-9226-p3_1ss2AG	AGGTCCCTGTTCGGGCGCCA	up	1.53612	0.619289	0.00746646	626.483	962.352	1031.88	863.989	991.19	553.403	653.49	672.555	877.5	924.5	952	774	756.5	848.5	middle
49	pal-mir-9226-p5_1ss2AG	AGGTCCCTGTTCGGGCGCCA	up	1.53612	0.619289	0.00746646	626.483	962.352	1031.88	863.989	991.19	553.403	653.49	672.555	877.5	924.5	952	774	756.5	848.5	middle
50	gga-miR-33-3p_L+1R+1_1ss8CT	CAATGTTTCTGCAGTGCAGTAT	up	2.06322	1.0449	0.00778499	42.9084	88.5294	92.8982	92.5202	80.1698	37.8945	34.5534	56.2774	79	99	77	53	40	71	middle
51	dre-miR-107b_R-1	AGCAGCATTGTACAGGGCTT	up	3.27147	1.70994	0.00783719	4.87775	15.9574	14.6991	14.9528	18.2204	2.85996	8.20642	3.56688	12.5	16	17.5	4	9.5	4.5	middle
52	cli-miR-222a-5p_R-1_1ss22CT	CGCTCAGTAGTCAGTGTAGATT	down	0.28538	-1.80904	0.00795026	293.651	83.8022	58.7963	118.688	73.9228	254.537	272.108	354.31	50	127	71	356	315	447	middle
53	tgu-miR-125-2-3p_R+1	ACGGGTTAGGCTCTTGGGAGCT	down	0.344243	-1.5385	0.00812606	274.085	94.3519	97.6019	108.408	77.0463	302.441	228.916	290.899	83	116	74	423	265	367	middle
54	gga-let-7l-5p	TGAGGTAGTCGGTTGTATTGTT	down	0.411984	-1.27934	0.0083181	2788.8	1148.94	1246.48	1110.24	1090.1	2873.55	2441.19	3051.66	1060	1188	1047	4019	2826	3850	middle
55	mmu-miR-92a-3p_R+2	TATTGCACTTGTCCCGGCCTGTA	down	0.420934	-1.24833	0.00867573	1328.69	559.29	505.06	392.977	779.833	1444.64	1219.3	1322.12	429.5	420.5	749	2020.5	1411.5	1668	middle
56	gga-miR-27b-5p_R-1	AGAGCTTAGCTGATTGGTGAAC	down	0.323681	-1.62736	0.00906431	368.837	119.385	79.963	80.3711	197.822	302.441	388.725	415.343	68	86	190	423	450	524	middle
57	gga-miR-221-3p	AGCTACATTGTCTGCTGGGTTTC	down	0.282703	-1.82264	0.00909064	44123.4	12473.8	13885.3	11940.7	11595.5	37424.8	48587.2	46358.3	11808	12777	11137	52343	56246	58486	high
58	hsa-miR-4454_L-2	ATCCGAGTCACGGCACCA	up	1.9848	0.988992	0.00919031	804.209	1596.19	1482.26	1751.34	1554.98	817.95	1013.28	581.401	1260.5	1874	1493.5	1144	1173	733.5	middle
59	gga-miR-10a-3p_L+1R-1	CAAATTCGTATCTAGGGGAAT	up	1.78751	0.837952	0.00945081	108.325	193.631	195.204	178.499	207.192	128.698	82.9281	113.347	166	191	199	180	96	143	middle
60	gga-let-7i_R+1	TGAGGTAGTAGTTTGTGCTGTT	down	0.685824	-0.54409	0.0100497	27471.7	18840.8	17929.4	19716.6	18876.3	29085.5	28243	25086.7	15247	21097.5	18130	40679.5	32695	31649.5	high
61	gga-miR-29a-3p	TAGCACCATTTGAAATCGGTT	up	2.34224	1.22789	0.0111926	660.5	1547.05	1713.32	1391.07	1536.76	460.097	571.426	949.979	1457	1488.5	1476	643.5	661.5	1198.5	middle
62	ola-miR-26_R+2	TTCAAGTAATCCAGGATAGGCGT	up	1.90084	0.92664	0.0115475	5061.83	9621.75	10862	8483.82	9519.38	4608.83	4939.4	5637.25	9237	9078	9143	6446	5718	7112	middle
63	PC-5p-1797_999	GCCTCACCTGGAGCACCA	up	4.82051	2.26919	0.0116418	37.0797	178.743	138.759	212.142	185.328	32.1746	55.2854	23.7792	118	227	178	45	64	30	middle
64	xtr-miR-301_R+3	CAGTGCAATAGTATTGTCAAAGCATT	down	-inf	-inf	0.0117405	5.03195	0	0	0	0	3.93245	5.61492	5.54848	0	0	0	5.5	6.5	7	low
65	mmu-miR-3968_L-2_1ss14AT	AATCCCACTCCTGACACCA	up	3.28134	1.71428	0.0117424	13.716	45.007	42.9213	55.1383	36.9614	6.07742	21.5958	13.4749	36.5	59	35.5	8.5	25	17	middle
66	ssa-miR-20a-5p_R+2	TAAAGTGCTTATAGTGCAGGTAGTT	down	0.592036	-0.756243	0.0123176	117.554	69.5962	83.4908	60.7456	64.5523	103.674	116.618	132.371	71	65	62	145	135	167	middle
67	PC-3p-3014_471	AGGGATCTTGTTAGAGTAGTGA	down	0.487125	-1.03764	0.0124871	91.5962	44.6187	39.9815	53.2692	40.6055	105.819	78.6089	90.3609	34	57	39	148	91	114	middle
68	dre-miR-135a_R+1	TATGGCTTTTTATTCCTATGTGAA	down	0.150744	-2.72983	0.0130741	8.058	1.21469	0	0	3.64408	8.57989	6.47875	9.11536	0	0	3.5	12	7.5	11.5	low
69	mmu-let-7j_1ss8TG	TGAGGTAGTAGTTTGTGCTGTTAT	up	2.27882	1.18828	0.0133213	416.216	948.48	1099.49	849.504	896.444	437.574	444.874	366.2	935	909	861	612	515	462	middle
70	gga-miR-18b-5p_R-2	TAAGGTGCATCTAGTGCAGT	down	0.164804	-2.60118	0.0135932	279.684	46.0929	30.5741	59.8111	47.8936	274.199	227.188	337.665	26	64	46	383.5	263	426	middle
71	gga-miR-22-5p_R-1	AGTTCTTCAGTGGCAAGCTTT	up	2.0189	1.01357	0.013703	314.588	635.122	627.945	539.234	738.187	296.006	261.742	386.016	534	577	709	414	303	487	middle
72	gga-miR-20a-5p	TAAAGTGCTTATAGTGCAGGTAG	down	0.663522	-0.591784	0.0139296	15369.4	10197.9	8558.39	11789.3	10246.1	13832.2	16250.4	16025.6	7278	12615	9841	19346	18812	20218	middle
73	hsa-miR-4454_1ss1GC	CGATCCGAGTCACGGCACCA	up	4.58212	2.19602	0.0147176	7.24172	33.1824	26.4583	39.251	33.8379	2.50247	16.8448	2.37792	22.5	42	32.5	3.5	19.5	3	middle
74	gga-miR-1306-3p_R-1	TGGACGTTGGCTCTGGTGGTGA	down	0.147741	-2.75885	0.0147391	23.1938	3.42668	0	10.28	0	27.8846	25.0512	16.6454	0	11	0	39	29	21	middle
75	gga-miR-1677-3p_L+1_1ss10GA	TTGACTTCAATAGGAGCAGGATT	down	0.134774	-2.89138	0.0151475	23.2671	3.1358	9.40741	0	0	27.1697	26.7789	15.8528	8	0	0	38	31	20	middle
76	gga-miR-17-3p_L-1R+3	CTGCAGTGAAGGCACTTGTAGC	down	0.538596	-0.892724	0.015257	675.229	363.676	310.445	458.863	321.72	637.772	788.68	599.236	264	491	309	892	913	756	middle
77	dre-miR-15b-5p_R+1	TAGCAGCACATCATGGTTTGTAA	down	0.483429	-1.04862	0.0155402	42.8761	20.7276	27.0463	20.5601	14.5763	40.7545	37.1449	50.7289	23	22	14	57	43	64	middle
78	gga-miR-92-3p_R+1	TATTGCACTTGTCCCGGCCTGT	down	0.451017	-1.14875	0.0160535	22351.4	10080.9	10513.4	6213.34	13515.9	23155.7	20454.3	23444.3	8940.5	6648.5	12981.5	32386	23678.5	29577.5	high
79	gga-miR-16-2-3p_L+1R-2	CCCAATATTATTGTGCTGCTT	down	0.226136	-2.14474	0.0167341	27.2821	6.16946	7.05556	0	11.4528	25.7397	26.7789	29.3277	6	0	11	36	31	37	middle
80	hsa-let-7f-2-3p_2ss20TC22CT	CTATACAGTCTACTGTCTTCCT	down	0.574129	-0.800553	0.0174103	135.68	77.898	62.3241	99.5293	71.8404	145.501	139.077	122.463	53	106.5	69	203.5	161	154.5	middle
81	oni-miR-10c_L-1R+3_1ss16GA	ACCCTGTAGATCCGAATTTGTGTT	up	2.15124	1.10517	0.0174956	22.1951	47.747	55.2685	41.1201	46.8525	24.3097	22.4597	19.816	47	44	45	34	26	25	middle
82	gga-miR-122-5p	TGGAGTGTGACAATGGTGTTTGT	up	1.81126	0.85699	0.0177958	3.22244e+06	5.83666e+06	6.81859e+06	5.61686e+06	5.07454e+06	2.49589e+06	3.46311e+06	3.70832e+06	5798481	6010244	4873904	3490797	4009004	4678447	high
83	cli-miR-1467-3p_1ss19AG	TTCACACCAGAGTAACTGGGAGC	down	0.525928	-0.927063	0.0179627	88.2143	46.3944	55.2685	40.1856	43.729	102.959	86.3834	75.3008	47	43	42	144	100	95	middle
84	gga-miR-32-5p	TATTGCACATTACTAAGTTGC	up	2.75335	1.46119	0.0182824	305.832	842.063	894.88	969.126	662.181	237.377	327.393	352.725	761	1037	636	332	379	445	middle
85	gga-miR-30e-5p_R+5	TGTAAACATCCTTGACTGGAAGCT	down	0.612105	-0.708149	0.0185663	147271	90145.1	83256.8	105834	81344.7	127661	167175	146976	70801	113246	78128.5	178549	193527	185426	high
86	fru-miR-200a_R+3	TAACACTGTCTGGTAACGATGTTAT	down	0.107218	-3.22138	0.0189407	18.2793	1.95988	5.87963	0	0	16.4448	13.8213	24.5718	5	0	0	23	16	31	middle
87	gga-mir-3535-p3	TAGATAGTCAAGTGCTGATC	down	0.209601	-2.25428	0.0197833	31.9473	6.6962	11.7593	0	8.32933	42.1845	25.915	27.7424	10	0	8	59	30	35	middle
88	cli-miR-1451-3p_R-2	AGTAACTTGCTCCTGTGAGA	down	0.498623	-1.00398	0.0211517	76.1932	37.9916	23.5185	46.7274	43.729	61.4892	84.6557	82.4345	20	50	42	86	98	104	middle
89	gga-miR-1662	TTGACATCATCATACTTGGGAT	down	0.188793	-2.40512	0.022544	6498.09	1226.79	1048.93	1200.89	1430.56	4982.06	6652.38	7859.82	892	1285	1374	6968	7701	9916	middle
90	cgr-miR-1260_L+1	AATCCCACCGCTGCCACCA	up	3.33354	1.73705	0.0225446	9.08954	30.3003	29.9861	36.4474	24.4674	8.57989	10.366	8.32272	25.5	39	23.5	12	12	10.5	middle
91	gga-miR-15c-3p	CAGACCATTCTGGGCTGCCTCA	down	0.0713725	-3.80849	0.0226599	49.2831	3.51746	5.87963	4.67274	0	59.3442	54.4215	34.0835	5	5	0	83	63	43	middle
92	cli-miR-2954-5p	TGCTGAGAGGGCTTGGGGAGAGGA	down	0.222762	-2.16643	0.0228824	901.654	200.854	172.861	112.146	317.556	1178.3	760.174	766.483	147	120	305	1648	880	967	middle
93	PC-5p-4580_260	GGATTCTATGATGGATTCTATGA	down	0.355277	-1.49298	0.0248042	51.0507	18.1372	27.0463	6.54183	20.8233	52.9093	62.196	38.0467	23	7	20	74	72	48	middle
94	gga-miR-365-2-5p_L-1R+1	AGGGACTTTCAGGGGCAGCTGTG	down	0.258952	-1.94924	0.0255767	56.6918	14.6805	16.463	4.67274	22.9056	73.6441	54.4215	42.0099	14	5	22	103	63	53	middle
95	oni-miR-10926	ATCCCAGCGGTGCCTCCA	up	3.48699	1.80198	0.0259751	322.2	1123.51	1016.59	1392.94	960.996	303.156	355.9	307.544	864.5	1490.5	923	424	412	388	middle
96	mdo-miR-429_R+3	TAATACTGTCTGGTAATGCCGTT	down	0.619392	-0.691075	0.0261838	100.318	62.1365	49.3889	76.6329	60.3876	103.674	85.5196	111.762	42	82	58	145	99	141	middle
97	gmo-miR-199-4-3p_R+2	ACAGTAGTCTGCACATTGGTTTT	up	2.0885	1.06247	0.0263001	215.66	450.406	480.366	498.114	372.737	216.642	210.775	219.561	408.5	533	358	303	244	277	middle
98	gga-miR-130a-5p	GCCCTTTTTCTGTTGTACTACT	down	0.545456	-0.874465	0.026332	45.1398	24.6218	16.463	26.1673	31.235	37.1795	47.5109	50.7289	14	28	30	52	55	64	middle
99	PC-5p-28334_19	CTGGGAGGAGGAACGGGTA	down	-inf	-inf	0.0265595	3.08753	0	0	0	0	3.93245	2.15958	3.17056	0	0	0	5.5	2.5	4	low
100	gga-miR-181a-3p	ACCATCGACCGTTGATTGTACC	down	0.671358	-0.574846	0.0269358	294.923	197.999	202.259	175.695	216.042	337.833	274.267	272.668	172	188	207.5	472.5	317.5	344	middle
101	PC-3p-3754_341	GCGACCCATGCTTGGTTTCC	up	2.59373	1.37503	0.0269907	18.5963	48.2339	46.4491	51.4001	46.8525	24.6672	7.34259	23.7792	39.5	55	45	34.5	8.5	30	middle
102	aca-miR-193-3p_R+2	AACTGGCCTACAAAGTCCCAGT	up	2.17582	1.12156	0.0271924	71.4926	155.555	184.62	119.622	162.422	62.5617	54.4215	97.4947	157	128	156	87.5	63	123	middle
103	bta-miR-2478_L-1_1ss2TG	GATCCCACTTCTGACACCA	up	2.19624	1.13504	0.0274382	17.8125	39.1205	46.4491	35.5128	35.3996	9.65238	26.3469	17.4381	39.5	38	34	13.5	30.5	22	middle
104	gga-miR-456-3p_1ss22AT	CAGGCTGGTTAGATGGTTGTCT	down	0.274479	-1.86523	0.027805	1385.34	380.248	418.63	442.041	280.074	1740.29	1084.11	1331.63	356	473	269	2434	1255	1680	middle
105	oni-miR-218a_R+1	TTGTGCTTGATCTAACCATGTGA	up	2.06685	1.04743	0.0280467	8.95902	18.5169	16.463	22.4291	16.6587	8.57989	5.61492	12.6822	14	24	16	12	6.5	16	middle
106	gga-miR-23b-5p_L+1	TGGGTTCCTGGCATGATGATTT	down	0.131756	-2.92406	0.0281379	61.8693	8.15163	0	4.67274	19.7822	50.7644	49.2385	85.6051	0	5	19	71	57	108	middle
107	gga-miR-128-1-5p	CGGGGCCGTAACACTGTCTGAGA	down	-inf	-inf	0.0287434	48.2521	0	0	0	0	58.6293	54.4215	31.7056	0	0	0	82	63	40	middle
108	efu-miR-9226_L-1_2ss4AG22GA	CAGGTCCCTGTTCGGGCGCCA	up	1.73849	0.797831	0.0290055	236.376	410.937	460.375	352.325	420.11	173.385	225.029	310.715	391.5	377	403.5	242.5	260.5	392	middle
109	efu-miR-9226_L-2R-1_1ss4AG	AGGTCCCTGTTCGGGCGCC	up	9.24797	3.20914	0.0290209	5.82566	53.8755	70.5556	50.4656	40.6055	3.57495	5.183	8.71904	60	54	39	5	6	11	middle
110	gga-miR-27b-3p	TTCACAGTGGCTAAGTTCTGC	down	0.452269	-1.14475	0.0304261	56452	25531.5	18326.8	23702	34565.7	42877.3	67845.5	58633.1	15585	25362	33199	59969	78540	73972	high
111	hsa-miR-23a-3p_R-2	ATCACATTGCCAGGGATTT	up	4.89938	2.2926	0.0308247	29.3763	143.926	156.398	100.464	174.916	24.3097	24.1873	39.632	133	107.5	168	34	28	50	middle
112	mmu-miR-146b-5p_R+1	TGAGAACTGAATTCCATAGGCTT	up	4.45326	2.15486	0.0311468	15.951	71.034	68.2037	89.7166	55.1818	15.7298	14.6852	17.4381	58	96	53	22	17	22	middle
113	gga-miR-1552-3p_L+2R-1_1ss19GA	CGCTAGCTGCTCTGCACTAACT	down	0.602391	-0.731227	0.0317475	215.375	129.74	142.287	89.7166	157.216	244.527	198.682	202.916	121	96	151	342	230	256	middle
114	gga-miR-20a-3p_L-5	ACTGCATTATAAGCACTTAAAGT	down	-inf	-inf	0.0320536	10.1351	0	0	0	0	7.8649	13.8213	8.71904	0	0	0	11	16	11	middle
115	gga-miR-1552-5p_R+1_1ss10GA	TTAGTGCGCAGTAAGCTAGGGTGT	down	0.810958	-0.302301	0.0323881	831.308	674.156	723.195	621.474	677.799	834.394	833.6	825.931	615	665	651	1167	965	1042	middle
116	gga-miR-16-1-3p	CCAGTATTAACTGTGCTGCTGAA	down	0.265386	-1.91383	0.0333854	113.628	30.1554	35.2778	36.4474	18.741	140.138	79.4727	121.274	30	39	18	196	92	153	middle
117	gga-let-7l-3p_R+1	CGATGCAGCCGACTACTTTCCT	down	0.408087	-1.29305	0.0336768	20.3974	8.32391	8.23149	8.41093	8.32933	22.8797	22.4597	15.8528	7	9	8	32	26	20	middle
118	PC-3p-21150_30	TAAAGTTTTCAAGCTGAGACCT	up	3.97539	1.9911	0.0337678	5.40831	21.5001	23.5185	14.9528	26.0291	7.14991	4.31917	4.75584	20	16	25	10	5	6	middle
119	gga-miR-190a-5p_R+1	TGATATGTTTGATATATTAGGTT	up	1.34133	0.423665	0.0343964	350.895	470.666	473.898	501.852	436.248	308.876	407.73	336.079	403	537	419	432	472	424	middle
120	bta-miR-320a	AAAAGCTGGGTTGAGAGGGCGA	up	1.3574	0.440848	0.0362545	52.0103	70.5989	75.2593	62.6147	73.9228	55.7693	43.1917	57.0701	64	67	71	78	50	72	middle
121	oni-miR-22c_2ss18GA22TC	AAGCTGCCAGTTGAAGAACTGC	up	2.55153	1.35136	0.036472	128.496	327.861	386.88	345.783	250.921	125.838	120.937	138.712	329	370	241	176	140	175	middle
122	hsa-miR-215-5p_1ss20AC	ATGACCTATGAATTGACAGCC	up	1.54327	0.625989	0.0368824	45.35	69.9873	81.1389	66.3529	62.4699	49.3344	42.3279	44.3878	69	71	60	69	49	56	middle
123	gga-miR-301b-5p	GCTCTGACTTTATTGCACTACT	down	0.586751	-0.769181	0.0377741	43.548	25.5518	28.2222	31.7746	16.6587	39.3245	50.1024	41.2173	24	34	16	55	58	52	middle
124	mdo-miR-22-3p_R+1	AAGCTGCCAGTTGAAGAACTGCA	up	2.27513	1.18595	0.0377973	9.01135	20.502	17.6389	26.1673	17.6998	6.43492	9.50217	11.097	15	28	17	9	11	14	middle
125	PC-3p-2433_650	TAGGAACAAGCAAAGTGAGTTT	up	2.85364	1.5128	0.037914	82.3895	235.11	208.139	259.804	237.386	48.6194	43.1917	155.357	177	278	228	68	50	196	middle
126	oni-miR-10955_R-1_1ss10TC	ATCCCCGTACGGGCCACC	up	inf	inf	0.0380043	0	8.68973	10.5833	10.28	5.20583	0	0	0	9	11	5	0	0	0	middle
127	hsa-miR-4454_L+1_1ss3GA	CGAATCCGAGTCACGGCACCA	up	3.58357	1.8414	0.0386438	95.6816	342.881	267.523	456.059	305.062	61.4892	130.439	95.1168	227.5	488	293	86	151	120	middle
128	cpi-miR-92b-3p	TATTGCACTCGTCCCGGCCTCC	down	0.464466	-1.10636	0.0386573	676.172	314.059	212.843	351.39	377.943	819.38	504.479	704.657	181	376	363	1146	584	889	middle
129	oni-miR-30a_R+1	TGTAAACATCCTTGACTGGAAGCTA	down	0.512432	-0.964568	0.0390323	301.357	154.425	156.398	216.815	90.0608	239.164	335.168	329.738	133	232	86.5	334.5	388	416	middle
130	gga-miR-1454_R-1_1ss6AG	GTACAGTGATGAGACTTTGGCTC	down	0.429738	-1.21847	0.0399156	82.1968	35.3231	14.1111	48.1292	43.729	77.934	103.66	64.9965	12	51.5	42	109	120	82	middle
131	gga-miR-126-5p	CATTATTACTTTTGGTACGCG	up	1.49559	0.58072	0.0402217	9109.57	13624.2	13598.4	13462.2	13812.1	7395.15	9255.12	10678.4	11564	14405	13266	10343	10714	13472	high
132	gga-let-7a-2-3p	CTGTACAACCTCCTAGCTTTCC	down	0.469932	-1.08948	0.0402605	40.5338	19.0481	9.40741	19.6255	28.1115	35.7495	41.464	44.3878	8	21	27	50	48	56	middle
133	gga-miR-17-5p_R-1	CAAAGTGCTTACAGTGCAGGTAG	down	0.752682	-0.409888	0.0406334	5074.98	3819.84	3352.57	3879.31	4227.65	4466.55	5192.07	5566.31	2851	4151	4060.5	6247	6010.5	7022.5	middle
134	gga-miR-153-3p_R+4	TTGCATAGTCACAAAAGTGATCGT	down	0.637208	-0.650165	0.0408771	118.794	75.6966	95.25	67.2874	64.5523	133.703	124.392	98.2873	81	72	62	187	144	124	middle
135	gga-miR-128-3p	TCACAGTGAACCGGTCTCTTT	down	0.750462	-0.41415	0.0411875	10828.6	8126.46	7588.84	7290.41	9500.12	11509.6	10534	10442.2	6453.5	7801	9124.5	16097.5	12194.5	13174	middle
136	aca-miR-139-5p_R-1	TCTACAGTGCATGTGTCTCCAGT	down	0.692602	-0.529902	0.0425223	2949.06	2042.53	1780.35	1849.47	2497.76	2762.01	3011.33	3073.86	1514	1979	2399	3863	3486	3878	middle
137	gga-miR-148b-3p_R-3	TCAGTGCATCACAGAACTT	up	2.82427	1.49788	0.0428694	7.71022	21.7757	20.5787	27.5692	17.1792	8.22239	7.77451	7.13376	17.5	29.5	16.5	11.5	9	9	middle
138	pal-miR-9995-3p	ATCTCGGTGGAACCTCCA	up	3.14181	1.6516	0.0443894	1062.09	3336.89	3266.72	4240.98	2502.96	965.238	1097.07	1123.96	2778	4538	2404	1350	1270	1418	middle
139	gga-miR-22-3p	AAGCTGCCAGTTGAAGAACTGT	up	1.92444	0.944439	0.0445299	26232.8	50483.5	63136.7	44863	43451	26049.3	21290.1	31359.2	53691	48005	41733	36433	24646	39563	high
140	ola-miR-103_R+4	AGCAGCATTGTACAGGGCTATCATT	down	0.695655	-0.523556	0.0447472	74.0502	51.5134	58.7963	55.1383	40.6055	84.3689	65.6514	72.1302	50	59	39	118	76	91	middle
141	dre-miR-1388-5p_R+1_1ss10CT	AGGACTGTCTAACCTGAGAATGA	up	2.26135	1.17719	0.0451207	65.1142	147.246	191.676	126.164	123.899	96.5238	44.9194	53.8995	163	135	119	135	52	68	middle
142	mmu-miR-3968_1ss14AT	CGAATCCCACTCCTGACACCA	up	3.74312	1.90424	0.0458138	29.1607	109.152	95.25	145.789	86.4168	22.8797	33.6895	30.9129	81	156	83	32	39	39	middle
143	ssa-miR-30d-5p_1ss20AT	TGTAAACATCCTTGACTGATAGCT	down	0.304645	-1.7148	0.0461567	59.1626	18.0236	15.287	38.7837	0	45.4019	68.6748	63.4112	13	41.5	0	63.5	79.5	80	middle
144	hsa-let-7e-5p_R+1_1ss9GT	TGAGGTAGTAGGTTGTATAGTTC	up	1.507	0.591683	0.0466287	96.6825	145.701	144.051	169.153	123.899	99.0262	76.8812	114.14	122.5	181	119	138.5	89	144	middle
145	rno-miR-122-5p_L+1R+1	CTGGAGTGTGACAATGGTGTTTGT	up	1.65637	0.728027	0.0476603	1651.76	2735.93	3102.09	2903.64	2202.07	1192.6	1635.24	2127.44	2638	3107	2115	1668	1893	2684	middle
146	gga-miR-15b-5p_R-1	TAGCAGCACATCATGGTTTGC	down	0.683165	-0.549694	0.0482794	319.327	218.153	263.995	223.357	167.107	311.736	296.295	349.95	224.5	239	160.5	436	343	441.5	middle
147	gga-miR-30c-1-3p_R+1	TGGGAGAGGATTGTTTACGCCT	down	0.805462	-0.312111	0.0490601	3459.32	2786.35	2512.95	2784.02	3062.07	3417.66	3482.98	3477.31	2137	2979	2941	4780	4032	4387	middle
Following miRNAs do not show significant difference (p-value<0.05).
148	xla-miR-146b-5p_R+1_1ss23GT	TGAGAACTGAATTCCATGGACTTT	up	1.39745	0.482799	0.0505044	418.638	585.027	615.01	643.436	496.636	455.449	460.423	340.042	523	688.5	477	637	533	429	middle
149	ccr-let-7j_R+3_1ss10TA	TGAGGTAGTAGTTTGTACAGTTTTT	up	2.00965	1.00694	0.0505967	10.6678	21.4384	24.6945	17.7564	21.8645	16.4448	6.04684	9.51168	21	19	21	23	7	12	middle
150	dre-miR-92a-3p_R+2	TATTGCACTTGTCCCGGCCTGTAT	down	0.545773	-0.873626	0.0506672	3190.23	1741.14	1758.01	1128	2337.42	3293.96	3142.63	3134.1	1495	1207	2245	4607	3638	3954	middle
151	oni-miR-7550_1ss1AT	TTCCGGCTCGAAGGACCA	up	2.72926	1.44851	0.05113	476.435	1300.32	1130.65	1704.15	1066.15	436.502	553.286	439.519	961.5	1823.5	1024	610.5	640.5	554.5	middle
152	gmo-miR-11202-5p_1ss7TC	TTCCGGCTCGAAGGACCA	up	2.72926	1.44851	0.05113	476.435	1300.32	1130.65	1704.15	1066.15	436.502	553.286	439.519	961.5	1823.5	1024	610.5	640.5	554.5	middle
153	gmo-miR-10d-5p_L-1R+3	ACCCTGTAGATCCGAATTTGTGAT	up	2.37113	1.24557	0.0511847	10.9482	25.9595	25.8704	18.691	33.3173	10.0099	7.77451	15.0602	22	20	32	14	9	19	middle
154	PC-3p-1665_1130	GCTGCTGGAGAGGACTTGGTGT	up	3.24746	1.69931	0.0520755	90.0419	292.408	198.732	285.972	392.52	52.9093	183.133	34.0835	169	306	377	74	212	43	middle
155	PC-5p-31515_16	CGAGGGATGCCCGTAGAGAAGC	down	-inf	-inf	0.0520995	7.57163	0	0	0	0	6.43492	5.183	11.097	0	0	0	9	6	14	middle
156	gga-let-7j-5p_1ss12GA	TGAGGTAGTAGATTGTATAGTT	up	1.29054	0.36798	0.0521769	82591.7	106588	97087.9	118658	104019	78574.5	85464.8	83736	82562.9	126969	99906.1	109896	98936.6	105642	high
157	gga-let-7f-5p	TGAGGTAGTAGATTGTATAGTT	up	1.29054	0.36798	0.0521769	82591.7	106588	97087.9	118658	104019	78574.5	85464.8	83736	82562.9	126969	99906.1	109896	98936.6	105642	high
158	PC-3p-23342_26	TTCTCTGAATCACTGCCTTTAT	down	-inf	-inf	0.0537339	7.26324	0	0	0	0	4.28995	10.366	7.13376	0	0	0	6	12	9	middle
159	cli-miR-148b-3p	TCAGTGCATCACAGAACTTGGT	down	0.726612	-0.460743	0.054493	17900.5	13006.7	12485.4	13829.9	12704.8	18043.2	20108.3	15550	10617.5	14798.5	12202.5	25235.5	23278	19618	high
160	gga-miR-148a-5p_1ss18AC	AAAGTTCTGTGACACTCCGACT	down	0.214819	-2.21881	0.0551187	445.717	95.7485	97.6019	99.0621	90.5814	591.297	451.785	294.069	83	106	87	827	523	371	middle
161	mmu-miR-146a-5p_R+1	TGAGAACTGAATTCCATGGGTTT	up	1.90925	0.933004	0.0551197	111.573	213.02	175.213	269.15	194.698	116.544	88.9749	129.2	149	288	187	163	103	163	middle
162	cli-miR-92-2-5p_L-2R+1	GTGGGGATTTGTTGCATTACTT	down	0.0772091	-3.69509	0.0551371	25.384	1.95988	5.87963	0	0	35.0346	27.6427	13.4749	5	0	0	49	32	17	middle
163	gga-miR-143-3p_1ss22GT	TGAGATGAAGCACTGTAGCTCT	up	1.36724	0.451269	0.0562454	119626	163558	138481	170818	181376	132181	108510	118187	117763	182781	174205	184871	125615	149106	high
164	bta-miR-2478_L-1_1ss2TC	CATCCCACTTCTGACACCA	up	4.71791	2.23815	0.0571433	2.11371	9.97228	14.1111	7.47638	8.32933	0	0	6.34112	12	8	8	0	0	8	middle
165	oni-miR-10926_1ss15TA	ATCCCAGCGGTGCCACCA	up	inf	inf	0.058438	0	10.2556	10.5833	5.60729	14.5763	0	0	0	9	6	14	0	0	0	middle
166	gga-miR-190a-3p_L+1	ACTATATATCAAACATATTCCT	up	1.73484	0.7948	0.0585969	28.1696	48.8697	57.6204	50.4656	38.5231	25.7397	30.2342	28.535	49	54	37	36	35	36	middle
167	cli-miR-1467-5p	TCTCAGCTACGTCGGTGTAAATC	down	0.151388	-2.72367	0.0603468	23.2346	3.51746	5.87963	4.67274	0	32.1746	12.9575	24.5718	5	5	0	45	15	31	middle
168	gga-miR-145-3p	ATTCCTGGAAATACTGTTCTT	up	2.10528	1.07401	0.0608473	688.978	1450.49	1072.44	1520.51	1758.53	727.146	637.509	702.279	912	1627	1689	1017	738	886	middle
169	gga-miR-107-3p_R-1	AGCAGCATTGTACAGGGCTATC	down	0.809684	-0.30457	0.0613203	11990.5	9708.5	8950.76	11005.5	9169.2	11755.6	11808.9	12406.9	7611.67	11776.3	8806.67	16441.7	13670.3	15652.7	middle
170	gga-miR-142-3p	TGTAGTGTTTCCTACTTTATGG	up	2.50862	1.3269	0.0633418	915.862	2297.55	2209.57	2984.95	1698.14	1016.72	833.6	897.268	1879	3194	1631	1422	965	1132	middle
171	cpi-miR-425-5p_R+2	AATGACACGATCACTCCCGCTGAGAA	down	0.286563	-1.80307	0.0636723	6.13731	1.75873	2.93982	2.33637	0	8.57989	3.88725	5.9448	2.5	2.5	0	12	4.5	7.5	low
172	gga-let-7c-5p	TGAGGTAGTAGGTTGTATGGTT	up	1.27121	0.346204	0.0656513	798.698	1015.31	942.544	1112.49	990.912	923.852	695.098	777.144	801.533	1190.4	951.733	1292.12	804.667	980.45	middle
173	gga-miR-454-3p_R+2	TAGTGCAATATTGCTTATAGGGTCT	down	0.522038	-0.937772	0.066068	6962.45	3634.67	3585.4	3173.72	4144.88	5031.39	8136.45	7719.52	3049	3396	3981	7037	9419	9739	middle
174	bta-miR-2478_L+1	CGTATCCCACTTCTGACACCA	up	2.3887	1.25623	0.0662483	21.3508	51.0006	41.1574	69.1565	42.6878	15.7298	28.5065	19.816	35	74	41	22	33	25	middle
175	PC-3p-13731_57	TCGTCGGTCTCAGTGCTGTCTAT	down	-inf	-inf	0.0662678	21.5804	0	0	0	0	11.4399	21.5958	31.7056	0	0	0	16	25	40	middle
176	gga-miR-200a-3p_R+1	TAACACTGTCTGGTAACGATGTT	down	0.657207	-0.605579	0.0664397	9934.76	6529.2	5370.46	8551.11	5666.02	9297.03	10080.1	10427.2	4567	9150	5442	13003	11669	13155	middle
177	oni-let-7g_R+1_1ss12TA	TGAGGTAGTAGATTGTATAGTTC	up	1.47021	0.556022	0.0665363	201.58	296.365	306.329	340.175	242.592	181.965	205.592	217.183	260.5	364	233	254.5	238	274	middle
178	bta-miR-199c_L-1R+2	ACAGTAGTCTGCACATTGGCT	up	1.77694	0.829395	0.0670143	29.7937	52.9417	44.6852	67.2874	46.8525	33.6046	32.3938	23.3829	38	72	45	47	37.5	29.5	middle
179	gga-miR-148b-3p_1ss10CT	TCAGTGCATTACAGAACTTGGT	up	4.65092	2.21752	0.0675025	2.01561	9.37446	9.40741	9.34548	9.37049	0	6.04684	0	8	10	9	0	7	0	low
180	PC-5p-3285_416	AGAGCCGCCGGGCCCGGA	up	2.01321	1.0095	0.069395	40.3515	81.2361	84.6667	57.0074	102.034	50.0494	44.0555	26.9497	72	61	98	70	51	34	middle
181	gga-miR-181b-1-3p_L+1R-1	CTCACTGAACAATGAATGCAA	down	0.296496	-1.75391	0.0698671	22.6631	6.71953	0	14.9528	5.20583	20.7347	15.549	31.7056	0	16	5	29	18	40	middle
182	cli-miR-1788-5p_R+1	GGCTTGTTTTCCGTTGCCTGCGT	down	-inf	-inf	0.0709812	11.1984	0	0	0	0	5.71993	11.2298	16.6454	0	0	0	8	13	21	middle
183	abu-miR-19c_1ss22CG	TGTGCAAATCCATGCAAAGCTGT	up	inf	inf	0.0712056	0	9.73184	14.1111	4.67274	10.4117	0	0	0	12	5	10	0	0	0	middle
184	aca-miR-27a-3p	TTCACAGTGGCTAAGTTCCGC	up	1.25474	0.327385	0.0713473	2687.3	3371.86	3289.65	3419.04	3406.87	2284.28	2882.9	2894.72	2797.5	3658.5	3272.17	3194.83	3337.33	3652	middle
185	cgr-miR-27a-3p	TTCACAGTGGCTAAGTTCCGC	up	1.25474	0.327385	0.0713473	2687.3	3371.86	3289.65	3419.04	3406.87	2284.28	2882.9	2894.72	2797.5	3658.5	3272.17	3194.83	3337.33	3652	middle
186	hsa-miR-7977_1ss6AG	TTCCCGGCCAACGCACCA	up	4.15541	2.05499	0.0721184	379.098	1575.31	1293.52	2256.93	1175.48	381.805	328.257	427.233	1100	2415	1129	534	380	539	middle
187	gga-miR-101-2-5p_R-1	TCAGTTATCACAGTGCTGATGC	up	2.65545	1.40896	0.0721658	42.6594	113.28	144.639	123.36	71.8404	30.7446	44.9194	52.3142	123	132	69	43	52	66	middle
188	gga-miR-148b-3p_R-2	TCAGTGCATCACAGAACTTG	up	1.95577	0.967738	0.0724625	59.7303	116.819	107.597	152.799	90.0608	77.5765	59.6045	42.0099	91.5	163.5	86.5	108.5	69	53	middle
189	gga-miR-1559-3p_L-2R+2	TTACATGTATGCATCGAGCAGA	down	-inf	-inf	0.0726481	9.5063	0	0	0	0	10.7249	4.31917	13.4749	0	0	0	15	5	17	middle
190	gga-miR-218-5p	TTGTGCTTGATCTAACCATGT	up	1.50934	0.593916	0.0735891	87.4663	132.016	102.894	149.995	143.16	105.461	76.8812	80.0566	87.5	160.5	137.5	147.5	89	101	middle
191	gga-miR-200b-5p_L+2	CATCTTACTGGGCAGCATTGGA	down	0.555764	-0.847455	0.0738511	70.5798	39.2257	41.1574	41.1201	35.3996	89.3739	61.3322	61.0333	35	44	34	125	71	77	middle
192	cli-miR-181a-2-3p_R+1_1ss16CT	ACCATCGACCGTTGATTGTACCT	down	0.520004	-0.943406	0.0753015	48.9153	25.4361	15.287	35.5128	25.5086	63.2767	46.2151	37.2541	13	38	24.5	88.5	53.5	47	middle
193	gga-let-7b	TGAGGTAGTAGGTTGTGTGGTT	up	1.75888	0.814653	0.0762219	4040.71	7107.1	6175.73	6082.54	9063.04	4324.74	3390.78	4406.6	5251.8	6508.53	8704.7	6048.67	3925.27	5559.4	middle
194	aca-miR-150-5p_R-2_1ss12TC	TCTCCCAACCCCTGTACCAG	up	2.43467	1.28373	0.076322	21.8305	53.1503	61.1482	32.7092	65.5934	27.1697	12.9575	25.3645	52	35	63	38	15	32	middle
195	dre-miR-30a-5p_R+2_2ss10TC13CT	TGTAAACATCCCTGACTGGAAGCT	down	0.529396	-0.91758	0.0769071	41.6063	22.0262	12.9352	22.4291	30.7144	28.9571	47.5109	48.351	11	24	29.5	40.5	55	61	middle
196	dre-miR-187_R+3	TCGTGTCTTGTGTTGCAGCCAGT	up	10.5219	3.39532	0.0772692	2.11371	22.2401	28.2222	9.34548	29.1526	0	0	6.34112	24	10	28	0	0	8	middle
197	gga-miR-301a-3p_R-2	CAGTGCAATAATATTGTCAAAGC	down	0.593304	-0.753157	0.0773117	130.884	77.6542	67.0278	87.8475	78.0874	102.244	128.711	161.698	57	94	75	143	149	204	middle
198	gga-miR-138-5p_R+7	AGCTGGTGTTGTGAATCAGGCCGT	down	0.258736	-1.95045	0.0774654	39.7275	10.2789	0	12.6164	18.2204	52.9093	20.3001	45.9731	0	13.5	17.5	74	23.5	58	middle
199	gga-miR-138-5p_R+6	AGCTGGTGTTGTGAATCAGGCCG	down	0.316407	-1.66015	0.0776617	12.6569	4.00474	0	4.20547	7.80874	17.8748	8.20642	11.8896	0	4.5	7.5	25	9.5	15	middle
200	gga-miR-130a-3p	CAGTGCAATATTAAAAGGGCAT	up	1.32302	0.403837	0.0779776	850.7	1125.5	968.963	1192.48	1215.04	722.856	815.459	1013.79	824	1276	1167	1011	944	1279	middle
201	hsa-miR-23a-3p_L+1R-2	AATCACATTGCCAGGGATTT	up	3.08175	1.62375	0.0779818	3.33181	10.2678	6.4676	10.28	14.0557	2.14497	3.88725	3.9632	5.5	11	13.5	3	4.5	5	middle
202	cli-miR-460b-3p	ACAGCGCATGCAATGTGGACA	down	0.174401	-2.51952	0.0780516	26.4333	4.61	0	6.54183	7.28816	20.7347	18.1405	40.4246	0	7	7	29	21	51	middle
203	PC-3p-19571_33	CGCCCTCCGCGCCCCGCGC	down	0.25191	-1.98902	0.0799346	8.26617	2.08233	0	0	6.24699	6.43492	11.2298	7.13376	0	0	6	9	13	9	middle
204	cli-miR-338a-3p_R-2	TCCAGCATCAGTGATTTTGTT	down	0.557342	-0.843364	0.0808148	50.8571	28.3448	36.4537	35.0455	13.5352	49.6919	55.7173	47.1621	31	37.5	13	69.5	64.5	59.5	middle
205	gga-miR-338-3p_R-2	TCCAGCATCAGTGATTTTGTT	down	0.557342	-0.843364	0.0808148	50.8571	28.3448	36.4537	35.0455	13.5352	49.6919	55.7173	47.1621	31	37.5	13	69.5	64.5	59.5	middle
206	ami-miR-429-3p_R+4	TAATACTGTCTGGTAATGCCGTTT	down	0.612398	-0.707459	0.0808424	14.5944	8.93757	7.05556	9.34548	10.4117	10.7249	16.4128	16.6454	6	10	10	15	19	21	middle
207	gga-miR-130c-3p	CAGTGCAATGTTAAAAGGGCAT	up	1.39639	0.481705	0.0808857	739.253	1032.29	920.75	1021.46	1154.65	611.317	670.335	936.107	783	1093	1109	855	776	1181	middle
208	oni-miR-21_1ss22GA	TAGCTTATCAGACTGGTGTTGAC	up	1.8712	0.903965	0.0816744	31.6841	59.2873	71.7315	64.4838	41.6466	42.8995	17.2767	34.8761	61	69	40	60	20	44	middle
209	gga-miR-1388a-3p_R+1	ATCTCAGGTTCGTCAGCCCATGT	up	2.01817	1.01305	0.0829748	672.569	1357.36	1652.18	928.941	1490.95	766.47	630.599	620.637	1405	994	1432	1072	730	783	middle
210	gga-miR-460a-5p_R+1	CCTGCATTGTACACACTGTGTGA	down	0.858201	-0.220612	0.0830967	2334.02	2003.06	2160.18	2055.07	1793.93	2393.79	2152.67	2455.6	1837	2199	1723	3348	2492	3098	middle
211	gga-miR-145-5p_R-1	GTCCAGTTTTCCCAGGAATCCCT	up	1.98906	0.992084	0.0839799	4511.57	8973.76	7814.03	7239.01	11868.2	4718.94	3789.64	5026.13	6645	7746	11399	6600	4387	6341	high
212	gga-miR-1559-5p	TTCGATGCTTGTATGCTACTCC	down	0.780179	-0.358123	0.0859649	3302.09	2576.22	2811.64	2832.61	2084.41	3432.67	3559.86	2913.74	2391	3031	2002	4801	4121	3676	middle
213	PC-3p-13925_56	TACAGCAGATACCATGAAATCA	down	0.270931	-1.884	0.0860293	12.1539	3.29286	0	4.67274	5.20583	7.8649	10.366	18.2307	0	5	5	11	12	23	middle
214	mmu-miR-92a-3p_R+3	TATTGCACTTGTCCCGGCCTGTTT	down	0.60513	-0.724684	0.0861123	2698.9	1633.19	1677.46	1029.4	2192.7	2748.78	2678.32	2669.61	1426.5	1101.5	2106	3844.5	3100.5	3368	middle
215	gga-miR-143-5p	GGTGCAGTGCTGCATCTCTGG	down	0.73959	-0.435203	0.0867118	1058.16	782.605	713.787	808.384	825.644	1128.26	870.745	1175.48	607	865	793	1578	1008	1483	middle
216	gga-miR-100-5p_R-1	AACCCGTAGATCCGAACTTGT	down	0.819349	-0.287449	0.0888859	153899	126097	120554	117226	140512	158952	167607	135139	102518	125436	134956	222314	194027	170492	high
217	gga-let-7a-3p	CTATACAATCTACTGTCTTTCC	up	1.33403	0.415796	0.0896425	18.2583	24.3573	23.7145	23.6752	25.6821	14.2998	21.4519	19.0234	20.1667	25.3333	24.6667	20	24.8333	24	middle
218	gga-miR-7_R+2	TGGAAGACTAGTGATTTTGTTGTT	down	0.579803	-0.786365	0.090198	1965.05	1139.34	1135.55	1144.82	1137.65	2469.1	1862.43	1563.61	965.667	1225	1092.67	3453.33	2156	1972.67	middle
219	tgu-miR-7-5p_R+1	TGGAAGACTAGTGATTTTGTTGTT	down	0.579803	-0.786365	0.090198	1965.05	1139.34	1135.55	1144.82	1137.65	2469.1	1862.43	1563.61	965.667	1225	1092.67	3453.33	2156	1972.67	middle
220	gga-miR-2131-3p	CTGTTACTGTTCTTCTGATGG	down	0.589666	-0.762029	0.0903642	57.0013	33.6117	18.8148	47.6619	34.3585	66.4942	46.647	57.8627	16	51	33	93	54	73	middle
221	bta-miR-652_R+1	AATGGCGCCACTAGGGTTGTGT	up	4.05522	2.01978	0.0907191	0.79264	3.21433	4.70371	2.33637	2.60291	0	0	2.37792	4	2.5	2.5	0	0	3	low
222	cgr-miR-652-3p_R+1	AATGGCGCCACTAGGGTTGTGT	up	4.05522	2.01978	0.0907191	0.79264	3.21433	4.70371	2.33637	2.60291	0	0	2.37792	4	2.5	2.5	0	0	3	low
223	gga-miR-146a-5p_R+1	TGAGAACTGAATTCCATGGGTTG	down	0.689688	-0.535984	0.0923344	3000.31	2069.28	1748.01	2747.1	1712.72	3373.33	2873.98	2753.63	1486.5	2939.5	1645	4718	3327	3474	middle
224	cli-miR-460b-5p_R+1	TCCTCATTGTACATGCTGTGTG	down	0.331114	-1.5946	0.0924075	51.0667	16.9089	25.8704	10.28	14.5763	40.7545	37.1449	75.3008	22	11	14	57	43	95	middle
225	gga-miR-383-5p	AGATCAGAAGGTGATTGTGGCT	down	0.24936	-2.0037	0.0934883	9.74248	2.42939	0	0	7.28816	12.1548	5.183	11.8896	0	0	7	17	6	15	middle
226	PC-5p-941_2594	GCCCCAGTGGAACCACCA	up	2.39811	1.2619	0.0938329	222.649	533.938	435.093	742.965	423.754	230.942	243.601	193.404	370	795	407	323	282	244	middle
227	pal-miR-9993a-3p	ATCTCGGTGGGACCTCCA	up	3.12534	1.64402	0.094361	823.307	2573.12	2325.98	3685.86	1707.51	714.276	845.693	909.95	1978	3944	1640	999	979	1148	middle
228	gga-miR-16-5p	TAGCAGCACGTAAATATTGGTG	down	0.787192	-0.345213	0.0957564	3556.65	2799.77	2957.26	2770.93	2671.11	3075.53	3587.5	4006.93	2514.83	2965	2565.5	4301.5	4153	5055.17	middle
229	gga-miR-1388a-5p	AGGACTGTCTAACCTGAGAATG	up	1.5351	0.61833	0.0972664	2866.01	4399.61	5294.02	3593.34	4311.47	3591.4	3129.67	1876.97	4502	3845	4141	5023	3623	2368	middle
230	gga-miR-9-3p_L+1_2ss12GT20TA	ATAAAGCTAGATAACCGAAAGT	down	0.267314	-1.90339	0.09823	5.13223	1.37191	4.11574	0	0	7.14991	3.88725	4.35952	3.5	0	0	10	4.5	5.5	middle
231	gga-miR-9-4-3p_R-1	ATAAAGCTAGATAACCGAAAGT	down	0.267314	-1.90339	0.09823	5.13223	1.37191	4.11574	0	0	7.14991	3.88725	4.35952	3.5	0	0	10	4.5	5.5	middle
232	hsa-miR-425-5p_R+3_1ss20TC	AATGACACGATCACTCCCGCTGAGCA	down	0.685128	-0.545554	0.0987425	57.8144	39.6103	45.8611	44.8583	28.1115	58.6293	46.647	68.167	39	48	27	82	54	86	middle
233	PC-5p-9775_93	AGGGCACTTCACATGGTGTGTGT	up	1.8644	0.898709	0.0987792	7.51986	14.02	9.40741	14.9528	17.6998	7.8649	5.183	9.51168	8	16	17	11	6	12	middle
234	pal-mir-9226-p5	CAAGTCCCTGTTCGGGCGCCA	up	1.89435	0.921702	0.0997851	64.2629	121.736	116.417	114.482	134.31	35.0346	53.1258	104.628	99	122.5	129	49	61.5	132	middle
235	gga-miR-126-3p_R-2	TCGTACCGTGAGTAATAATGC	up	1.32531	0.40633	0.100004	47879.3	63454.9	61271.6	74333.9	54759.1	46006.1	45489.5	52142.2	52105	79540	52594	64345	52660	65783	high
236	gga-miR-15c-5p_R-1	TAGCAGCACATCATGGTTTGT	down	0.671611	-0.574301	0.100334	625.164	419.867	433.917	373.819	451.866	557.335	543.352	774.805	369	400	434	779.5	629	977.5	middle
237	dre-miR-103_R-2_1ss20AT	AGCAGCATTGTACAGGGCTTT	up	1.94834	0.962245	0.101674	47.0195	91.6099	114.653	60.7456	99.4313	47.9044	53.1258	40.0283	97.5	65	95.5	67	61.5	50.5	middle
238	gga-miR-202-5p_L-1	TTCCTATGCATATACTTCTTT	up	1.30616	0.385327	0.102757	70.6004	92.2151	99.9538	75.6984	100.993	61.4892	73.4259	76.8861	85	81	97	86	85	97	middle
239	gga-miR-365-1-5p_L-1R+1	AGGGACTTTTGGGGGCAGATGTG	down	-inf	-inf	0.104005	22.3061	0	0	0	0	37.8945	15.549	13.4749	0	0	0	53	18	17	middle
240	efu-miR-9226_L-1R-1_1ss4AG	CAGGTCCCTGTTCGGGCGCC	up	39.0932	5.28885	0.104369	0.595826	23.2928	31.75	30.8401	7.28816	1.78748	0	0	27	33	7	2.5	0	0	middle
241	cli-miR-2970-3p_L-1R+1	AGATCACCTCTTGGCTGTGGGT	down	0.322081	-1.6345	0.104982	126.061	40.602	58.7963	31.7746	31.235	188.758	86.3834	103.043	50	34	30	264	100	130	middle
242	gga-miR-129-1-3p_R-2	AAGCCCTTACCCCAAAAAGC	down	0.219504	-2.18768	0.105276	12.5001	2.74383	8.23149	0	0	12.1548	19.0043	6.34112	7	0	0	17	22	8	middle
243	tgu-miR-144-5p	GGATATCATCGTATACTGTAAGT	down	0.427073	-1.22744	0.106979	418.711	178.82	208.727	184.573	143.16	593.085	355.9	307.148	177.5	197.5	137.5	829.5	412	387.5	middle
244	aca-miR-129a-5p	CTTTTTGCGGTCTGGGCTTGC	down	0.435766	-1.19838	0.108379	103.412	45.0636	55.2685	34.111	45.8113	146.216	90.7026	73.3192	47	36.5	44	204.5	105	92.5	middle
245	gga-miR-103-3p	AGCAGCATTGTACAGGGCTATGA	down	0.805952	-0.311234	0.110247	22164.9	17863.9	14665.8	19294.5	19631.4	24509.6	19896.5	22088.6	12471.7	20645.8	18855.2	34279.7	23032.8	27867.2	high
246	gga-miR-18a-3p_R+2	ACTGCCCTAAGTGCTCCTTCTGGC	down	-inf	-inf	0.111924	10.162	0	0	0	0	7.8649	5.183	17.4381	0	0	0	11	6	22	middle
247	cli-let-7d-3p	CTATACAACCTGCTGCCTTTCT	down	0.66022	-0.598981	0.11505	127.148	83.9454	96.426	52.3347	103.075	155.868	111.435	114.14	82	56	99	218	129	144	middle
248	cli-miR-2970-5p	GACAGTCAGCAGTTGGTCTGGT	down	0.742183	-0.430153	0.116099	2540.55	1885.55	2141.36	2023.3	1491.99	2866.4	2041.24	2714	1821	2165	1433	4009	2363	3424	middle
249	PC-3p-8013_122	TTCTCTGCGGGCATCCCTGGGT	down	0.0355278	-4.81491	0.116287	55.1645	1.95988	5.87963	0	0	92.2338	23.3235	49.9363	5	0	0	129	27	63	middle
250	bta-miR-185	TGGAGAGAAAGGCAGTTCCTGA	up	1.52018	0.604246	0.118507	8.28662	12.5972	12.9352	10.28	14.5763	8.57989	5.183	11.097	11	11	14	12	6	14	middle
251	cgr-miR-185-5p	TGGAGAGAAAGGCAGTTCCTGA	up	1.52018	0.604246	0.118507	8.28662	12.5972	12.9352	10.28	14.5763	8.57989	5.183	11.097	11	11	14	12	6	14	middle
252	hsa-miR-194-5p_R+1	TGTAACAGCAACTCCATGTGGAA	up	1.61134	0.688265	0.120171	33.0786	53.3011	54.0926	67.2874	38.5231	40.0395	35.4172	23.7792	46	72	37	56	41	30	middle
253	oni-let-7a_R+2_1ss12GA	TGAGGTAGTAGATTGTATAGTTTA	up	1.51909	0.603204	0.120685	26.2684	39.904	47.0371	38.3165	34.3585	17.1598	36.281	25.3645	40	41	33	24	42	32	middle
254	gga-miR-30c-5p	TGTAAACATCCTACACTCTCAGCT	down	0.69058	-0.534119	0.12102	53585.5	37005.1	43054.8	23712	44248.5	49766.2	55978.3	55012	36613.5	25372.7	42499	69604	64802.2	69403.5	high
255	gga-miR-21-5p	TAGCTTATCAGACTGATGTTGA	up	1.6001	0.67816	0.121959	267696	428340	502141	486263	296617	285695	216815	300578	427017	520319	284889	399578	250992	379212	high
256	cfa-miR-340	TTATAAAGCAATGAGACTGATT	up	2.22555	1.15416	0.124533	1.87807	4.17973	4.11574	3.73819	4.68525	2.85996	0	2.77424	3.5	4	4.5	4	0	3.5	low
257	hsa-miR-340-5p	TTATAAAGCAATGAGACTGATT	up	2.22555	1.15416	0.124533	1.87807	4.17973	4.11574	3.73819	4.68525	2.85996	0	2.77424	3.5	4	4.5	4	0	3.5	low
258	hsa-mir-4454-p5_1ss3GA	CGAATCCGAGTCACGGCACC	up	26.2448	4.71396	0.12518	0.719862	18.8926	20.5787	30.3728	5.72641	0	2.15958	0	17.5	32.5	5.5	0	2.5	0	middle
259	cgr-miR-1260	ATCCCACCGCTGCCACCA	up	1.35882	0.442359	0.126151	549.579	746.782	757.297	598.578	884.47	553.403	489.362	605.973	644	640.5	849.5	774	566.5	764.5	middle
260	hsa-miR-1260b_R-1_1ss9AG	ATCCCACCGCTGCCACCA	up	1.35882	0.442359	0.126151	549.579	746.782	757.297	598.578	884.47	553.403	489.362	605.973	644	640.5	849.5	774	566.5	764.5	middle
261	aca-miR-191-5p_R-1	CAACGGAATCCCAAAAGCAGCT	up	1.39804	0.483402	0.126413	37933.8	53032.9	59914	53324.8	45859.7	50547.4	31774.4	31479.7	50950.5	57059.5	44046.5	70696.5	36783	39715	high
262	bta-miR-423-3p_L-1	AGCTCGGTCTGAGGCCCCTCAGT	up	1.54297	0.625709	0.126941	16.2309	25.0438	28.2222	17.7564	29.1526	13.9423	17.7086	17.0418	24	19	28	19.5	20.5	21.5	middle
263	cli-miR-454-5p	ACCCTATCAATATTGCCTCTGCT	down	0.375981	-1.41127	0.127279	45.0545	16.9396	10.5833	21.4946	18.741	35.0346	31.9619	68.167	9	23	18	49	37	86	middle
264	gga-miR-451_R-4	AAACCGTTACCATTACTGA	up	2.23873	1.16268	0.128994	20.7533	46.461	67.0278	41.1201	31.235	15.0148	25.0512	22.1939	57	44	30	21	29	28	middle
265	pma-miR-221	AGCTACATTGTCTGCTGGGTTC	down	0.446573	-1.16303	0.130067	15.2856	6.82615	0	12.1491	8.32933	12.8698	15.549	17.4381	0	13	8	18	18	22	middle
266	aca-miR-23a-5p_2ss12TC17TC	GGGGTTCCTGGCGATGCGATTT	down	0.564874	-0.823998	0.131762	20.7706	11.7328	9.40741	11.2146	14.5763	17.1598	28.5065	16.6454	8	12	14	24	33	21	middle
267	gga-miR-29b-1-5p_L-2	CTGGTTTCATATGGTGGTTTAGA	down	0.2783	-1.84529	0.132048	22.2092	6.18083	12.9352	5.60729	0	8.57989	31.098	26.9497	11	6	0	12	36	34	middle
268	gga-miR-101-3p_R-1	GTACAGTACTGTGATAACTGA	up	1.86749	0.901097	0.135675	27679.6	51691.2	47408.1	70554.2	37111.3	28391.6	27108.4	27538.7	40315.5	75495.5	35644	39709	31381.5	34743	high
269	gga-miR-23b-3p_R+1	ATCACATTGCCAGGGATTACCA	down	0.612231	-0.707852	0.136844	8553.73	5236.86	4681.36	3603.62	7425.59	6783.12	7652.7	11225.4	3981	3856	7132	9487	8859	14162	middle
270	mmu-miR-101c_R+2	ACAGTACTGTGATAACTGACC	up	1.79734	0.845861	0.137527	8.39015	15.0799	11.7593	16.8219	16.6587	5.71993	5.183	14.2675	10	18	16	8	6	18	middle
271	ssc-mir-4335-p5_1ss2CG	CGAGCCCCACGTTGGGCGCCA	up	12.614	3.65695	0.142191	0.595826	7.51574	12.9352	7.00911	2.60291	1.78748	0	0	11	7.5	2.5	2.5	0	0	middle
272	aca-miR-181a_R+3	AACATTCAACGCTGTCGGTGAGTTAT	down	0.235384	-2.08691	0.142621	14.7442	3.47055	0	0	10.4117	9.29488	10.366	24.5718	0	0	10	13	12	31	middle
273	bta-miR-486	TCCTGTACTGAGCTGCCCCGAG	down	0.295359	-1.75946	0.146694	2.63675	0.77879	0	2.33637	0	1.78748	2.15958	3.9632	0	2.5	0	2.5	2.5	5	low
274	cfa-miR-486_R+1	TCCTGTACTGAGCTGCCCCGAG	down	0.295359	-1.75946	0.146694	2.63675	0.77879	0	2.33637	0	1.78748	2.15958	3.9632	0	2.5	0	2.5	2.5	5	low
275	PC-5p-19966_32	AGAGTAGGATTTAAAGCTGTATGT	down	0.199156	-2.32803	0.151164	10.9493	2.18061	0	6.54183	0	18.5898	9.50217	4.75584	0	7	0	26	11	6	middle
276	gga-miR-184-3p	TGGACGGAGAACTGATAAGGGT	down	0.630094	-0.666361	0.151795	6439.18	4057.29	2964.51	4587.7	4619.65	7037.66	7986.14	4293.73	2521	4909	4437	9843	9245	5417	middle
277	gga-miR-96-5p_L+1	TTTGGCACTAGCACATTTTTGCT	up	1.51052	0.595046	0.153648	62.3882	94.2387	107.009	93.4548	82.2521	32.8896	73.4259	80.8492	91	100	79	46	85	102	middle
278	gga-miR-142-5p_L-2R+1	CATAAAGTAGAAAGCACTACT	up	1.9299	0.948524	0.155708	2225.59	4295.16	3572.46	6225.96	3087.06	3101.63	2042.97	1532.17	3038	6662	2965	4338	2365	1933	middle
279	mmu-miR-2137_L-2R-1_1ss16AG	CGGCGGGAGCCCCGGGGA	down	-inf	-inf	0.156065	60.8539	0	0	0	0	26.4547	114.89	41.2173	0	0	0	37	133	52	middle
280	efu-miR-9226_L-1R-1	CAAGTCCCTGTTCGGGCGCC	up	21.5987	4.43287	0.160105	0.660533	14.2666	12.9352	25.7001	4.16466	0	0	1.9816	11	27.5	4	0	0	2.5	middle
281	gga-miR-29b-3p	TAGCACCATTTGAAATCAGTGTT	up	1.46792	0.553772	0.160178	131.547	193.1	199.908	197.19	182.204	99.7412	106.252	188.648	170	211	175	139.5	123	238	middle
282	aca-miR-129a-3p_L-2R+1_1ss22TC	AAGCCCTTACCCCAAAAAGCAT	down	0.687963	-0.539598	0.160962	67.6648	46.5508	46.4491	31.7746	61.4288	84.3689	54.4215	64.2038	39.5	34	59	118	63	81	middle
283	gga-miR-30a-3p	CTTTCAGTCGGATGTTTGCAGC	up	1.14803	0.199156	0.161246	802.551	921.35	1010.71	907.913	845.427	707.126	874.2	826.327	859.5	971.5	812	989	1012	1042.5	middle
284	ami-miR-222b-3p_R+1	AGCTACATCTGATTACTGGGTCACT	down	0.530755	-0.913882	0.16904	79.1952	42.0332	52.9167	42.9892	30.1938	112.254	49.2385	76.0934	45	46	29	157	57	96	middle
285	PC-5p-374_10256	CCTGCCTGAGCGTCGCTT	up	1.56709	0.648086	0.169275	844.973	1324.15	1342.91	907.446	1722.09	1008.85	772.268	753.8	1142	971	1654	1411	894	951	middle
286	pal-miR-9226-5p_L-3	AGTCCCTGTTCGGGCGCCA	up	1.43146	0.517488	0.169338	52.7371	75.4911	78.7871	78.9693	68.7169	72.9291	34.5534	50.7289	67	84.5	66	102	40	64	middle
287	gga-miR-490-5p	CCATGGATCTCCAGGTGGGT	down	-inf	-inf	0.174135	8.00406	0	0	0	0	15.7298	4.31917	3.9632	0	0	0	22	5	5	middle
288	gga-miR-15a_R+2	TAGCAGCACATAATGGTTTGTGT	up	1.24509	0.316246	0.177261	1098.7	1367.97	1477.55	1469.11	1157.26	905.536	1057.33	1333.22	1256.5	1572	1111.5	1266.5	1224	1682	middle
289	gmo-miR-122-5p_R+4	TGGAGTGTGACAATGGTGTTTGTTAT	up	1.6787	0.747347	0.17819	420.447	705.807	979.547	512.132	625.741	424.705	389.589	447.049	833	548	601	594	451	564	middle
290	gga-miR-181a-5p	AACATTCAACGCTGTCGGTGAGT	down	0.781717	-0.355281	0.179419	4126.97	3226.12	2639.95	2905.51	4132.91	4188.42	3723.99	4468.51	2245	3109	3969.5	5858	4311	5637.5	middle
291	PC-3p-6231_171	TCACTGCACCTCTGGGCTTGGT	down	0.217773	-2.19911	0.183589	47.304	10.3015	15.287	0	15.6175	85.0839	25.915	30.9129	13	0	15	119	30	39	middle
292	ssc-miR-202-3p_R+2	AGAGGTGTAGGCATGGGAAAC	up	inf	inf	0.183733	0	3.82897	5.87963	5.60729	0	0	0	0	5	6	0	0	0	0	middle
293	cfa-miR-342	TCTCACACAGAAATCGCACCCGT	up	inf	inf	0.183878	0	2.0211	2.93982	0	3.1235	0	0	0	2.5	0	3	0	0	0	low
294	cgr-miR-342-3p_R-1	TCTCACACAGAAATCGCACCCGT	up	inf	inf	0.183878	0	2.0211	2.93982	0	3.1235	0	0	0	2.5	0	3	0	0	0	low
295	PC-3p-29554_18	TGATGTCCCCGTTGTCCCCAGT	down	-inf	-inf	0.184143	2.75105	0	0	0	0	4.28995	0	3.9632	0	0	0	6	0	5	middle
296	mmu-miR-30f_L+1R-1_1ss17AG	TGTAAACATCCGACTGGAAGCT	down	-inf	-inf	0.184257	2.76079	0	0	0	0	0	4.31917	3.9632	0	0	0	0	5	5	low
297	PC-3p-37723_12	GGACACGGCGCTGGGAGC	down	-inf	-inf	0.184257	3.31295	0	0	0	0	0	5.183	4.75584	0	0	0	0	6	6	low
298	gga-miR-193b-5p	CGGGGTTTTGGGGGCGAGATGA	down	0.4776	-1.06613	0.184289	11.6524	5.56519	9.40741	0	7.28816	15.7298	12.0937	7.13376	8	0	7	22	14	9	middle
299	PC-3p-38678_12	TTTCCTGGAGAGTTTTCACATCT	down	-inf	-inf	0.184584	3.01526	0	0	0	0	4.28995	0	4.75584	0	0	0	6	0	6	low
300	PC-3p-43839_10	ATTTGCTGCTGAATGAAATGT	down	-inf	-inf	0.184584	2.51272	0	0	0	0	3.57495	0	3.9632	0	0	0	5	0	5	low
301	cja-miR-676_R+1	CCGTCCTAAGGTTGTTGAGTTT	up	inf	inf	0.18469	0	3.29286	0	4.67274	5.20583	0	0	0	0	5	5	0	0	0	low
302	PC-5p-39558_11	AAGCCACTCGCAGCGCTCTGTGC	up	inf	inf	0.185008	0	3.69515	5.87963	0	5.20583	0	0	0	5	0	5	0	0	0	middle
303	xtr-miR-146b_R+2	TGAGAACTGAATTCCATGGACTGT	up	1.15987	0.213961	0.186886	20888.1	24227.5	23067	27143	22472.5	22949.1	21747	17968.3	19616	29044	21584	32097	25175	22669	high
304	cli-miR-9623-3p_L-1R+1_1ss20TC	TACCTTTAAATCCTGGTCCGGA	down	-inf	-inf	0.187108	6.3153	0	0	0	0	8.57989	10.366	0	0	0	0	12	12	0	middle
305	PC-3p-104433_5	CAAAGCCCCCTCTGCTTGCAGT	down	-inf	-inf	0.187108	2.63137	0	0	0	0	3.57495	4.31917	0	0	0	0	5	5	0	low
306	PC-3p-43745_10	GCCTGGCTTGAGTAAGGGCTGC	down	-inf	-inf	0.187814	6.4813	0	0	0	0	10.7249	0	8.71904	0	0	0	15	0	11	middle
307	bta-miR-2478_L-1_1ss2TA	AATCCCACTTCTGACACCA	up	1.74178	0.800562	0.188103	22.8843	39.8595	31.75	56.0729	31.7556	16.0873	36.7129	15.8528	27	60	30.5	22.5	42.5	20	middle
308	gga-miR-20b-3p_L+1R-1	TACTGTAATGTGGGCACTTACA	down	-inf	-inf	0.188203	7.74528	0	0	0	0	12.8698	10.366	0	0	0	0	18	12	0	middle
309	gga-miR-29c-5p_L+3R-3	TGACCGATTTCTCTTGGTGTT	up	inf	inf	0.188792	0	3.51746	5.87963	4.67274	0	0	0	0	5	5	0	0	0	0	middle
310	mmu-miR-5100_L-1_1ss21TC	CGAATCCCAGCGGTGCCTCC	up	inf	inf	0.188792	0	3.8692	6.4676	5.14001	0	0	0	0	5.5	5.5	0	0	0	0	low
311	gga-miR-425-5p_R+2	AATGACACGATCACTCCCGCTGAGC	down	0.734094	-0.445964	0.18947	19395.8	14238.3	17827	10551	14336.9	23987.9	15486	18713.4	15160	11290	13770	33550	17927	23609	high
312	bta-miR-2478_L-1	TATCCCACTTCTGACACCA	up	2.5193	1.33302	0.190016	5.66713	14.2772	7.05556	14.9528	20.8233	0	4.31917	12.6822	6	16	20	0	5	16	middle
313	cgr-miR-200b_R+1	TAATACTGCCTGGTAATGATGACA	down	-inf	-inf	0.190103	1.63974	0	0	0	0	2.14497	0	2.77424	0	0	0	3	0	3.5	low
314	hsa-miR-200b-3p_R+2	TAATACTGCCTGGTAATGATGACA	down	-inf	-inf	0.190103	1.63974	0	0	0	0	2.14497	0	2.77424	0	0	0	3	0	3.5	low
315	chi-miR-16b-5p	TAGCAGCACGTAAATATTGGGG	down	-inf	-inf	0.190669	1.52437	0	0	0	0	0	2.5915	1.9816	0	0	0	0	3	2.5	low
316	mmu-mir-6240-p5_2	TTCTGCCCAGTGCTCTGAA	up	inf	inf	0.191347	0	2.73351	3.52778	4.67274	0	0	0	0	3	5	0	0	0	0	low
317	mmu-mir-6240-p5_1	ATGTGATTTCTGCCCAGTGC	up	inf	inf	0.191347	0	2.73351	3.52778	4.67274	0	0	0	0	3	5	0	0	0	0	low
318	gga-miR-140-3p_L+1	ACCACAGGGTAGAACCACGGAC	down	0.861342	-0.215342	0.191914	32843.1	28289.1	24420.5	28337.4	32109.6	35909.7	33077.1	29542.5	20767	30322	30840	50224	38291	37271	high
319	aca-miR-24-3p_R+1	TGGCTCAGTTCAGCAGGAACAGT	down	0.852063	-0.230968	0.192078	7821.61	6664.5	6138.34	6394.18	7460.99	6841.75	7730.45	8892.62	5220	6842	7166	9569	8949	11219	middle
320	PC-3p-8674_110	TGTGATCGAGGCCCATCC	down	-inf	-inf	0.192197	12.0051	0	0	0	0	7.8649	24.1873	3.9632	0	0	0	11	28	5	middle
321	pal-miR-9226-5p_L-4_1ss19GA	GTCCCTGTTCGGGCACCA	up	inf	inf	0.194222	0	6.56144	8.23149	0	11.4528	0	0	0	7	0	11	0	0	0	middle
322	bta-miR-21-3p_L+1R-2	CAACAGCAGTCGATGGGCTGT	up	2.25844	1.17532	0.196031	5.65739	12.7769	17.6389	10.28	10.4117	4.28995	0	12.6822	15	11	10	6	0	16	middle
323	cja-let-7g-p3_1ss6TC	TTCCTCTTGCCTGATTCCAGGC	down	-inf	-inf	0.196928	2.91932	0	0	0	0	3.57495	5.183	0	0	0	0	5	6	0	low
324	gga-miR-458a-3p	ATAGCTCTTTGAATGGTACTGC	down	0.631831	-0.662389	0.197084	452.468	285.884	183.445	214.011	460.195	441.864	462.151	453.39	156	229	442	618	535	572	middle
325	hsa-miR-30b-5p_R+1	TGTAAACATCCTACACTCAGCTT	up	1.36597	0.44993	0.198634	186.417	254.641	288.102	191.582	284.238	131.558	188.316	239.377	245	205	273	184	218	302	middle
326	tgu-mir-16c-p3_1ss3TG	TTGGGGATTGCCTGTTGCTCT	down	-inf	-inf	0.199527	3.96858	0	0	0	0	7.14991	0	4.75584	0	0	0	10	0	6	low
327	gga-miR-7475-5p_L-2_1ss3GA	ACCGCCGCCGCGCCCTCC	down	0.0847949	-3.55988	0.200406	20.4644	1.73528	0	0	5.20583	4.28995	38.8725	18.2307	0	0	5	6	45	23	middle
328	hsa-miR-423-5p_R-2	TGAGGGGCAGAGAGCGAGACT	down	-inf	-inf	0.200637	3.33668	0	0	0	0	0	6.04684	3.9632	0	0	0	0	7	5	low
329	PC-5p-27035_20	TGCCAGGAGCAAGGTCTGC	down	-inf	-inf	0.200637	3.33668	0	0	0	0	0	6.04684	3.9632	0	0	0	0	7	5	low
330	gga-miR-1597-5p_L+2R-1	ACATGTTTACAGGGCTCTTCAT	down	-inf	-inf	0.200816	4.3698	0	0	0	0	0	5.183	7.9264	0	0	0	0	6	10	low
331	bta-miR-11987_L-1_1ss8TA	GAGGAAACTCTGGTGGAGGT	down	0.0970378	-3.36531	0.201338	14.306	1.38822	0	0	4.16466	9.29488	28.0746	5.54848	0	0	4	13	32.5	7	middle
332	gga-miR-125b-5p	TCCCTGAGACCCTAACTTGTGA	up	1.28545	0.362272	0.201415	12389.3	15925.9	14272.8	13738.8	19766	11895.7	11746	13526.4	12137.5	14701	18984.5	16637.5	13597.5	17065	high
333	ccr-miR-15b_R+3	TAGCAGCACATCATGGTTTGTAAT	down	-inf	-inf	0.201673	2.35473	0	0	0	0	4.28995	0	2.77424	0	0	0	6	0	3.5	middle
334	tni-miR-15b_R+2_1ss8GA	TAGCAGCACATCATGGTTTGTAAT	down	-inf	-inf	0.201673	2.35473	0	0	0	0	4.28995	0	2.77424	0	0	0	6	0	3.5	middle
335	cli-miR-1662-3p	CCCAAGCAGGCTGATGTCAGGC	down	-inf	-inf	0.202206	4.72894	0	0	0	0	0	8.63834	5.54848	0	0	0	0	10	7	low
336	gga-miR-19a-3p	TGTGCAAATCTATGCAAAACTGA	down	0.866248	-0.207149	0.203661	3359.57	2910.22	2835.16	3348.8	2546.69	3093.05	3681.66	3303.99	2411	3583.33	2446	4326	4262	4168.33	middle
337	mmu-miR-370-3p	GCCTGCTGGGGTGGAACCTGGT	down	-inf	-inf	0.206213	4.17678	0	0	0	0	0	7.77451	4.75584	0	0	0	0	9	6	low
338	tgu-mir-24-p5	GTTGATGGACCCGTCCTCCG	down	0.204354	-2.29086	0.206251	8.49153	1.73528	0	0	5.20583	3.57495	6.04684	15.8528	0	0	5	5	7	20	middle
339	dre-miR-1388-3p_R+2_1	ATCTCAGGTTCGTCAGCCCATGAA	up	2.58932	1.37257	0.209221	5.52798	14.3137	10.5833	8.41093	23.9468	7.8649	0	8.71904	9	9	23	11	0	11	middle
340	dre-miR-1388-3p_R+2_2	ATCTCAGGTTCGTCAGCCCATGTA	up	2.58932	1.37257	0.209221	5.52798	14.3137	10.5833	8.41093	23.9468	7.8649	0	8.71904	9	9	23	11	0	11	middle
341	pbv-miR-193b-3p_R-4_1ss9CT	AACTGGCCTACAAAGTCCC	up	1.77187	0.825273	0.209892	9.96682	17.6599	9.40741	19.6255	23.9468	8.57989	8.63834	12.6822	8	21	23	12	10	16	middle
342	hsa-miR-23a-3p_R-1_1ss10CT	ATCACATTGTCAGGGATTTC	up	inf	inf	0.213374	0	5.43043	5.87963	0	10.4117	0	0	0	5	0	10	0	0	0	middle
343	bta-miR-378	ACTGGACTTGGAGTCAGAAGGC	up	1.31903	0.399479	0.214486	78.8838	104.05	116.417	118.688	77.0463	62.2042	77.7451	96.702	99	127	74	87	90	122	middle
344	bta-miR-339b_R+2	TCCCTGTCCTCCAGGAGCTCAC	down	-inf	-inf	0.216026	1.35379	0	0	0	0	2.62163	1.43972	0	0	0	0	3.66667	1.66667	0	low
345	cpo-miR-339-5p_R-1	TCCCTGTCCTCCAGGAGCTCAC	down	-inf	-inf	0.216026	1.35379	0	0	0	0	2.62163	1.43972	0	0	0	0	3.66667	1.66667	0	low
346	dno-miR-339-5p_R-1	TCCCTGTCCTCCAGGAGCTCAC	down	-inf	-inf	0.216026	1.35379	0	0	0	0	2.62163	1.43972	0	0	0	0	3.66667	1.66667	0	low
347	gga-miR-100-3p_L+1	CAAGCTTGTATCTATAGGTATG	down	-inf	-inf	0.216778	4.89823	0	0	0	0	0	5.183	9.51168	0	0	0	0	6	12	low
348	gga-mir-3538-p5_1ss14AG	AGTTCGGTGATGAGACCA	down	0.343905	-1.53992	0.218706	127.993	44.0173	52.9167	36.4474	42.6878	223.077	76.8812	84.0198	45	39	41	312	89	106	middle
349	PC-5p-15716_47	CTGCAGACTCAGATCACTTCTACT	down	-inf	-inf	0.219287	14.5988	0	0	0	0	7.14991	31.098	5.54848	0	0	0	10	36	7	middle
350	hsa-miR-4485-3p_L-1R-1_1ss15CT	AACGGCCGCGGTATCCTA	down	-inf	-inf	0.221926	3.49521	0	0	0	0	3.57495	6.91067	0	0	0	0	5	8	0	middle
351	dre-miR-30a-3p_L-1R+2_1ss10TA	TTTCAGTCAGATGTTTGCTGCAT	down	0.354742	-1.49516	0.223308	6.14703	2.18061	0	6.54183	0	9.29488	5.183	3.9632	0	7	0	13	6	5	middle
352	PC-5p-13995_56	CAAAGAAACCTGAAACACA	down	-inf	-inf	0.224446	8.66524	0	0	0	0	0	17.2767	8.71904	0	0	0	0	20	11	middle
353	dre-miR-456_R+1_1ss22AC	CAGGCTGGTTAGATGGTTGTCCC	down	-inf	-inf	0.225925	6.06723	0	0	0	0	12.1548	6.04684	0	0	0	0	17	7	0	middle
354	gga-miR-499-5p_R-2	TTAAGACTTGTAGTGATGTTT	down	0.572348	-0.805034	0.228493	187.174	107.129	67.0278	115.884	138.475	96.5238	208.184	256.815	57	124	133	135	241	324	middle
355	cli-miR-459-5p	TCAGTAACAAGGATTCATCCT	up	inf	inf	0.233229	0	5.47347	0	11.2146	5.20583	0	0	0	0	12	5	0	0	0	middle
356	mmu-miR-6240_R-6_1ss1CA	ACAAAGCATCGCGAAGGCCC	down	-inf	-inf	0.233751	11.8465	0	0	0	0	24.3097	11.2298	0	0	0	0	34	13	0	middle
357	gga-miR-31-5p_R+1	AGGCAAGATGTTGGCATAGCTGT	down	0.196884	-2.34458	0.235429	34.0966	6.71308	7.05556	13.0837	0	65.0642	28.5065	8.71904	6	14	0	91	33	11	middle
358	PC-3p-10706_82	ATGTATCGTATCAGTCTTGAT	up	3.43821	1.78166	0.23604	11.3148	38.9026	5.87963	59.8111	51.0171	8.57989	0	25.3645	5	64	49	12	0	32	middle
359	mmu-miR-34b-5p	AGGCAGTGTAATTAGCTGATTGT	up	inf	inf	0.236725	0	3.16055	2.93982	6.54183	0	0	0	0	2.5	7	0	0	0	0	low
360	abu-miR-199-3p_R+1_1ss20TG	ACAGTAGTCTGCACATTGGGTT	up	inf	inf	0.236725	0	3.16055	2.93982	6.54183	0	0	0	0	2.5	7	0	0	0	0	low
361	gga-mir-6516-p3	TGGTCATGTATGATACTGCACACA	up	inf	inf	0.236867	0	5.02813	0	4.67274	10.4117	0	0	0	0	5	10	0	0	0	middle
362	tni-miR-375_R+2	TTTGTTCGTTCGGCTCGCGTTATT	down	0.280905	-1.83185	0.237475	28.7799	8.08442	11.7593	0	12.494	14.2998	18.1405	53.8995	10	0	12	20	21	68	middle
363	efu-miR-9226_L-4_1ss22GA	GTCCCTGTTCGGGCGCCA	up	1.21467	0.280564	0.23855	236.627	287.424	301.037	255.132	306.103	285.639	180.109	244.133	256	273	294	399.5	208.5	308	middle
364	pal-miR-9226-5p_L-4	GTCCCTGTTCGGGCGCCA	up	1.21467	0.280564	0.23855	236.627	287.424	301.037	255.132	306.103	285.639	180.109	244.133	256	273	294	399.5	208.5	308	middle
365	gmo-miR-223a-5p_R+1_2ss1AC21CT	CGTGTATTTGACAAGCTGAGTTC	down	0.437412	-1.19294	0.24122	15.7321	6.88139	5.87963	7.47638	7.28816	26.4547	11.2298	9.51168	5	8	7	37	13	12	middle
366	efu-mir-9277-p3_1ss7CT	TGGGGTTTCCCCGCGCAGGT	up	4.59906	2.20134	0.241334	5.78579	26.6092	49.3889	25.2328	5.20583	0	8.63834	8.71904	42	27	5	0	10	11	middle
367	gga-let-7k-5p	TGAGGTAGTAGATTGAATAGTT	up	1.47105	0.55685	0.241536	1350.62	1986.84	1539.88	2762.06	1658.58	1456.22	1226.99	1368.65	1309.5	2955.5	1593	2036.7	1420.4	1726.7	middle
368	aca-miR-33-5p_R-1_1ss20CT	GTGCATTGTAGTTGCATTGT	up	inf	inf	0.244709	0	10.5999	0	22.4291	9.37049	0	0	0	0	24	9	0	0	0	middle
369	gga-miR-19b-5p	AGTTTTGCAGGTTTGCATCCAGC	down	0.834267	-0.261418	0.248044	46.477	38.7743	35.2778	42.5219	38.5231	48.6194	53.5577	37.2541	30	45.5	37	68	62	47	middle
370	gga-miR-12268-5p_L-3R+1	CGGGGCGGGCGGGCGGCG	down	0.28851	-1.79331	0.248124	10.8263	3.1235	0	0	9.37049	20.0197	6.91067	5.54848	0	0	9	28	8	7	middle
371	gmo-miR-100b-5p_2ss14AG23TA	AACCCGTAGATCCGAACTTGTGA	down	0.873979	-0.19433	0.249976	20686	18079.1	16452.4	16609.7	21175.2	20413	22731.8	18913.2	13991	17773	20338	28550	26315	23861	high
372	gga-miR-147_R+1	GTGTGCGGAAATGCTTCTGCT	up	1.71155	0.775301	0.25096	77.3209	132.338	124.648	195.32	77.0463	85.7989	42.3279	103.836	106	209	74	120	49	131	middle
373	bta-miR-361	TTATCAGAATCTCCAGGGGTAC	down	0.38745	-1.36792	0.252001	2.23936	0.867638	0	0	2.60291	2.14497	2.5915	1.9816	0	0	2.5	3	3	2.5	low
374	chi-miR-361-5p	TTATCAGAATCTCCAGGGGTAC	down	0.38745	-1.36792	0.252001	2.23936	0.867638	0	0	2.60291	2.14497	2.5915	1.9816	0	0	2.5	3	3	2.5	low
375	gga-miR-9-5p	TCTTTGGTTATCTAGCTGTATGA	down	0.744681	-0.425306	0.252114	46.7201	34.7915	34.1019	41.1201	29.1526	59.3442	33.2576	47.5584	29	44	28	83	38.5	60	middle
376	pma-miR-30a-5p_R+2	TGTAAACATCCTCGACTGGAAGCCT	down	0.495485	-1.01309	0.253841	12.6327	6.2593	9.40741	0	9.37049	8.57989	9.50217	19.816	8	0	9	12	11	25	middle
377	dre-miR-99_R+1	AACCCGTAGATCCGATCTTGTGA	up	1.22842	0.296801	0.255095	3697.26	4541.78	3520.72	5100.76	5003.84	4282.08	3762	3047.7	2994	5458	4806	5989	4355	3845	middle
378	gga-miR-1b-3p_R+1	TGGAATGTTAAGAAGTATGTAT	up	1.666	0.736387	0.258362	56.4484	94.0429	98.1899	71.4929	112.446	102.244	20.732	46.3694	83.5	76.5	108	143	24	58.5	middle
379	gga-miR-24-3p_R-3	TGGCTCAGTTCAGCAGGAA	up	1.49302	0.578229	0.260906	38.2302	57.0783	38.8056	80.3711	52.0583	35.7495	34.5534	44.3878	33	86	50	50	40	56	middle
380	hsa-miR-3074-3p_L-1R+2	ATATCAGCTCAGTAGGCACCGGA	down	-inf	-inf	0.265861	6.7326	0	0	0	0	15.0148	5.183	0	0	0	0	21	6	0	middle
381	gga-miR-10b-5p	TACCCTGTAGAACCGAATTTGT	down	0.881567	-0.181857	0.268911	290.739	256.306	257.528	244.852	266.538	328.896	249.648	293.673	219	262	256	460	289	370.5	middle
382	gga-miR-2954_R+2	CATCCCCATTCCACTCCTAGCAGT	down	0.774194	-0.369234	0.270219	55983	43341.7	46824.2	27286	55914.8	55822.2	52125.5	60001.2	39819	29197	53704	78074	60342	75698	high
383	PC-3p-37217_12	CGGATTCTCAGCATGTCTGGA	down	-inf	-inf	0.272115	5.37268	0	0	0	0	12.1548	0	3.9632	0	0	0	17	0	5	middle
384	mmu-miR-551b-3p_R+1	GCGACCCATACTTGGTTTCAGT	up	2.06018	1.04277	0.275582	9.39303	19.3513	9.40741	29.9055	18.741	17.8748	0	10.3043	8	32	18	25	0	13	middle
385	gga-miR-375	TTTGTTCGTTCGGCTCGCGTTA	down	0.213144	-2.2301	0.279808	574.121	122.37	171.685	39.251	156.175	266.692	264.333	1191.34	146	42	150	373	306	1503	middle
386	gga-miR-194_R+1	TGTAACAGCAACTCCATGTGGAC	down	0.717469	-0.479011	0.280745	205.616	147.523	192.852	138.313	111.405	274.556	200.409	141.883	164	148	107	384	232	179	middle
387	cli-miR-19b-2-5p	AGTTTTGCAGGTTTGCATCCCAGC	down	0.163864	-2.60943	0.281901	4.75267	0.77879	0	2.33637	0	0	9.50217	4.75584	0	2.5	0	0	11	6	low
388	gga-miR-365-3p	TAATGCCCCTAAAAATCCTTAT	up	1.45436	0.540389	0.283502	2329.36	3387.74	3645.96	2011.61	4505.65	2290.47	1842.13	2855.48	3100.5	2152.5	4327.5	3203.5	2132.5	3602.5	middle
389	gga-miR-203a_R-2	GTGAAATGTTTAGGACCACT	down	0.0834192	-3.58348	0.284519	327.807	27.3454	39.9815	42.0547	0	742.876	129.575	110.97	34	45	0	1039	150	140	middle
390	hsa-miR-23a-3p_L-2R+1	CACATTGCCAGGGATTTCCA	up	3.54496	1.82577	0.285298	2.02312	7.17186	10.5833	0	10.9322	2.50247	0	3.56688	9	0	10.5	3.5	0	4.5	middle
391	PC-5p-35281_13	ACCGGTACAGGCCGTATCTCT	down	-inf	-inf	0.286773	7.80457	0	0	0	0	0	5.183	18.2307	0	0	0	0	6	23	middle
392	hsa-mir-23a-p5_1ss2TA	AACACATTGCCAGGGATTTCCA	up	1.98982	0.992637	0.287524	7.98355	15.8858	14.1111	11.6818	21.8645	5.71993	0	18.2307	12	12.5	21	8	0	23	middle
393	gga-miR-301b-3p_R-2	CAGTGCAATAGTATTGTCAAAGC	down	0.86084	-0.216184	0.288856	198.712	171.059	155.222	193.451	164.504	168.738	194.363	233.036	132	207	158	236	225	294	middle
394	gga-miR-2188-5p	AAGGTCCAACCTCACATGTCCT	up	1.32116	0.401808	0.290344	2975.6	3931.25	4666.08	2584.02	4543.65	3348.3	2556.95	3021.54	3968	2765	4364	4683	2960	3812	middle
395	aca-miR-193-5p_R+1	TGGGTCTTTGCGGGCGAGATGA	up	1.28525	0.362046	0.290794	1044.49	1342.43	1292.93	1033.61	1700.74	1167.58	756.719	1209.17	1099.5	1106	1633.5	1633	876	1525.5	middle
396	ssc-mir-4335-p3	GCCCCACGTTGGGCGCCA	up	1.69253	0.759186	0.290996	3.919	6.63304	8.81945	3.27092	7.80874	2.85996	2.15958	6.73744	7.5	3.5	7.5	4	2.5	8.5	low
397	ssc-mir-4335-p5	GCCCCACGTTGGGCGCCA	up	1.69253	0.759186	0.290996	3.919	6.63304	8.81945	3.27092	7.80874	2.85996	2.15958	6.73744	7.5	3.5	7.5	4	2.5	8.5	low
398	ssc-mir-1285-p3_1ss20TC	CGCCTGTGAATAGCCACTGCA	down	-inf	-inf	0.296468	2.89938	0	0	0	0	1.78748	6.91067	0	0	0	0	2.5	8	0	middle
399	ssc-mir-1285-p5_1ss20TC	CGCCTGTGAATAGCCACTGCA	down	-inf	-inf	0.296468	2.89938	0	0	0	0	1.78748	6.91067	0	0	0	0	2.5	8	0	middle
400	tgu-miR-30d-3p_L+1R-1	CTTTCAGTCAGATGTTTGCTGC	down	0.818413	-0.2891	0.296793	247.928	202.907	191.676	250.459	166.587	193.763	287.657	262.364	163	268	160	271	333	331	middle
401	gga-miR-18b-3p_L-1R+1	ACTGCCCTAAATGCTCCTTCTGGCT	down	-inf	-inf	0.299188	7.15965	0	0	0	0	17.1598	4.31917	0	0	0	0	24	5	0	middle
402	PC-5p-6331_168	TCCGGGCGGGCCGGGGCC	down	0.0563911	-4.14839	0.299333	30.7722	1.73528	0	0	5.20583	7.8649	72.562	11.8896	0	0	5	11	84	15	middle
403	mmu-mir-101c-p3	GCACAGTACTGTGATAACTGA	up	3.27129	1.70986	0.300075	2.03068	6.64294	10.5833	9.34548	0	3.93245	2.15958	0	9	10	0	5.5	2.5	0	middle
404	tgu-mir-148b-p5	AAAGTTCTGTAGTGCACTGACT	down	0.526675	-0.925015	0.302084	18.824	9.91411	0	13.0837	16.6587	27.8846	19.8682	8.71904	0	14	16	39	23	11	middle
405	aca-miR-1b-3p_R+1	TGGAATGTTAAGAAGTATGTAA	up	3.71782	1.89446	0.302908	1.42998	5.31642	9.40741	6.54183	0	4.28995	0	0	8	7	0	6	0	0	middle
406	aca-miR-184-3p_R+3	TGGACGGAGAACTGATAAGGGTTTT	up	1.28294	0.359451	0.303833	27.672	35.5014	29.3982	35.9801	41.1261	26.8122	37.5768	18.627	25	38.5	39.5	37.5	43.5	23.5	middle
407	dre-miR-375_R+1	TTTGTTCGTTCGGCTCGCGTTAT	down	0.238403	-2.06853	0.304278	200.252	47.7405	64.676	23.3637	55.1818	89.3739	88.1111	423.27	55	25	53	125	102	534	middle
408	aca-miR-23a-3p_R+2	ATCACATTGCCAGGGATTTCCAT	up	1.29456	0.37246	0.30733	5364.42	6944.56	8477.25	4683.02	7673.39	4930.58	4740.72	6421.97	7209	5011	7370	6896	5488	8102	middle
409	aca-miR-203-3p	GTGAAATGTTTAGGACCACTTG	down	0.0779986	-3.68041	0.311981	5303	413.626	562.093	662.127	16.6587	12596.4	1493.14	1819.5	478	708.5	16	17617.5	1728.5	2295.5	middle
410	gga-miR-219b_R-1	CACAAGAATTGCGTTTGGACA	up	1.18888	0.249598	0.317541	124.2	147.658	140.523	178.031	124.419	145.501	101.069	126.03	119.5	190.5	119.5	203.5	117	159	middle
411	cgr-miR-1260_R+1	ATCCCACCGCTGCCACCAA	up	4.01291	2.00465	0.322861	1.43972	5.77749	5.87963	0	11.4528	0	4.31917	0	5	0	11	0	5	0	middle
412	gga-miR-1329-5p_R+1_1ss12CG	TACAGTGATCAGGTTACGATGGA	down	0.74472	-0.42523	0.324209	249.774	186.012	203.435	241.113	113.487	215.212	200.409	333.701	173	258	109	301	232	421	middle
413	gga-let-7g-5p_R+1	TGAGGTAGTAGTTTGTACAGTT	up	1.12328	0.167722	0.328034	20168.2	22654.6	18832.7	25154.8	23976.4	20027.7	21183.2	19293.8	16015.2	26916.6	23028.4	28011.1	24522.3	24341.2	high
414	oga-miR-100_R+2	AACCCGTAGATCCGAACTTGTGAA	down	0.868739	-0.203006	0.328719	787.087	683.773	573.852	661.193	816.274	796.142	885.43	679.689	488	707.5	784	1113.5	1025	857.5	middle
415	cli-miR-139-5p_R-4	TCTACAGTGCATGTGTCTC	up	3.60962	1.85185	0.329057	1.19165	4.30141	8.23149	4.67274	0	3.57495	0	0	7	5	0	5	0	0	low
416	mmu-miR-28a-3p	CACTAGATTGTGAGCTGCTGGA	up	3.4751	1.79706	0.329194	0.79264	2.7545	0	5.14001	3.1235	0	0	2.37792	0	5.5	3	0	0	3	low
417	gga-miR-26a-3p_R-1	CCTATTCTTGGTTACTTGCACT	down	0.749672	-0.415668	0.331252	44.8152	33.5967	30.5741	23.3637	46.8525	31.4596	57.013	45.9731	26	25	45	44	66	58	middle
418	gga-miR-101-1-5p_R-1	TCGGTTATCATGGTACCGGTGC	down	0.626522	-0.674563	0.338992	25.4671	15.9557	21.1667	21.4946	5.20583	12.1548	29.3704	34.8761	18	23	5	17	34	44	middle
419	mmu-miR-199b-5p_R+1_1ss10TC	CCCAGTGTTCAGACTACCTGTTCC	down	0.558908	-0.839316	0.340454	27.9237	15.6068	14.1111	32.7092	0	38.6095	19.0043	26.1571	12	35	0	54	22	33	middle
420	gga-miR-140-5p_L+1	CAGTGGTTTTACCCTATGGTAG	up	1.13529	0.183065	0.341643	1937.36	2199.47	1857.96	2555.05	2185.41	1688.81	2048.15	2075.13	1580	2734	2099	2362	2371	2618	middle
421	gga-miR-30a-5p_R+2	TGTAAACATCCTCGACTGGAAGCT	down	0.901554	-0.149514	0.342938	104721	94411.3	91898.7	105051	86284	91709	118246	104206	78150	112408	82872.5	128266	136886	131468	high
422	gga-miR-30b-5p	TGTAAACATCCTACACTCAGCT	down	0.821387	-0.283866	0.347092	4993.89	4101.92	4381.5	3173.41	4750.84	3743.33	5180.99	6057.35	3726	3395.67	4563	5235.5	5997.67	7642	middle
423	gga-miR-187-3p_R+3	TCGTGTCTTGTGTTGCAGCCAGA	up	3.54341	1.82514	0.348159	1.32107	4.68108	0	4.67274	9.37049	0	0	3.9632	0	5	9	0	0	5	middle
424	aca-miR-451-5p_R+1	AAACCGTTACCATTACTGAGTTT	up	1.40438	0.489938	0.351225	3609.54	5069.19	7367.18	3254.56	4585.81	3786.23	3272.2	3770.19	6265	3482.5	4404.5	5295.5	3788	4756.5	middle
425	bta-miR-532	CATGCCTTGAGTGTAGGACCGT	down	0.549017	-0.865077	0.356259	9.00866	4.94591	6.4676	4.20547	4.16466	2.85996	9.50217	14.6638	5.5	4.5	4	4	11	18.5	middle
426	cgr-miR-532-5p	CATGCCTTGAGTGTAGGACCGT	down	0.549017	-0.865077	0.356259	9.00866	4.94591	6.4676	4.20547	4.16466	2.85996	9.50217	14.6638	5.5	4.5	4	4	11	18.5	middle
427	hsa-miR-339-5p_R-3	TCCCTGTCCTCCAGGAGCTC	up	1.2271	0.295258	0.359363	10.8307	13.2903	9.40741	15.8873	14.5763	8.57989	11.2298	12.6822	8	17	14	12	13	16	middle
428	hsa-miR-23a-3p_L-3R+1	ACATTGCCAGGGATTTCCA	up	1.26485	0.33897	0.360472	4.5008	5.69286	4.70371	5.60729	6.76758	5.36243	2.5915	5.54848	4	6	6.5	7.5	3	7	middle
429	gga-miR-26a-2-5p	TTCAAGTAATCCAGGATAGGCT	up	1.09873	0.135838	0.364849	214855	236068	215151	249884	243169	181198	238107	225261	182963	267385	233555	253427	275640	284191	high
430	ssc-mir-4335-p3_1ss1GC	CCCCCACGTTGGGCGCCA	up	2.8987	1.53541	0.36809	2.3833	6.90849	8.23149	0	12.494	7.14991	0	0	7	0	12	10	0	0	middle
431	gga-miR-144-3p_L-1R-1	TACAGTATAGATGATGTACT	up	1.1957	0.257857	0.369884	193.679	231.583	246.945	272.888	174.916	186.613	236.69	157.735	210	292	168	261	274	199	middle
432	cli-let-7b-3p_R+1	CTATACAACCTACTGCCTTCCT	up	1.52785	0.611499	0.370647	19.8075	30.2628	41.1574	12.1491	37.482	18.5898	24.1873	16.6454	35	13	36	26	28	21	middle
433	ssc-miR-30a-3p_L-1R+1	TTTCAGTCGGATGTTTGCAGCC	up	1.42111	0.507019	0.374886	13.0813	18.59	21.1667	25.2328	9.37049	11.4399	10.366	17.4381	18	27	9	16	12	22	middle
434	tgu-miR-184_R+1	TGGACGGAGAACTGATAAGGGTT	down	0.821368	-0.283899	0.377119	941.87	773.622	605.602	799.038	916.226	926.628	1190.36	708.62	515	855	880	1296	1378	894	middle
435	gga-let-7d_R+1_1ss10GA	AGAGGTAGTAGGTTGCATAGTT	down	0.944624	-0.0821884	0.378592	1926.25	1819.58	1684.63	1975.82	1798.3	1863.41	1858.45	2056.9	1432.6	2114.2	1727.2	2606.2	2151.4	2595	middle
436	mmu-miR-351-5p_R-3	TCCCTGAGGAGCCCTTTGAGC	down	0.465061	-1.10451	0.379872	14.4487	6.71953	0	14.9528	5.20583	12.8698	4.31917	26.1571	0	16	5	18	5	33	middle
437	gga-miR-24-5p	GTGCCTACTGAGCTGATATCAGT	down	0.533135	-0.907427	0.381549	16.8429	8.97956	0	10.28	16.6587	4.28995	22.4597	23.7792	0	11	16	6	26	30	middle
438	gga-miR-99a-3p_R+2	CAAGCTCGCTTCTATGGGTCTGT	up	1.38536	0.470264	0.386823	27.6627	38.3228	29.3982	43.9237	41.6466	46.4744	19.8682	16.6454	25	47	40	65	23	21	middle
439	gga-miR-30e-3p_L+1	CTTTCAGTCGGATGTTTACAGC	down	0.920414	-0.119645	0.387053	3893.58	3583.7	3281.42	3733.99	3735.7	3499.88	4409.87	3770.98	2790.5	3995.5	3588	4895	5105	4757.5	middle
440	PC-5p-16254_44	ATTTTATCTGTACCGTATTTCT	down	0.630373	-0.665721	0.388969	9.89676	6.23866	0	9.34548	9.37049	7.14991	13.8213	8.71904	0	10	9	10	16	11	middle
441	cja-miR-202_L+1	CTTCCTATGCATATACTTCTTT	up	4.07789	2.02782	0.394935	1.72767	7.04524	16.463	4.67274	0	0	5.183	0	14	5	0	0	6	0	middle
442	gga-miR-92-5p	AGGTTGGGATCAGTTGCAATGCT	down	0.53124	-0.912563	0.396002	24.1459	12.8273	8.23149	17.7564	12.494	14.2998	12.9575	45.1805	7	19	12	20	15	57	middle
443	gga-let-7a-3p_1ss22CT	CTATACAATCTACTGTCTTTCT	down	0.873918	-0.19443	0.397546	153.29	133.963	148.363	141.428	112.099	129.413	144.98	185.478	126.167	151.333	107.667	181	167.833	234	middle
444	pal-miR-9993b-3p	ATCTCGCTGGGGCCTCCA	up	1.23429	0.303679	0.402911	139.018	171.588	159.926	229.899	124.94	150.148	141.669	125.237	136	246	120	210	164	158	middle
445	ami-miR-132-5p_R+1	ACCGTGGCTTTAGATTGTTACT	down	0.787907	-0.343904	0.410401	41.9249	33.0329	45.8611	26.1673	27.0703	55.0543	40.6002	30.1203	39	28	26	77	47	38	middle
446	gga-miR-21-3p_R+1	CAACAACAGTCGGTAGGCTGTCT	up	1.24285	0.313652	0.414121	1290.97	1604.48	1703.92	2029.84	1079.69	1432.13	907.026	1533.76	1449	2172	1037	2003	1050	1935	middle
447	pbv-mir-9651-p5_1ss2AG	AGGACTATACTTTCAGGGAT	down	0.381586	-1.38992	0.420215	4.08186	1.55758	0	4.67274	0	0	4.31917	7.9264	0	5	0	0	5	10	middle
448	gga-let-7c-p3	GTTAACTGTACAACCTTCTAGC	down	-inf	-inf	0.42265	1.19165	0	0	0	0	3.57495	0	0	0	0	0	5	0	0	low
449	gga-miR-103-2-5p_R+1	AGCTTCTTTACAGTGCTGCCTTGT	down	-inf	-inf	0.42265	0.79264	0	0	0	0	0	0	2.37792	0	0	0	0	0	3	low
450	gga-miR-103-1-5p_L-2R+1_1ss3GA	AGCTTCTTTACAGTGCTGCCTTGT	down	-inf	-inf	0.42265	0.79264	0	0	0	0	0	0	2.37792	0	0	0	0	0	3	low
451	gga-miR-135a-3-3p_L-1R+1	TGTAGGGCGAAAAGCCATGGGT	down	-inf	-inf	0.42265	1.42998	0	0	0	0	4.28995	0	0	0	0	0	6	0	0	low
452	gga-miR-181b-2-3p_L+1	CTCACTGATCAATGAATGCAAA	down	-inf	-inf	0.42265	1.19165	0	0	0	0	3.57495	0	0	0	0	0	5	0	0	low
453	gga-miR-214b-3p_1ss19GC	CACAGCAAGTGTAGACAGCCA	up	inf	inf	0.42265	0	2.77644	0	0	8.32933	0	0	0	0	0	8	0	0	0	low
454	gga-miR-1306-5p_L-1R-2	CCACCTCCCCTGCAAACGTCCA	down	-inf	-inf	0.42265	2.62163	0	0	0	0	7.8649	0	0	0	0	0	11	0	0	low
455	gga-miR-1784-5p	TTCTGCTCTTATTGAAATCAGT	down	-inf	-inf	0.42265	2.01561	0	0	0	0	0	6.04684	0	0	0	0	0	7	0	low
456	tgu-miR-1784-3p_1ss11GA	TGACTTAAATAGGAGCAGAATT	down	-inf	-inf	0.42265	21.8838	0	0	0	0	0	65.6514	0	0	0	0	0	76	0	middle
457	tgu-miR-2984-5p_R+1	AGCCTGCTGAGAGTGAAATTGA	down	-inf	-inf	0.42265	1.19165	0	0	0	0	3.57495	0	0	0	0	0	5	0	0	low
458	gga-mir-3528-p5	TGGCTGTAGTGCCATGTTTGTGT	down	-inf	-inf	0.42265	1.42998	0	0	0	0	4.28995	0	0	0	0	0	6	0	0	low
459	apl-miR-11588-3p	TCCTGGATTCGCTGCTGCTGTTT	down	-inf	-inf	0.42265	1.19165	0	0	0	0	3.57495	0	0	0	0	0	5	0	0	low
460	gga-miR-7_L+1R+2	CTGGAAGACTAGTGATTTTGTTGTT	down	-inf	-inf	0.42265	3.16739	0	0	0	0	0	9.50217	0	0	0	0	0	11	0	low
461	oni-miR-26d_L-1	CTATCCTGGATTACTTGAACC	down	-inf	-inf	0.42265	1.42998	0	0	0	0	4.28995	0	0	0	0	0	6	0	0	low
462	aca-miR-34a-5p_R+1	AGGCAGTGTAGTTAGCTGATTGA	up	inf	inf	0.42265	0	0.979939	2.93982	0	0	0	0	0	2.5	0	0	0	0	0	low
463	gga-miR-129-5p_R-2	CTTTTTGCGGTCTGGGCTT	down	-inf	-inf	0.42265	2.37792	0	0	0	0	0	0	7.13376	0	0	0	0	0	9	low
464	mmu-miR-130a-3p_R+1	CAGTGCAATGTTAAAAGGGCATC	down	-inf	-inf	0.42265	4.52828	0	0	0	0	13.5848	0	0	0	0	0	19	0	0	middle
465	pma-miR-140_R+1	CAGTGGTTTTACCCTATGGTAGC	down	-inf	-inf	0.42265	1.42998	0	0	0	0	4.28995	0	0	0	0	0	6	0	0	low
466	ami-miR-142-3p_L-1R+1	GTAGTGTTTCCTACTTTATGGAG	up	inf	inf	0.42265	0	1.55758	0	4.67274	0	0	0	0	0	5	0	0	0	0	low
467	pma-miR-204-5p_R+2_1	TTCCCTTTGTCATCCTATGCCTGT	down	-inf	-inf	0.42265	0.660533	0	0	0	0	0	0	1.9816	0	0	0	0	0	2.5	low
468	oni-miR-205_R+3	TCCTTCATTCCACCGGAGTCTGTAT	down	-inf	-inf	0.42265	1.32107	0	0	0	0	0	0	3.9632	0	0	0	0	0	5	low
469	gga-miR-1467-3p_L+1R-2	TTCACACCAGAGTAACTGGGA	down	-inf	-inf	0.42265	1.19165	0	0	0	0	3.57495	0	0	0	0	0	5	0	0	middle
470	aca-miR-2188-5p_R+2	AAGGTCCAACCTCACGTGTCCT	up	inf	inf	0.42265	0	1.73528	0	0	5.20583	0	0	0	0	0	5	0	0	0	low
471	hsa-mir-4537-p5_1ss14AG	CAGGGCTGGGCTGGGCTGGG	down	-inf	-inf	0.42265	2.30356	0	0	0	0	0	6.91067	0	0	0	0	0	8	0	low
472	mmu-mir-6240-p3_4	TTCTGCCCAGTGCTCTGA	down	-inf	-inf	0.42265	1.19165	0	0	0	0	3.57495	0	0	0	0	0	5	0	0	middle
473	mmu-let-7j_R-2	TGAGGTATTAGTTTGTGCTGTT	up	inf	inf	0.42265	0	1.8691	0	5.60729	0	0	0	0	0	6	0	0	0	0	low
474	dre-miR-107a-3p_R+1	AGCAGCATTGTACAGGGCTATCAC	down	-inf	-inf	0.42265	2.62163	0	0	0	0	7.8649	0	0	0	0	0	11	0	0	low
475	pma-miR-145-5p_R+1	GTCCAGTTTTCCCAGGAATCCCTG	down	-inf	-inf	0.42265	1.32107	0	0	0	0	0	0	3.9632	0	0	0	0	0	5	low
476	chi-mir-190a-p5_1ss11CA	TTTCTGCAGGACTCTGTG	down	-inf	-inf	0.42265	1.07249	0	0	0	0	3.21746	0	0	0	0	0	4.5	0	0	low
477	hsa-miR-195-5p_R+1	TAGCAGCACAGAAATATTGGCA	down	-inf	-inf	0.42265	2.30356	0	0	0	0	0	6.91067	0	0	0	0	0	8	0	low
478	dre-miR-223_R+4_2	TGTCAGTTTGTCAAATACCCCAAGA	down	-inf	-inf	0.42265	2.37792	0	0	0	0	0	0	7.13376	0	0	0	0	0	9	low
479	gga-miR-449c-5p_1ss10GC	TGGCAGTGCCTGTTAGCTGGCTGT	down	-inf	-inf	0.42265	2.3833	0	0	0	0	7.14991	0	0	0	0	0	10	0	0	low
480	cli-mir-451-p3_1ss21CT	TAGTAATGGTAATGGTTCTGT	up	inf	inf	0.42265	0	1.55758	0	4.67274	0	0	0	0	0	5	0	0	0	0	low
481	mmu-mir-503-p5_1ss4TA	TGGAGCCCTGGAGTATTG	down	-inf	-inf	0.42265	1.32107	0	0	0	0	0	0	3.9632	0	0	0	0	0	5	low
482	cgr-miR-1260_L+2R-1	GAATCCCACCGCTGCCACC	up	inf	inf	0.42265	0	0.77879	0	2.33637	0	0	0	0	0	2.5	0	0	0	0	low
483	gga-miR-1454_L-1R-4_1ss6AG	TACAGTGATGAGACTTTGG	up	inf	inf	0.42265	0	2.33637	0	7.00911	0	0	0	0	0	7.5	0	0	0	0	low
484	mmu-mir-1983-p5	TAGCGCGCGGTACTTATA	down	-inf	-inf	0.42265	1.32107	0	0	0	0	0	0	3.9632	0	0	0	0	0	5	middle
485	tgu-mir-2958-p5_1ss1AG	GCAGTGCATCCCCAGTGG	up	inf	inf	0.42265	0	1.8691	0	5.60729	0	0	0	0	0	6	0	0	0	0	low
486	gga-miR-3540_1ss2TC	ACGGTGGAAGAACAAGGCCTGC	up	inf	inf	0.42265	0	3.52778	10.5833	0	0	0	0	0	9	0	0	0	0	0	middle
487	mmu-miR-3964_L+1_1ss6GA	CATAAAGTAGAAAGCACTAAA	up	inf	inf	0.42265	0	2.80364	0	8.41093	0	0	0	0	0	9	0	0	0	0	low
488	ssc-mir-4335-p3_1ss3CT	GCTCCACGTTGGGCGCCA	up	inf	inf	0.42265	0	1.73528	0	0	5.20583	0	0	0	0	0	5	0	0	0	low
489	hsa-miR-4508_L-1R+2	CGGGGCTGGGCGCGCGCC	down	-inf	-inf	0.42265	2.01561	0	0	0	0	0	6.04684	0	0	0	0	0	7	0	middle
490	mmu-miR-6240_L-2R-6	AAAGCATCGCGAAGGCCC	up	inf	inf	0.42265	0	1.37191	4.11574	0	0	0	0	0	3.5	0	0	0	0	0	middle
491	mmu-mir-6240-p3_3	GATGTGATTTCTGCCCAGT	down	-inf	-inf	0.42265	1.19165	0	0	0	0	3.57495	0	0	0	0	0	5	0	0	middle
492	mmu-mir-6240-p3_5	TTTCTGCCCAGTGCTCTGAA	down	-inf	-inf	0.42265	1.19165	0	0	0	0	3.57495	0	0	0	0	0	5	0	0	middle
493	mmu-mir-6240-p3_2	ATTTCTGCCCAGTGCTCTG	down	-inf	-inf	0.42265	1.19165	0	0	0	0	3.57495	0	0	0	0	0	5	0	0	middle
494	mmu-mir-6240-p3_1	ATTTCTGCCCAGTGCTCT	down	-inf	-inf	0.42265	1.19165	0	0	0	0	3.57495	0	0	0	0	0	5	0	0	middle
495	gga-miR-6651-5p_L+3R-2	CACACCAGGTTGCCTAAGGAGG	down	-inf	-inf	0.42265	1.42998	0	0	0	0	4.28995	0	0	0	0	0	6	0	0	low
496	gga-mir-6703-p5_1ss12TA	CTTCCCCCAGCACTTCCT	down	-inf	-inf	0.42265	1.43972	0	0	0	0	0	4.31917	0	0	0	0	0	5	0	middle
497	efu-miR-9226_L-1R-1_1ss4AT	CATGTCCCTGTTCGGGCGCC	up	inf	inf	0.42265	0	1.04117	0	0	3.1235	0	0	0	0	0	3	0	0	0	low
498	pal-miR-9226-5p_L-3_1ss4AC	CGTCCCTGTTCGGGCGCCA	up	inf	inf	0.42265	0	0.77879	0	2.33637	0	0	0	0	0	2.5	0	0	0	0	low
499	efu-miR-9226_L-2_1ss4AG	AGGTCCCTGTTCGGGCGCCG	up	inf	inf	0.42265	0	1.73528	0	0	5.20583	0	0	0	0	0	5	0	0	0	low
500	efu-mir-9341-p3_1ss12GC	TTGGCTAAGATCAAGTGTAGTA	down	-inf	-inf	0.42265	0.660533	0	0	0	0	0	0	1.9816	0	0	0	0	0	2.5	low
501	gga-miR-12217-3p_1ss11CA	CCGGGCGGGGAGGGGAGGG	down	-inf	-inf	0.42265	1.00781	0	0	0	0	0	3.02342	0	0	0	0	0	3.5	0	low
502	dre-miR-7a_R+3	TGGAAGACTAGTGATTTTGTTGTAAA	down	-inf	-inf	0.42265	1.43972	0	0	0	0	0	4.31917	0	0	0	0	0	5	0	low
503	xla-miR-16c-5p_R+4	TAGCAGCACGTAAATACTGGAGTTCT	down	-inf	-inf	0.42265	2.5915	0	0	0	0	0	7.77451	0	0	0	0	0	9	0	low
504	pma-miR-18a-5p_R+2	TAAGGTGCATCTAGTGCAGATAGTT	down	-inf	-inf	0.42265	2.3833	0	0	0	0	7.14991	0	0	0	0	0	10	0	0	low
505	aca-miR-20b-5p_R+4	CAAAGTGCTCATAGTGCAGGTAGTAA	down	-inf	-inf	0.42265	1.42998	0	0	0	0	4.28995	0	0	0	0	0	6	0	0	low
506	cli-miR-33-5p_2ss20CT21AT	GTGCATTGTAGTTGCATTGTT	up	inf	inf	0.42265	0	1.73528	0	0	5.20583	0	0	0	0	0	5	0	0	0	low
507	pma-miR-143-3p_1ss22CT	TGAGATGAAGCACTGTAACTCT	up	inf	inf	0.42265	0	2.08233	0	0	6.24699	0	0	0	0	0	6	0	0	0	middle
508	aca-miR-203-5p_R-1	AGTGGTTCTTAACAGTTCAACA	down	-inf	-inf	0.42265	2.02581	0	0	0	0	6.07742	0	0	0	0	0	8.5	0	0	low
509	pma-miR-204-5p_R+2_2	TTCCCTTTGTCATCCTATGCCTTT	down	-inf	-inf	0.42265	0.660533	0	0	0	0	0	0	1.9816	0	0	0	0	0	2.5	low
510	dre-miR-223_R+4_1	TGTCAGTTTGTCAAATACCCCAAAA	down	-inf	-inf	0.42265	2.37792	0	0	0	0	0	0	7.13376	0	0	0	0	0	9	low
511	cgr-miR-296_R+2	GAGGGTTGGGTGGAGGCTCTCC	up	inf	inf	0.42265	0	0.867638	0	0	2.60291	0	0	0	0	0	2.5	0	0	0	low
512	hsa-miR-296-3p	GAGGGTTGGGTGGAGGCTCTCC	up	inf	inf	0.42265	0	0.867638	0	0	2.60291	0	0	0	0	0	2.5	0	0	0	low
513	cgr-miR-298-5p	GGCAGAGGAGGGCTGTTCTTC	down	-inf	-inf	0.42265	1.19165	0	0	0	0	3.57495	0	0	0	0	0	5	0	0	middle
514	mmu-miR-362-3p_R-1	AACACACCTGTTCAAGGATTC	up	inf	inf	0.42265	0	0.934548	0	2.80364	0	0	0	0	0	3	0	0	0	0	low
515	bta-miR-374a_R-1	TTATAATACAACCTGATAAGT	up	inf	inf	0.42265	0	1.73528	0	0	5.20583	0	0	0	0	0	5	0	0	0	low
516	hsa-miR-374a-5p_R-1	TTATAATACAACCTGATAAGT	up	inf	inf	0.42265	0	1.73528	0	0	5.20583	0	0	0	0	0	5	0	0	0	low
517	aca-miR-451-3p_L+2R+1_1ss15GT	TTTAGTAATGGTAATGGTTCTG	down	-inf	-inf	0.42265	2.3833	0	0	0	0	7.14991	0	0	0	0	0	10	0	0	low
518	dre-miR-455-2-5p_R+1	GTATGTGCCCTTGGACTACATTT	down	-inf	-inf	0.42265	1.19165	0	0	0	0	3.57495	0	0	0	0	0	5	0	0	low
519	mdo-miR-460-3p_1ss21TA	CACAGCGCATACAATGTGGAAA	up	inf	inf	0.42265	0	2.18061	0	6.54183	0	0	0	0	0	7	0	0	0	0	low
520	cgr-miR-501-3p_R-1	AATGCACCCGGGCAAGGATTTG	down	-inf	-inf	0.42265	1.32107	0	0	0	0	0	0	3.9632	0	0	0	0	0	5	low
521	bta-miR-503-5p_R+3	TAGCAGCGGGAACAGTACTGCAG	down	-inf	-inf	0.42265	0.924746	0	0	0	0	0	0	2.77424	0	0	0	0	0	3.5	low
522	hsa-miR-542-3p_R+1	TGTGACAGATTGATAACTGAAAG	up	inf	inf	0.42265	0	0.979939	2.93982	0	0	0	0	0	2.5	0	0	0	0	0	low
523	cgr-miR-542-3p	TGTGACAGATTGATAACTGAAAG	up	inf	inf	0.42265	0	0.979939	2.93982	0	0	0	0	0	2.5	0	0	0	0	0	low
524	ggo-miR-584	TTATGGTTTGCCTGGGACTGA	up	inf	inf	0.42265	0	1.95988	5.87963	0	0	0	0	0	5	0	0	0	0	0	low
525	mmu-miR-669o-3p	ACATAACATACACACACACGTAT	down	-inf	-inf	0.42265	0.79264	0	0	0	0	0	0	2.37792	0	0	0	0	0	3	low
526	cgr-miR-872-3p	TGAACTATTGCAGTAGCCTCC	down	-inf	-inf	0.42265	1.32107	0	0	0	0	0	0	3.9632	0	0	0	0	0	5	low
527	gga-miR-2184a-3p_L+1R-1_1ss22GA	TGCATGTGAGCTCCTACTGCCA	up	inf	inf	0.42265	0	2.08233	0	0	6.24699	0	0	0	0	0	6	0	0	0	low
528	mmu-miR-3068-5p_R-1	TTGGAGTTCATGCAAGTTCTAAC	down	-inf	-inf	0.42265	1.32107	0	0	0	0	0	0	3.9632	0	0	0	0	0	5	low
529	rno-miR-3549_R+3_1ss5TC	ATCTCGCCCGCAAAGACCCAGC	down	-inf	-inf	0.42265	1.66831	0	0	0	0	5.00494	0	0	0	0	0	7	0	0	low
530	hsa-miR-4443_R+1	TTGGAGGCGTGGGTTTTT	down	-inf	-inf	0.42265	3.09829	0	0	0	0	9.29488	0	0	0	0	0	13	0	0	low
531	mmu-miR-5106_R-4_1ss1AG	GGGTCTGTAGCTCAGTTGG	up	inf	inf	0.42265	0	5.60729	0	16.8219	0	0	0	0	0	18	0	0	0	0	middle
532	cli-miR-9623-3p_R+1	ATACCTTTAAATCCTGGTCTGGT	up	inf	inf	0.42265	0	1.73528	0	0	5.20583	0	0	0	0	0	5	0	0	0	low
533	bta-miR-11972_R-3_1ss1GA	AGGGCGGGAGCGGCCGGG	up	inf	inf	0.42265	0	1.95988	5.87963	0	0	0	0	0	5	0	0	0	0	0	low
534	bta-miR-11980_R-1_1ss4CG	AGGGAACGGGCTTGGCGGA	down	-inf	-inf	0.42265	1.42998	0	0	0	0	4.28995	0	0	0	0	0	6	0	0	middle
535	pma-let-7c_R+1_2ss12AT19GA	TGAGGTAGTAGTTTGTATAGTTA	up	inf	inf	0.42265	0	0.653292	1.95988	0	0	0	0	0	1.66667	0	0	0	0	0	low
536	ola-let-7g_R+3	TGAGGTAGTAGTTTGTATAGTTA	up	inf	inf	0.42265	0	0.653292	1.95988	0	0	0	0	0	1.66667	0	0	0	0	0	low
537	PC-5p-100053_5	CTAAGTAAAATCTCAGGATTT	up	inf	inf	0.42265	0	0.867638	0	0	2.60291	0	0	0	0	0	2.5	0	0	0	low
538	PC-3p-44104_10	AAAGCCTGAGATTTTACTTAGT	up	inf	inf	0.42265	0	1.95988	5.87963	0	0	0	0	0	5	0	0	0	0	0	low
539	PC-5p-68665_6	TCACGGGGTCCATGCCACCCGGC	down	-inf	-inf	0.42265	1.42998	0	0	0	0	4.28995	0	0	0	0	0	6	0	0	low
540	PC-5p-37222_12	TATGGCCATGAATAAATTTCC	up	inf	inf	0.42265	0	0.77879	0	2.33637	0	0	0	0	0	2.5	0	0	0	0	low
541	PC-5p-58552_7	GGTGGCCAGGTGCCACCACCCA	down	-inf	-inf	0.42265	1.84949	0	0	0	0	0	0	5.54848	0	0	0	0	0	7	low
542	PC-5p-106766_5	AGTATAACTGTCTGTTACTG	down	-inf	-inf	0.42265	1.32107	0	0	0	0	0	0	3.9632	0	0	0	0	0	5	low
543	PC-5p-94765_5	TACTAGTGTGTGCTGAGAT	down	-inf	-inf	0.42265	1.32107	0	0	0	0	0	0	3.9632	0	0	0	0	0	5	low
544	PC-3p-101887_5	ACTGACCCTTTGAGAACCGGAGT	down	-inf	-inf	0.42265	1.19165	0	0	0	0	3.57495	0	0	0	0	0	5	0	0	low
545	PC-3p-102002_5	AGTTGGGAAAGAACAGAGC	down	-inf	-inf	0.42265	1.32107	0	0	0	0	0	0	3.9632	0	0	0	0	0	5	low
546	PC-5p-69459_6	TCATGGGGTAACAGAAGA	down	-inf	-inf	0.42265	1.72767	0	0	0	0	0	5.183	0	0	0	0	0	6	0	low
547	PC-3p-71629_6	TCTTCTGGTCTTGTGCTCGCAGT	down	-inf	-inf	0.42265	1.58528	0	0	0	0	0	0	4.75584	0	0	0	0	0	6	low
548	PC-5p-93368_5	TAAACCTTTAAAAGGGCTGCCC	down	-inf	-inf	0.42265	1.19165	0	0	0	0	3.57495	0	0	0	0	0	5	0	0	low
549	PC-5p-79229_5	TTGTCTGCAAGTTCTCCTAGCA	down	-inf	-inf	0.42265	1.43972	0	0	0	0	0	4.31917	0	0	0	0	0	5	0	low
550	PC-3p-53325_7	TCCTGATGCTGTACTTCTTGGC	down	-inf	-inf	0.42265	1.66831	0	0	0	0	5.00494	0	0	0	0	0	7	0	0	low
551	PC-3p-104924_5	CAACAGGGATTGTGATTTCACTCT	down	-inf	-inf	0.42265	1.43972	0	0	0	0	0	4.31917	0	0	0	0	0	5	0	low
552	PC-5p-75062_6	TTTGCCTTCAGGCAGCTCTGC	down	-inf	-inf	0.42265	1.42998	0	0	0	0	4.28995	0	0	0	0	0	6	0	0	low
553	PC-3p-86283_5	CTCCCAGCTCGGTTGGCTCACC	down	-inf	-inf	0.42265	1.19165	0	0	0	0	3.57495	0	0	0	0	0	5	0	0	low
554	PC-5p-107149_5	CCTGAGGGCTGTGATGTCC	down	-inf	-inf	0.42265	1.43972	0	0	0	0	0	4.31917	0	0	0	0	0	5	0	low
555	PC-3p-72733_6	TTACCCACCCTTCTCCTGCCAGA	down	-inf	-inf	0.42265	1.58528	0	0	0	0	0	0	4.75584	0	0	0	0	0	6	low
556	PC-5p-108437_5	TTCCGAGACTAGAGTCACATC	up	inf	inf	0.42265	0	1.95988	5.87963	0	0	0	0	0	5	0	0	0	0	0	low
557	PC-5p-89479_5	ATGTCTGTAGAAGCAGGATCC	down	-inf	-inf	0.42265	1.43972	0	0	0	0	0	4.31917	0	0	0	0	0	5	0	low
558	PC-3p-43608_10	TCAGCTAAGCTCCTGGACTTTGC	down	-inf	-inf	0.42265	2.64213	0	0	0	0	0	0	7.9264	0	0	0	0	0	10	low
559	PC-3p-48719_8	AGAATTCTTCAACTGGCTTTTGT	down	-inf	-inf	0.42265	2.30356	0	0	0	0	0	6.91067	0	0	0	0	0	8	0	low
560	PC-3p-68694_6	CCTTGGAGCAACCTGATCTAGT	down	-inf	-inf	0.42265	1.42998	0	0	0	0	4.28995	0	0	0	0	0	6	0	0	low
561	PC-5p-79504_5	CTGCCAGAAAGGAAGTGAC	down	-inf	-inf	0.42265	1.32107	0	0	0	0	0	0	3.9632	0	0	0	0	0	5	low
562	PC-5p-92417_5	CTCGTGCTACTCGACGGCCTGT	down	-inf	-inf	0.42265	1.43972	0	0	0	0	0	4.31917	0	0	0	0	0	5	0	low
563	PC-3p-79784_5	TGTGACTGCTTGGCAAATGAGT	up	inf	inf	0.42265	0	1.73528	0	0	5.20583	0	0	0	0	0	5	0	0	0	low
564	PC-3p-108017_5	TGCCCTCCTGGACATCCCCAGT	down	-inf	-inf	0.42265	1.32107	0	0	0	0	0	0	3.9632	0	0	0	0	0	5	low
565	PC-3p-105040_5	AAATGTGCTGTTTTGTGCCG	up	inf	inf	0.42265	0	1.73528	0	0	5.20583	0	0	0	0	0	5	0	0	0	low
566	PC-5p-55844_7	AGAAGAGGAGGTCTGGACTGT	down	-inf	-inf	0.42265	1.66831	0	0	0	0	5.00494	0	0	0	0	0	7	0	0	low
567	PC-5p-77001_5	AGGAAGAATGAGGGCCTTTAT	up	inf	inf	0.42265	0	1.95988	5.87963	0	0	0	0	0	5	0	0	0	0	0	low
568	PC-5p-50297_8	CCCTCTCCCTGGATGTCCCC	down	-inf	-inf	0.42265	1.90664	0	0	0	0	5.71993	0	0	0	0	0	8	0	0	low
569	PC-5p-78257_5	TAGAGGACGGGACGAGAG	down	-inf	-inf	0.42265	1.43972	0	0	0	0	0	4.31917	0	0	0	0	0	5	0	low
570	PC-5p-46091_9	CCAGCTGCTGGGTGGCTTT	down	-inf	-inf	0.42265	2.5915	0	0	0	0	0	7.77451	0	0	0	0	0	9	0	low
571	PC-5p-105951_5	TTGGTGCGTGTGCTTGGCT	down	-inf	-inf	0.42265	1.43972	0	0	0	0	0	4.31917	0	0	0	0	0	5	0	low
572	PC-3p-58908_7	AAAGCATGGGGGAATAGCAGGT	up	inf	inf	0.42265	0	4.85877	0	0	14.5763	0	0	0	0	0	14	0	0	0	middle
573	PC-5p-90980_5	GTAACGGTGCCCTCGGGAGAGC	down	-inf	-inf	0.42265	1.19165	0	0	0	0	3.57495	0	0	0	0	0	5	0	0	low
574	PC-5p-76333_6	TGGCCCTGTACGGCTCTG	down	-inf	-inf	0.42265	1.42998	0	0	0	0	4.28995	0	0	0	0	0	6	0	0	low
575	PC-5p-47928_9	TTTTCAAAACTTTTGCTCATT	down	-inf	-inf	0.42265	2.14497	0	0	0	0	6.43492	0	0	0	0	0	9	0	0	low
576	PC-3p-100709_5	GTCTCTGCTCGGGAGCCCC	up	inf	inf	0.42265	0	1.55758	0	4.67274	0	0	0	0	0	5	0	0	0	0	low
577	PC-5p-53719_7	GGACAGGGGGACGGGGGAA	down	-inf	-inf	0.42265	1.66831	0	0	0	0	5.00494	0	0	0	0	0	7	0	0	low
578	PC-3p-97225_5	GGTGGGAGACTGTAGTATTGTGC	down	-inf	-inf	0.42265	1.19165	0	0	0	0	3.57495	0	0	0	0	0	5	0	0	low
579	PC-5p-46967_9	TGGGAGCGGAGGGAGGGACT	up	inf	inf	0.42265	0	2.80364	0	8.41093	0	0	0	0	0	9	0	0	0	0	low
580	PC-3p-69299_6	CGGGCACTCCTCGGGGCCTGGA	down	-inf	-inf	0.42265	1.72767	0	0	0	0	0	5.183	0	0	0	0	0	6	0	low
581	PC-5p-69339_6	TGTGTGGTCTTTGTAGCACCTG	down	-inf	-inf	0.42265	2.62163	0	0	0	0	7.8649	0	0	0	0	0	11	0	0	low
582	PC-3p-48476_8	TGGGGCTGCTGCTCTGGGCCA	down	-inf	-inf	0.42265	2.30356	0	0	0	0	0	6.91067	0	0	0	0	0	8	0	low
583	PC-3p-69591_6	CGCTGCGGGGACAAGGAGC	down	-inf	-inf	0.42265	1.42998	0	0	0	0	4.28995	0	0	0	0	0	6	0	0	low
584	PC-3p-77481_5	CGCGTACCAAAAGTAATAATGGGA	down	-inf	-inf	0.42265	2.3833	0	0	0	0	7.14991	0	0	0	0	0	10	0	0	low
585	PC-5p-85917_5	TCGCAAGGGATTATATAATGGTCA	up	inf	inf	0.42265	0	1.55758	0	4.67274	0	0	0	0	0	5	0	0	0	0	low
586	PC-3p-68028_6	ACTGTCTGTAGCGTTTTTC	down	-inf	-inf	0.42265	1.72767	0	0	0	0	0	5.183	0	0	0	0	0	6	0	low
587	PC-5p-55806_7	ATAAGAGGAGTGAAAACTC	up	inf	inf	0.42265	0	2.74383	8.23149	0	0	0	0	0	7	0	0	0	0	0	low
588	PC-3p-34366_14	CACATGCTAACAGAAAAACT	down	-inf	-inf	0.42265	1.72767	0	0	0	0	0	5.183	0	0	0	0	0	6	0	middle
589	PC-3p-82757_5	GTGACTATGCAAGACTGTCCTGT	up	inf	inf	0.42265	0	1.95988	5.87963	0	0	0	0	0	5	0	0	0	0	0	low
590	PC-3p-65773_6	AGCGGTTAGAAGAGCCTGG	down	-inf	-inf	0.42265	1.72767	0	0	0	0	0	5.183	0	0	0	0	0	6	0	low
591	PC-5p-40754_11	TGGGACTGTGAGTCTATT	up	inf	inf	0.42265	0	3.42668	0	10.28	0	0	0	0	0	11	0	0	0	0	middle
592	PC-5p-84238_5	GGAGTTTGATATGACGATT	down	-inf	-inf	0.42265	1.43972	0	0	0	0	0	4.31917	0	0	0	0	0	5	0	low
593	PC-5p-87986_5	AATAGATCAGCAAGTGTCCT	down	-inf	-inf	0.42265	1.32107	0	0	0	0	0	0	3.9632	0	0	0	0	0	5	low
594	PC-5p-103939_5	TCTGAAGGACTAGCCTCGTC	down	-inf	-inf	0.42265	1.43972	0	0	0	0	0	4.31917	0	0	0	0	0	5	0	low
595	PC-3p-96784_5	CTGCCTGGTTTCGTCAGCTCAGGT	down	-inf	-inf	0.42265	1.32107	0	0	0	0	0	0	3.9632	0	0	0	0	0	5	low
596	PC-3p-45113_9	TAAAGCCTCATTACCTTTAAGA	down	-inf	-inf	0.42265	2.5915	0	0	0	0	0	7.77451	0	0	0	0	0	9	0	low
597	PC-3p-82019_5	CGGGGCAGGGTGGAGGAAGGACT	down	-inf	-inf	0.42265	1.19165	0	0	0	0	3.57495	0	0	0	0	0	5	0	0	low
598	PC-3p-86282_5	TGGTGCAGGAGCGTGTGG	up	inf	inf	0.42265	0	1.55758	0	4.67274	0	0	0	0	0	5	0	0	0	0	low
599	PC-3p-77794_5	GTCTCTGTCTCTTCTCCA	down	-inf	-inf	0.42265	1.19165	0	0	0	0	3.57495	0	0	0	0	0	5	0	0	low
600	PC-5p-50870_8	TCAAGTGGGATAAGAGAGTAAA	down	-inf	-inf	0.42265	1.43972	0	0	0	0	0	4.31917	0	0	0	0	0	5	0	middle
601	PC-3p-65058_6	ACTGAGGGACTTGGGAACT	down	-inf	-inf	0.42265	1.58528	0	0	0	0	0	0	4.75584	0	0	0	0	0	6	low
602	PC-3p-69763_6	TCTGTTGTATATACCAGTGAAC	up	inf	inf	0.42265	0	1.8691	0	5.60729	0	0	0	0	0	6	0	0	0	0	low
603	PC-5p-85713_5	CACCCCTGTGCCGTGTCCG	up	inf	inf	0.42265	0	1.55758	0	4.67274	0	0	0	0	0	5	0	0	0	0	low
604	PC-5p-70451_6	CCAGCCCAAGGGAAGCAGC	up	inf	inf	0.42265	0	2.35185	7.05556	0	0	0	0	0	6	0	0	0	0	0	low
605	PC-3p-81162_5	AAAACAGACTTTTAAGCCATC	down	-inf	-inf	0.42265	1.19165	0	0	0	0	3.57495	0	0	0	0	0	5	0	0	low
606	PC-3p-59928_7	CTGGACGGGTGCTCTGCGC	down	-inf	-inf	0.42265	2.01561	0	0	0	0	0	6.04684	0	0	0	0	0	7	0	low
607	PC-3p-97706_5	ACCTCTGTCCAGACCCTGCCACT	up	inf	inf	0.42265	0	1.55758	0	4.67274	0	0	0	0	0	5	0	0	0	0	low
608	PC-3p-94638_5	CAAGCCGCCAGATGCCGCTGT	up	inf	inf	0.42265	0	1.55758	0	4.67274	0	0	0	0	0	5	0	0	0	0	low
609	PC-3p-60770_7	TGCCTCACCTGGAGCACCA	up	inf	inf	0.42265	0	2.18061	0	6.54183	0	0	0	0	0	7	0	0	0	0	low
610	PC-3p-93443_5	AAACTTGGGCTTGAAGTCT	up	inf	inf	0.42265	0	1.95988	5.87963	0	0	0	0	0	5	0	0	0	0	0	low
611	PC-3p-71376_6	CGGGACCGGGGGCCACCAG	down	-inf	-inf	0.42265	1.42998	0	0	0	0	4.28995	0	0	0	0	0	6	0	0	low
612	PC-3p-102602_5	AGGGCGAGTGGTGCTCCC	up	inf	inf	0.42265	0	1.73528	0	0	5.20583	0	0	0	0	0	5	0	0	0	low
613	PC-3p-70021_6	TCAGCTGCAAGAGCATCACGTTA	down	-inf	-inf	0.42265	1.58528	0	0	0	0	0	0	4.75584	0	0	0	0	0	6	low
614	PC-3p-64814_6	GTATGGCTTCACTAAGGGCAGA	down	-inf	-inf	0.42265	1.72767	0	0	0	0	0	5.183	0	0	0	0	0	6	0	low
615	PC-5p-108616_5	TGAGCTGCAGTACCTGTCT	down	-inf	-inf	0.42265	1.19165	0	0	0	0	3.57495	0	0	0	0	0	5	0	0	low
616	PC-3p-104645_5	GCGGGCTTTTATGATCAGGCAAAGG	down	-inf	-inf	0.42265	1.43972	0	0	0	0	0	4.31917	0	0	0	0	0	5	0	low
617	PC-5p-52975_7	AAAGTGCCTGGGCAAGTGATTC	down	-inf	-inf	0.42265	2.01561	0	0	0	0	0	6.04684	0	0	0	0	0	7	0	low
618	PC-5p-69195_6	CACGGTCTGGCACAGGCGCTGC	down	-inf	-inf	0.42265	2.62163	0	0	0	0	7.8649	0	0	0	0	0	11	0	0	low
619	PC-3p-97611_5	CTGGAAGGAGTCCTGCACAGCC	down	-inf	-inf	0.42265	1.19165	0	0	0	0	3.57495	0	0	0	0	0	5	0	0	low
620	PC-3p-89297_5	TCTGTTGGGAAAACAGCTCCT	down	-inf	-inf	0.42265	1.19165	0	0	0	0	3.57495	0	0	0	0	0	5	0	0	low
621	PC-3p-46904_9	CACAGCACTGTGCAATGCACTGA	down	-inf	-inf	0.42265	2.14497	0	0	0	0	6.43492	0	0	0	0	0	9	0	0	low
622	PC-3p-105869_5	AACTGGATGTGGGGCGCG	down	-inf	-inf	0.42265	1.32107	0	0	0	0	0	0	3.9632	0	0	0	0	0	5	low
623	PC-5p-57424_7	TAGCTCGTCCACTGTCTCTTGC	down	-inf	-inf	0.42265	1.84949	0	0	0	0	0	0	5.54848	0	0	0	0	0	7	low
624	PC-3p-81606_5	GCAGGTACCAGGACTCAGCAA	down	-inf	-inf	0.42265	1.32107	0	0	0	0	0	0	3.9632	0	0	0	0	0	5	low
625	PC-5p-96287_5	TAAATGGGGGAGATGAACAAGCT	down	-inf	-inf	0.42265	1.32107	0	0	0	0	0	0	3.9632	0	0	0	0	0	5	low
626	PC-3p-81655_5	CGAAGCAGGGAGCTGGTGG	up	inf	inf	0.42265	0	1.73528	0	0	5.20583	0	0	0	0	0	5	0	0	0	low
627	PC-5p-85249_5	TGCTGGACTGGGTTCCCGGGT	down	-inf	-inf	0.42265	1.19165	0	0	0	0	3.57495	0	0	0	0	0	5	0	0	low
628	PC-5p-47762_9	TTTTGTTGGAAATGCTGCAAT	up	inf	inf	0.42265	0	2.80364	0	8.41093	0	0	0	0	0	9	0	0	0	0	low
629	PC-3p-57201_7	AGTTGGAAGAAGGAATGGGAGT	down	-inf	-inf	0.42265	2.01561	0	0	0	0	0	6.04684	0	0	0	0	0	7	0	low
630	PC-5p-101941_5	GCAGGAGCTCGGCAAAGTGC	up	inf	inf	0.42265	0	1.95988	5.87963	0	0	0	0	0	5	0	0	0	0	0	low
631	PC-3p-90669_5	CGTTGAGATTCCAGCCCACTGGT	up	inf	inf	0.42265	0	1.73528	0	0	5.20583	0	0	0	0	0	5	0	0	0	low
632	PC-3p-55902_7	TGCTGCGTGTCAGGACTCCGCGT	down	-inf	-inf	0.42265	2.01561	0	0	0	0	0	6.04684	0	0	0	0	0	7	0	low
633	PC-3p-65441_6	GAGTGCCTGGCTGCCTCATGCC	up	inf	inf	0.42265	0	1.8691	0	5.60729	0	0	0	0	0	6	0	0	0	0	low
634	PC-5p-58143_7	GAGGACACATTCCTGACC	down	-inf	-inf	0.42265	2.01561	0	0	0	0	0	6.04684	0	0	0	0	0	7	0	low
635	PC-3p-68924_6	CAGTTAGACTCTTTTCTTCT	down	-inf	-inf	0.42265	1.72767	0	0	0	0	0	5.183	0	0	0	0	0	6	0	low
636	PC-5p-71535_6	TGGGGGCACTGGGAGGCAC	down	-inf	-inf	0.42265	1.72767	0	0	0	0	0	5.183	0	0	0	0	0	6	0	low
637	PC-3p-96122_5	AGGGGACTACACTTAAGGCCAAAA	up	inf	inf	0.42265	0	1.95988	5.87963	0	0	0	0	0	5	0	0	0	0	0	low
638	PC-5p-40260_11	TGAGATGAAGCACTGTAGTTA	up	inf	inf	0.42265	0	3.81761	0	0	11.4528	0	0	0	0	0	11	0	0	0	middle
639	PC-3p-52179_8	TAGCTTAGACTGATGTTGA	up	inf	inf	0.42265	0	3.1358	9.40741	0	0	0	0	0	8	0	0	0	0	0	low
640	PC-3p-92385_5	CTATCCTGGATTACTTGAACCG	down	-inf	-inf	0.42265	1.43972	0	0	0	0	0	4.31917	0	0	0	0	0	5	0	low
641	PC-5p-91002_5	AGGGGTTTGTATCTCTAG	up	inf	inf	0.42265	0	1.55758	0	4.67274	0	0	0	0	0	5	0	0	0	0	low
642	PC-3p-51422_8	TGATGTCCCCGTGTCCCCGCAGT	up	inf	inf	0.42265	0	2.77644	0	0	8.32933	0	0	0	0	0	8	0	0	0	low
643	PC-5p-82786_5	ACGGCGCGGGGCCGGGGCTG	down	-inf	-inf	0.42265	1.19165	0	0	0	0	3.57495	0	0	0	0	0	5	0	0	low
644	PC-5p-103457_5	GCCGGAGGCTGAGAGAGAG	down	-inf	-inf	0.42265	1.43972	0	0	0	0	0	4.31917	0	0	0	0	0	5	0	low
645	PC-5p-99528_5	AAAGTCAGTGCTGAGTTGTGCT	down	-inf	-inf	0.42265	1.43972	0	0	0	0	0	4.31917	0	0	0	0	0	5	0	low
646	PC-3p-104103_5	ATTCAGAAGTACAGAACATTT	up	inf	inf	0.42265	0	1.73528	0	0	5.20583	0	0	0	0	0	5	0	0	0	low
647	PC-3p-44720_10	TTTGGAGGTTGCAAGGGTCTGA	down	-inf	-inf	0.42265	2.3833	0	0	0	0	7.14991	0	0	0	0	0	10	0	0	low
648	PC-3p-83520_5	CAGGCAGCCCCACCCCGCTCTCTCT	up	inf	inf	0.42265	0	1.73528	0	0	5.20583	0	0	0	0	0	5	0	0	0	low
649	PC-3p-70550_6	AAAGCAGTAATCAGGGTATC	down	-inf	-inf	0.42265	1.72767	0	0	0	0	0	5.183	0	0	0	0	0	6	0	low
650	PC-3p-78591_5	AAACCTGCAGAGAGAAGCCA	down	-inf	-inf	0.42265	1.19165	0	0	0	0	3.57495	0	0	0	0	0	5	0	0	low
651	PC-5p-89267_5	ATGCCAGGAGCGCAGAGTAGAC	down	-inf	-inf	0.42265	1.43972	0	0	0	0	0	4.31917	0	0	0	0	0	5	0	low
652	PC-5p-72433_6	CATTCGCTGCAGCTGAGAC	down	-inf	-inf	0.42265	1.72767	0	0	0	0	0	5.183	0	0	0	0	0	6	0	low
653	PC-5p-44450_10	TCTTGGCATGAGACTACTGGAA	down	-inf	-inf	0.42265	2.87945	0	0	0	0	0	8.63834	0	0	0	0	0	10	0	low
654	PC-3p-70592_6	CGCCGTGGCTGGCGGTGCC	down	-inf	-inf	0.42265	1.72767	0	0	0	0	0	5.183	0	0	0	0	0	6	0	low
655	PC-5p-75084_6	AACTGAATTCCATGGACTGAA	down	-inf	-inf	0.42265	1.42998	0	0	0	0	4.28995	0	0	0	0	0	6	0	0	low
656	PC-3p-50804_8	AGGATAGAGTCCTTTGCTT	down	-inf	-inf	0.42265	1.90664	0	0	0	0	5.71993	0	0	0	0	0	8	0	0	low
657	PC-5p-84225_5	TTAAATGGGAACAAGAGCTCT	down	-inf	-inf	0.42265	1.19165	0	0	0	0	3.57495	0	0	0	0	0	5	0	0	low
658	PC-3p-108934_5	TGCAACTGCAGGAATCAAA	down	-inf	-inf	0.42265	1.43972	0	0	0	0	0	4.31917	0	0	0	0	0	5	0	low
659	PC-3p-85980_5	CATGCAGAGGGCTCTGATGTCT	down	-inf	-inf	0.42265	1.19165	0	0	0	0	3.57495	0	0	0	0	0	5	0	0	low
660	PC-5p-70847_6	AGAGGAAGGTACTCTGACTGTAA	down	-inf	-inf	0.42265	1.72767	0	0	0	0	0	5.183	0	0	0	0	0	6	0	low
661	PC-3p-94699_5	TTGTAGCTAGAGATGGAACT	down	-inf	-inf	0.42265	1.43972	0	0	0	0	0	4.31917	0	0	0	0	0	5	0	low
662	PC-3p-75572_6	GCCGTGGAGCTGTGTGCTTG	down	-inf	-inf	0.42265	1.42998	0	0	0	0	4.28995	0	0	0	0	0	6	0	0	low
663	PC-3p-71008_6	AATGAACGAGCAGAGGATTG	up	inf	inf	0.42265	0	2.08233	0	0	6.24699	0	0	0	0	0	6	0	0	0	low
664	PC-5p-92285_5	AGGGCGGGCGGAGGGAGGG	down	-inf	-inf	0.42265	1.43972	0	0	0	0	0	4.31917	0	0	0	0	0	5	0	low
665	PC-5p-96829_5	TGTTGTGTCAAAATGATGTGGG	down	-inf	-inf	0.42265	1.19165	0	0	0	0	3.57495	0	0	0	0	0	5	0	0	low
666	PC-5p-82254_5	TGCTTGTTGGATCTGGCAACTGTT	down	-inf	-inf	0.42265	1.19165	0	0	0	0	3.57495	0	0	0	0	0	5	0	0	low
667	gga-miR-146c-3p_L-1	GTCCATGGTATTCAGTTCTCT	up	1.08741	0.120903	0.424404	252.057	274.09	234.009	310.27	277.991	253.822	257.423	244.926	199	332	267	355	298	309	middle
668	gga-miR-1a-3p_R+1	TGGAATGTAAAGAAGTATGTAT	up	1.18128	0.240346	0.425178	857.293	1012.7	1264.12	763.526	1010.45	1023.51	701.433	846.936	1075	817	970.5	1431.5	812	1068.5	middle
669	aca-miR-212-5p_R+1	ACCTTGGCTCTAGACTGCTTACT	down	0.877695	-0.188208	0.425252	11.9731	10.5087	8.23149	10.28	13.0146	11.0824	11.2298	13.607	7	11	12.5	15.5	13	17.1667	middle
670	hsa-miR-212-5p	ACCTTGGCTCTAGACTGCTTACT	down	0.877695	-0.188208	0.425252	11.9731	10.5087	8.23149	10.28	13.0146	11.0824	11.2298	13.607	7	11	12.5	15.5	13	17.1667	middle
671	cli-miR-214-5p	TGCCTGTCTACACTTGCTGTGC	up	1.30352	0.382417	0.42756	41.7492	54.421	77.6111	52.3347	33.3173	39.3245	42.3279	43.5952	66	56	32	55	49	55	middle
672	bta-miR-744	TGCGGGGCTAGGGCTAACAGCA	up	1.98807	0.991366	0.427604	2.64213	5.25273	5.87963	4.67274	5.20583	0	0	7.9264	5	5	5	0	0	10	middle
673	cli-miR-7a-3p_1ss10GA	CAACAAATCACAGTCTGCCATA	up	1.21543	0.281467	0.42783	80.4799	97.8177	116.417	63.5492	113.487	66.4942	83.7919	91.1536	99	68	109	93	97	115	middle
674	mmu-miR-155-5p_R+1	TTAATGCTAATTGTGATAGGGGTT	down	0.822652	-0.281646	0.428647	116.785	96.0734	62.3241	91.5857	134.31	123.693	105.388	121.274	53	98	129	173	122	153	middle
675	cgr-miR-151-3p	CTAGACTGAGGCTCCTTGAGG	down	0.685544	-0.544679	0.430513	4.85725	3.32986	4.11574	3.27092	2.60291	1.78748	6.04684	6.73744	3.5	3.5	2.5	2.5	7	8.5	middle
676	abu-miR-21	TAGCTTATCAGACTGGTGTTGGC	up	1.36939	0.453529	0.431117	20.3263	27.8345	42.3334	22.4291	18.741	12.8698	25.915	22.1939	36	24	18	18	30	28	middle
677	gga-let-7g-3p_1ss22CT	CTGTACAGGCCACTGCCTTGCT	down	0.727594	-0.458794	0.43301	56.5331	41.1332	51.7408	28.971	42.6878	64.3492	26.7789	78.4713	44	31	41	90	31	99	middle
678	bta-miR-454_R+1_1ss23TA	TAGTGCAATATTGCTTATAGGGAT	down	0.794948	-0.331068	0.433855	20.4383	16.2474	17.6389	10.28	20.8233	17.1598	16.4128	27.7424	15	11	20	24	19	35	middle
679	gga-miR-1329-3p	CCTCGTAGCTTGATCACGATAT	down	0.409039	-1.28969	0.438015	3.8079	1.55758	0	4.67274	0	4.28995	0	7.13376	0	5	0	6	0	9	low
680	PC-3p-11700_72	ACATATATGTAAAGTGCCTTCC	down	0.640853	-0.641934	0.440495	20.022	12.8312	19.9908	11.2146	7.28816	21.4497	6.91067	31.7056	17	12	7	30	8	40	middle
681	gga-miR-1416-5p_R+1	TCCTTAACTCATGCCGCTGTGC	up	1.46721	0.553078	0.440515	10.1491	14.8909	5.87963	15.8873	22.9056	12.1548	10.366	7.9264	5	17	22	17	12	10	middle
682	bta-miR-127	TCGGATCCGTCTGAGCTTGGCT	up	2.32414	1.2167	0.443898	1.84949	4.29848	0	5.60729	7.28816	0	0	5.54848	0	6	7	0	0	7	low
683	PC-3p-3895_325	AAATGCATATGTAGGACC	down	0.116528	-3.10125	0.447542	30.2741	3.52778	10.5833	0	0	3.57495	87.2472	0	9	0	0	5	101	0	middle
684	bta-miR-2478_L-2	ATCCCACTTCTGACACCA	up	1.08701	0.120369	0.453109	1132.09	1230.6	1047.16	1277.06	1367.57	1140.77	1246.08	1009.43	890.5	1366.5	1313.5	1595.5	1442.5	1273.5	middle
685	hsa-miR-1260b_R+1_1ss9AG	ATCCCACCGCTGCCACCATT	up	1.39618	0.481489	0.463138	18.8767	26.3554	38.8056	12.1491	28.1115	27.1697	11.2298	18.2307	33	13	27	38	13	23	middle
686	hsa-miR-23a-3p_L-1R-1	TCACATTGCCAGGGATTTC	up	2.20987	1.14396	0.470795	0.924746	2.04356	3.52778	0	2.60291	0	0	2.77424	3	0	2.5	0	0	3.5	low
687	gga-miR-125b-3p_R-1_1ss21CT	ACAAGTCAGGCTCTTGGGACT	down	0.753948	-0.407464	0.47225	435.42	328.284	299.861	347.652	337.338	678.526	326.529	301.203	255	372	324	949	378	380	middle
688	gga-miR-33-2-5p_R-2	GTGCATTGTAGTTGCATTGC	up	1.21448	0.28034	0.473233	433.066	525.95	445.676	735.489	396.684	411.835	466.47	420.892	379	787	381	576	540	531	middle
689	PC-5p-4213_291	TGCGCATTGAAATCAAGACTGT	down	0.816201	-0.293003	0.477082	34.4806	28.1431	34.1019	24.2982	26.0291	45.7594	36.281	21.4013	29	26	25	64	42	27	middle
690	hsa-miR-200b-3p_R+1	TAATACTGCCTGGTAATGATGAC	down	0.698972	-0.516693	0.480341	11.2556	7.86732	0	12.1491	11.4528	11.4399	11.2298	11.097	0	13	11	16	13	14	middle
691	pma-miR-20a-5p	CAAAGTGCTTATAGTGCAGGTAG	down	0.802321	-0.317748	0.481234	12.5459	10.0658	14.6991	5.60729	9.89108	14.2998	9.07026	14.2675	12.5	6	9.5	20	10.5	18	middle
692	oni-miR-106_2ss1TC12CT	CAAAGTGCTTATAGTGCAGGTAG	down	0.802321	-0.317748	0.481234	12.5459	10.0658	14.6991	5.60729	9.89108	14.2998	9.07026	14.2675	12.5	6	9.5	20	10.5	18	middle
693	cgr-miR-322-3p_R-1	AAACATGAAGCGCTGCAACA	down	0.517757	-0.949652	0.487663	6.6183	3.42668	0	10.28	0	3.57495	5.183	11.097	0	11	0	5	6	14	middle
694	gga-miR-29b-2-5p_L-2	CTGGTTTCACATGGTGGCTTAGA	up	1.86469	0.898936	0.492636	4.0711	7.59134	0	10.28	12.494	3.57495	8.63834	0	0	11	12	5	10	0	middle
695	abu-miR-199-5p_R+4	CCCAGTGTTCAGACTACCTGTTCTTT	down	0.727987	-0.458016	0.495477	6.24464	4.54601	8.23149	2.80364	2.60291	3.93245	6.47875	8.32272	7	3	2.5	5.5	7.5	10.5	low
696	tni-miR-199_R+3	CCCAGTGTTCAGACTACCTGTTCTTT	down	0.727987	-0.458016	0.495477	6.24464	4.54601	8.23149	2.80364	2.60291	3.93245	6.47875	8.32272	7	3	2.5	5.5	7.5	10.5	low
697	mdo-miR-460-5p_R+2_2	CCTGCATTGTACACACTGTGTGTT	down	0.463218	-1.11024	0.495494	5.0772	2.35185	7.05556	0	0	5.71993	0	9.51168	6	0	0	8	0	12	low
698	mdo-miR-460-5p_R+2_1	CCTGCATTGTACACACTGTGTGAT	down	0.463218	-1.11024	0.495494	5.0772	2.35185	7.05556	0	0	5.71993	0	9.51168	6	0	0	8	0	12	low
699	gga-miR-2184a-5p	AACAGTAAGAGTTGATGTGCGG	up	1.43793	0.523997	0.496966	214.61	308.594	366.889	157.004	401.89	136.563	95.8856	411.38	312	168	386	191	111	519	middle
700	ssa-miR-125a-5p_R+2	TCCCTGAGACCCTAACTTGTGAAT	up	1.18066	0.239591	0.503379	207.416	244.887	183.445	224.291	326.926	257.397	195.226	169.625	156	240	314	360	226	214	middle
701	PC-3p-14464_53	TCCTCCTTCTGCCCCACCCAGT	up	2.00211	1.00152	0.508678	3.63431	7.27629	15.287	6.54183	0	5.71993	5.183	0	13	7	0	8	6	0	middle
702	gga-miR-99a-5p_R-1	AACCCGTAGATCCGATCTTGT	up	1.11043	0.151113	0.513821	11919.1	13235.3	11314.2	14303.3	14088.5	14458.9	12126.5	9172.03	9621.5	15305	13531.5	20222.5	14038	11571.5	high
703	PC-3p-15644_47	TGGGCGGGGCGGGCTGTGG	up	2.0188	1.0135	0.514265	2.90635	5.86733	8.23149	0	9.37049	0	0	8.71904	7	0	9	0	0	11	middle
704	PC-3p-3091_452	ATCAAAGGAATGGAGCACCTCT	down	0.878329	-0.187167	0.518606	65.7701	57.7678	55.2685	51.4001	66.6346	81.509	68.2429	47.5584	47	55	64	114	79	60	middle
705	dre-miR-125c-5p_R+2_1ss18CT	TCCCTGAGACCCTAACTTGTGAGT	up	1.8512	0.888461	0.522058	6.60802	12.2328	15.875	0	20.8233	3.57495	0	16.2491	13.5	0	20	5	0	20.5	middle
706	PC-5p-22442_27	AGGGACTGGGAACCTGTGC	down	0.412785	-1.27654	0.530986	6.79201	2.80364	0	8.41093	0	0	16.4128	3.9632	0	9	0	0	19	5	middle
707	hsa-miR-497-5p	CAGCAGCACACTGTGGTTTGT	up	1.72395	0.78572	0.531322	3.49192	6.01991	10.5833	7.47638	0	5.71993	0	4.75584	9	8	0	8	0	6	middle
708	cgr-miR-322-5p_R+1	CAGCAGCAATTCATGTTTTGGA	down	0.778283	-0.361633	0.531657	8.6026	6.69526	8.23149	5.60729	6.24699	7.14991	5.183	13.4749	7	6	6	10	6	17	middle
709	gga-miR-182-5p_R-5	TTTGGCAATGGTAGAACTCA	up	1.94884	0.962618	0.53448	1.84949	3.60437	0	5.60729	5.20583	0	0	5.54848	0	6	5	0	0	7	low
710	gga-miR-199-5p	CCCAGTGTTCAGACTACCTGTTC	down	0.922466	-0.116432	0.543414	13738.9	12673.6	10379.3	15399	12242.5	14064.2	13518.1	13634.2	8826.5	16477.5	11758.5	19670.5	15649	17201	high
711	gga-miR-148b-3p_R-4	TCAGTGCATCACAGAACT	down	0.842425	-0.24738	0.544107	66.5434	56.0578	48.213	71.0256	48.9348	77.934	82.0642	39.632	41	76	47	109	95	50	middle
712	gga-miR-135a-5p	TATGGCTTTTTATTCCTATGTGA	down	0.831207	-0.26672	0.544619	96.4708	80.1872	37.6296	113.392	89.5403	93.6638	105.388	90.3609	32	121.333	86	131	122	114	middle
713	gga-miR-183_R-1	TATGGCACTGGTAGAATTCACT	down	0.87513	-0.19243	0.54565	216.944	189.855	191.676	137.379	240.509	160.873	251.376	238.585	163	147	231	225	291	301	middle
714	PC-5p-34949_14	TCTTTCTAAACGATGACCTCTGT	down	0.474419	-1.07577	0.546247	5.25301	2.49213	0	7.47638	0	11.4399	4.31917	0	0	8	0	16	5	0	middle
715	mmu-miR-3968_L-3_1ss14AT	ATCCCACTCCTGACACCA	up	1.09345	0.128888	0.548542	898.801	982.794	923.69	1034.54	990.149	1041.38	985.634	669.384	785.5	1107	951	1456.5	1141	844.5	middle
716	mmu-miR-126b-5p	ATTATTACTCACGGTACGAGTT	down	0.282825	-1.82202	0.548864	12.8698	3.63991	0	4.67274	6.24699	38.6095	0	0	0	5	6	54	0	0	middle
717	mmu-mir-1983-p3_1ss25TC	TGAGTTCGAGCCTCACCTGGAGCAC	up	3.53935	1.82348	0.552601	1.43972	5.09568	15.287	0	0	0	4.31917	0	13	0	0	0	5	0	middle
718	gga-miR-205a_R+1	TCCTTCATTCCACCGGAGTCTGT	down	0.640968	-0.641677	0.557074	13.8006	8.84574	0	4.67274	21.8645	12.1548	8.63834	20.6086	0	5	21	17	10	26	middle
719	cgr-miR-125a-5p_R-1	TCCCTGAGACCCTTTAACCTGTG	down	0.532958	-0.907905	0.55792	19.0956	10.1772	14.1111	11.2146	5.20583	8.57989	4.31917	44.3878	12	12	5	12	5	56	middle
720	gga-miR-146b-3p_L+2	TGCCCTATGGATTCAGTTCTGC	up	1.1823	0.241602	0.558116	629.333	744.063	570.324	1066.32	595.547	706.411	526.075	655.513	485	1141	572	988	609	827	middle
721	bta-miR-484	TCAGGCTCAGTCCCCTCCCGAT	up	1.33663	0.418596	0.560425	10.5028	14.0383	9.99538	19.6255	12.494	6.07742	5.61492	19.816	8.5	21	12	8.5	6.5	25	middle
722	cli-miR-15a-3p_R+1	CAGGCCATATTGTGCTGCCTCT	down	0.497283	-1.00786	0.561203	4.88532	2.42939	0	0	7.28816	4.28995	10.366	0	0	0	7	6	12	0	middle
723	gga-miR-200a-5p	CATCTTACTAGACAGTGCTGGA	down	0.822931	-0.281156	0.562148	42.6507	35.0986	45.8611	44.8583	14.5763	53.6243	36.281	38.0467	39	48	14	75	42	48	middle
724	gga-miR-135a-2-3p_L-1R+1	TGTAGGGATGGAAGCCATGAAT	up	1.90447	0.929387	0.562584	2.3833	4.53892	0	8.41093	5.20583	7.14991	0	0	0	9	5	10	0	0	low
725	ami-miR-132-3p	TAACAGTCTACAGCCATGGTCG	up	1.26795	0.342501	0.56409	51.444	65.2285	90.5463	45.7928	59.3465	73.6441	17.2767	63.4112	77	49	57	103	20	80	middle
726	gga-miR-146a-3p_R-1	ACCCATGGGGCTCAGTTCTTCA	down	0.845452	-0.242205	0.565631	80.0344	67.6653	52.9167	99.0621	51.0171	99.3837	82.0642	58.6553	45	106	49	139	95	74	middle
727	pal-miR-9226-5p_L-2_1ss3AC	CAGTCCCTGTTCGGGCGCCA	down	0.698434	-0.517803	0.565708	18.9339	13.2241	24.6945	5.60729	9.37049	32.8896	11.2298	12.6822	21	6	9	46	13	16	middle
728	cli-miR-32-3p	CAATTTAGTGTGTGCGATACT	down	0.857934	-0.221061	0.568279	48.6489	41.7376	47.0371	44.8583	33.3173	37.1795	40.6002	68.167	40	48	32	52	47	86	middle
729	PC-3p-8568_112	AGCGTGGCATTGACCTCATGGGA	up	1.44189	0.527965	0.580421	55.7793	80.4278	136.407	66.3529	38.5231	112.969	34.5534	19.816	116	71	37	158	40	25	middle
730	oni-miR-27e_R-2	TTCACAGTGGCTAAGTTCA	up	1.14366	0.193653	0.582154	12.843	14.688	10.5833	16.8219	16.6587	10.7249	10.366	17.4381	9	18	16	15	12	22	middle
731	gga-miR-206	TGGAATGTAAGGAAGTGTGTGG	down	0.465244	-1.10394	0.583514	6.74013	3.1358	9.40741	0	0	3.57495	0	16.6454	8	0	0	5	0	21	middle
732	PC-3p-22504_27	TTGTGGGAAGCAGATGAGAAT	down	0.55259	-0.855719	0.585899	5.02442	2.77644	0	0	8.32933	6.43492	8.63834	0	0	0	8	9	10	0	low
733	gga-miR-146c-5p_R-1	TGAGAACTGAATTCCATGGACT	up	1.06701	0.0935765	0.59685	34619.2	36939.1	33259.3	42309.3	35248.7	38113.3	37022.2	28722.1	28283.5	45272.5	33855	53306	42858	36236	high
734	hsa-miR-31-5p_R+1	AGGCAAGATGCTGGCATAGCTG	down	0.700394	-0.513761	0.59777	10.3594	7.25565	5.87963	15.8873	0	14.2998	11.2298	5.54848	5	17	0	20	13	7	middle
735	cpi-miR-459-5p_R+1	TCAGTAACAAGGATTCATCCTT	up	2.75494	1.46202	0.598829	2.01561	5.55288	0	0	16.6587	0	6.04684	0	0	0	16	0	7	0	middle
736	chi-miR-1307-5p_R+5	TCGACCGGACCTCGACCGGCTC	up	1.77385	0.826882	0.599992	1.84949	3.28072	4.11574	0	5.72641	0	0	5.54848	3.5	0	5.5	0	0	7	low
737	hsa-miR-1307-5p_R+1	TCGACCGGACCTCGACCGGCTC	up	1.77385	0.826882	0.599992	1.84949	3.28072	4.11574	0	5.72641	0	0	5.54848	3.5	0	5.5	0	0	7	low
738	aca-miR-210-5p_L+1R-1	GAGCCACTGACTAACGCACATT	up	1.06179	0.0865026	0.600852	116.65	123.858	139.935	105.137	126.502	110.824	107.547	131.578	119	112.5	121.5	155	124.5	166	middle
739	gga-miR-130b-5p_R-3	CCTCTTTCCCTGTTGCACT	down	0.821926	-0.28292	0.601345	8.63984	7.1013	11.1713	7.00911	3.1235	6.07742	9.93409	9.908	9.5	7.5	3	8.5	11.5	12.5	middle
740	hsa-miR-4286_R+1	ACCCCACTCCTGGTACCA	down	0.889509	-0.168919	0.601457	364.219	323.977	295.158	228.03	448.742	364.645	350.717	377.296	251	244	431	510	406	476	middle
741	hsa-miR-34b-3p_L-1R+1	AATCACTAACTCCACTGCCATC	down	0.368448	-1.44047	0.602113	2.11371	0.77879	0	2.33637	0	0	0	6.34112	0	2.5	0	0	0	8	low
742	cgr-miR-34b-3p	AATCACTAACTCCACTGCCATC	down	0.368448	-1.44047	0.602113	2.11371	0.77879	0	2.33637	0	0	0	6.34112	0	2.5	0	0	0	8	low
743	tni-miR-128_R+1_1ss22TA	TCACAGTGAACCGGTCTCTTTAG	up	1.51893	0.603057	0.603519	3.63431	5.52027	8.23149	0	8.32933	5.71993	5.183	0	7	0	8	8	6	0	low
744	gga-mir-216c-p3	TCACATTTGCCTGCAGAGATTT	down	0.562129	-0.831028	0.609905	3.70437	2.08233	0	0	6.24699	7.14991	0	3.9632	0	0	6	10	0	5	middle
745	ccr-miR-192_R+1	ATGACCTATGAATTGACAGCCA	up	1.09484	0.130721	0.61061	12.0908	13.2375	11.1713	14.4855	14.0557	8.57989	13.8213	13.8712	9.5	15.5	13.5	12	16	17.5	middle
746	cpi-miR-192-5p_R+1	ATGACCTATGAATTGACAGCCA	up	1.09484	0.130721	0.61061	12.0908	13.2375	11.1713	14.4855	14.0557	8.57989	13.8213	13.8712	9.5	15.5	13.5	12	16	17.5	middle
747	gga-miR-133a-5p_R-1	AGCTGGTAAAATGGAACCAAAT	down	0.713142	-0.487739	0.619337	4.49865	3.20818	0	2.33637	7.28816	6.07742	3.45534	3.9632	0	2.5	7	8.5	4	5	middle
748	bta-miR-186	CAAAGAATTCTCCTTTTGGGCT	up	1.24106	0.311575	0.621158	18.729	23.2439	21.1667	21.4946	27.0703	10.0099	12.0937	34.0835	18	23	26	14	14	43	middle
749	PC-5p-5150_219	CGGGCTGGGGCGCGAAGC	down	0.6278	-0.671624	0.627426	16.4775	10.3445	9.40741	11.2146	10.4117	4.28995	38.0087	7.13376	8	12	10	6	44	9	middle
750	dre-miR-455-2-5p	GTATGTGCCCTTGGACTACATT	up	1.33213	0.413739	0.630002	19.5173	25.9997	11.7593	30.8401	35.3996	39.3245	12.0937	7.13376	10	33	34	55	14	9	middle
751	gga-miR-199-3p_L-1R+2	ACAGTAGTCTGCACATTGGTT	up	1.06021	0.0843447	0.637013	24241.4	25700.9	22046.9	30845.7	24210.2	24525.3	23940.7	24258.3	18748.5	33006	23253	34301.5	27714.5	30604.5	high
752	PC-3p-21715_28	TTCTCTACGGGCATCCCTCGGGT	up	2.24215	1.16488	0.638614	2.63137	5.89994	0	0	17.6998	3.57495	4.31917	0	0	0	17	5	5	0	middle
753	oha-miR-126-5p_L-1R+2	GCATTATTACTCACGGTACGAGA	down	0.618022	-0.694269	0.640051	93.2316	57.6192	16.463	34.5783	121.816	213.782	20.732	45.1805	14	37	117	299	24	57	middle
754	oni-miR-148-3p_R+3_1ss9TC	TCAGTGCACTACAGAACTTTGTTT	up	1.08587	0.118855	0.641666	1472.61	1599.07	1619.25	1667.23	1510.73	1431.41	1891.8	1094.64	1377	1784	1451	2002	2190	1381	middle
755	gga-miR-425-3p_R+1	CATCGGGGATGTCGTGTCTGTCT	down	0.907572	-0.139915	0.643555	1183.49	1074.1	1345.26	923.333	953.708	1510.06	934.668	1105.73	1144	988	916	2112	1082	1395	middle
756	gga-miR-214_R+1	ACAGCAGGCACAGACAGGCAGT	down	0.873729	-0.194742	0.644149	2317.48	2024.85	1852.08	1236.41	2986.06	2561.1	1819.23	2572.12	1575	1323	2868	3582	2106	3245	middle
757	gga-miR-133a-3p_L+1	TTTGGTCCCCTTCAACCAGCTGT	up	1.20036	0.263464	0.648915	170.858	205.09	263.995	83.1748	268.1	221.29	120.073	171.21	224.5	89	257.5	309.5	139	216	middle
758	mml-let-7a-5p_L+1R+1_1ss13GA	CTGAGGTAGTAGATTGTATAGTTT	up	1.2285	0.2969	0.651325	10.9951	13.5075	19.9908	11.6818	8.84991	5.71993	8.63834	18.627	17	12.5	8.5	8	10	23.5	middle
759	aca-let-7f-5p_L+1R+1	CTGAGGTAGTAGATTGTATAGTTT	up	1.2285	0.2969	0.651325	10.9951	13.5075	19.9908	11.6818	8.84991	5.71993	8.63834	18.627	17	12.5	8.5	8	10	23.5	middle
760	gga-miR-455-5p	TATGTGCCCTTGGACTACATCG	down	0.871091	-0.199104	0.657844	2899.53	2525.75	1718.03	2851.31	3007.93	4194.85	2423.05	2080.68	1461	3051	2889	5867	2805	2625	middle
761	hsa-miR-1260a_L+1_1ss10TG	CATCCCACCGCTGCCACCA	up	1.36248	0.446236	0.657921	5.93781	8.09015	13.5232	10.7473	0	6.79241	3.88725	7.13376	11.5	11.5	0	9.5	4.5	9	middle
762	eca-mir-8986b-p5_1ss1CT	TCCGAGACTAGAGTCACATC	up	2.11458	1.08037	0.667832	1.66831	3.52778	10.5833	0	0	5.00494	0	0	9	0	0	7	0	0	middle
763	efu-miR-9226_2ss4AG22GA	TCAGGTCCCTGTTCGGGCGCCA	down	0.792704	-0.335147	0.668283	34.7161	27.5196	32.338	25.2328	24.988	22.1647	18.5724	63.4112	27.5	27	24	31	21.5	80	middle
764	pma-let-7c_1ss20GT	TGAGGTAGTAGATTGTATGTTT	down	0.759089	-0.39766	0.670347	9.25398	7.02459	7.05556	14.0182	0	5.71993	7.77451	14.2675	6	15	0	8	9	18	middle
765	gga-miR-460a-3p	CACAGCGCATACAATGTGGATT	up	1.02343	0.0334069	0.676277	547.274	560.095	571.5	566.336	542.447	504.784	543.352	593.687	486	606	521	706	629	749	middle
766	ssc-mir-4335-p3_1ss18CT	CCCCACGTTGGGCGCCAT	up	2.03867	1.02763	0.679354	0.595826	1.21469	0	0	3.64408	1.78748	0	0	0	0	3.5	2.5	0	0	low
767	PC-5p-18301_37	TGGCAGTGAACTTAGTGATTGT	down	0.695229	-0.52444	0.681796	6.40365	4.452	5.87963	7.47638	0	12.8698	0	6.34112	5	8	0	18	0	8	middle
768	gga-miR-107-5p_R+1	AGCTTCTTTACAGTGTTGCCTTGT	up	1.53182	0.615249	0.697982	2.90635	4.452	5.87963	7.47638	0	0	0	8.71904	5	8	0	0	0	11	low
769	oni-miR-30c_R+2_1ss21GA	TGTAAACATCCTACACTCTCAGCAT	down	0.852977	-0.229421	0.700532	63.8461	54.4593	90.5463	18.691	54.1406	55.7693	60.4684	75.3008	77	20	52	78	70	95	middle
770	bta-miR-450a	TTTTGCGATGTGTTCCTAATAT	down	0.815147	-0.294868	0.704619	11.4809	9.35862	15.287	6.54183	6.24699	8.57989	6.04684	19.816	13	7	6	12	7	25	middle
771	PC-5p-32443_15	CAGGGATGCCCGCAGAGAAGC	up	1.87963	0.910446	0.706845	1.66831	3.1358	9.40741	0	0	5.00494	0	0	8	0	0	7	0	0	middle
772	tgu-miR-144-3p_R+2	TACAGTATAGATGATGTACTCT	down	0.909588	-0.136715	0.707814	291.834	265.449	248.12	369.146	179.081	338.906	307.525	229.073	211	395	172	474	356	289	middle
773	gga-miR-215-5p_R+1	ATGACCTATGAATTGACAGACT	down	0.863145	-0.212325	0.708795	283.529	244.727	372.769	263.542	97.8696	377.515	277.291	195.782	317	282	94	528	321	247	middle
774	mmu-miR-6412_R-2_1ss15AT	TCGAAACCATCCTCTGCTAC	down	0.661854	-0.595414	0.710653	1.77671	1.17593	3.52778	0	0	0	2.15958	3.17056	3	0	0	0	2.5	4	low
775	gga-miR-3535_L+1	TGGATATGATGACTGATTATCTGAAA	down	0.835018	-0.260121	0.712968	44.4463	37.1135	28.2222	65.4183	17.6998	27.8846	38.8725	66.5817	24	70	17	39	45	84	middle
776	gga-miR-1434_R+3	GTGCGTGATGATGGAAAATTTCT	down	0.544169	-0.877874	0.71496	3.43477	1.8691	0	5.60729	0	0	0	10.3043	0	6	0	0	0	13	middle
777	PC-3p-27656_20	CTAGGATGGATTCTGTGA	up	1.82991	0.87177	0.716503	1.19165	2.18061	0	6.54183	0	3.57495	0	0	0	7	0	5	0	0	middle
778	hsa-miR-19b-2-5p_R+1_4ss19TC20TC21CA22AG	AGTTTTGCAGGTTTGCATCCAGT	up	1.73098	0.791586	0.737459	1.43972	2.49213	0	7.47638	0	0	4.31917	0	0	8	0	0	5	0	middle
779	PC-3p-33404_15	GAACAAGAAAACAAGGTCCTCT	down	0.582478	-0.779725	0.740666	4.76661	2.77644	0	0	8.32933	14.2998	0	0	0	0	8	20	0	0	middle
780	cgr-miR-574	CACGCTCATGCACACACCCACA	down	0.773845	-0.369884	0.744184	2.32887	1.80219	0	2.80364	2.60291	0	3.02342	3.9632	0	3	2.5	0	3.5	5	low
781	gga-miR-29a-5p_L+1	ACTGATTTCTTTTGGTGTTCAGA	up	1.20234	0.265848	0.744405	11.5004	13.8274	18.8148	11.2146	11.4528	0	14.6852	19.816	16	12	11	0	17	25	middle
782	cgr-miR-146b-5p_R+1	TGAGAACTGAATTCCATAGGCTGT	down	0.589516	-0.762397	0.7454	1.32107	0.77879	0	2.33637	0	0	0	3.9632	0	2.5	0	0	0	5	low
783	bta-miR-30f_2ss9CT24TG	TGTAAACATCCTACACTCTCAGCG	down	0.93083	-0.103411	0.74852	59.6732	55.5456	65.2639	33.1764	68.1964	57.9143	60.4684	60.6369	55.5	35.5	65.5	81	70	76.5	middle
784	mmu-mir-6236-p5_1	AATCAACTAGCCCTGAAAA	down	0.765682	-0.385182	0.748849	4.82596	3.69515	5.87963	0	5.20583	9.29488	5.183	0	5	0	5	13	6	0	middle
785	mmu-mir-6236-p5_2	AATGGATGGCGCTGGAGC	down	0.765682	-0.385182	0.748849	4.82596	3.69515	5.87963	0	5.20583	9.29488	5.183	0	5	0	5	13	6	0	middle
786	mmu-miR-28c_L+1	AAGGAGCTCACAGTCTATTGA	up	1.65065	0.72303	0.756372	0.660533	1.09031	0	3.27092	0	0	0	1.9816	0	3.5	0	0	0	2.5	low
787	ami-miR-93-5p	CAAAGTGCTGTTCGTGCAGGTAG	up	1.17458	0.232139	0.756921	23.4967	27.5986	28.2222	32.7092	21.8645	15.0148	9.50217	45.9731	24	35	21	21	11	58	middle
788	abu-miR-29d_R-1_1ss21GA	TAGCACCATTTGAAATCGGTAT	up	1.63355	0.708006	0.760637	1.43972	2.35185	7.05556	0	0	0	4.31917	0	6	0	0	0	5	0	low
789	gga-miR-2188-3p_L-1R+1	ATATATGTGGTCAGACCTATCT	down	0.946502	-0.0793227	0.766863	261.222	247.247	202.259	290.644	248.839	298.866	294.567	190.234	172	311	239	418	341	240	middle
790	gga-miR-490-3p_R+1	CAACCTGGAGGACTCCATGCTGT	down	0.909758	-0.136445	0.76814	27.8568	25.343	18.8148	18.691	38.5231	27.1697	20.732	35.6688	16	20	37	38	24	45	middle
791	hsa-miR-1268a_R+1_1ss10TG	CGGGCGTGGGGGTGGGGGC	down	0.725626	-0.462703	0.77294	2.8697	2.08233	0	0	6.24699	4.28995	4.31917	0	0	0	6	6	5	0	middle
792	PC-3p-16683_43	ATCACTTTTGGACCCCTTCTGT	down	0.81151	-0.301319	0.77595	8.63063	7.00385	0	7.47638	13.5352	5.71993	4.31917	15.8528	0	8	13	8	5	20	middle
793	mmu-miR-6240_L-1R-6	CAAAGCATCGCGAAGGCCC	down	0.649056	-0.623584	0.785403	2.11371	1.37191	4.11574	0	0	0	0	6.34112	3.5	0	0	0	0	8	middle
794	bta-miR-2478_R-1_1ss2TA	GAATCCCACTTCTGACACC	up	1.52492	0.608736	0.789895	0.714991	1.09031	0	3.27092	0	2.14497	0	0	0	3.5	0	3	0	0	low
795	cgr-miR-152-3p	TCAGTGCATGACAGAACTTGG	up	1.07291	0.101528	0.791466	27.6147	29.6281	29.9861	31.3074	27.5909	18.2323	24.1873	40.4246	25.5	33.5	26.5	25.5	28	51	middle
796	gga-miR-1451-5p	TCGCACAGGAGCAAGTTACCGC	up	1.03092	0.0439336	0.791999	1112.85	1147.26	1052.45	1069.12	1320.2	960.233	1120.39	1257.92	895	1144	1268	1343	1297	1587	middle
797	hsa-miR-454-3p_R+1	TAGTGCAATATTGCTTATAGGGTT	up	1.07415	0.103191	0.793647	74.0191	79.5074	75.2593	74.7638	88.4991	37.8945	89.8387	94.3241	64	80	85	53	104	119	middle
798	gga-miR-10585-5p_1ss11CA	TGATGAAATCACCCTATGGCCTGT	down	0.746679	-0.421441	0.793968	3.25359	2.42939	0	0	7.28816	5.00494	0	4.75584	0	0	7	7	0	6	low
799	cli-miR-551b-5p_L-1_1ss12GA	GAAATCAAGGATGGGTAAGACCT	down	0.841285	-0.249333	0.795632	7.61694	6.40802	0	14.0182	5.20583	7.14991	7.77451	7.9264	0	15	5	10	9	10	middle
800	hsa-miR-106b-3p	CCGCACTGTGGGTACTTGCTGC	down	0.746959	-0.420899	0.796848	1.45966	1.09031	0	3.27092	0	1.78748	2.5915	0	0	3.5	0	2.5	3	0	low
801	cgr-miR-106b-3p	CCGCACTGTGGGTACTTGCTGC	down	0.746959	-0.420899	0.796848	1.45966	1.09031	0	3.27092	0	1.78748	2.5915	0	0	3.5	0	2.5	3	0	low
802	tgu-miR-148b	TCGGAGTGTCACAGAACTTTGC	up	1.08419	0.116622	0.803902	16.2972	17.6693	10.5833	20.5601	21.8645	12.1548	12.9575	23.7792	9	22	21	17	15	30	middle
803	bta-miR-106b	TAAAGTGCTGACAGTGCAGAT	down	0.836143	-0.258179	0.805451	5.54202	4.63392	4.70371	6.07456	3.1235	2.14497	2.5915	11.8896	4	6.5	3	3	3	15	middle
804	cgr-miR-106b-5p_R-1	TAAAGTGCTGACAGTGCAGAT	down	0.836143	-0.258179	0.805451	5.54202	4.63392	4.70371	6.07456	3.1235	2.14497	2.5915	11.8896	4	6.5	3	3	3	15	middle
805	gga-miR-137-3p_L+1	TTATTGCTTAAGAATACGCGTAG	down	0.731016	-0.452024	0.807828	7.50689	5.48766	16.463	0	0	4.28995	0	18.2307	14	0	0	6	0	23	middle
806	gga-mir-26a-2-p3_1ss21TA	CCTGTTCTAGGTTACTTGGCA	up	1.45619	0.542203	0.810509	1.19165	1.73528	0	0	5.20583	3.57495	0	0	0	0	5	5	0	0	low
807	hsa-miR-23a-3p_R+1	ATCACATTGCCAGGGATTTCCA	up	1.04548	0.0641676	0.813018	19946.9	20854.1	23266.3	15543.4	23752.6	16267.5	19088.6	24484.6	19785.5	16632	22813.5	22752	22097.5	30890	high
808	hsa-miR-106a-5p_1ss12CT	AAAAGTGCTTATAGTGCAGGTAG	down	0.872211	-0.197251	0.816427	6.67545	5.82241	7.05556	0	10.4117	9.29488	5.183	5.54848	6	0	10	13	6	7	middle
809	oni-let-7d_2ss10TA12GA	TGAGGTAGTAGATTGTATGGTT	up	1.10713	0.14683	0.820217	44.5482	49.3208	58.2084	75.6984	14.0557	43.9719	39.7364	49.9363	49.5	81	13.5	61.5	46	63	middle
810	aca-miR-212-3p_1ss9CT	TAACAGTCTACAGTCATGGCTAC	up	1.15528	0.208238	0.824505	8.85548	10.2305	12.9352	17.7564	0	11.4399	5.61492	9.51168	11	19	0	16	6.5	12	middle
811	gga-miR-34a-5p_R-1	TGGCAGTGTCTTAGCTGGTTGT	down	0.92394	-0.114129	0.826979	121.16	111.944	87.0186	164.48	84.3344	127.268	67.379	168.832	74	176	81	178	78	213	middle
812	PC-3p-64613_6	AAAAAGTCGCAGTCTTCTACCGA	up	1.37056	0.454767	0.838739	1.42998	1.95988	5.87963	0	0	4.28995	0	0	5	0	0	6	0	0	low
813	PC-5p-32377_15	TGAGGGGCTGTGGGGGAGC	up	1.36129	0.444972	0.841977	1.43972	1.95988	5.87963	0	0	0	4.31917	0	5	0	0	0	5	0	low
814	PC-3p-5301_211	TTGCTCTGCTAACTTCAAACT	up	1.32955	0.410941	0.843123	18.7441	24.9213	0	74.7638	0	0	9.07026	47.1621	0	80	0	0	10.5	59.5	middle
815	gga-miR-15b-3p_L+1	CGAATCATTATTTGCTGCTTTA	down	0.736895	-0.440469	0.84347	2.11371	1.55758	0	4.67274	0	0	0	6.34112	0	5	0	0	0	8	low
816	mmu-miR-362-5p_R-1	AATCCTTGGAACCTAGGTGTGAA	up	1.25024	0.322209	0.844884	2.24581	2.80781	0	3.73819	4.68525	0	0	6.73744	0	4	4.5	0	0	8.5	low
817	gga-let-7j-3p_1ss8GA	CTATACAATCTATTGCCTTCCT	down	0.958519	-0.0611206	0.85962	45.0659	43.1965	59.9723	33.1764	36.4408	38.6095	41.8959	54.6921	51	35.5	35	54	48.5	69	middle
818	gga-let-7f-3p_1ss22CT	CTATACAATCTATTGCCTTCCT	down	0.958519	-0.0611206	0.85962	45.0659	43.1965	59.9723	33.1764	36.4408	38.6095	41.8959	54.6921	51	35.5	35	54	48.5	69	middle
819	cfa-miR-1271_R+1	CTTGGCACCTAGTAAGCACTC	up	1.30708	0.386344	0.861653	1.19165	1.55758	0	4.67274	0	3.57495	0	0	0	5	0	5	0	0	middle
820	gga-miR-34b-5p_L-1R+1_1	AGGCAGTGTAGTTAGCTGATTGC	down	0.828521	-0.271391	0.862642	6.39184	5.29577	0	15.8873	0	2.85996	5.61492	10.7006	0	17	0	4	6.5	13.5	middle
821	gga-miR-34b-5p_L-1R+1_2	AGGCAGTGTAGTTAGCTGATTGT	down	0.828521	-0.271391	0.862642	6.39184	5.29577	0	15.8873	0	2.85996	5.61492	10.7006	0	17	0	4	6.5	13.5	middle
822	cpi-miR-99b-5p_R+2_2ss16AT21CT	AACCCGTAGATCCGATCTTGTGAA	down	0.96118	-0.0571217	0.863718	50.5459	48.5837	42.3334	47.1947	56.223	68.9966	45.7832	36.8577	36	50.5	54	96.5	53	46.5	middle
823	ssc-miR-30a-5p_R+2	TGTAAACATCCTCGACTGGAAGCC	down	0.965015	-0.0513766	0.866285	216.937	209.347	204.611	276.626	146.804	210.207	248.784	191.819	174	296	141	294	288	242	middle
824	gga-miR-122-3p_R-1	AACGCCATTATCACACTAAAT	down	0.959841	-0.0591326	0.868855	4527.14	4345.34	4878.92	2577.48	5579.61	4701.06	3688.57	5191.79	4149	2758	5359	6575	4270	6550	middle
825	cfa-miR-99b	CACCCGTAGAACCGACCTTGCG	up	1.05169	0.0727157	0.874036	218.387	229.676	244.593	247.655	196.78	153.723	159.809	341.628	208	265	189	215	185	431	middle
826	gga-miR-193b-3p_R-2	AACTGGCCCACAAAGTCCCGCT	down	0.954357	-0.0673988	0.885884	3221.99	3074.93	2750.49	1703.68	4770.62	3478.43	3041.56	3145.99	2339	1823	4582	4865	3521	3969	middle
827	dre-miR-125c-5p	TCCCTGAGACCCTAACTCGTGA	up	1.1812	0.240248	0.891357	3.03845	3.58901	7.64352	0	3.1235	0	0	9.11536	6.5	0	3	0	0	11.5	low
828	gga-miR-146b-5p_R+1	TGAGAACTGAATTCCATAGGCGT	down	0.972076	-0.0408589	0.893484	26840.5	26091	21889.9	35310	21073.2	29426.2	22363.8	28731.6	18615	37783	20240	41156	25889	36248	high
829	PC-5p-35594_13	TGTGTTGCACCGTGTCGTGACG	down	0.816923	-0.291728	0.894366	1.90664	1.55758	0	4.67274	0	5.71993	0	0	0	5	0	8	0	0	low
830	gga-miR-30c-2-3p_L+1	CTGGGAGAAGGCTGTTTACTCT	down	0.987254	-0.0185067	0.896335	569.036	561.783	587.963	584.092	513.295	508.359	657.378	541.373	500	625	493	711	761	683	middle
831	mmu-miR-6238_L-1R-3_1ss12TC	TATTAGTCAGCGGAGGAA	up	1.2135	0.279169	0.898787	1.42998	1.73528	0	0	5.20583	4.28995	0	0	0	0	5	6	0	0	middle
832	PC-3p-26578_21	TGGCTGCAATGCATGTCTCTGT	up	1.16997	0.226477	0.903069	3.01526	3.52778	10.5833	0	0	4.28995	0	4.75584	9	0	0	6	0	6	middle
833	cgr-miR-210-3p_R+1_1ss21GA	CTGTGCGTGTGACAGCGGCTAAT	down	0.983857	-0.0234796	0.908897	65.4198	64.3638	75.6513	59.6553	57.7847	52.4327	73.2819	70.5449	64.3333	63.8333	55.5	73.3333	84.8333	89	middle
834	gga-miR-148a-3p	TCAGTGCACTACAGAACTTTGT	up	1.01671	0.023909	0.909279	177282	180245	185605	180765	174364	155869	222990	152987	157837	193425	167470	218001	258140	193010	high
835	bta-mir-199c-p5_1ss19GA	ACAGTAGTCTGCACATTGACT	up	1.17903	0.237603	0.91353	1.32107	1.55758	0	4.67274	0	0	0	3.9632	0	5	0	0	0	5	low
836	aca-miR-148a-3p_R+2	TCAGTGCACTACAGAACTTTGTTG	up	1.04003	0.056622	0.922626	22.9069	23.8239	27.0463	12.1491	32.2761	26.4547	31.9619	10.3043	23	13	31	37	37	13	middle
837	hsa-miR-181d-5p	AACATTCATTGTTGTCGGTGGGT	up	1.05947	0.0833381	0.926786	4.90576	5.19749	0	9.34548	6.24699	6.43492	4.31917	3.9632	0	10	6	9	5	5	middle
838	bta-miR-25	CATTGCACTTGTCTCGGTCTGA	down	0.967174	-0.0481521	0.930603	59.8581	57.8932	55.2685	66.3529	52.0583	29.3146	53.5577	96.702	47	71	50	41	62	122	middle
839	aca-miR-210-3p_R+1	CTGTGCGTGTGACAGCGGCTAT	down	0.992112	-0.0114253	0.940832	244.6	242.671	271.443	226.472	230.098	233.683	217.542	282.576	230.833	242.333	221	326.833	251.833	356.5	middle
840	tgu-let-7i-3p	CTGCGCAAGCTACTGCCTTGCT	down	0.985634	-0.020876	0.948882	140.733	138.711	188.148	128.033	99.9519	116.544	159.809	145.846	160	137	96	163	185	184	middle
841	hsa-miR-186-5p_R-1	CAAAGAATTCTCCTTTTGGGC	up	1.09462	0.130428	0.952201	1.58528	1.73528	0	0	5.20583	0	0	4.75584	0	0	5	0	0	6	low
842	cgr-miR-151-5p	TCGAGGAGCTCACAGTCTAGT	down	0.97585	-0.0352684	0.952497	13.0878	12.7717	15.287	12.6164	10.4117	9.29488	7.77451	22.1939	13	13.5	10	13	9	28	middle
843	PC-5p-698_4054	GAAACCAAGCGTCGGTGGAGCCT	up	1.01645	0.0235436	0.956224	232.218	236.038	249.884	208.871	249.359	350.346	148.148	198.16	212.5	223.5	239.5	490	171.5	250	middle
844	gga-miR-1677-5p	TCCTGCACCGCTGAAGTCAAT	up	1.08186	0.113514	0.958369	1.43972	1.55758	0	4.67274	0	0	4.31917	0	0	5	0	0	5	0	low
845	gga-miR-455-3p_L+1	ATGCAGTCCATGGGCATATACAC	down	0.985768	-0.02068	0.958967	1711.01	1686.66	1273.53	2046.66	1739.79	2454.56	1232.69	1445.77	1083	2190	1671	3433	1427	1824	middle
846	dre-mir-726-p3_1ss4AG	GGAGTTCCGCTAGTTCTGA	down	0.926669	-0.109874	0.959698	2.62163	2.42939	0	0	7.28816	7.8649	0	0	0	0	7	11	0	0	middle
847	pma-miR-145-5p_R+2	GTCCAGTTTTCCCAGGAATCCCTAT	down	0.968513	-0.046156	0.966038	12.1646	11.7816	22.3426	4.67274	8.32933	14.2998	0	22.1939	19	5	8	20	0	28	middle
848	aca-miR-182-5p_R+2	TTTGGCAATGGTAGAACTCACACT	up	1.01275	0.0182759	0.966351	115.304	116.774	88.7825	116.818	144.722	74.7165	102.364	168.832	75.5	125	139	104.5	118.5	213	middle
849	gga-miR-223_R+1	TGTCAGTTTGTCAAATACCCCA	up	1.00457	0.00658009	0.982515	1848.25	1856.7	1994.37	1493.41	2082.33	2215.04	1238.74	2090.98	1696	1598	2000	3098	1434	2638	middle
850	PC-3p-38358_12	AGGGCTGCCTGGAGTTTGCTACT	down	0.972348	-0.0404548	0.985133	2.01561	1.95988	5.87963	0	0	0	6.04684	0	5	0	0	0	7	0	low
851	mmu-miR-5099_L+2R-1	TCTTAGATCGATGTGGTGCTC	down	0.982527	-0.0254312	0.990653	6.34112	6.23032	0	18.691	0	0	0	19.0234	0	20	0	0	0	24	middle
852	aca-miR-153-5p	TCATTTTTGTGATTTGCAGCT	down	0.991362	-0.0125166	0.994344	4.3493	4.31173	12.9352	0	0	7.8649	5.183	0	11	0	0	11	6	0	middle
853	hsa-miR-1260b_L-1_1ss9AG	TCCCACCGCTGCCACCAT	down	0.999991	-1.29555e-05	0.999994	3.81764	3.81761	0	0	11.4528	0	4.31917	7.13376	0	0	11	0	5	9	middle

## Sheet: S VS. P
red is pvalue<0.001,orange is pvalue <0.01,blue is pvalue<0.05,green is pvalue <0.1.
Index	miR_name	miR_seq	up/down	fold_change(S(mean)/P(mean))	log2(fold_change)	pvalue(t_test)	P(mean)	S(mean)	P/P1(norm)	P/P2(norm)	P/P3(norm)	S/S1(norm)	S/S2(norm)	S/S3(norm)	P/P1(raw)	P/P2(raw)	P/P3(raw)	S/S1(raw)	S/S2(raw)	S/S3(raw)	Expression level
1	gga-miR-301a-5p_L+2	GCTCTGACAATGTTGCACTACT	down	0.33416	-1.58139	3.71195e-05	40.5413	13.5473	42.1845	40.6002	38.8393	15.2006	11.9328	13.5085	59	47	49	17	10	8	middle
2	gga-miR-200b-3p	TAATACTGCCTGGTAATGATGAT	down	0.341348	-1.55068	6.85101e-05	8813.19	3008.37	9127.57	8972.64	8339.36	3461.27	2912.79	2651.05	12766	10387	10521	3871	2441	1570	middle
3	gga-miR-16c-5p	TAGCAGCACGTAAATACTGGAG	down	0.452455	-1.14415	7.69748e-05	18398.1	8324.29	18964.8	17654.2	18575.2	7528.48	9057.57	8386.82	26524.5	20437	23434.7	8419.67	7590.5	4966.83	high
4	gga-miR-106-5p_R+1	AAAAGTGCTTACAGTGCAGGTAG	down	0.193676	-2.36829	8.16102e-05	5172.83	1001.85	5335.26	4830.13	5353.09	1108.75	1137.79	759.01	7462	5591.5	6753.5	1240	953.5	449.5	middle
5	aca-miR-451-5p_R+1	AAACCGTTACCATTACTGAGTTT	up	2.02732	1.01958	0.000143662	3609.54	7317.71	3786.23	3272.2	3770.19	7506.43	7324.33	7122.37	5295.5	3788	4756.5	8395	6138	4218	middle
6	gga-miR-363-3p_R-1	AATTGCACGGTATCCATCTGTA	down	0.172637	-2.53419	0.000162952	27243.3	4703.21	27738.8	26233.8	27757.4	4697.89	4984.32	4427.42	38796	30369	35019	5254	4177	2622	high
7	ccr-miR-363_L-1R+2	ATTGCACGGTATCCATCTGTATT	down	0.154684	-2.6926	0.000192513	744.349	115.139	744.305	771.404	717.339	125.182	112.168	108.068	1041	893	905	140	94	64	middle
8	gga-miR-222a_R+1	AGCTACATCTGGCTACTGGGTCTCT	down	0.406704	-1.29795	0.000236665	13993.8	5691.32	13271.7	14843.3	13866.4	5615.29	4901.98	6556.7	18562	17183	17494	6280	4108	3883	middle
9	bta-miR-199c_L-1R+2	ACAGTAGTCTGCACATTGGCT	up	3.5332	1.82097	0.000277746	29.7937	105.267	33.6046	32.3938	23.3829	114.005	99.6386	102.158	47	37.5	29.5	127.5	83.5	60.5	middle
10	gga-miR-363-5p	GTGGATCACGATGCAATTTTGA	down	0.106663	-3.22886	0.000301696	245.969	26.2359	259.542	245.329	233.036	28.6129	29.8319	20.2628	363	284	294	32	25	12	middle
11	cli-miR-33-2-3p	CAATGCCCCTGCCATGCAGCC	down	0.216155	-2.20986	0.000526496	411.715	88.9943	444.009	424.142	366.992	80.4739	63.2437	123.265	621	491	463	90	53	73	middle
12	cgr-miR-3074_L+1	TGTTCCTGCTGAACTGAGCCAGT	down	-inf	-inf	0.000549119	24.7278	0	24.6672	23.7554	25.7608	0	0	0	34.5	27.5	32.5	0	0	0	middle
13	hsa-miR-3074-5p_L+1R+1	TGTTCCTGCTGAACTGAGCCAGT	down	-inf	-inf	0.000549119	24.7278	0	24.6672	23.7554	25.7608	0	0	0	34.5	27.5	32.5	0	0	0	middle
14	aca-miR-27a-5p_R+1	AGGGCTTAGCCCACCTGTGAACA	down	0.263098	-1.92633	0.000596634	188.857	49.688	206.275	173.631	186.667	58.5671	52.5042	37.9927	288.5	201	235.5	65.5	44	22.5	middle
15	gga-miR-106-3p_R+1	ACTGCAGTATAAGCACTTCTGGC	down	0.0601253	-4.05588	0.000735819	202.227	12.1589	203.772	185.724	217.183	8.94154	19.0924	8.44282	285	215	274	10	16	5	middle
16	gga-miR-338-5p	AACAATATCCTGGTGCTGAGT	down	0.362503	-1.46394	0.000880476	55.7439	20.2073	60.0592	50.1024	57.0701	16.9889	25.0588	18.5742	84	58	72	19	21	11	middle
17	dre-miR-92a-3p_R+2	TATTGCACTTGTCCCGGCCTGTAT	down	0.724259	-0.465421	0.0012865	3190.23	2310.55	3293.96	3142.63	3134.1	2443.72	2311.38	2176.56	4607	3638	3954	2733	1937	1289	middle
18	hsa-miR-26a-5p_R+1	TTCAAGTAATCCAGGATAGGCTT	up	1.61244	0.689249	0.00147931	26767.8	43161.6	24845.2	26798.7	28659.5	40406.8	45703.7	43374.2	34749	31023	36157	45190	38301	25687	high
19	gga-miR-16-2-3p_L+1R-2	CCCAATATTATTGTGCTGCTT	down	-inf	-inf	0.00152292	27.2821	0	25.7397	26.7789	29.3277	0	0	0	36	31	37	0	0	0	middle
20	gga-miR-18a-5p_R+1	TAAGGTGCATCTAGTGCAGATAG	down	0.484898	-1.04425	0.00153201	524.481	254.32	497.276	526.075	550.092	302.224	224.336	236.399	695.5	609	694	338	188	140	middle
21	gga-miR-142-3p	TGTAGTGTTTCCTACTTTATGG	up	2.36962	1.24466	0.0015419	915.862	2170.25	1016.72	833.6	897.268	2351.63	2001.13	2157.99	1422	965	1132	2630	1677	1278	middle
22	hsa-let-7f-2-3p_2ss20TC22CT	CTATACAGTCTACTGTCTTCCT	down	0.477763	-1.06563	0.00160144	135.68	64.823	145.501	139.077	122.463	56.3317	63.8403	74.2969	203.5	161	154.5	63	53.5	44	middle
23	gga-miR-429-3p	TAATACTGTCTGGTAATGCCGT	down	0.336359	-1.57193	0.00179853	517.786	174.162	501.209	475.109	577.042	242.316	146.773	133.397	701	550	728	271	123	79	middle
24	gga-miR-191-5p_R-3	CAACGGAATCCCAAAAGCAG	up	4.52281	2.17722	0.00209447	163.256	738.374	212.352	153.762	123.652	640.215	766.084	808.823	297	178	156	716	642	479	middle
25	gga-miR-2188-5p	AAGGTCCAACCTCACATGTCCT	up	1.85879	0.894361	0.00229911	2975.6	5531	3348.3	2556.95	3021.54	5623.34	5669.26	5300.41	4683	2960	3812	6289	4751	3139	middle
26	gga-miR-2131-5p	ATGCAGAAGTGCACGGAAACAGCT	down	0.544387	-0.877296	0.00231994	1621.37	882.651	1761.02	1547.13	1555.95	829.775	957.008	861.168	2463	1791	1963	928	802	510	middle
27	dre-miR-1388-5p_R+1_1ss10CT	AGGACTGTCTAACCTGAGAATGA	up	3.28629	1.71646	0.00237715	65.1142	213.984	96.5238	44.9194	53.8995	185.09	225.529	231.333	135	52	68	207	189	137	middle
28	gga-miR-29c-5p_L+3R-3	TGACCGATTTCTCTTGGTGTT	up	inf	inf	0.00238017	0	22.8222	0	0	0	25.0363	21.479	21.9513	0	0	0	28	18	13	middle
29	gga-miR-221-5p_L-1	ACCTGGCATACAATGTAGATTTCTGT	down	0.401075	-1.31805	0.00240748	1365.87	547.818	1233.36	1419.28	1444.98	725.159	452.252	466.044	1725	1643	1823	811	379	276	middle
30	gga-miR-20b-5p	CAAAGTGCTCATAGTGCAGGTAG	down	0.210006	-2.25149	0.00289424	3990.23	837.974	3953.9	3712.76	4304.03	854.812	831.714	827.397	5530	4298	5430	956	697	490	middle
31	aca-miR-150-5p_R-2_1ss12TC	TCTCCCAACCCCTGTACCAG	up	4.28037	2.09773	0.00304586	21.8305	93.4427	27.1697	12.9575	25.3645	93.8862	91.8823	94.5596	38	15	32	105	77	56	middle
32	ola-miR-26_R+2	TTCAAGTAATCCAGGATAGGCGT	up	1.83944	0.879268	0.00330915	5061.83	9310.94	4608.83	4939.4	5637.25	9057.78	10243.1	8631.94	6446	5718	7112	10130	8584	5112	middle
33	xtr-miR-221_R+2	AGCTACATTGTCTGCTGGGTTTCTT	down	0.468679	-1.09333	0.00339207	448.862	210.372	414.695	468.198	463.694	217.28	211.21	202.628	580	542	585	243	177	120	middle
34	cli-miR-338a-3p_R-2	TCCAGCATCAGTGATTTTGTT	down	0.208144	-2.26435	0.00345515	50.8571	10.5856	49.6919	55.7173	47.1621	3.12954	18.4958	10.1314	69.5	64.5	59.5	3.5	15.5	6	middle
35	gga-miR-338-3p_R-2	TCCAGCATCAGTGATTTTGTT	down	0.208144	-2.26435	0.00345515	50.8571	10.5856	49.6919	55.7173	47.1621	3.12954	18.4958	10.1314	69.5	64.5	59.5	3.5	15.5	6	middle
36	aca-miR-130b-3p_R+2	CAGTGCAATAATGAAAGGGCGT	down	0.592157	-0.755947	0.00358476	14706.1	8708.32	14175.4	13840.8	16102.1	8106.85	9602.3	8415.81	19826	16022.5	20314.5	9066.5	8047	4984	middle
37	gga-miR-200a-3p_R+1	TAACACTGTCTGGTAACGATGTT	down	0.467184	-1.09794	0.00380933	9934.76	4641.36	9297.03	10080.1	10427.2	5702.02	3635.91	4586.14	13003	11669	13155	6377	3047	2716	middle
38	gga-miR-19a-5p_L+3R-2	GTTAGTTTTGCATAGTTGCACT	down	0.386894	-1.36999	0.00389812	31.1666	12.0582	27.1697	35.4172	30.9129	13.4123	14.3193	8.44282	38	41	39	15	12	5	middle
39	gga-miR-20a-5p	TAAAGTGCTTATAGTGCAGGTAG	down	0.599936	-0.737119	0.00396282	15369.4	9220.67	13832.2	16250.4	16025.6	10183.5	9356.48	8122	19346	18812	20218	11389	7841	4810	middle
40	ola-miR-222_R+7	AGCTACATCTGGCTACTGGGTCTCCT	down	-inf	-inf	0.00412466	9.88917	0	10.7249	8.63834	10.3043	0	0	0	15	10	13	0	0	0	middle
41	ola-miR-222_R+6	AGCTACATCTGGCTACTGGGTCTCC	down	0.278695	-1.84324	0.00414898	70.4677	19.639	75.074	76.8812	59.448	16.0948	10.7395	32.0827	105	89	75	18	9	19	middle
42	mmu-miR-92a-3p_R+2	TATTGCACTTGTCCCGGCCTGTA	down	0.615501	-0.700168	0.00433009	1328.69	817.808	1444.64	1219.3	1322.12	899.072	815.605	738.747	2020.5	1411.5	1668	1005.5	683.5	437.5	middle
43	gga-miR-92-3p_R+1	TATTGCACTTGTCCCGGCCTGT	down	0.585591	-0.772035	0.00457289	22351.4	13088.8	23155.7	20454.3	23444.3	13590.7	13363.5	12312.2	32386	23678.5	29577.5	15199.5	11199	7291.5	high
44	mdo-miR-181a-5p_R+3	AACATTCAACGCTGTCGGTGAGTTTT	down	0.311962	-1.68056	0.00458985	140.163	43.7254	132.273	126.12	162.095	52.308	45.9412	32.927	185	146	204.5	58.5	38.5	19.5	middle
45	ssa-miR-20a-5p_R+2	TAAAGTGCTTATAGTGCAGGTAGTT	down	0.445167	-1.16758	0.00466597	117.554	52.3312	103.674	116.618	132.371	62.5908	36.9916	57.4112	145	135	167	70	31	34	middle
46	dre-miR-141-3p_R+3_1ss22CT	TAACACTGTCTGGTAACGATGTTTT	down	0.21816	-2.19654	0.00470059	81.3673	17.7511	86.5139	75.1536	82.4345	30.4013	5.96638	16.8856	121	87	104	34	5	10	middle
47	gga-let-7i_R+1	TGAGGTAGTAGTTTGTGCTGTT	down	0.619838	-0.690038	0.00525067	27471.7	17028	29085.5	28243	25086.7	14275.2	18903.3	17905.5	40679.5	32695	31649.5	15965	15841.5	10604	high
48	cli-miR-139-3p_1ss10AG	TGGAGATGCGGCCCTGTTGGAAT	down	0.332035	-1.59059	0.00543965	171.486	56.9393	198.052	145.988	170.418	75.109	50.1176	45.5913	277	169	215	84	42	27	middle
49	gga-miR-148b-5p	GAGGTTCTGTCCTACACTCCGGCT	down	0.175357	-2.51164	0.00554643	56.4622	9.90101	60.0592	57.013	52.3142	17.8831	0	11.82	84	66	66	20	0	7	middle
50	dre-miR-135a_R+1	TATGGCTTTTTATTCCTATGTGAA	down	0.123405	-3.01853	0.00594441	8.058	0.994397	8.57989	6.47875	9.11536	0	2.98319	0	12	7.5	11.5	0	2.5	0	low
51	mmu-miR-146a-5p_R+1	TGAGAACTGAATTCCATGGGTTT	up	2.10677	1.07503	0.0059828	111.573	235.058	116.544	88.9749	129.2	247.681	256.555	200.939	163	103	163	277	215	119	middle
52	aca-miR-726_1ss1TC	CTCACTACTAGCAGAACTCGG	down	0.09595	-3.38157	0.00654011	20.7274	1.98879	15.7298	25.0512	21.4013	0	5.96638	0	22	29	27	0	5	0	middle
53	bta-miR-361	TTATCAGAATCTCCAGGGGTAC	down	-inf	-inf	0.00656048	2.23936	0	2.14497	2.5915	1.9816	0	0	0	3	3	2.5	0	0	0	low
54	chi-miR-361-5p	TTATCAGAATCTCCAGGGGTAC	down	-inf	-inf	0.00656048	2.23936	0	2.14497	2.5915	1.9816	0	0	0	3	3	2.5	0	0	0	low
55	gga-miR-30a-3p	CTTTCAGTCGGATGTTTGCAGC	up	1.42703	0.513013	0.00681344	802.551	1145.26	707.126	874.2	826.327	1115.01	1090.66	1230.12	989	1012	1042.5	1247	914	728.5	middle
56	gga-miR-451_R-4	AAACCGTTACCATTACTGA	up	6.0333	2.59295	0.00715227	20.7533	125.211	15.0148	25.0512	22.1939	143.959	125.294	106.38	21	29	28	161	105	63	middle
57	gga-miR-460a-5p_R+1	CCTGCATTGTACACACTGTGTGA	down	0.715418	-0.483142	0.00735495	2334.02	1669.8	2393.79	2152.67	2455.6	1631.83	1528.59	1848.98	3348	2492	3098	1825	1281	1095	middle
58	ola-miR-103_R+4	AGCAGCATTGTACAGGGCTATCATT	down	0.504539	-0.986963	0.00741336	74.0502	37.3612	84.3689	65.6514	72.1302	36.6603	29.8319	45.5913	118	76	91	41	25	27	middle
59	mdo-miR-429_R+3	TAATACTGTCTGGTAATGCCGTT	down	0.485004	-1.04393	0.00839602	100.318	48.6549	103.674	85.5196	111.762	59.0142	34.605	52.3455	145	99	141	66	29	31	middle
60	gga-let-7l-5p	TGAGGTAGTCGGTTGTATTGTT	down	0.34393	-1.53981	0.00908748	2788.8	959.154	2873.55	2441.19	3051.66	971.052	984.454	921.956	4019	2826	3850	1086	825	546	middle
61	gga-miR-29a-3p	TAGCACCATTTGAAATCGGTT	up	4.87154	2.28438	0.00918763	660.5	3217.66	460.097	571.426	949.979	3870.35	3103.71	2678.91	643.5	661.5	1198.5	4328.5	2601	1586.5	middle
62	gga-miR-22-3p	AAGCTGCCAGTTGAAGAACTGT	up	1.73879	0.79808	0.00940912	26232.8	45613.3	26049.3	21290.1	31359.2	42729.9	42615.5	51494.5	36433	24646	39563	47788	35713	30496	high
63	hsa-miR-30b-5p_R+1	TGTAAACATCCTACACTCAGCTT	up	2.11375	1.0798	0.00981207	186.417	394.038	131.558	188.316	239.377	423.829	369.916	388.37	184	218	302	474	310	230	middle
64	mmu-miR-92a-3p_R+3	TATTGCACTTGTCCCGGCCTGTTT	down	0.769685	-0.37766	0.00998175	2698.9	2077.3	2748.78	2678.32	2669.61	2192.91	2111.5	1927.5	3844.5	3100.5	3368	2452.5	1769.5	1141.5	middle
65	gga-miR-27b-5p_R-1	AGAGCTTAGCTGATTGGTGAAC	down	0.268175	-1.89875	0.010769	368.837	98.9128	302.441	388.725	415.343	109.981	107.395	79.3626	423	450	524	123	90	47	middle
66	PC-3p-3014_471	AGGGATCTTGTTAGAGTAGTGA	down	0.491499	-1.02474	0.0110085	91.5962	45.0194	105.819	78.6089	90.3609	38.4486	56.084	40.5256	148	91	114	43	47	24	middle
67	hsa-miR-23a-3p_R-2	ATCACATTGCCAGGGATTT	up	6.74104	2.75297	0.0110253	29.3763	198.027	24.3097	24.1873	39.632	239.186	174.218	180.676	34	28	50	267.5	146	107	middle
68	gga-miR-1552-3p_L+2R-1_1ss19GA	CGCTAGCTGCTCTGCACTAACT	down	0.571999	-0.805916	0.0110324	215.375	123.194	244.527	198.682	202.916	118.028	138.42	113.134	342	230	256	132	116	67	middle
69	xtr-miR-301_R+3	CAGTGCAATAGTATTGTCAAAGCATT	down	-inf	-inf	0.0117405	5.03195	0	3.93245	5.61492	5.54848	0	0	0	5.5	6.5	7	0	0	0	low
70	gga-miR-103-3p	AGCAGCATTGTACAGGGCTATGA	down	0.628972	-0.668933	0.0123173	22164.9	13941.1	24509.6	19896.5	22088.6	11492	14176.3	16155.1	34279.7	23032.8	27867.2	12852.3	11880.2	9567.33	high
71	gga-miR-128-3p	TCACAGTGAACCGGTCTCTTT	down	0.762446	-0.391293	0.0124567	10828.6	8256.23	11509.6	10534	10442.2	8564.21	8839.8	7364.68	16097.5	12194.5	13174	9578	7408	4361.5	middle
72	tgu-miR-125-2-3p_R+1	ACGGGTTAGGCTCTTGGGAGCT	down	0.376956	-1.40753	0.0133872	274.085	103.318	302.441	228.916	290.899	97.4628	114.555	97.9368	423	265	367	109	96	58	middle
73	gga-miR-135a-5p	TATGGCTTTTTATTCCTATGTGA	down	0.548826	-0.86558	0.0134873	96.4708	52.9457	93.6638	105.388	90.3609	64.0811	56.4818	38.2741	131	122	114	71.6667	47.3333	22.6667	middle
74	gga-miR-221-3p	AGCTACATTGTCTGCTGGGTTTC	down	0.486015	-1.04093	0.0142755	44123.4	21444.6	37424.8	48587.2	46358.3	23418.8	19394.3	21520.8	52343	56246	58486	26191	16253	12745	high
75	gga-miR-125b-5p	TCCCTGAGACCCTAACTTGTGA	up	1.6836	0.751547	0.0146748	12389.3	20858.7	11895.7	11746	13526.4	18565.3	23319	20691.7	16637.5	13597.5	17065	20763	19542	12254	high
76	gga-miR-18b-5p_R-2	TAAGGTGCATCTAGTGCAGT	down	0.141182	-2.82438	0.0152263	279.684	39.4862	274.199	227.188	337.665	45.6019	44.1512	28.7056	383.5	263	426	51	37	17	middle
77	gga-miR-2131-3p	CTGTTACTGTTCTTCTGATGG	down	0.460211	-1.11963	0.0153979	57.0013	26.2326	66.4942	46.647	57.8627	33.0837	20.2857	25.3285	93	54	73	37	17	15	middle
78	gga-miR-148b-3p_R-2	TCAGTGCATCACAGAACTTG	up	2.08229	1.05817	0.0160394	59.7303	124.376	77.5765	59.6045	42.0099	111.769	112.765	148.594	108.5	69	53	125	94.5	88	middle
79	ccr-miR-126-3p_L-1R+2	TCGTACCGTGAGTAATAATGCAA	up	4.24371	2.08533	0.0171557	152.831	648.571	141.926	128.711	187.856	642.45	779.806	523.455	198.5	149	237	718.5	653.5	310	middle
80	gga-miR-30d_R+2	TGTAAACATCCCCGACTGGAAGCT	down	0.770257	-0.376588	0.019372	121208	93361.4	111120	130558	121946	94420.5	100238	85426.2	155415	151138	153848	105598	84002	50591	high
81	cli-miR-222a-5p_R-1_1ss22CT	CGCTCAGTAGTCAGTGTAGATT	down	0.478236	-1.06421	0.019381	293.651	140.435	254.537	272.108	354.31	135.911	109.781	175.611	356	315	447	152	92	104	middle
82	gga-miR-1388a-3p_R+1	ATCTCAGGTTCGTCAGCCCATGT	up	2.62722	1.39354	0.0194406	672.569	1766.98	766.47	630.599	620.637	1413.66	1952.2	1935.1	1072	730	783	1581	1636	1146	middle
83	gga-miR-181b-5p_R+1	AACATTCATTGCTGTCGGTGGGT	down	0.631755	-0.662564	0.0195795	3022.93	1909.75	3239.27	2679.18	3150.35	2044.04	2215.32	1469.9	4530.5	3101.5	3974.5	2286	1856.5	870.5	middle
84	gga-let-7a-2-3p	CTGTACAACCTCCTAGCTTTCC	down	0.447771	-1.15917	0.0196427	40.5338	18.1499	35.7495	41.464	44.3878	14.3065	13.126	27.017	50	48	56	16	11	16	middle
85	ssa-miR-19a-3p_R+1	TGTGCAAATCTATGCAAAACTGT	up	2.00795	1.00573	0.0204685	348.514	699.8	342.481	298.023	405.039	834.246	633.63	631.523	479	345	511	933	531	374	middle
86	gga-miR-365-3p	TAATGCCCCTAAAAATCCTTAT	up	1.64726	0.720068	0.0208372	2329.36	3837.06	2290.47	1842.13	2855.48	3909.24	3315.52	4286.42	3203.5	2132.5	3602.5	4372	2778.5	2538.5	middle
87	gga-miR-1662	TTGACATCATCATACTTGGGAT	down	0.18197	-2.45823	0.0210741	6498.09	1182.46	4982.06	6652.38	7859.82	1068.51	1004.74	1474.12	6968	7701	9916	1195	842	873	middle
88	gga-miR-16-1-3p	CCAGTATTAACTGTGCTGCTGAA	down	0.232581	-2.1042	0.0210798	113.628	26.4278	140.138	79.4727	121.274	45.6019	8.35294	25.3285	196	92	153	51	7	15	middle
89	efu-mir-9277-p3_1ss7CT	TGGGGTTTCCCCGCGCAGGT	up	10.2018	3.35075	0.0215337	5.78579	59.0254	0	8.63834	8.71904	43.8136	57.2773	75.9854	0	10	11	49	48	45	middle
90	aca-miR-193-3p_R+2	AACTGGCCTACAAAGTCCCAGT	up	3.4614	1.79136	0.0216152	71.4926	247.465	62.5617	54.4215	97.4947	279.87	181.378	281.146	87.5	63	123	313	152	166.5	middle
91	cli-let-7b-3p_R+1	CTATACAACCTACTGCCTTCCT	up	2.33136	1.22117	0.0219711	19.8075	46.1784	18.5898	24.1873	16.6454	46.496	54.8907	37.1484	26	28	21	52	46	22	middle
92	gga-miR-17-3p_L-1R+3	CTGCAGTGAAGGCACTTGTAGC	down	0.517987	-0.949012	0.0227527	675.229	349.76	637.772	788.68	599.236	380.016	348.437	320.827	892	913	756	425	292	190	middle
93	efu-miR-9226_L-1R-1_1ss4AG	CAGGTCCCTGTTCGGGCGCC	up	55.6711	5.79886	0.0238416	0.595826	33.1703	1.78748	0	0	38.0016	22.6723	38.837	2.5	0	0	42.5	19	23	middle
94	gga-miR-1388a-5p	AGGACTGTCTAACCTGAGAATG	up	2.10556	1.0742	0.0241569	2866.01	6034.56	3591.4	3129.67	1876.97	4730.97	6299.31	7073.4	5023	3623	2368	5291	5279	4189	middle
95	gga-miR-200a-5p	CATCTTACTAGACAGTGCTGGA	down	0.403049	-1.31097	0.0241816	42.6507	17.1903	53.6243	36.281	38.0467	10.7299	15.5126	25.3285	75	42	48	12	13	15	middle
96	oni-miR-22c_2ss18GA22TC	AAGCTGCCAGTTGAAGAACTGC	up	2.80865	1.48988	0.0242939	128.496	360.9	125.838	120.937	138.712	337.99	309.059	435.65	176	140	175	378	259	258	middle
97	gga-let-7b	TGAGGTAGTAGGTTGTGTGGTT	up	1.97166	0.979412	0.0246922	4040.71	7966.91	4324.74	3390.78	4406.6	8038.54	9291.81	6570.37	6048.67	3925.27	5559.4	8990.1	7786.8	3891.1	middle
98	gga-miR-22-5p_R-1	AGTTCTTCAGTGGCAAGCTTT	up	2.43461	1.28369	0.0250472	314.588	765.899	296.006	261.742	386.016	647.368	706.42	943.908	414	303	487	724	592	559	middle
99	xtr-miR-19b_R+2	TGTGCAAATCCATGCAAAACTGATT	down	0.286184	-1.80499	0.0251757	18.4055	5.26736	22.8797	17.2767	15.0602	9.8357	5.96638	0	32	20	19	11	5	0	middle
100	mmu-miR-146b-5p_R+1	TGAGAACTGAATTCCATAGGCTT	up	5.64896	2.49799	0.0254049	15.951	90.1067	15.7298	14.6852	17.4381	87.6271	70.4033	112.29	22	17	22	98	59	66.5	middle
101	gmo-miR-199-4-3p_R+2	ACAGTAGTCTGCACATTGGTTTT	up	2.09877	1.06955	0.0261867	215.66	452.621	216.642	210.775	219.561	508.774	472.538	376.55	303	244	277	569	396	223	middle
102	gga-miR-128-1-5p	CGGGGCCGTAACACTGTCTGAGA	down	0.0370618	-4.75392	0.0265389	48.2521	1.78831	58.6293	54.4215	31.7056	5.36493	0	0	82	63	40	6	0	0	middle
103	PC-5p-28334_19	CTGGGAGGAGGAACGGGTA	down	-inf	-inf	0.0265595	3.08753	0	3.93245	2.15958	3.17056	0	0	0	5.5	2.5	4	0	0	0	low
104	cli-miR-1467-3p_1ss19AG	TTCACACCAGAGTAACTGGGAGC	down	0.49566	-1.01258	0.0266624	88.2143	43.7243	102.959	86.3834	75.3008	46.496	44.1512	40.5256	144	100	95	52	37	24	middle
105	gga-miR-130c-3p	CAGTGCAATGTTAAAAGGGCAT	up	1.73639	0.79609	0.0272004	739.253	1283.63	611.317	670.335	936.107	1322.45	1283.97	1244.47	855	776	1181	1479	1076	737	middle
106	gga-miR-27b-3p	TTCACAGTGGCTAAGTTCTGC	down	0.376404	-1.40964	0.027513	56452	21248.8	42877.3	67845.5	58633.1	26093.2	21537.5	16115.7	59969	78540	73972	29182	18049	9544	high
107	bta-miR-185	TGGAGAGAAAGGCAGTTCCTGA	up	2.01463	1.01052	0.0283559	8.28662	16.6945	8.57989	5.183	11.097	15.6477	16.7059	17.7299	12	6	14	17.5	14	10.5	middle
108	cgr-miR-185-5p	TGGAGAGAAAGGCAGTTCCTGA	up	2.01463	1.01052	0.0283559	8.28662	16.6945	8.57989	5.183	11.097	15.6477	16.7059	17.7299	12	6	14	17.5	14	10.5	middle
109	gga-miR-15c-3p	CAGACCATTCTGGGCTGCCTCA	down	0.199596	-2.32485	0.0289847	49.2831	9.8367	59.3442	54.4215	34.0835	13.4123	5.96638	10.1314	83	63	43	15	5	6	middle
110	mmu-miR-28c_L+1	AAGGAGCTCACAGTCTATTGA	up	5.29053	2.40341	0.0293916	0.660533	3.49457	0	0	1.9816	2.68246	3.57983	4.22141	0	0	2.5	3	3	2.5	low
111	gga-miR-458a-3p	ATAGCTCTTTGAATGGTACTGC	down	0.500133	-0.999616	0.0298571	452.468	226.294	441.864	462.151	453.39	159.159	301.899	217.825	618	535	572	178	253	129	middle
112	fru-miR-200a_R+3	TAACACTGTCTGGTAACGATGTTAT	down	-inf	-inf	0.0299416	18.2793	0	16.4448	13.8213	24.5718	0	0	0	23	16	31	0	0	0	middle
113	oni-miR-10955_R-1_1ss10TC	ATCCCCGTACGGGCCACC	up	inf	inf	0.0300483	0	12.4869	0	0	0	9.8357	10.7395	16.8856	0	0	0	11	9	10	middle
114	gga-miR-23b-5p_L+1	TGGGTTCCTGGCATGATGATTT	down	0.184637	-2.43724	0.030526	61.8693	11.4233	50.7644	49.2385	85.6051	8.94154	0	25.3285	71	57	108	10	0	15	middle
115	gga-miR-122-5p	TGGAGTGTGACAATGGTGTTTGT	up	1.6517	0.72395	0.0306575	3.22244e+06	5.3225e+06	2.49589e+06	3.46311e+06	3.70832e+06	4.38513e+06	5.52006e+06	6.06231e+06	3490797	4009004	4678447	4904225	4625971	3590213	high
116	gga-let-7j-5p	TGAGGTAGTAGGTTGTATAGTT	up	1.23711	0.306971	0.0308333	24051.1	29753.8	22589.2	24034.9	25529.2	29066.9	32355.2	27839.3	31593.7	27823.6	32207.8	32507.7	27114.6	16486.9	high
117	abu-miR-199-5p_R+4	CCCAGTGTTCAGACTACCTGTTCTTT	down	0.143187	-2.80402	0.0312268	6.24464	0.894154	3.93245	6.47875	8.32272	2.68246	0	0	5.5	7.5	10.5	3	0	0	low
118	tni-miR-199_R+3	CCCAGTGTTCAGACTACCTGTTCTTT	down	0.143187	-2.80402	0.0312268	6.24464	0.894154	3.93245	6.47875	8.32272	2.68246	0	0	5.5	7.5	10.5	3	0	0	low
119	gga-miR-7_R+2	TGGAAGACTAGTGATTTTGTTGTT	down	0.434731	-1.20181	0.0329721	1965.05	854.267	2469.1	1862.43	1563.61	648.56	764.891	1149.35	3453.33	2156	1972.67	725.333	641	680.667	middle
120	tgu-miR-7-5p_R+1	TGGAAGACTAGTGATTTTGTTGTT	down	0.434731	-1.20181	0.0329721	1965.05	854.267	2469.1	1862.43	1563.61	648.56	764.891	1149.35	3453.33	2156	1972.67	725.333	641	680.667	middle
121	gga-mir-216c-p3	TCACATTTGCCTGCAGAGATTT	up	3.95204	1.9826	0.0336782	3.70437	14.6398	7.14991	0	3.9632	19.6714	10.7395	13.5085	10	0	5	22	9	8	middle
122	gga-miR-1552-5p_R+1_1ss10GA	TTAGTGCGCAGTAAGCTAGGGTGT	down	0.714045	-0.485913	0.0338732	831.308	593.591	834.394	833.6	825.931	671.51	594.252	515.012	1167	965	1042	751	498	305	middle
123	hsa-miR-4454_L+1_1ss3GA	CGAATCCGAGTCACGGCACCA	up	2.16721	1.11584	0.0338785	95.6816	207.362	61.4892	130.439	95.1168	258.411	165.269	198.406	86	151	120	289	138.5	117.5	middle
124	gga-let-7k-5p	TGAGGTAGTAGATTGAATAGTT	up	1.62815	0.703236	0.0338798	1350.62	2199.02	1456.22	1226.99	1368.65	2247.19	2497.17	1852.69	2036.7	1420.4	1726.7	2513.2	2092.7	1097.2	middle
125	cli-miR-1451-3p_R-2	AGTAACTTGCTCCTGTGAGA	down	0.497342	-1.00769	0.0343254	76.1932	37.8941	61.4892	84.6557	82.4345	36.6603	38.1849	38.837	86	98	104	41	32	23	middle
126	gga-miR-30e-5p_R+5	TGTAAACATCCTTGACTGGAAGCT	down	0.662708	-0.593554	0.0344039	147271	97597.5	127661	167175	146976	105651	89388.4	97753.6	178549	193527	185426	118157	74910	57891.5	high
127	cli-miR-214-5p	TGCCTGTCTACACTTGCTGTGC	up	2.37219	1.24622	0.0345263	41.7492	99.0371	39.3245	42.3279	43.5952	120.711	83.5294	92.8711	55	49	55	135	70	55	middle
128	gga-miR-365-2-5p_L-1R+1	AGGGACTTTCAGGGGCAGCTGTG	down	0.231986	-2.10789	0.0346036	56.6918	13.1517	73.6441	54.4215	42.0099	14.3065	16.7059	8.44282	103	63	53	16	14	5	middle
129	abu-miR-19c_1ss22CG	TGTGCAAATCCATGCAAAGCTGT	up	inf	inf	0.0362596	0	9.80345	0	0	0	11.624	5.96638	11.82	0	0	0	13	5	7	middle
130	gga-miR-181b-1-3p_L+1R-1	CTCACTGAACAATGAATGCAA	down	0.157817	-2.66368	0.0364297	22.6631	3.57662	20.7347	15.549	31.7056	10.7299	0	0	29	18	40	12	0	0	middle
131	gga-miR-456-3p_1ss22AT	CAGGCTGGTTAGATGGTTGTCT	down	0.305479	-1.71086	0.0371183	1385.34	423.193	1740.29	1084.11	1331.63	408.629	423.613	437.338	2434	1255	1680	457	355	259	middle
132	aca-miR-27a-3p	TTCACAGTGGCTAAGTTCCGC	up	1.50139	0.5863	0.037968	2687.3	4034.69	2284.28	2882.9	2894.72	4673.15	3928.27	3502.65	3194.83	3337.33	3652	5226.33	3292	2074.33	middle
133	cgr-miR-27a-3p	TTCACAGTGGCTAAGTTCCGC	up	1.50139	0.5863	0.037968	2687.3	4034.69	2284.28	2882.9	2894.72	4673.15	3928.27	3502.65	3194.83	3337.33	3652	5226.33	3292	2074.33	middle
134	cli-miR-2970-5p	GACAGTCAGCAGTTGGTCTGGT	down	0.599411	-0.738382	0.0383771	2540.55	1522.83	2866.4	2041.24	2714	1381.47	1414.03	1772.99	4009	2363	3424	1545	1185	1050	middle
135	ami-miR-429-3p_R+4	TAATACTGTCTGGTAATGCCGTTT	down	0.204223	-2.29178	0.038573	14.5944	2.98051	10.7249	16.4128	16.6454	8.94154	0	0	15	19	21	10	0	0	middle
136	cli-miR-2954-5p	TGCTGAGAGGGCTTGGGGAGAGGA	down	0.246213	-2.02202	0.0389834	901.654	221.998	1178.3	760.174	766.483	226.221	221.95	217.825	1648	880	967	253	186	129	middle
137	aca-miR-129a-3p_L-2R+1_1ss22TC	AAGCCCTTACCCCAAAAAGCAT	down	0.388438	-1.36424	0.0395568	67.6648	26.2836	84.3689	54.4215	64.2038	29.06	24.4622	25.3285	118	63	81	32.5	20.5	15	middle
138	efu-miR-9226_L-2R-1_1ss4AG	AGGTCCCTGTTCGGGCGCC	up	15.8445	3.98591	0.0396392	5.82566	92.305	3.57495	5.183	8.71904	95.6745	59.6638	121.577	5	6	11	107	50	72	middle
139	gga-miR-181a-3p	ACCATCGACCGTTGATTGTACC	down	0.703131	-0.508135	0.0415387	294.923	207.369	337.833	274.267	272.668	220.856	192.714	208.538	472.5	317.5	344	247	161.5	123.5	middle
140	bta-miR-30f_2ss9CT24TG	TGTAAACATCCTACACTCTCAGCG	up	1.3905	0.475606	0.0418719	59.6732	82.9757	57.9143	60.4684	60.6369	92.9921	79.9496	75.9854	81	70	76.5	104	67	45	middle
141	hsa-miR-23a-3p_L-1R-1	TCACATTGCCAGGGATTTC	up	7.18286	2.84456	0.0418953	0.924746	6.64232	0	0	2.77424	4.47077	9.54622	5.90998	0	0	3.5	5	8	3.5	low
142	gga-let-7a-3p	CTATACAATCTACTGTCTTTCC	up	1.4362	0.522254	0.0421232	18.2583	26.2226	14.2998	21.4519	19.0234	24.7383	24.6611	29.2685	20	24.8333	24	27.6667	20.6667	17.3333	middle
143	gga-miR-148b-3p_R-3	TCAGTGCATCACAGAACTT	up	1.87741	0.90874	0.0429048	7.71022	14.4752	8.22239	7.77451	7.13376	11.624	14.916	16.8856	11.5	9	9	13	12.5	10	middle
144	hsa-miR-497-5p	CAGCAGCACACTGTGGTTTGT	up	3.04511	1.60649	0.0429101	3.49192	10.6333	5.71993	0	4.75584	9.8357	11.9328	10.1314	8	0	6	11	10	6	middle
145	bta-miR-423-5p	TGAGGGGCAGAGAGCGAGACTTT	up	1.48331	0.568823	0.0434546	19.0715	28.2889	16.0873	18.1405	22.9866	23.6951	31.6218	29.5499	22.5	21	29	26.5	26.5	17.5	middle
146	oni-miR-218a_R+1	TTGTGCTTGATCTAACCATGTGA	up	3.38521	1.75924	0.0436053	8.95902	30.3281	8.57989	5.61492	12.6822	21.4597	39.9748	29.5499	12	6.5	16	24	33.5	17.5	middle
147	gga-miR-1a-3p_R+1	TGGAATGTAAAGAAGTATGTAT	up	1.59982	0.677908	0.0446723	857.293	1371.51	1023.51	701.433	846.936	1575.05	1434.32	1105.17	1431.5	812	1068.5	1761.5	1202	654.5	middle
148	gga-miR-301a-3p_R-2	CAGTGCAATAATATTGTCAAAGC	down	0.477311	-1.067	0.0449395	130.884	62.4726	102.244	128.711	161.698	92.9921	57.2773	37.1484	143	149	204	104	48	22	middle
149	gga-miR-490-3p_R+1	CAACCTGGAGGACTCCATGCTGT	down	0.335415	-1.57598	0.0454224	27.8568	9.34359	27.1697	20.732	35.6688	12.5182	15.5126	0	38	24	45	14	13	0	middle
150	oni-miR-30a_R+1	TGTAAACATCCTTGACTGGAAGCTA	down	0.493564	-1.01869	0.0458272	301.357	148.739	239.164	335.168	329.738	209.679	166.462	70.0754	334.5	388	416	234.5	139.5	41.5	middle
151	gga-miR-32-5p	TATTGCACATTACTAAGTTGC	up	2.56519	1.35907	0.0458368	305.832	784.516	237.377	327.393	352.725	983.57	576.353	793.626	332	379	445	1100	483	470	middle
152	mmu-miR-3968_L-2_1ss14AT	AATCCCACTCCTGACACCA	up	2.22404	1.15318	0.0463853	13.716	30.505	6.07742	21.5958	13.4749	35.3191	23.2689	32.927	8.5	25	17	39.5	19.5	19.5	middle
153	gga-miR-214_R+1	ACAGCAGGCACAGACAGGCAGT	up	1.7378	0.797258	0.0464753	2317.48	4027.31	2561.1	1819.23	2572.12	4238.29	4706.28	3137.35	3582	2106	3245	4740	3944	1858	middle
154	gga-let-7l-3p_R+1	CGATGCAGCCGACTACTTTCCT	down	0.355526	-1.49197	0.0477695	20.3974	7.2518	22.8797	22.4597	15.8528	11.624	0	10.1314	32	26	20	13	0	6	middle
155	cli-miR-1467-5p	TCTCAGCTACGTCGGTGTAAATC	down	0.121124	-3.04544	0.0480566	23.2346	2.81427	32.1746	12.9575	24.5718	0	0	8.44282	45	15	31	0	0	5	middle
156	gga-miR-29b-3p	TAGCACCATTTGAAATCAGTGTT	up	3.93668	1.97698	0.0488391	131.547	517.858	99.7412	106.252	188.648	706.829	465.975	380.771	139.5	123	238	790.5	390.5	225.5	middle
157	PC-3p-3754_341	GCGACCCATGCTTGGTTTCC	up	4.43034	2.14742	0.0488852	18.5963	82.3881	24.6672	7.34259	23.7792	53.2022	110.378	83.584	34.5	8.5	30	59.5	92.5	49.5	middle
158	mmu-miR-3968_1ss14AT	CGAATCCCACTCCTGACACCA	up	2.06833	1.04847	0.0495545	29.1607	60.3141	22.8797	33.6895	30.9129	57.2259	47.7311	75.9854	32	39	39	64	40	45	middle
Following miRNAs do not show significant difference (p-value<0.05).
159	bta-miR-320a	AAAAGCTGGGTTGAGAGGGCGA	up	1.3075	0.386809	0.0513097	52.0103	68.0034	55.7693	43.1917	57.0701	61.6967	68.0168	74.2969	78	50	72	69	57	44	middle
160	gga-miR-148a-5p_1ss18AC	AAAGTTCTGTGACACTCCGACT	down	0.21418	-2.22311	0.0514839	445.717	95.4635	591.297	451.785	294.069	67.9557	100.235	118.2	827	523	371	76	84	70	middle
161	PC-5p-31515_16	CGAGGGATGCCCGTAGAGAAGC	down	-inf	-inf	0.0520995	7.57163	0	6.43492	5.183	11.097	0	0	0	9	6	14	0	0	0	middle
162	gga-let-7d_R+1_1ss10GA	AGAGGTAGTAGGTTGCATAGTT	down	0.853185	-0.22907	0.0524061	1926.25	1643.45	1863.41	1858.45	2056.9	1598.75	1796.36	1535.24	2606.2	2151.4	2595	1788	1505.4	909.2	middle
163	gga-miR-145-3p	ATTCCTGGAAATACTGTTCTT	up	3.2842	1.71554	0.0537598	688.978	2262.74	727.146	637.509	702.279	2420.48	2832.84	1534.91	1017	738	886	2707	2374	909	middle
164	bta-miR-2478_L-2	ATCCCACTTCTGACACCA	down	0.748303	-0.418306	0.0541395	1132.09	847.147	1140.77	1246.08	1009.43	859.729	704.033	977.679	1595.5	1442.5	1273.5	961.5	590	579	middle
165	pma-miR-20a-5p	CAAAGTGCTTATAGTGCAGGTAG	down	0.225691	-2.14758	0.0541411	12.5459	2.83149	14.2998	9.07026	14.2675	8.49447	0	0	20	10.5	18	9.5	0	0	middle
166	oni-miR-106_2ss1TC12CT	CAAAGTGCTTATAGTGCAGGTAG	down	0.225691	-2.14758	0.0541411	12.5459	2.83149	14.2998	9.07026	14.2675	8.49447	0	0	20	10.5	18	9.5	0	0	middle
167	gga-miR-200b-5p_L+2	CATCTTACTGGGCAGCATTGGA	down	0.538341	-0.893408	0.0545789	70.5798	37.996	89.3739	61.3322	61.0333	41.1311	44.1512	28.7056	125	71	77	46	37	17	middle
168	oni-miR-10926	ATCCCAGCGGTGCCTCCA	up	2.23264	1.15875	0.0548014	322.2	719.356	303.156	355.9	307.544	817.257	518.479	822.331	424	412	388	914	434.5	487	middle
169	cpi-miR-92b-3p	TATTGCACTCGTCCCGGCCTCC	down	0.5238	-0.932912	0.0548961	676.172	354.179	819.38	504.479	704.657	349.614	483.277	229.645	1146	584	889	391	405	136	middle
170	gga-miR-107-3p_R-1	AGCAGCATTGTACAGGGCTATC	down	0.650319	-0.620782	0.055962	11990.5	7797.64	11755.6	11808.9	12406.9	6090.38	7498.15	9804.37	16441.7	13670.3	15652.7	6811.33	6283.67	5806.33	middle
171	gga-miR-130a-5p	GCCCTTTTTCTGTTGTACTACT	down	0.427807	-1.22497	0.0566075	45.1398	19.3111	37.1795	47.5109	50.7289	33.9779	15.5126	8.44282	52	55	64	38	13	5	middle
172	cli-miR-92-2-5p_L-2R+1	GTGGGGATTTGTTGCATTACTT	down	-inf	-inf	0.0568507	25.384	0	35.0346	27.6427	13.4749	0	0	0	49	32	17	0	0	0	middle
173	gga-miR-184-3p	TGGACGGAGAACTGATAAGGGT	down	0.419376	-1.25368	0.0568518	6439.18	2700.44	7037.66	7986.14	4293.73	1357.33	2770.79	3973.19	9843	9245	5417	1518	2322	2353	middle
174	gga-miR-101-3p_R-1	GTACAGTACTGTGATAACTGA	up	1.74833	0.805978	0.0569653	27679.6	48393	28391.6	27108.4	27538.7	58765.2	42496.8	43917	39709	31381.5	34743	65721.5	35613.5	26008.5	high
175	gga-miR-15b-5p_R-1	TAGCAGCACATCATGGTTTGC	down	0.740261	-0.433894	0.0569779	319.327	236.385	311.736	296.295	349.95	285.682	212.403	211.071	436	343	441.5	319.5	178	125	middle
176	gga-miR-126-5p	CATTATTACTTTTGGTACGCG	up	1.65356	0.725574	0.0571908	9109.57	15063.2	7395.15	9255.12	10678.4	18274.7	14716.7	12198.2	10343	10714	13472	20438	12333	7224	high
177	gga-miR-16-5p	TAGCAGCACGTAAATATTGGTG	down	0.742901	-0.428759	0.0576937	3556.65	2642.24	3075.53	3587.5	4006.93	2903.47	2550.63	2472.62	4301.5	4153	5055.17	3247.17	2137.5	1464.33	middle
178	gga-miR-29b-2-5p_L-2	CTGGTTTCACATGGTGGCTTAGA	up	6.11047	2.61128	0.0581523	4.0711	24.8763	3.57495	8.63834	0	13.4123	27.4454	33.7713	5	10	0	15	23	20	middle
179	gga-miR-205a_R+1	TCCTTCATTCCACCGGAGTCTGT	down	0.144109	-2.79477	0.0590349	13.8006	1.98879	12.1548	8.63834	20.6086	0	5.96638	0	17	10	26	0	5	0	middle
180	gga-miR-454-3p_R+2	TAGTGCAATATTGCTTATAGGGTCT	down	0.468478	-1.09395	0.0592937	6962.45	3261.76	5031.39	8136.45	7719.52	3535.49	3257.65	2992.14	7037	9419	9739	3954	2730	1772	middle
181	PC-3p-13925_56	TACAGCAGATACCATGAAATCA	down	-inf	-inf	0.060133	12.1539	0	7.8649	10.366	18.2307	0	0	0	11	12	23	0	0	0	middle
182	gga-miR-194_R+1	TGTAACAGCAACTCCATGTGGAC	down	0.387052	-1.3694	0.0605313	205.616	79.5842	274.556	200.409	141.883	64.3791	47.7311	126.642	384	232	179	72	40	75	middle
183	hsa-miR-425-5p_R+3_1ss20TC	AATGACACGATCACTCCCGCTGAGCA	down	0.616501	-0.697825	0.0606015	57.8144	35.6426	58.6293	46.647	68.167	36.6603	38.1849	32.0827	82	54	86	41	32	19	middle
184	gga-miR-142-5p_L-2R+1	CATAAAGTAGAAAGCACTACT	up	1.82703	0.869504	0.0630306	2225.59	4066.23	3101.63	2042.97	1532.17	3563.21	3481.98	5153.5	4338	2365	1933	3985	2918	3052	middle
185	cgr-miR-1260_L+1	AATCCCACCGCTGCCACCA	up	2.98793	1.57915	0.0654958	9.08954	27.1589	8.57989	10.366	8.32272	34.872	17.8992	28.7056	12	12	10.5	39	15	17	middle
186	tgu-miR-144-3p_R+2	TACAGTATAGATGATGTACTCT	down	0.589541	-0.762336	0.0655437	291.834	172.048	338.906	307.525	229.073	165.866	177.202	173.078	474	356	289	185.5	148.5	102.5	middle
187	gga-miR-20a-3p_L-5	ACTGCATTATAAGCACTTAAAGT	down	0.235263	-2.08765	0.0660432	10.1351	2.38441	7.8649	13.8213	8.71904	7.15324	0	0	11	16	11	8	0	0	middle
188	aca-miR-129a-5p	CTTTTTGCGGTCTGGGCTTGC	down	0.252705	-1.98447	0.0664685	103.412	26.1329	146.216	90.7026	73.3192	21.4597	21.479	35.4599	204.5	105	92.5	24	18	21	middle
189	bta-miR-423-3p_L-1	AGCTCGGTCTGAGGCCCCTCAGT	up	1.41845	0.504316	0.0669387	16.2309	23.0227	13.9423	17.7086	17.0418	22.8009	26.8487	19.4185	19.5	20.5	21.5	25.5	22.5	11.5	middle
190	hsa-miR-23a-3p_L+1R-2	AATCACATTGCCAGGGATTT	up	3.99173	1.99701	0.0675815	3.33181	13.2997	2.14497	3.88725	3.9632	18.3302	13.126	8.44282	3	4.5	5	20.5	11	5	middle
191	gga-miR-126-3p_R-2	TCGTACCGTGAGTAATAATGC	up	1.40031	0.485743	0.0689475	47879.3	67045.7	46006.1	45489.5	52142.2	76291	68731.6	56114.4	64345	52660	65783	85322	57599	33232	high
192	hsa-miR-31-5p_R+1	AGGCAAGATGCTGGCATAGCTG	down	0.201398	-2.31188	0.0691167	10.3594	2.08636	14.2998	11.2298	5.54848	6.25908	0	0	20	13	7	7	0	0	middle
193	gga-miR-30c-2-3p_L+1	CTGGGAGAAGGCTGTTTACTCT	up	1.25482	0.327476	0.0693697	569.036	714.036	508.359	657.378	541.373	715.324	744.605	682.18	711	761	683	800	624	404	middle
194	cli-miR-1788-5p_R+1	GGCTTGTTTTCCGTTGCCTGCGT	down	-inf	-inf	0.0709812	11.1984	0	5.71993	11.2298	16.6454	0	0	0	8	13	21	0	0	0	middle
195	gga-miR-1416-5p_R+1	TCCTTAACTCATGCCGCTGTGC	up	7.87886	2.97799	0.0725582	10.1491	79.9632	12.1548	10.366	7.9264	116.24	76.3697	47.2798	17	12	10	130	64	28	middle
196	PC-5p-1797_999	GCCTCACCTGGAGCACCA	up	3.66747	1.87478	0.073057	37.0797	135.989	32.1746	55.2854	23.7792	177.937	76.3697	153.659	45	64	30	199	64	91	middle
197	gga-miR-460a-3p	CACAGCGCATACAATGTGGATT	down	0.855405	-0.22532	0.0736018	547.274	468.141	504.784	543.352	593.687	505.197	453.445	445.781	706	629	749	565	380	264	middle
198	gga-miR-26a-2-5p	TTCAAGTAATCCAGGATAGGCT	up	1.24611	0.317427	0.0736677	214855	267733	181198	238107	225261	261552	283642	258004	253427	275640	284191	292513	237700	152795	high
199	gga-miR-145-5p_R-1	GTCCAGTTTTCCCAGGAATCCCT	up	4.68139	2.22694	0.0753982	4511.57	21120.4	4718.94	3789.64	5026.13	21872.8	29151.8	12336.7	6600	4387	6341	24462	24430	7306	high
200	cli-miR-148b-3p	TCAGTGCATCACAGAACTTGGT	down	0.765679	-0.385188	0.0754762	17900.5	13706	18043.2	20108.3	15550	13261.7	13353.4	14503.1	25235.5	23278	19618	14831.5	11190.5	8589	high
201	oni-miR-21_1ss22GA	TAGCTTATCAGACTGGTGTTGAC	up	1.70522	0.76996	0.0782434	31.6841	54.0284	42.8995	17.2767	34.8761	52.7551	62.0504	47.2798	60	20	44	59	52	28	middle
202	gga-miR-24-3p_R-3	TGGCTCAGTTCAGCAGGAA	up	1.72407	0.785821	0.0786689	38.2302	65.9118	35.7495	34.5534	44.3878	79.5797	48.9244	69.2312	50	40	56	89	41	41	middle
203	gga-miR-129-1-3p_R-2	AAGCCCTTACCCCAAAAAGC	down	0.11922	-3.06831	0.0791754	12.5001	1.49026	12.1548	19.0043	6.34112	4.47077	0	0	17	22	8	5	0	0	middle
204	ssa-miR-125a-5p_R+2	TCCCTGAGACCCTAACTTGTGAAT	up	1.42263	0.50856	0.0809373	207.416	295.076	257.397	195.226	169.625	240.528	322.185	322.516	360	226	214	269	270	191	middle
205	ami-miR-222b-3p_R+1	AGCTACATCTGATTACTGGGTCACT	down	0.31088	-1.68557	0.0822939	79.1952	24.6202	112.254	49.2385	76.0934	4.47077	52.5042	16.8856	157	57	96	5	44	10	middle
206	PC-5p-698_4054	GAAACCAAGCGTCGGTGGAGCCT	up	2.21937	1.15015	0.0838382	232.218	515.377	350.346	148.148	198.16	337.543	678.378	530.209	490	171.5	250	377.5	568.5	314	middle
207	oni-miR-7550_1ss1AT	TTCCGGCTCGAAGGACCA	up	1.6016	0.679512	0.0839576	476.435	763.058	436.502	553.286	439.519	716.218	622.294	950.662	610.5	640.5	554.5	801	521.5	563	middle
208	gmo-miR-11202-5p_1ss7TC	TTCCGGCTCGAAGGACCA	up	1.6016	0.679512	0.0839576	476.435	763.058	436.502	553.286	439.519	716.218	622.294	950.662	610.5	640.5	554.5	801	521.5	563	middle
209	gmo-miR-122-5p_R+4	TGGAGTGTGACAATGGTGTTTGTTAT	up	1.57483	0.655195	0.0856391	420.447	662.133	424.705	389.589	447.049	505.197	731.479	749.723	594	451	564	565	613	444	middle
210	cli-miR-2970-3p_L-1R+1	AGATCACCTCTTGGCTGTGGGT	down	0.221787	-2.17275	0.0874809	126.061	27.9588	188.758	86.3834	103.043	33.0837	32.2185	18.5742	264	100	130	37	27	11	middle
211	PC-3p-13731_57	TCGTCGGTCTCAGTGCTGTCTAT	down	0.239358	-2.06276	0.0886426	21.5804	5.16544	11.4399	21.5958	31.7056	5.36493	0	10.1314	16	25	40	6	0	6	middle
212	hsa-miR-7977_1ss6AG	TTCCCGGCCAACGCACCA	up	2.49836	1.32098	0.0895075	379.098	947.124	381.805	328.257	427.233	1101.6	576.353	1163.42	534	380	539	1232	483	689	middle
213	gga-miR-499-5p_R-2	TTAAGACTTGTAGTGATGTTT	down	0.249485	-2.00298	0.0898591	187.174	46.6971	96.5238	208.184	256.815	49.1785	25.0588	65.854	135	241	324	55	21	39	middle
214	hsa-mir-4454-p5_1ss3GA	CGAATCCGAGTCACGGCACC	up	32.1123	5.00505	0.0907186	0.719862	23.1164	0	2.15958	0	19.6714	12.5294	37.1484	0	2.5	0	22	10.5	22	middle
215	mmu-miR-199a-3p_R+1	ACAGTAGTCTGCACATTGGTTAT	up	1.509	0.593594	0.0907272	3038.9	4585.7	2902.86	2850.65	3363.17	4561.98	5522.49	3672.63	4060	3300	4243	5102	4628	2175	middle
216	PC-5p-3285_416	AGAGCCGCCGGGCCCGGA	up	2.07002	1.04965	0.0912779	40.3515	83.5287	50.0494	44.0555	26.9497	87.6271	54.8907	108.068	70	51	34	98	46	64	middle
217	aca-miR-23a-3p_R+2	ATCACATTGCCAGGGATTTCCAT	up	1.67115	0.740838	0.0915183	5364.42	8964.73	4930.58	4740.72	6421.97	10893.5	9471.04	6529.68	6896	5488	8102	12183	7937	3867	middle
218	gga-miR-99a-3p_R+2	CAAGCTCGCTTCTATGGGTCTGT	up	1.93878	0.955148	0.0934851	27.6627	53.6318	46.4744	19.8682	16.6454	55.4376	63.2437	42.2141	65	23	21	62	53	25	middle
219	gga-miR-1559-3p_L-2R+2	TTACATGTATGCATCGAGCAGA	down	0.209208	-2.25699	0.0951829	9.5063	1.98879	10.7249	4.31917	13.4749	0	5.96638	0	15	5	17	0	5	0	middle
220	dre-miR-103_R-2_1ss20AT	AGCAGCATTGTACAGGGCTTT	up	1.62729	0.702472	0.095347	47.0195	76.5144	47.9044	53.1258	40.0283	59.9083	73.3865	96.2482	67	61.5	50.5	67	61.5	57	middle
221	gga-miR-101-2-5p_R-1	TCAGTTATCACAGTGCTGATGC	up	2.81379	1.49252	0.0978848	42.6594	120.035	30.7446	44.9194	52.3142	174.36	89.4958	96.2482	43	52	66	195	75	57	middle
222	dre-miR-107b_R-1	AGCAGCATTGTACAGGGCTT	up	3.89733	1.96249	0.0980893	4.87775	19.0102	2.85996	8.20642	3.56688	16.9889	11.3361	28.7056	4	9.5	4.5	19	9.5	17	middle
223	hsa-miR-106a-5p_1ss12CT	AAAAGTGCTTATAGTGCAGGTAG	down	0.267893	-1.90027	0.0984684	6.67545	1.78831	9.29488	5.183	5.54848	5.36493	0	0	13	6	7	6	0	0	middle
224	pal-miR-9993a-3p	ATCTCGGTGGGACCTCCA	up	1.74368	0.802136	0.0985804	823.307	1435.58	714.276	845.693	909.95	1583.55	1005.93	1717.27	999	979	1148	1771	843	1017	middle
225	aca-miR-193-5p_R+1	TGGGTCTTTGCGGGCGAGATGA	up	1.60955	0.686658	0.0992773	1044.49	1681.16	1167.58	756.719	1209.17	1385.94	1502.93	2154.61	1633	876	1525.5	1550	1259.5	1276	middle
226	gga-miR-17-5p_R-1	CAAAGTGCTTACAGTGCAGGTAG	down	0.814465	-0.296075	0.0998328	5074.98	4133.39	4466.55	5192.07	5566.31	4515.48	4342.93	3541.76	6247	6010.5	7022.5	5050	3639.5	2097.5	middle
227	pal-miR-9995-3p	ATCTCGGTGGAACCTCCA	up	1.80284	0.850274	0.100169	1062.09	1914.78	965.238	1097.07	1123.96	2294.4	1325.73	2124.21	1350	1270	1418	2566	1111	1258	middle
228	dre-mir-726-p3_1ss4AG	GGAGTTCCGCTAGTTCTGA	up	3.6642	1.8735	0.100297	2.62163	9.60618	7.8649	0	0	6.25908	10.7395	11.82	11	0	0	7	9	7	middle
229	gga-miR-30c-1-3p_R+1	TGGGAGAGGATTGTTTACGCCT	down	0.756598	-0.4024	0.103758	3459.32	2617.31	3417.66	3482.98	3477.31	2295.29	2348.37	3208.27	4780	4032	4387	2567	1968	1900	middle
230	gga-miR-146b-5p_R+1	TGAGAACTGAATTCCATAGGCGT	up	1.49158	0.576837	0.103768	26840.5	40034.7	29426.2	22363.8	28731.6	34847	35153.9	50103.1	41156	25889	36248	38972	29460	29672	high
231	hsa-miR-23a-3p_L-3R+1	ACATTGCCAGGGATTTCCA	up	2.31072	1.20834	0.105482	4.5008	10.4001	5.36243	2.5915	5.54848	14.7535	7.15966	9.28711	7.5	3	7	16.5	6	5.5	middle
232	mmu-mir-1983-p5	TAGCGCGCGGTACTTATA	up	14.117	3.81936	0.105605	1.32107	18.6495	0	0	3.9632	6.25908	22.6723	27.017	0	0	5	7	19	16	middle
233	aca-miR-181a_R+3	AACATTCAACGCTGTCGGTGAGTTAT	down	0.121289	-3.04348	0.106	14.7442	1.78831	9.29488	10.366	24.5718	5.36493	0	0	13	12	31	6	0	0	middle
234	hsa-miR-23a-3p_L-2R+1	CACATTGCCAGGGATTTCCA	up	6.27922	2.65059	0.106535	2.02312	12.7036	2.50247	0	3.56688	19.6714	12.5294	5.90998	3.5	0	4.5	22	10.5	3.5	middle
235	cli-miR-551b-5p_L-1_1ss12GA	GAAATCAAGGATGGGTAAGACCT	up	1.57857	0.658614	0.107135	7.61694	12.0238	7.14991	7.77451	7.9264	15.2006	10.7395	10.1314	10	9	10	17	9	6	middle
236	gga-miR-218-5p	TTGTGCTTGATCTAACCATGT	up	2.11649	1.08167	0.107306	87.4663	185.121	105.461	76.8812	80.0566	188.22	246.412	120.732	147.5	89	101	210.5	206.5	71.5	middle
237	mmu-mir-6236-p5_1	AATCAACTAGCCCTGAAAA	up	2.76652	1.46807	0.107851	4.82596	13.3511	9.29488	5.183	0	12.5182	19.0924	8.44282	13	6	0	14	16	5	middle
238	mmu-mir-6236-p5_2	AATGGATGGCGCTGGAGC	up	2.76652	1.46807	0.107851	4.82596	13.3511	9.29488	5.183	0	12.5182	19.0924	8.44282	13	6	0	14	16	5	middle
239	aca-miR-212-5p_R+1	ACCTTGGCTCTAGACTGCTTACT	up	1.19058	0.251667	0.108297	11.9731	14.2549	11.0824	11.2298	13.607	14.3065	15.5126	12.9457	15.5	13	17.1667	16	13	7.66667	middle
240	hsa-miR-212-5p	ACCTTGGCTCTAGACTGCTTACT	up	1.19058	0.251667	0.108297	11.9731	14.2549	11.0824	11.2298	13.607	14.3065	15.5126	12.9457	15.5	13	17.1667	16	13	7.66667	middle
241	gga-miR-1306-3p_R-1	TGGACGTTGGCTCTGGTGGTGA	down	0.554233	-0.851435	0.110009	23.1938	12.8547	27.8846	25.0512	16.6454	9.8357	20.2857	8.44282	39	29	21	11	17	5	middle
242	hsa-let-7e-5p_R+1_1ss9GT	TGAGGTAGTAGGTTGTATAGTTC	up	1.3338	0.415537	0.110104	96.6825	128.955	99.0262	76.8812	114.14	147.535	131.26	108.068	138.5	89	144	165	110	64	middle
243	PC-3p-8013_122	TTCTCTGCGGGCATCCCTGGGT	down	-inf	-inf	0.110739	55.1645	0	92.2338	23.3235	49.9363	0	0	0	129	27	63	0	0	0	middle
244	hsa-miR-1260b_R+1_1ss9AG	ATCCCACCGCTGCCACCATT	up	2.51264	1.3292	0.113065	18.8767	47.4304	27.1697	11.2298	18.2307	31.2954	41.7647	69.2312	38	13	23	35	35	41	middle
245	mmu-miR-6412_R-2_1ss15AT	TCGAAACCATCCTCTGCTAC	up	3.04821	1.60796	0.113648	1.77671	5.4158	0	2.15958	3.17056	2.68246	5.96638	7.59854	0	2.5	4	3	5	4.5	low
246	gga-miR-29b-1-5p_L-2	CTGGTTTCATATGGTGGTTTAGA	down	0.219161	-2.18994	0.114133	22.2092	4.86739	8.57989	31.098	26.9497	4.47077	0	10.1314	12	36	34	5	0	6	middle
247	cli-miR-460b-3p	ACAGCGCATGCAATGTGGACA	down	0.25581	-1.96685	0.114144	26.4333	6.7619	20.7347	18.1405	40.4246	0	20.2857	0	29	21	51	0	17	0	middle
248	PC-5p-19966_32	AGAGTAGGATTTAAAGCTGTATGT	down	-inf	-inf	0.114311	10.9493	0	18.5898	9.50217	4.75584	0	0	0	26	11	6	0	0	0	middle
249	gga-miR-365-1-5p_L-1R+1	AGGGACTTTTGGGGGCAGATGTG	down	0.126166	-2.98661	0.117617	22.3061	2.81427	37.8945	15.549	13.4749	0	0	8.44282	53	18	17	0	0	5	middle
250	gga-miR-1329-5p_R+1_1ss12CG	TACAGTGATCAGGTTACGATGGA	down	0.585399	-0.772507	0.117981	249.774	146.218	215.212	200.409	333.701	109.087	174.218	155.348	301	232	421	122	146	92	middle
251	gga-miR-146b-3p_L+2	TGCCCTATGGATTCAGTTCTGC	up	1.67963	0.748145	0.118381	629.333	1057.05	706.411	526.075	655.513	885.213	887.798	1398.13	988	609	827	990	744	828	middle
252	gga-let-7j-5p_1ss12GA	TGAGGTAGTAGATTGTATAGTT	up	1.1048	0.143779	0.119208	82591.7	91247	78574.5	85464.8	83736	89490.9	98071.4	86178.6	109896	98936.6	105642	100084	82186.6	51036.6	high
253	gga-let-7f-5p	TGAGGTAGTAGATTGTATAGTT	up	1.1048	0.143779	0.119208	82591.7	91247	78574.5	85464.8	83736	89490.9	98071.4	86178.6	109896	98936.6	105642	100084	82186.6	51036.6	high
254	gga-miR-143-3p_1ss22GT	TGAGATGAAGCACTGTAGCTCT	up	3.08991	1.62756	0.119771	119626	369634	132181	108510	118187	387915	525424	195563	184871	125615	149106	433835	440320	115816	high
255	gga-miR-23b-3p_R+1	ATCACATTGCCAGGGATTACCA	down	0.600639	-0.73543	0.120247	8553.73	5137.7	6783.12	7652.7	11225.4	7056.67	4776.69	3579.76	9487	8859	14162	7892	4003	2120	middle
256	aca-miR-139-5p_R-1	TCTACAGTGCATGTGTCTCCAGT	down	0.817088	-0.291437	0.120686	2949.06	2409.64	2762.01	3011.33	3073.86	2534.03	2715.9	1979	3863	3486	3878	2834	2276	1172	middle
257	gga-miR-199-3p_L-1R+2	ACAGTAGTCTGCACATTGGTT	up	1.27919	0.355227	0.124459	24241.4	31009.3	24525.3	23940.7	24258.3	31658.9	35236.9	26132.2	34301.5	27714.5	30604.5	35406.5	29529.5	15476	high
258	gga-miR-15c-5p_R-1	TAGCAGCACATCATGGTTTGT	down	0.68694	-0.541744	0.124605	625.164	429.45	557.335	543.352	774.805	541.41	437.933	309.007	779.5	629	977.5	605.5	367	183	middle
259	gga-miR-96-5p_L+1	TTTGGCACTAGCACATTTTTGCT	up	1.57047	0.651195	0.12462	62.3882	97.9788	32.8896	73.4259	80.8492	89.4154	93.0756	111.445	46	85	102	100	78	66	middle
260	oni-miR-10c_L-1R+3_1ss16GA	ACCCTGTAGATCCGAATTTGTGTT	up	1.2462	0.317538	0.126432	22.1951	27.6596	24.3097	22.4597	19.816	23.248	31.0252	28.7056	34	26	25	26	26	17	middle
261	xla-miR-146b-5p_R+1_1ss23GT	TGAGAACTGAATTCCATGGACTTT	up	1.2385	0.30859	0.12696	418.638	518.482	455.449	460.423	340.042	485.526	585.302	484.618	637	533	429	543	490.5	287	middle
262	gga-miR-223_R+1	TGTCAGTTTGTCAAATACCCCA	up	1.45843	0.544414	0.128025	1848.25	2695.55	2215.04	1238.74	2090.98	3332.51	2390.13	2363.99	3098	1434	2638	3727	2003	1400	middle
263	gga-miR-153-3p_R+4	TTGCATAGTCACAAAAGTGATCGT	down	0.760347	-0.39527	0.12984	118.794	90.3249	133.703	124.392	98.2873	79.5797	79.9496	111.445	187	144	124	89	67	66	middle
264	mmu-miR-155-5p_R+1	TTAATGCTAATTGTGATAGGGGTT	up	1.42941	0.515424	0.130282	116.785	166.934	123.693	105.388	121.274	154.689	138.42	207.693	173	122	153	173	116	123	middle
265	gga-miR-215-5p_R+1	ATGACCTATGAATTGACAGACT	down	0.484844	-1.04441	0.133656	283.529	137.467	377.515	277.291	195.782	99.2511	63.2437	249.908	528	321	247	111	53	148	middle
266	gga-miR-146a-5p_R+1	TGAGAACTGAATTCCATGGGTTG	down	0.796031	-0.329103	0.133916	3000.31	2388.34	3373.33	2873.98	2753.63	2110.65	2901.45	2152.92	4718	3327	3474	2360.5	2431.5	1275	middle
267	dre-miR-187_R+3	TCGTGTCTTGTGTTGCAGCCAGT	up	26.082	4.70498	0.134262	2.11371	55.1298	0	0	6.34112	72.4265	81.1428	11.82	0	0	8	81	68	7	middle
268	gga-miR-133a-3p_L+1	TTTGGTCCCCTTCAACCAGCTGT	up	2.59823	1.37753	0.135083	170.858	443.927	221.29	120.073	171.21	579.412	538.765	213.603	309.5	139	216	648	451.5	126.5	middle
269	tgu-miR-144-5p	GGATATCATCGTATACTGTAAGT	down	0.507393	-0.978825	0.141473	418.711	212.451	593.085	355.9	307.148	212.809	236.269	188.275	829.5	412	387.5	238	198	111.5	middle
270	mmu-let-7j_1ss8TG	TGAGGTAGTAGTTTGTGCTGTTAT	up	1.57465	0.655029	0.142061	416.216	655.394	437.574	444.874	366.2	448.866	782.79	734.526	612	515	462	502	656	435	middle
271	efu-miR-9226_L-1R-1	CAAGTCCCTGTTCGGGCGCC	up	19.2282	4.26515	0.142121	0.660533	12.7009	0	0	1.9816	22.3539	4.77311	10.9757	0	0	2.5	25	4	6.5	middle
272	ssc-mir-4335-p5_1ss2CG	CGAGCCCCACGTTGGGCGCCA	up	11.006	3.46021	0.143167	0.595826	6.55763	1.78748	0	0	11.624	2.98319	5.06569	2.5	0	0	13	2.5	3	middle
273	gga-miR-301b-5p	GCTCTGACTTTATTGCACTACT	down	0.456444	-1.13149	0.143584	43.548	19.8772	39.3245	50.1024	41.2173	35.7662	23.8655	0	55	58	52	40	20	0	middle
274	gga-miR-140-3p_L+1	ACCACAGGGTAGAACCACGGAC	down	0.8736	-0.194955	0.150349	32843.1	28691.7	35909.7	33077.1	29542.5	26559.1	31229.3	28286.8	50224	38291	37271	29703	26171	16752	high
275	gga-miR-99a-5p_R-1	AACCCGTAGATCCGATCTTGT	up	1.85826	0.893955	0.150476	11919.1	22148.9	14458.9	12126.5	9172.03	23168	29691.7	13587	20222.5	14038	11571.5	25910.5	24882.5	8046.5	high
276	ami-miR-132-3p	TAACAGTCTACAGCCATGGTCG	up	1.74683	0.804741	0.151675	51.444	89.864	73.6441	17.2767	63.4112	96.5687	83.5294	89.4939	103	20	80	108	70	53	middle
277	cli-miR-7a-3p_1ss10GA	CAACAAATCACAGTCTGCCATA	up	1.20467	0.268638	0.15258	80.4799	96.9517	66.4942	83.7919	91.1536	92.0979	90.689	108.068	93	97	115	103	76	64	middle
278	PC-5p-374_10256	CCTGCCTGAGCGTCGCTT	up	1.61362	0.690305	0.159048	844.973	1363.47	1008.85	772.268	753.8	1310.83	967.748	1811.83	1411	894	951	1466	811	1073	middle
279	aca-miR-210-3p_R+1	CTGTGCGTGTGACAGCGGCTAT	down	0.820347	-0.285695	0.160401	244.6	200.657	233.683	217.542	282.576	168.846	212.204	220.921	326.833	251.833	356.5	188.833	177.833	130.833	middle
280	gga-miR-1b-3p_R+1	TGGAATGTTAAGAAGTATGTAT	up	3.95966	1.98538	0.16094	56.4484	223.517	102.244	20.732	46.3694	269.588	331.731	69.2312	143	24	58.5	301.5	278	41	middle
281	aca-miR-33-5p_R-1_1ss20CT	GTGCATTGTAGTTGCATTGT	up	inf	inf	0.161136	0	10.6311	0	0	0	4.47077	7.15966	20.2628	0	0	0	5	6	12	middle
282	tgu-miR-184_R+1	TGGACGGAGAACTGATAAGGGTT	down	0.580479	-0.784684	0.164373	941.87	546.736	926.628	1190.36	708.62	214.597	584.706	840.905	1296	1378	894	240	490	498	middle
283	gga-let-7c-5p	TGAGGTAGTAGGTTGTATGGTT	up	1.57177	0.652393	0.166101	798.698	1255.37	923.852	695.098	777.144	1420.51	1527.16	818.447	1292.12	804.667	980.45	1588.67	1279.8	484.7	middle
284	gga-miR-130a-3p	CAGTGCAATATTAAAAGGGCAT	up	1.20757	0.272104	0.166197	850.7	1027.28	722.856	815.459	1013.79	1085.5	1011.9	984.433	1011	944	1279	1214	848	583	middle
285	hsa-miR-200b-3p_R+1	TAATACTGCCTGGTAATGATGAC	down	0.485696	-1.04187	0.168341	11.2556	5.46678	11.4399	11.2298	11.097	8.04739	8.35294	0	16	13	14	9	7	0	middle
286	rno-miR-122-5p_L+1R+1	CTGGAGTGTGACAATGGTGTTTGT	up	1.341	0.423314	0.169125	1651.76	2215.02	1192.6	1635.24	2127.44	2125.41	2255.29	2264.37	1668	1893	2684	2377	1890	1341	middle
287	gga-miR-33-3p_L+1R+1_1ss8CT	CAATGTTTCTGCAGTGCAGTAT	up	1.87174	0.904379	0.16993	42.9084	80.3134	37.8945	34.5534	56.2774	92.0979	44.1512	104.691	53	40	71	103	37	62	middle
288	cli-miR-181a-2-3p_R+1_1ss16CT	ACCATCGACCGTTGATTGTACCT	down	0.580717	-0.784093	0.171778	48.9153	28.4059	63.2767	46.2151	37.2541	43.8136	30.4286	10.9757	88.5	53.5	47	49	25.5	6.5	middle
289	cli-miR-454-5p	ACCCTATCAATATTGCCTCTGCT	down	0.483084	-1.04965	0.172522	45.0545	21.7651	35.0346	31.9619	68.167	15.2006	29.8319	20.2628	49	37	86	17	25	12	middle
290	gga-miR-10a-5p	TACCCTGTAGATCCGAATTTGT	up	1.58677	0.666095	0.173213	10868.8	17246.3	12645.3	9103.95	10857.2	16155.6	23196.1	12387.3	17686	10539	13697.5	18068	19439	7336	high
291	hsa-miR-4454_L-2	ATCCGAGTCACGGCACCA	up	1.47167	0.557456	0.174709	804.209	1183.53	817.95	1013.28	581.401	1347.94	813.815	1388.84	1144	1173	733.5	1507.5	682	822.5	middle
292	gga-miR-31-5p_R+1	AGGCAAGATGTTGGCATAGCTGT	down	-inf	-inf	0.174814	34.0966	0	65.0642	28.5065	8.71904	0	0	0	91	33	11	0	0	0	middle
293	gga-miR-19b-3p	TGTGCAAATCCATGCAAAACTGA	down	0.826292	-0.275277	0.176414	6757.71	5583.84	6306.93	6929.68	7036.53	6746.69	5200.3	4804.53	8821	8022	8877.33	7545.33	4358	2845.33	middle
294	gga-miR-30b-5p	TGTAAACATCCTACACTCAGCT	up	1.27247	0.347632	0.176556	4993.89	6354.58	3743.33	5180.99	6057.35	7210.76	5927.8	5925.17	5235.5	5997.67	7642	8064.33	4967.67	3509	middle
295	mmu-miR-2137_L-2R-1_1ss16AG	CGGCGGGAGCCCCGGGGA	down	0.0979563	-3.35172	0.177788	60.8539	5.96103	26.4547	114.89	41.2173	17.8831	0	0	37	133	52	20	0	0	middle
296	pma-miR-221	AGCTACATTGTCTGCTGGGTTC	down	0.725868	-0.46222	0.179153	15.2856	11.0954	12.8698	15.549	17.4381	14.3065	7.15966	11.82	18	18	22	16	6	7	middle
297	dre-miR-15b-5p_R+1	TAGCAGCACATCATGGTTTGTAA	down	0.68304	-0.549957	0.179776	42.8761	29.2861	40.7545	37.1449	50.7289	30.4013	40.5714	16.8856	57	43	64	34	34	10	middle
298	hsa-miR-23a-3p_R+1	ATCACATTGCCAGGGATTTCCA	up	1.39886	0.484246	0.179969	19946.9	27902.8	16267.5	19088.6	24484.6	35569.5	26122.6	22016.4	22752	22097.5	30890	39780	21891.5	13038.5	high
299	ssa-miR-29c-3p_L+1R-1	CTAGCACCATTTGAAATCAGTT	up	inf	inf	0.183738	0	2.74837	0	0	0	4.02369	0	4.22141	0	0	0	4.5	0	2.5	low
300	gga-miR-10585-5p_1ss11CA	TGATGAAATCACCCTATGGCCTGT	down	-inf	-inf	0.183769	3.25359	0	5.00494	0	4.75584	0	0	0	7	0	6	0	0	0	low
301	gga-miR-1454_L-1R-4_1ss6AG	TACAGTGATGAGACTTTGG	up	inf	inf	0.183864	0	4.9194	0	0	0	0	7.15966	7.59854	0	0	0	0	6	4.5	low
302	dre-miR-99_R+1	AACCCGTAGATCCGATCTTGTGA	up	1.93925	0.955496	0.184103	3697.26	7169.9	4282.08	3762	3047.7	7065.61	10280.1	4164	5989	4355	3845	7902	8615	2466	middle
303	PC-3p-37723_12	GGACACGGCGCTGGGAGC	down	-inf	-inf	0.184257	3.31295	0	0	5.183	4.75584	0	0	0	0	6	6	0	0	0	low
304	PC-3p-38678_12	TTTCCTGGAGAGTTTTCACATCT	down	-inf	-inf	0.184584	3.01526	0	4.28995	0	4.75584	0	0	0	6	0	6	0	0	0	low
305	PC-3p-26578_21	TGGCTGCAATGCATGTCTCTGT	down	-inf	-inf	0.184584	3.01526	0	4.28995	0	4.75584	0	0	0	6	0	6	0	0	0	middle
306	PC-3p-43839_10	ATTTGCTGCTGAATGAAATGT	down	-inf	-inf	0.184584	2.51272	0	3.57495	0	3.9632	0	0	0	5	0	5	0	0	0	low
307	hsa-miR-4508_L+2R-1	AAGCGGGGCTGGGCGCGC	up	inf	inf	0.185514	0	50.4848	0	0	0	0	70.4033	81.0511	0	0	0	0	59	48	middle
308	hsa-miR-4492_R+1	GGGGCTGGGCGCGCGCCG	up	inf	inf	0.185759	0	17.0284	0	0	0	0	27.4454	23.6399	0	0	0	0	23	14	middle
309	gga-miR-3540_1ss2TC	ACGGTGGAAGAACAAGGCCTGC	up	inf	inf	0.185864	0	6.09284	0	0	0	9.8357	0	8.44282	0	0	0	11	0	5	middle
310	pma-miR-143-3p_1ss22CT	TGAGATGAAGCACTGTAACTCT	up	inf	inf	0.185881	0	7.75255	0	0	0	12.5182	10.7395	0	0	0	0	14	9	0	middle
311	dre-miR-125c-5p_R+2_1ss18CT	TCCCTGAGACCCTAACTTGTGAGT	up	2.48405	1.3127	0.186002	6.60802	16.4147	3.57495	0	16.2491	10.2828	22.0756	16.8856	5	0	20.5	11.5	18.5	10	middle
312	cli-miR-9623-3p_L-1R+1_1ss20TC	TACCTTTAAATCCTGGTCCGGA	down	-inf	-inf	0.187108	6.3153	0	8.57989	10.366	0	0	0	0	12	12	0	0	0	0	middle
313	PC-3p-104433_5	CAAAGCCCCCTCTGCTTGCAGT	down	-inf	-inf	0.187108	2.63137	0	3.57495	4.31917	0	0	0	0	5	5	0	0	0	0	low
314	pma-miR-133a_L+1R-1	TTTGGTCCCCTTCAACCAGCTT	up	inf	inf	0.187266	0	3.62808	0	0	0	4.91785	5.96638	0	0	0	0	5.5	5	0	low
315	gga-miR-20b-3p_L+1R-1	TACTGTAATGTGGGCACTTACA	down	-inf	-inf	0.188203	7.74528	0	12.8698	10.366	0	0	0	0	18	12	0	0	0	0	middle
316	gga-mir-3533-p3_1ss12TC	ATCCGTAAGGACCTGTATGCC	up	inf	inf	0.188765	0	11.7568	0	0	0	4.47077	7.15966	23.6399	0	0	0	5	6	14	middle
317	pbv-miR-193b-3p_R-4_1ss9CT	AACTGGCCTACAAAGTCCC	up	3.57514	1.838	0.189337	9.96682	35.6328	8.57989	8.63834	12.6822	37.5545	11.9328	57.4112	12	10	16	42	10	34	middle
318	pal-miR-9993b-3p	ATCTCGCTGGGGCCTCCA	down	0.706372	-0.501499	0.189858	139.018	98.1984	150.148	141.669	125.237	107.299	57.2773	130.019	210	164	158	120	48	77	middle
319	cgr-miR-200b_R+1	TAATACTGCCTGGTAATGATGACA	down	-inf	-inf	0.190103	1.63974	0	2.14497	0	2.77424	0	0	0	3	0	3.5	0	0	0	low
320	hsa-miR-200b-3p_R+2	TAATACTGCCTGGTAATGATGACA	down	-inf	-inf	0.190103	1.63974	0	2.14497	0	2.77424	0	0	0	3	0	3.5	0	0	0	low
321	chi-miR-16b-5p	TAGCAGCACGTAAATATTGGGG	down	-inf	-inf	0.190669	1.52437	0	0	2.5915	1.9816	0	0	0	0	3	2.5	0	0	0	low
322	mmu-miR-3968_L-3_1ss14AT	ATCCCACTCCTGACACCA	down	0.755826	-0.403874	0.191586	898.801	679.337	1041.38	985.634	669.384	672.851	575.756	789.404	1456.5	1141	844.5	752.5	482.5	467.5	middle
323	mdo-miR-460-3p_1ss21TA	CACAGCGCATACAATGTGGAAA	up	inf	inf	0.191759	0	3.47905	0	0	0	4.47077	5.96638	0	0	0	0	5	5	0	low
324	PC-3p-22504_27	TTGTGGGAAGCAGATGAGAAT	down	-inf	-inf	0.19209	5.02442	0	6.43492	8.63834	0	0	0	0	9	10	0	0	0	0	low
325	hsa-miR-4508_R+1	GCGGGGCTGGGCGCGCGC	up	inf	inf	0.192868	0	24.4131	0	0	0	0	31.0252	42.2141	0	0	0	0	26	25	middle
326	PC-3p-6231_171	TCACTGCACCTCTGGGCTTGGT	down	0.231767	-2.10925	0.193178	47.304	10.9635	85.0839	25.915	30.9129	16.0948	8.35294	8.44282	119	30	39	18	7	5	middle
327	gga-miR-30a-5p_R+2	TGTAAACATCCTCGACTGGAAGCT	up	1.18736	0.247752	0.194814	104721	124341	91709	118246	104206	132435	135812	104775	128266	136886	131468	148112	113814	62049.5	high
328	PC-3p-21150_30	TAAAGTTTTCAAGCTGAGACCT	up	4.73306	2.24277	0.195606	5.40831	25.5978	7.14991	4.31917	4.75584	28.6129	5.96638	42.2141	10	5	6	32	5	25	middle
329	abu-miR-21	TAGCTTATCAGACTGGTGTTGGC	up	1.50562	0.590356	0.196519	20.3263	30.6036	12.8698	25.915	22.1939	28.6129	22.6723	40.5256	18	30	28	32	19	24	middle
330	cja-let-7g-p3_1ss6TC	TTCCTCTTGCCTGATTCCAGGC	down	-inf	-inf	0.196928	2.91932	0	3.57495	5.183	0	0	0	0	5	6	0	0	0	0	low
331	pal-miR-10014-5p_1ss17AT	TGGAGTGTGACAATGGTAA	up	inf	inf	0.198279	0	16.9866	0	0	0	20.5656	0	30.3942	0	0	0	23	0	18	middle
332	tgu-mir-16c-p3_1ss3TG	TTGGGGATTGCCTGTTGCTCT	down	-inf	-inf	0.199527	3.96858	0	7.14991	0	4.75584	0	0	0	10	0	6	0	0	0	low
333	aca-miR-153-5p	TCATTTTTGTGATTTGCAGCT	down	-inf	-inf	0.200223	4.3493	0	7.8649	5.183	0	0	0	0	11	6	0	0	0	0	middle
334	PC-5p-32699_15	TGTGGTGCTTACTTGCTTATTT	up	inf	inf	0.200609	0	5.26843	0	0	0	6.25908	9.54622	0	0	0	0	7	8	0	low
335	gga-miR-1597-5p_L+2R-1	ACATGTTTACAGGGCTCTTCAT	down	-inf	-inf	0.200816	4.3698	0	0	5.183	7.9264	0	0	0	0	6	10	0	0	0	low
336	cli-miR-1662-3p	CCCAAGCAGGCTGATGTCAGGC	down	-inf	-inf	0.202206	4.72894	0	0	8.63834	5.54848	0	0	0	0	10	7	0	0	0	low
337	hsa-miR-4508_L-1R+2	CGGGGCTGGGCGCGCGCC	up	20.0502	4.32554	0.202322	2.01561	40.4134	0	6.04684	0	0	53.6975	67.5426	0	7	0	0	45	40	middle
338	aca-miR-191-5p_R-1	CAACGGAATCCCAAAAGCAGCT	up	1.31912	0.399577	0.202643	37933.8	50039.3	50547.4	31774.4	31479.7	43302.6	58862.6	47952.7	70696.5	36783	39715	48428.5	49328.5	28398.5	high
339	gga-miR-383-5p	AGATCAGAAGGTGATTGTGGCT	down	0.34664	-1.52849	0.203049	9.74248	3.37713	12.1548	5.183	11.8896	0	0	10.1314	17	6	15	0	0	6	middle
340	cgr-miR-1260_L+2R-1	GAATCCCACCGCTGCCACC	up	inf	inf	0.203063	0	2.30129	0	0	0	2.68246	0	4.22141	0	0	0	3	0	2.5	low
341	pal-miR-9226-5p_L-3_1ss4AC	CGTCCCTGTTCGGGCGCCA	up	inf	inf	0.203063	0	2.30129	0	0	0	2.68246	0	4.22141	0	0	0	3	0	2.5	low
342	gga-miR-92-5p	AGGTTGGGATCAGTTGCAATGCT	down	0.202959	-2.30074	0.204204	24.1459	4.90064	14.2998	12.9575	45.1805	6.25908	0	8.44282	20	15	57	7	0	5	middle
343	gga-miR-24-5p	GTGCCTACTGAGCTGATATCAGT	down	0.283135	-1.82044	0.205831	16.8429	4.76882	4.28995	22.4597	23.7792	14.3065	0	0	6	26	30	16	0	0	middle
344	ccr-miR-192_R+1	ATGACCTATGAATTGACAGCCA	up	1.46851	0.554348	0.206754	12.0908	17.7554	8.57989	13.8213	13.8712	22.3539	19.0924	11.82	12	16	17.5	25	16	7	middle
345	cpi-miR-192-5p_R+1	ATGACCTATGAATTGACAGCCA	up	1.46851	0.554348	0.206754	12.0908	17.7554	8.57989	13.8213	13.8712	22.3539	19.0924	11.82	12	16	17.5	25	16	7	middle
346	PC-5p-23031_26	GCGGGGCTGGGCGCGCGCC	up	inf	inf	0.207057	0	12.6531	0	0	0	0	14.3193	23.6399	0	0	0	0	12	14	middle
347	hsa-miR-1260b_L-1_1ss9AG	TCCCACCGCTGCCACCAT	down	-inf	-inf	0.207096	3.81764	0	0	4.31917	7.13376	0	0	0	0	5	9	0	0	0	middle
348	mdo-miR-460-5p_R+2_2	CCTGCATTGTACACACTGTGTGTT	down	-inf	-inf	0.207685	5.0772	0	5.71993	0	9.51168	0	0	0	8	0	12	0	0	0	low
349	mdo-miR-460-5p_R+2_1	CCTGCATTGTACACACTGTGTGAT	down	-inf	-inf	0.207685	5.0772	0	5.71993	0	9.51168	0	0	0	8	0	12	0	0	0	low
350	mmu-miR-199b-5p_R+1_1ss10TC	CCCAGTGTTCAGACTACCTGTTCC	down	0.602645	-0.73062	0.207806	27.9237	16.828	38.6095	19.0043	26.1571	24.1422	17.8992	8.44282	54	22	33	27	15	5	middle
351	gga-miR-26a-3p_R-1	CCTATTCTTGGTTACTTGCACT	down	0.708793	-0.496564	0.212968	44.8152	31.7647	31.4596	57.013	45.9731	29.5071	28.6386	37.1484	44	66	58	33	24	22	middle
352	mmu-miR-5100_L-1_1ss21TC	CGAATCCCAGCGGTGCCTCC	up	inf	inf	0.214834	0	2.78271	0	0	0	5.36493	2.98319	0	0	0	0	6	2.5	0	low
353	cli-let-7d-3p	CTATACAACCTGCTGCCTTTCT	down	0.784742	-0.34971	0.218313	127.148	99.778	155.868	111.435	114.14	96.5687	121.714	81.0511	218	129	144	108	102	48	middle
354	PC-5p-9775_93	AGGGCACTTCACATGGTGTGTGT	up	2.64683	1.40427	0.218456	7.51986	19.9038	7.8649	5.183	9.51168	15.2006	10.7395	33.7713	11	6	12	17	9	20	middle
355	hsa-miR-23a-3p_1ss13GA	ATCACATTGCCAAGGATTTCC	up	inf	inf	0.219587	0	4.30453	0	0	0	4.47077	0	8.44282	0	0	0	5	0	5	low
356	mmu-miR-298-5p_R-3	GGCAGAGGAGGGCTGTTCTT	up	inf	inf	0.219587	0	4.30453	0	0	0	4.47077	0	8.44282	0	0	0	5	0	5	low
357	gga-miR-190a-3p_L+1	ACTATATATCAAACATATTCCT	up	1.24047	0.310885	0.222468	28.1696	34.9435	25.7397	30.2342	28.535	33.9779	28.6386	42.2141	36	35	36	38	24	25	middle
358	mmu-mir-6240-p3_4	TTCTGCCCAGTGCTCTGA	up	8.39499	3.06953	0.223303	1.19165	10.0039	3.57495	0	0	0	13.126	16.8856	5	0	0	0	11	10	middle
359	mmu-mir-6240-p3_3	GATGTGATTTCTGCCCAGT	up	8.39499	3.06953	0.223303	1.19165	10.0039	3.57495	0	0	0	13.126	16.8856	5	0	0	0	11	10	middle
360	mmu-mir-6240-p3_5	TTTCTGCCCAGTGCTCTGAA	up	8.39499	3.06953	0.223303	1.19165	10.0039	3.57495	0	0	0	13.126	16.8856	5	0	0	0	11	10	middle
361	mmu-mir-6240-p3_2	ATTTCTGCCCAGTGCTCTG	up	8.39499	3.06953	0.223303	1.19165	10.0039	3.57495	0	0	0	13.126	16.8856	5	0	0	0	11	10	middle
362	mmu-mir-6240-p3_1	ATTTCTGCCCAGTGCTCT	up	8.39499	3.06953	0.223303	1.19165	10.0039	3.57495	0	0	0	13.126	16.8856	5	0	0	0	11	10	middle
363	efu-mir-9277-p5	TCGTGGCCGAGTGGTTAAG	up	inf	inf	0.223526	0	57.7643	0	0	0	0	58.4706	114.822	0	0	0	0	49	68	middle
364	PC-3p-27656_20	CTAGGATGGATTCTGTGA	up	6.80795	2.76722	0.225287	1.19165	8.11271	3.57495	0	0	12.5182	0	11.82	5	0	0	14	0	7	middle
365	ccr-miR-187_1ss22GT	TCGTGTCTTGTGTTGCAGCCATT	up	inf	inf	0.225496	0	3.57876	0	0	0	3.57662	7.15966	0	0	0	0	4	6	0	low
366	dre-miR-456_R+1_1ss22AC	CAGGCTGGTTAGATGGTTGTCCC	down	-inf	-inf	0.225925	6.06723	0	12.1548	6.04684	0	0	0	0	17	7	0	0	0	0	middle
367	aca-miR-190b	TGATATGTTTGATATTAGGTTG	down	0.747247	-0.420343	0.226087	118.67	88.6759	126.553	120.073	109.384	53.6493	102.622	109.757	177	139	138	60	86	65	middle
368	bta-miR-454_R+1_1ss23TA	TAGTGCAATATTGCTTATAGGGAT	down	0.466969	-1.0986	0.226615	20.4383	9.54407	17.1598	16.4128	27.7424	7.15324	21.479	0	24	19	35	8	18	0	middle
369	PC-5p-5150_219	CGGGCTGGGGCGCGAAGC	up	7.48181	2.90339	0.228318	16.4775	123.281	4.28995	38.0087	7.13376	12.5182	127.681	229.645	6	44	9	14	107	136	middle
370	gga-miR-7475-5p_L-2_1ss3GA	ACCGCCGCCGCGCCCTCC	down	0.174773	-2.51645	0.229051	20.4644	3.57662	4.28995	38.8725	18.2307	10.7299	0	0	6	45	23	12	0	0	middle
371	mmu-mir-6240-p5_2	TTCTGCCCAGTGCTCTGAA	up	inf	inf	0.232282	0	2.33616	0	0	0	2.23539	4.77311	0	0	0	0	2.5	4	0	low
372	mmu-mir-6240-p5_1	ATGTGATTTCTGCCCAGTGC	up	inf	inf	0.232282	0	2.33616	0	0	0	2.23539	4.77311	0	0	0	0	2.5	4	0	low
373	mmu-miR-551b-3p_R+1	GCGACCCATACTTGGTTTCAGT	up	2.04197	1.02996	0.235051	9.39303	19.1803	17.8748	0	10.3043	25.9305	21.479	10.1314	25	0	13	29	18	6	middle
374	dre-miR-30a-3p_L-1R+2_1ss10TA	TTTCAGTCAGATGTTTGCTGCAT	up	1.57337	0.65386	0.238399	6.14703	9.67156	9.29488	5.183	3.9632	7.15324	8.35294	13.5085	13	6	5	8	7	8	middle
375	mdo-miR-460-3p	CACAGCGCATACAATGTGGATA	up	5.29278	2.40403	0.242364	1.72767	9.14417	0	5.183	0	14.3065	13.126	0	0	6	0	16	11	0	middle
376	tni-miR-375_R+2	TTTGTTCGTTCGGCTCGCGTTATT	down	0.291276	-1.77954	0.242382	28.7799	8.3829	14.2998	18.1405	53.8995	0	16.7059	8.44282	20	21	68	0	14	5	middle
377	cli-miR-15a-3p_R+1	CAGGCCATATTGTGCTGCCTCT	down	-inf	-inf	0.245753	4.88532	0	4.28995	10.366	0	0	0	0	6	12	0	0	0	0	middle
378	ssa-miR-30d-5p_1ss20AT	TGTAAACATCCTTGACTGATAGCT	down	0.540915	-0.886527	0.251699	59.1626	32.0019	45.4019	68.6748	63.4112	59.0142	36.9916	0	63.5	79.5	80	66	31	0	middle
379	gga-miR-138-5p_R+6	AGCTGGTGTTGTGAATCAGGCCG	down	0.64906	-0.623576	0.252274	12.6569	8.21511	17.8748	8.20642	11.8896	5.812	9.54622	9.28711	25	9.5	15	6.5	8	5.5	middle
380	gga-miR-425-5p_R+2	AATGACACGATCACTCCCGCTGAGC	down	0.797271	-0.326858	0.252404	19395.8	15463.7	23987.9	15486	18713.4	13391.8	17648.6	15350.7	33550	17927	23609	14977	14790	9091	high
381	gga-miR-190a-5p_R+1	TGATATGTTTGATATATTAGGTT	down	0.855129	-0.225785	0.253681	350.895	300.061	308.876	407.73	336.079	343.355	261.328	295.499	432	472	424	384	219	175	middle
382	gga-miR-203a_R-2	GTGAAATGTTTAGGACCACT	down	-inf	-inf	0.255092	327.807	0	742.876	129.575	110.97	0	0	0	1039	150	140	0	0	0	middle
383	PC-3p-60542_7	AAATGATGGGAACCGAGTA	up	inf	inf	0.255733	0	5.43024	0	0	0	4.47077	0	11.82	0	0	0	5	0	7	middle
384	PC-5p-34949_14	TCTTTCTAAACGATGACCTCTGT	down	-inf	-inf	0.255935	5.25301	0	11.4399	4.31917	0	0	0	0	16	5	0	0	0	0	middle
385	ssc-mir-4335-p3	GCCCCACGTTGGGCGCCA	up	1.74086	0.799799	0.261462	3.919	6.82242	2.85996	2.15958	6.73744	7.60031	3.57983	9.28711	4	2.5	8.5	8.5	3	5.5	low
386	ssc-mir-4335-p5	GCCCCACGTTGGGCGCCA	up	1.74086	0.799799	0.261462	3.919	6.82242	2.85996	2.15958	6.73744	7.60031	3.57983	9.28711	4	2.5	8.5	8.5	3	5.5	low
387	aca-miR-1b-3p_R+1	TGGAATGTTAAGAAGTATGTAA	up	5.14403	2.3629	0.262057	1.42998	7.35586	4.28995	0	0	8.94154	13.126	0	6	0	0	10	11	0	middle
388	ami-miR-132-5p_R+1	ACCGTGGCTTTAGATTGTTACT	up	1.29736	0.375581	0.263151	41.9249	54.3918	55.0543	40.6002	30.1203	42.0253	62.0504	59.0998	77	47	38	47	52	35	middle
389	gga-miR-202-5p_L-1	TTCCTATGCATATACTTCTTT	up	1.41678	0.502617	0.264189	70.6004	100.025	61.4892	73.4259	76.8861	84.0505	77.563	138.462	86	85	97	94	65	82	middle
390	cgr-miR-298-5p	GGCAGAGGAGGGCTGTTCTTC	up	8.58667	3.1021	0.265057	1.19165	10.2323	3.57495	0	0	20.5656	0	10.1314	5	0	0	23	0	6	middle
391	PC-5p-32443_15	CAGGGATGCCCGCAGAGAAGC	up	5.06141	2.33954	0.265546	1.66831	8.444	5.00494	0	0	15.2006	0	10.1314	7	0	0	17	0	6	middle
392	hsa-miR-3074-3p_L-1R+2	ATATCAGCTCAGTAGGCACCGGA	down	-inf	-inf	0.265861	6.7326	0	15.0148	5.183	0	0	0	0	21	6	0	0	0	0	middle
393	gga-miR-2188-3p_L-1R+1	ATATATGTGGTCAGACCTATCT	down	0.79479	-0.331354	0.267475	261.222	207.617	298.866	294.567	190.234	220.856	190.924	211.071	418	341	240	247	160	125	middle
394	PC-3p-43745_10	GCCTGGCTTGAGTAAGGGCTGC	down	0.229932	-2.12072	0.267554	6.4813	1.49026	10.7249	0	8.71904	4.47077	0	0	15	0	11	5	0	0	middle
395	gga-miR-10b-5p	TACCCTGTAGAACCGAATTTGT	down	0.813754	-0.297335	0.271107	290.739	236.59	328.896	249.648	293.673	175.254	294.739	239.776	460	289	370.5	196	247	142	middle
396	PC-3p-37217_12	CGGATTCTCAGCATGTCTGGA	down	-inf	-inf	0.272115	5.37268	0	12.1548	0	3.9632	0	0	0	17	0	5	0	0	0	middle
397	PC-3p-15644_47	TGGGCGGGGCGGGCTGTGG	up	3.1337	1.64786	0.277504	2.90635	9.1076	0	0	8.71904	4.47077	5.96638	16.8856	0	0	11	5	5	10	middle
398	gga-miR-143-5p	GGTGCAGTGCTGCATCTCTGG	up	1.385	0.469887	0.277509	1058.16	1465.55	1128.26	870.745	1175.48	1687.27	1795.88	913.514	1578	1008	1483	1887	1505	541	middle
399	ssc-mir-4335-p3_1ss1GC	CCCCCACGTTGGGCGCCA	up	3.89026	1.95987	0.278845	2.3833	9.27166	7.14991	0	0	14.3065	0	13.5085	10	0	0	16	0	8	middle
400	mmu-miR-6240_L-2R-6	AAAGCATCGCGAAGGCCC	up	inf	inf	0.280085	0	12.8332	0	0	0	0	8.94958	29.5499	0	0	0	0	7.5	17.5	middle
401	PC-3p-1665_1130	GCTGCTGGAGAGGACTTGGTGT	up	3.72155	1.8959	0.281543	90.0419	335.095	52.9093	183.133	34.0835	41.1311	337.697	626.458	74	212	43	46	283	371	middle
402	PC-5p-35281_13	ACCGGTACAGGCCGTATCTCT	down	-inf	-inf	0.286773	7.80457	0	0	5.183	18.2307	0	0	0	0	6	23	0	0	0	middle
403	aca-miR-203-3p	GTGAAATGTTTAGGACCACTTG	down	0.0140634	-6.15191	0.288172	5303	74.5782	12596.4	1493.14	1819.5	9.8357	129.471	84.4282	17617.5	1728.5	2295.5	11	108.5	50	middle
404	tgu-miR-30d-3p_L+1R-1	CTTTCAGTCAGATGTTTGCTGC	down	0.838867	-0.253486	0.291619	247.928	207.978	193.763	287.657	262.364	223.539	182.571	217.825	271	333	331	250	153	129	middle
405	gga-miR-199-5p	CCCAGTGTTCAGACTACCTGTTC	up	1.14686	0.197696	0.293075	13738.9	15756.6	14064.2	13518.1	13634.2	15394.2	18395	13480.7	19670.5	15649	17201	17216.5	15415.5	7983.5	high
406	hsa-miR-4454_1ss1GC	CGATCCGAGTCACGGCACCA	up	2.24145	1.16443	0.294827	7.24172	16.232	2.50247	16.8448	2.37792	25.4834	17.3025	5.90998	3.5	19.5	3	28.5	14.5	3.5	middle
407	gga-miR-1677-3p_L+1_1ss10GA	TTGACTTCAATAGGAGCAGGATT	down	0.568109	-0.815759	0.29622	23.2671	13.2183	27.1697	26.7789	15.8528	24.1422	15.5126	0	38	31	20	27	13	0	middle
408	ssc-miR-30a-5p_R+2	TGTAAACATCCTCGACTGGAAGCC	up	1.41526	0.501063	0.296508	216.937	307.021	210.207	248.784	191.819	381.357	361.563	178.144	294	288	242	426.5	303	105.5	middle
409	bta-miR-11980_R-1_1ss4CG	AGGGAACGGGCTTGGCGGA	up	7.20123	2.84824	0.296986	1.42998	10.2976	4.28995	0	0	8.94154	0	21.9513	6	0	0	10	0	13	middle
410	gga-miR-18b-3p_L-1R+1	ACTGCCCTAAATGCTCCTTCTGGCT	down	-inf	-inf	0.299188	7.15965	0	17.1598	4.31917	0	0	0	0	24	5	0	0	0	0	middle
411	gga-miR-21-5p	TAGCTTATCAGACTGATGTTGA	up	1.20201	0.265448	0.300293	267696	321773	285695	216815	300578	250741	372335	342243	399578	250992	379212	280423	312027	202683	high
412	cgr-miR-1260	ATCCCACCGCTGCCACCA	up	1.2785	0.354453	0.301177	549.579	702.638	553.403	489.362	605.973	918.297	547.117	642.499	774	566.5	764.5	1027	458.5	380.5	middle
413	hsa-miR-1260b_R-1_1ss9AG	ATCCCACCGCTGCCACCA	up	1.2785	0.354453	0.301177	549.579	702.638	553.403	489.362	605.973	918.297	547.117	642.499	774	566.5	764.5	1027	458.5	380.5	middle
414	gga-miR-137-3p_L+1	TTATTGCTTAAGAATACGCGTAG	down	-inf	-inf	0.305753	7.50689	0	4.28995	0	18.2307	0	0	0	6	0	23	0	0	0	middle
415	mmu-miR-6240_L-1R-6	CAAAGCATCGCGAAGGCCC	up	23.2192	4.53724	0.306351	2.11371	49.0785	0	0	6.34112	2.68246	28.042	116.511	0	0	8	3	23.5	69	middle
416	gga-let-7j-3p_1ss8GA	CTATACAATCTATTGCCTTCCT	up	1.25682	0.329776	0.316463	45.0659	56.6396	38.6095	41.8959	54.6921	73.3207	45.9412	50.6569	54	48.5	69	82	38.5	30	middle
417	gga-let-7f-3p_1ss22CT	CTATACAATCTATTGCCTTCCT	up	1.25682	0.329776	0.316463	45.0659	56.6396	38.6095	41.8959	54.6921	73.3207	45.9412	50.6569	54	48.5	69	82	38.5	30	middle
418	aca-miR-148a-3p_R+2	TCAGTGCACTACAGAACTTTGTTG	down	0.629084	-0.668676	0.321175	22.9069	14.4104	26.4547	31.9619	10.3043	15.2006	17.8992	10.1314	37	37	13	17	15	6	middle
419	gga-miR-375	TTTGTTCGTTCGGCTCGCGTTA	down	0.309324	-1.69281	0.32684	574.121	177.589	266.692	264.333	1191.34	120.711	130.067	281.99	373	306	1503	135	109	167	middle
420	pal-mir-9226-p3_1ss2AG	AGGTCCCTGTTCGGGCGCCA	up	1.20575	0.269925	0.327753	626.483	755.379	553.403	653.49	672.555	930.368	583.512	752.256	774	756.5	848.5	1040.5	489	445.5	middle
421	pal-mir-9226-p5_1ss2AG	AGGTCCCTGTTCGGGCGCCA	up	1.20575	0.269925	0.327753	626.483	755.379	553.403	653.49	672.555	930.368	583.512	752.256	774	756.5	848.5	1040.5	489	445.5	middle
422	gga-miR-146c-5p_R-1	TGAGAACTGAATTCCATGGACT	up	1.11739	0.160128	0.33797	34619.2	38683	38113.3	37022.2	28722.1	34867.1	38672.3	42509.6	53306	42858	36236	38994.5	32408.5	25175	high
423	ssc-miR-30a-3p_L-1R+1	TTTCAGTCGGATGTTTGCAGCC	up	1.44853	0.534586	0.340206	13.0813	18.9486	11.4399	10.366	17.4381	9.8357	25.0588	21.9513	16	12	22	11	21	13	middle
424	gga-miR-182-5p_R-5	TTTGGCAATGGTAGAACTCA	up	2.97202	1.57145	0.341024	1.84949	5.49674	0	0	5.54848	8.04739	0	8.44282	0	0	7	9	0	5	low
425	ssc-mir-1285-p3_1ss20TC	CGCCTGTGAATAGCCACTGCA	up	30.512	4.93131	0.343066	2.89938	88.4661	1.78748	6.91067	0	0	39.9748	225.423	2.5	8	0	0	33.5	133.5	middle
426	ssc-mir-1285-p5_1ss20TC	CGCCTGTGAATAGCCACTGCA	up	30.512	4.93131	0.343066	2.89938	88.4661	1.78748	6.91067	0	0	39.9748	225.423	2.5	8	0	0	33.5	133.5	middle
427	ccr-let-7j_R+3_1ss10TA	TGAGGTAGTAGTTTGTACAGTTTTT	up	1.42541	0.511374	0.344372	10.6678	15.2059	16.4448	6.04684	9.51168	15.2006	20.2857	10.1314	23	7	12	17	17	6	middle
428	mmu-mir-6240-p5_1ss1CA	ACAAAGCATCGCGAAGGCC	up	inf	inf	0.350716	0	68.3602	0	0	0	8.04739	15.5126	181.521	0	0	0	9	13	107.5	middle
429	cfa-miR-1271_R+1	CTTGGCACCTAGTAAGCACTC	up	5.02924	2.33034	0.350845	1.19165	5.9931	3.57495	0	0	4.47077	0	13.5085	5	0	0	5	0	8	middle
430	gga-miR-144-3p_L-1R-1	TACAGTATAGATGATGTACT	up	1.19624	0.258512	0.352508	193.679	231.688	186.613	236.69	157.735	216.385	193.311	285.367	261	274	199	242	162	169	middle
431	gga-miR-187-3p_R+3	TCGTGTCTTGTGTTGCAGCCAGA	up	6.47221	2.69426	0.355576	1.32107	8.55021	0	0	3.9632	5.36493	20.2857	0	0	0	5	6	17	0	middle
432	gga-miR-2954_R+2	CATCCCCATTCCACTCCTAGCAGT	down	0.937163	-0.0936277	0.363535	55983	52465.2	55822.2	52125.5	60001.2	47700.5	53205.8	56489.3	78074	60342	75698	53347	44588	33454	high
433	gga-miR-19a-3p	TGTGCAAATCTATGCAAAACTGA	down	0.869473	-0.201787	0.368159	3359.57	2921.05	3093.05	3681.66	3303.99	3662.75	2610.89	2489.51	4326	4262	4168.33	4096.33	2188	1474.33	middle
434	pma-miR-204-5p_R+2_1	TTCCCTTTGTCATCCTATGCCTGT	up	2.93461	1.55317	0.369221	0.660533	1.93841	0	0	1.9816	2.23539	3.57983	0	0	0	2.5	2.5	3	0	low
435	pma-miR-204-5p_R+2_2	TTCCCTTTGTCATCCTATGCCTTT	up	2.93461	1.55317	0.369221	0.660533	1.93841	0	0	1.9816	2.23539	3.57983	0	0	0	2.5	2.5	3	0	low
436	mmu-miR-28a-3p	CACTAGATTGTGAGCTGCTGGA	up	2.75863	1.46395	0.369227	0.79264	2.1866	0	0	2.37792	3.57662	2.98319	0	0	0	3	4	2.5	0	low
437	gga-miR-490-5p	CCATGGATCTCCAGGTGGGT	down	0.434661	-1.20204	0.370434	8.00406	3.47905	15.7298	4.31917	3.9632	4.47077	5.96638	0	22	5	5	5	5	0	middle
438	efu-miR-9226_L-4_1ss22GA	GTCCCTGTTCGGGCGCCA	up	1.16224	0.216904	0.371464	236.627	275.017	285.639	180.109	244.133	268.246	241.042	315.762	399.5	208.5	308	300	202	187	middle
439	pal-miR-9226-5p_L-4	GTCCCTGTTCGGGCGCCA	up	1.16224	0.216904	0.371464	236.627	275.017	285.639	180.109	244.133	268.246	241.042	315.762	399.5	208.5	308	300	202	187	middle
440	cpi-miR-425-5p_R+2	AATGACACGATCACTCCCGCTGAGAA	down	0.461356	-1.11605	0.372828	6.13731	2.83149	8.57989	3.88725	5.9448	8.49447	0	0	12	4.5	7.5	9.5	0	0	low
441	gga-miR-455-3p_L+1	ATGCAGTCCATGGGCATATACAC	up	1.27282	0.348023	0.373209	1711.01	2177.8	2454.56	1232.69	1445.77	1666.7	2330.47	2536.22	3433	1427	1824	1864	1953	1502	middle
442	abu-miR-29d_R-1_1ss21GA	TAGCACCATTTGAAATCGGTAT	up	3.2453	1.69835	0.374786	1.43972	4.67233	0	4.31917	0	4.47077	9.54622	0	0	5	0	5	8	0	low
443	mmu-mir-6240-p5_1ss17GT	TGCCCAGTGCTCTGAATG	up	inf	inf	0.375209	0	25.0658	0	0	0	0	5.96638	69.2312	0	0	0	0	5	41	middle
444	gga-let-7a-3p_1ss22CT	CTATACAATCTACTGTCTTTCT	down	0.858166	-0.220671	0.375313	153.29	131.549	129.413	144.98	185.478	139.19	104.611	150.845	181	167.833	234	155.667	87.6667	89.3333	middle
445	bta-miR-21-3p_L+1R-2	CAACAGCAGTCGATGGGCTGT	up	1.75067	0.807907	0.376302	5.65739	9.90423	4.28995	0	12.6822	7.15324	10.7395	11.82	6	0	16	8	9	7	middle
446	PC-5p-941_2594	GCCCCAGTGGAACCACCA	up	1.17937	0.238014	0.376591	222.649	262.585	230.942	243.601	193.404	266.458	200.471	320.827	323	282	244	298	168	190	middle
447	gga-miR-133a-5p_R-1	AGCTGGTAAAATGGAACCAAAT	up	1.50607	0.590787	0.379897	4.49865	6.77528	6.07742	3.45534	3.9632	5.36493	10.7395	4.22141	8.5	4	5	6	9	2.5	middle
448	gga-miR-1451-5p	TCGCACAGGAGCAAGTTACCGC	down	0.907742	-0.139646	0.380065	1112.85	1010.18	960.233	1120.39	1257.92	908.461	1095.43	1026.65	1343	1297	1587	1016	918	608	middle
449	gga-miR-19b-5p	AGTTTTGCAGGTTTGCATCCAGC	down	0.802205	-0.317956	0.381209	46.477	37.2841	48.6194	53.5577	37.2541	46.9431	42.958	21.9513	68	62	47	52.5	36	13	middle
450	pal-mir-9226-p5	CAAGTCCCTGTTCGGGCGCCA	up	1.39677	0.482096	0.384879	64.2629	89.7606	35.0346	53.1258	104.628	119.37	68.0168	81.8954	49	61.5	132	133.5	57	48.5	middle
451	hsa-miR-339-5p_R-3	TCCCTGTCCTCCAGGAGCTC	up	1.20796	0.272578	0.385824	10.8307	13.083	8.57989	11.2298	12.6822	11.624	10.7395	16.8856	12	13	16	13	9	10	middle
452	dre-miR-375_R+1	TTTGTTCGTTCGGCTCGCGTTAT	down	0.387228	-1.36874	0.38588	200.252	77.5431	89.3739	88.1111	423.27	58.12	79.9496	94.5596	125	102	534	65	67	56	middle
453	gga-miR-3535_L+1	TGGATATGATGACTGATTATCTGAAA	down	0.593105	-0.75364	0.387668	44.4463	26.3613	27.8846	38.8725	66.5817	54.5434	5.96638	18.5742	39	45	84	61	5	11	middle
454	PC-3p-10706_82	ATGTATCGTATCAGTCTTGAT	up	3.45056	1.78683	0.390919	11.3148	39.0424	8.57989	0	25.3645	86.733	0	30.3942	12	0	32	97	0	18	middle
455	ccr-miR-15b_R+3	TAGCAGCACATCATGGTTTGTAAT	up	2.38351	1.25309	0.395038	2.35473	5.61252	4.28995	0	2.77424	6.70616	0	10.1314	6	0	3.5	7.5	0	6	middle
456	tni-miR-15b_R+2_1ss8GA	TAGCAGCACATCATGGTTTGTAAT	up	2.38351	1.25309	0.395038	2.35473	5.61252	4.28995	0	2.77424	6.70616	0	10.1314	6	0	3.5	7.5	0	6	middle
457	tgu-mir-148b-p5	AAAGTTCTGTAGTGCACTGACT	down	0.68107	-0.554126	0.39712	18.824	12.8204	27.8846	19.8682	8.71904	11.624	16.7059	10.1314	39	23	11	13	14	6	middle
458	aca-miR-23a-5p_2ss12TC17TC	GGGGTTCCTGGCGATGCGATTT	down	0.709631	-0.49486	0.398598	20.7706	14.7394	17.1598	28.5065	16.6454	6.25908	14.3193	23.6399	24	33	21	7	12	14	middle
459	gga-miR-148a-3p	TCAGTGCACTACAGAACTTTGT	down	0.858778	-0.219644	0.401154	177282	152246	155869	222990	152987	130310	157385	169042	218001	258140	193010	145736	131893	100110	high
460	aca-miR-24-3p_R+1	TGGCTCAGTTCAGCAGGAACAGT	up	1.0991	0.136329	0.4013	7821.61	8596.76	6841.75	7730.45	8892.62	9431.09	8863.66	7495.54	9569	8949	11219	10547.5	7428	4439	middle
461	mmu-miR-351-5p_R-3	TCCCTGAGGAGCCCTTTGAGC	up	1.46489	0.550792	0.405244	14.4487	21.1658	12.8698	4.31917	26.1571	17.8831	20.2857	25.3285	18	5	33	20	17	15	middle
462	bta-miR-378	ACTGGACTTGGAGTCAGAAGGC	up	1.13711	0.185378	0.405665	78.8838	89.6999	62.2042	77.7451	96.702	80.4739	90.689	97.9368	87	90	122	90	76	58	middle
463	oha-miR-126-5p_L-1R+2	GCATTATTACTCACGGTACGAGA	down	0.321088	-1.63896	0.407418	93.2316	29.9356	213.782	20.732	45.1805	28.6129	7.15966	54.0341	299	24	57	32	6	32	middle
464	mmu-miR-6240_R-6_1ss1CA	ACAAAGCATCGCGAAGGCCC	up	3.7095	1.89123	0.408112	11.8465	43.9447	24.3097	11.2298	0	4.47077	22.6723	104.691	34	13	0	5	19	62	middle
465	gga-miR-1434_R+3	GTGCGTGATGATGGAAAATTTCT	up	28.5336	4.83459	0.408486	3.43477	98.0065	0	0	10.3043	5.36493	8.35294	280.302	0	0	13	6	7	166	middle
466	PC-3p-3091_452	ATCAAAGGAATGGAGCACCTCT	up	1.46587	0.551762	0.412654	65.7701	96.4107	81.509	68.2429	47.5584	95.6745	147.966	45.5913	114	79	60	107	124	27	middle
467	cli-miR-32-3p	CAATTTAGTGTGTGCGATACT	up	1.2092	0.274049	0.415215	48.6489	58.8261	37.1795	40.6002	68.167	58.12	52.5042	65.854	52	47	86	65	44	39	middle
468	gga-miR-122-3p_R-1	AACGCCATTATCACACTAAAT	up	1.13561	0.183463	0.415997	4527.14	5141.05	4701.06	3688.57	5191.79	5318.43	4181.24	5923.49	6575	4270	6550	5948	3504	3508	middle
469	bta-miR-11987_L-1_1ss8TA	GAGGAAACTCTGGTGGAGGT	up	4.63987	2.21409	0.42077	14.306	66.378	9.29488	28.0746	5.54848	2.23539	28.042	168.856	13	32.5	7	2.5	23.5	100	middle
470	gga-miR-34b-5p_L-1R+1_1	AGGCAGTGTAGTTAGCTGATTGC	up	1.82894	0.871011	0.421428	6.39184	11.6903	2.85996	5.61492	10.7006	7.15324	5.96638	21.9513	4	6.5	13.5	8	5	13	middle
471	gga-miR-34b-5p_L-1R+1_2	AGGCAGTGTAGTTAGCTGATTGT	up	1.82894	0.871011	0.421428	6.39184	11.6903	2.85996	5.61492	10.7006	7.15324	5.96638	21.9513	4	6.5	13.5	8	5	13	middle
472	PC-3p-16683_43	ATCACTTTTGGACCCCTTCTGT	down	0.541242	-0.885655	0.422441	8.63063	4.67126	5.71993	4.31917	15.8528	8.04739	5.96638	0	8	5	20	9	5	0	middle
473	gga-miR-1a-2-5p_R-1	ACATACTTCTTTATGTACCCAT	up	inf	inf	0.42265	0	1.78831	0	0	0	5.36493	0	0	0	0	0	6	0	0	low
474	gga-let-7c-p3	GTTAACTGTACAACCTTCTAGC	down	-inf	-inf	0.42265	1.19165	0	3.57495	0	0	0	0	0	5	0	0	0	0	0	low
475	gga-miR-103-2-5p_R+1	AGCTTCTTTACAGTGCTGCCTTGT	down	-inf	-inf	0.42265	0.79264	0	0	0	2.37792	0	0	0	0	0	3	0	0	0	low
476	gga-miR-103-1-5p_L-2R+1_1ss3GA	AGCTTCTTTACAGTGCTGCCTTGT	down	-inf	-inf	0.42265	0.79264	0	0	0	2.37792	0	0	0	0	0	3	0	0	0	low
477	gga-miR-107-5p_R+1	AGCTTCTTTACAGTGTTGCCTTGT	down	-inf	-inf	0.42265	2.90635	0	0	0	8.71904	0	0	0	0	0	11	0	0	0	low
478	gga-miR-124c-3p_1ss22GC	TCAAGGTCCGCTGTGAACACGC	up	inf	inf	0.42265	0	1.98879	0	0	0	0	5.96638	0	0	0	0	0	5	0	low
479	mmu-miR-126b-5p	ATTATTACTCACGGTACGAGTT	down	-inf	-inf	0.42265	12.8698	0	38.6095	0	0	0	0	0	54	0	0	0	0	0	middle
480	gga-miR-135a-2-3p_L-1R+1	TGTAGGGATGGAAGCCATGAAT	down	-inf	-inf	0.42265	2.3833	0	7.14991	0	0	0	0	0	10	0	0	0	0	0	low
481	gga-miR-135a-3-3p_L-1R+1	TGTAGGGCGAAAAGCCATGGGT	down	-inf	-inf	0.42265	1.42998	0	4.28995	0	0	0	0	0	6	0	0	0	0	0	low
482	gga-miR-181b-2-3p_L+1	CTCACTGATCAATGAATGCAAA	down	-inf	-inf	0.42265	1.19165	0	3.57495	0	0	0	0	0	5	0	0	0	0	0	low
483	cli-miR-183-3p_R-2	TGAATTACCATAGGGCCATA	up	inf	inf	0.42265	0	3.37713	0	0	0	0	0	10.1314	0	0	0	0	0	6	middle
484	gga-miR-196-5p_R+1	TAGGTAGTTTCATGTTGTTGGG	up	inf	inf	0.42265	0	2.08636	0	0	0	6.25908	0	0	0	0	0	7	0	0	low
485	tgu-miR-218-3p_R+1	AAACATGGTTCTGTCAAGCACC	up	inf	inf	0.42265	0	3.27857	0	0	0	9.8357	0	0	0	0	0	11	0	0	low
486	cli-miR-459-5p	TCAGTAACAAGGATTCATCCT	up	inf	inf	0.42265	0	1.49026	0	0	0	4.47077	0	0	0	0	0	5	0	0	middle
487	eca-mir-1248-p3_1ss8TC	TTGGTTTCTGTAATAATG	up	inf	inf	0.42265	0	1.98879	0	0	0	0	5.96638	0	0	0	0	0	5	0	low
488	gga-miR-1784-5p	TTCTGCTCTTATTGAAATCAGT	down	-inf	-inf	0.42265	2.01561	0	0	6.04684	0	0	0	0	0	7	0	0	0	0	low
489	tgu-miR-1784-3p_1ss11GA	TGACTTAAATAGGAGCAGAATT	down	-inf	-inf	0.42265	21.8838	0	0	65.6514	0	0	0	0	0	76	0	0	0	0	middle
490	tgu-miR-2984-5p_R+1	AGCCTGCTGAGAGTGAAATTGA	down	-inf	-inf	0.42265	1.19165	0	3.57495	0	0	0	0	0	5	0	0	0	0	0	low
491	gga-mir-3528-p5	TGGCTGTAGTGCCATGTTTGTGT	down	-inf	-inf	0.42265	1.42998	0	4.28995	0	0	0	0	0	6	0	0	0	0	0	low
492	apl-miR-11588-3p	TCCTGGATTCGCTGCTGCTGTTT	down	-inf	-inf	0.42265	1.19165	0	3.57495	0	0	0	0	0	5	0	0	0	0	0	low
493	oni-miR-26d_L-1	CTATCCTGGATTACTTGAACC	down	-inf	-inf	0.42265	1.42998	0	4.28995	0	0	0	0	0	6	0	0	0	0	0	low
494	ssa-miR-29c-3p	TAGCACCATTTGAAATCAGTTA	up	inf	inf	0.42265	0	1.40714	0	0	0	0	0	4.22141	0	0	0	0	0	2.5	low
495	gga-miR-129-5p_R-2	CTTTTTGCGGTCTGGGCTT	down	-inf	-inf	0.42265	2.37792	0	0	0	7.13376	0	0	0	0	0	9	0	0	0	low
496	cli-miR-137b-3p	TTATTGCTTGAGAATACGCGTAG	up	inf	inf	0.42265	0	2.78431	0	0	0	0	8.35294	0	0	0	0	0	7	0	low
497	pma-miR-140_R+1	CAGTGGTTTTACCCTATGGTAGC	down	-inf	-inf	0.42265	1.42998	0	4.28995	0	0	0	0	0	6	0	0	0	0	0	low
498	cja-miR-202_L+1	CTTCCTATGCATATACTTCTTT	down	-inf	-inf	0.42265	1.72767	0	0	5.183	0	0	0	0	0	6	0	0	0	0	middle
499	oni-miR-205_R+3	TCCTTCATTCCACCGGAGTCTGTAT	down	-inf	-inf	0.42265	1.32107	0	0	0	3.9632	0	0	0	0	0	5	0	0	0	low
500	gga-miR-3528_R-2_1ss2AC	CCTGCCCCAGTCGTGTTGCA	up	inf	inf	0.42265	0	2.38655	0	0	0	0	7.15966	0	0	0	0	0	6	0	low
501	hsa-mir-4537-p5_1ss14AG	CAGGGCTGGGCTGGGCTGGG	down	-inf	-inf	0.42265	2.30356	0	0	6.91067	0	0	0	0	0	8	0	0	0	0	low
502	gga-mir-6593-p5_1ss11CG	GGGCTCTGTGGGGCTCTG	up	inf	inf	0.42265	0	1.49026	0	0	0	4.47077	0	0	0	0	0	5	0	0	low
503	pal-miR-9226-5p_L-4_1ss19GA	GTCCCTGTTCGGGCACCA	up	inf	inf	0.42265	0	4.76882	0	0	0	14.3065	0	0	0	0	0	16	0	0	middle
504	hsa-miR-23a-3p_R-1_1ss10CT	ATCACATTGTCAGGGATTTC	up	inf	inf	0.42265	0	3.18207	0	0	0	0	9.54622	0	0	0	0	0	8	0	middle
505	gga-miR-24-3p_R-1_1ss14CT	TGGCTCAGTTCAGTAGGAACA	up	inf	inf	0.42265	0	1.49026	0	0	0	4.47077	0	0	0	0	0	5	0	0	low
506	gga-mir-26a-2-p3_1ss21TA	CCTGTTCTAGGTTACTTGGCA	down	-inf	-inf	0.42265	1.19165	0	3.57495	0	0	0	0	0	5	0	0	0	0	0	low
507	hsa-miR-106b-5p_R-1	TAAAGTGCTGACAGTGCAGA	up	inf	inf	0.42265	0	1.49026	0	0	0	4.47077	0	0	0	0	0	5	0	0	low
508	dre-miR-107a-3p_R+1	AGCAGCATTGTACAGGGCTATCAC	down	-inf	-inf	0.42265	2.62163	0	7.8649	0	0	0	0	0	11	0	0	0	0	0	low
509	gga-miR-130b-3p_L-1R-2	AGTGCAATAATGAAAGGGC	up	inf	inf	0.42265	0	1.49026	0	0	0	4.47077	0	0	0	0	0	5	0	0	low
510	gga-miR-148b-3p_1ss10CT	TCAGTGCATTACAGAACTTGGT	down	-inf	-inf	0.42265	2.01561	0	0	6.04684	0	0	0	0	0	7	0	0	0	0	low
511	dre-miR-223_R+4_2	TGTCAGTTTGTCAAATACCCCAAGA	down	-inf	-inf	0.42265	2.37792	0	0	0	7.13376	0	0	0	0	0	9	0	0	0	low
512	gga-miR-449c-5p_1ss10GC	TGGCAGTGCCTGTTAGCTGGCTGT	down	-inf	-inf	0.42265	2.3833	0	7.14991	0	0	0	0	0	10	0	0	0	0	0	low
513	mmu-mir-503-p5_1ss4TA	TGGAGCCCTGGAGTATTG	down	-inf	-inf	0.42265	1.32107	0	0	0	3.9632	0	0	0	0	0	5	0	0	0	low
514	xla-mir-703-p5_1ss5AT	TGATTACAATGCATCGTA	up	inf	inf	0.42265	0	6.75426	0	0	0	0	0	20.2628	0	0	0	0	0	12	middle
515	hsa-mir-888-p3_1ss13AC	AGATTACATGTGCCTGACA	up	inf	inf	0.42265	0	5.62855	0	0	0	0	0	16.8856	0	0	0	0	0	10	middle
516	hsa-mir-1236-p3_1ss6GC	GGGCACCATGGAGCTGAC	up	inf	inf	0.42265	0	1.98879	0	0	0	0	5.96638	0	0	0	0	0	5	0	low
517	ssc-mir-1285-p3_1ss3TC	AGCGGGATCGCGCCTGTGAA	up	inf	inf	0.42265	0	14.9157	0	0	0	0	0	44.747	0	0	0	0	0	26.5	middle
518	gga-mir-1649-p3_1ss8TC	ACAGGAGCGAGCCCTGACC	up	inf	inf	0.42265	0	2.38655	0	0	0	0	7.15966	0	0	0	0	0	6	0	low
519	mmu-miR-2137_R-2_1ss16AG	GCCGGCGGGAGCCCCGGGG	up	inf	inf	0.42265	0	2.98051	0	0	0	8.94154	0	0	0	0	0	10	0	0	low
520	bta-miR-2404_R-2_1ss9CT	TTGCACTGTATGGTATCT	up	inf	inf	0.42265	0	8.44282	0	0	0	0	0	25.3285	0	0	0	0	0	15	middle
521	tgu-mir-2976-3-p5_1ss10GC	GAGCGGAGCCGAGCGGAGC	up	inf	inf	0.42265	0	1.39216	0	0	0	0	4.17647	0	0	0	0	0	3.5	0	low
522	tgu-miR-2995_R-3_1ss2GC	TCGCACTGTTCGTAACCT	up	inf	inf	0.42265	0	2.81427	0	0	0	0	0	8.44282	0	0	0	0	0	5	low
523	ssc-mir-4335-p3_1ss3CT	GCTCCACGTTGGGCGCCA	up	inf	inf	0.42265	0	1.49026	0	0	0	4.47077	0	0	0	0	0	5	0	0	low
524	mmu-mir-6240-p3_1ss19GT	TCTGCCCAGTGCTCTGAAT	up	inf	inf	0.42265	0	8.1614	0	0	0	0	0	24.4842	0	0	0	0	0	14.5	middle
525	mmu-mir-6240-p3_1ss17GT	TGCCCAGTGCTCTGAATGT	up	inf	inf	0.42265	0	6.1914	0	0	0	0	0	18.5742	0	0	0	0	0	11	middle
526	mmu-mir-6240-p5_1ss19GT	TCTGCCCAGTGCTCTGAAT	up	inf	inf	0.42265	0	8.1614	0	0	0	0	0	24.4842	0	0	0	0	0	14.5	middle
527	mmu-miR-6412_R-3_1ss15AT	TCGAAACCATCCTCTGCTA	up	inf	inf	0.42265	0	1.19328	0	0	0	0	3.57983	0	0	0	0	0	3	0	low
528	gga-miR-6651-5p_L+3R-2	CACACCAGGTTGCCTAAGGAGG	down	-inf	-inf	0.42265	1.42998	0	4.28995	0	0	0	0	0	6	0	0	0	0	0	low
529	hsa-mir-6753-p5_1ss15AC	GGGCCTGGCTGGAGCTCC	up	inf	inf	0.42265	0	2.78431	0	0	0	0	8.35294	0	0	0	0	0	7	0	low
530	mml-miR-7183-5p_L-1_1ss12TA	GAATTGGTATAGCAAATGACA	up	inf	inf	0.42265	0	3.93998	0	0	0	0	0	11.82	0	0	0	0	0	7	middle
531	efu-miR-9226_L-1R-1_1ss4AT	CATGTCCCTGTTCGGGCGCC	up	inf	inf	0.42265	0	1.39216	0	0	0	0	4.17647	0	0	0	0	0	3.5	0	low
532	efu-miR-9341_L-1R+1	CTCGGCCTTTTGGCTAAGATC	up	inf	inf	0.42265	0	1.40714	0	0	0	0	0	4.22141	0	0	0	0	0	2.5	low
533	oni-miR-10653_L+1R-1_1ss21GA	GATACTGGTCTGCAGCTGCTA	up	inf	inf	0.42265	0	2.81427	0	0	0	0	0	8.44282	0	0	0	0	0	5	low
534	gga-miR-12217-3p_1ss11CA	CCGGGCGGGGAGGGGAGGG	down	-inf	-inf	0.42265	1.00781	0	0	3.02342	0	0	0	0	0	3.5	0	0	0	0	low
535	dre-miR-7a_R+3	TGGAAGACTAGTGATTTTGTTGTAAA	down	-inf	-inf	0.42265	1.43972	0	0	4.31917	0	0	0	0	0	5	0	0	0	0	low
536	xla-miR-16c-5p_R+4	TAGCAGCACGTAAATACTGGAGTTCT	down	-inf	-inf	0.42265	2.5915	0	0	7.77451	0	0	0	0	0	9	0	0	0	0	low
537	pma-miR-18a-5p_R+2	TAAGGTGCATCTAGTGCAGATAGTT	down	-inf	-inf	0.42265	2.3833	0	7.14991	0	0	0	0	0	10	0	0	0	0	0	low
538	aca-miR-20b-5p_R+4	CAAAGTGCTCATAGTGCAGGTAGTAA	down	-inf	-inf	0.42265	1.42998	0	4.28995	0	0	0	0	0	6	0	0	0	0	0	low
539	hsa-miR-34b-3p_L-1R+1	AATCACTAACTCCACTGCCATC	down	-inf	-inf	0.42265	2.11371	0	0	0	6.34112	0	0	0	0	0	8	0	0	0	low
540	cgr-miR-34b-3p	AATCACTAACTCCACTGCCATC	down	-inf	-inf	0.42265	2.11371	0	0	0	6.34112	0	0	0	0	0	8	0	0	0	low
541	ssc-miR-202-3p_R+2	AGAGGTGTAGGCATGGGAAAC	up	inf	inf	0.42265	0	3.37713	0	0	0	0	0	10.1314	0	0	0	0	0	6	middle
542	aca-miR-203-5p_R-1	AGTGGTTCTTAACAGTTCAACA	down	-inf	-inf	0.42265	2.02581	0	6.07742	0	0	0	0	0	8.5	0	0	0	0	0	low
543	dre-miR-223_R+4_1	TGTCAGTTTGTCAAATACCCCAAAA	down	-inf	-inf	0.42265	2.37792	0	0	0	7.13376	0	0	0	0	0	9	0	0	0	low
544	cgr-miR-296_R+2	GAGGGTTGGGTGGAGGCTCTCC	up	inf	inf	0.42265	0	1.49026	0	0	0	4.47077	0	0	0	0	0	5	0	0	low
545	hsa-miR-296-3p	GAGGGTTGGGTGGAGGCTCTCC	up	inf	inf	0.42265	0	1.49026	0	0	0	4.47077	0	0	0	0	0	5	0	0	low
546	cfa-miR-342	TCTCACACAGAAATCGCACCCGT	up	inf	inf	0.42265	0	1.59104	0	0	0	0	4.77311	0	0	0	0	0	4	0	low
547	cgr-miR-342-3p_R-1	TCTCACACAGAAATCGCACCCGT	up	inf	inf	0.42265	0	1.59104	0	0	0	0	4.77311	0	0	0	0	0	4	0	low
548	bta-miR-374a_R-1	TTATAATACAACCTGATAAGT	up	inf	inf	0.42265	0	1.40714	0	0	0	0	0	4.22141	0	0	0	0	0	2.5	low
549	hsa-miR-374a-5p_R-1	TTATAATACAACCTGATAAGT	up	inf	inf	0.42265	0	1.40714	0	0	0	0	0	4.22141	0	0	0	0	0	2.5	low
550	aca-miR-451-3p_L+2R+1_1ss15GT	TTTAGTAATGGTAATGGTTCTG	down	-inf	-inf	0.42265	2.3833	0	7.14991	0	0	0	0	0	10	0	0	0	0	0	low
551	abu-miR-462_R-1	TAACGGAACCCATAATGCAGCT	up	inf	inf	0.42265	0	1.49026	0	0	0	4.47077	0	0	0	0	0	5	0	0	low
552	cgr-miR-501-3p_R-1	AATGCACCCGGGCAAGGATTTG	down	-inf	-inf	0.42265	1.32107	0	0	0	3.9632	0	0	0	0	0	5	0	0	0	low
553	bta-miR-652_R+1	AATGGCGCCACTAGGGTTGTGT	down	-inf	-inf	0.42265	0.79264	0	0	0	2.37792	0	0	0	0	0	3	0	0	0	low
554	cgr-miR-652-3p_R+1	AATGGCGCCACTAGGGTTGTGT	down	-inf	-inf	0.42265	0.79264	0	0	0	2.37792	0	0	0	0	0	3	0	0	0	low
555	cgr-miR-664-3p_L-2R+1	TTCATTTACTCCCCAGCCTACA	up	inf	inf	0.42265	0	2.81427	0	0	0	0	0	8.44282	0	0	0	0	0	5	low
556	mmu-miR-669o-3p	ACATAACATACACACACACGTAT	down	-inf	-inf	0.42265	0.79264	0	0	0	2.37792	0	0	0	0	0	3	0	0	0	low
557	cja-miR-676_R+1	CCGTCCTAAGGTTGTTGAGTTT	up	inf	inf	0.42265	0	1.49026	0	0	0	4.47077	0	0	0	0	0	5	0	0	low
558	cgr-miR-872-3p	TGAACTATTGCAGTAGCCTCC	down	-inf	-inf	0.42265	1.32107	0	0	0	3.9632	0	0	0	0	0	5	0	0	0	low
559	ssc-miR-1285_L-2R+4	GGGCAACATAGCGAGACCCCGTCTCT	up	inf	inf	0.42265	0	2.38441	0	0	0	7.15324	0	0	0	0	0	8	0	0	low
560	mmu-miR-3068-5p_R-1	TTGGAGTTCATGCAAGTTCTAAC	down	-inf	-inf	0.42265	1.32107	0	0	0	3.9632	0	0	0	0	0	5	0	0	0	low
561	rno-miR-3549_R+3_1ss5TC	ATCTCGCCCGCAAAGACCCAGC	down	-inf	-inf	0.42265	1.66831	0	5.00494	0	0	0	0	0	7	0	0	0	0	0	low
562	mmu-miR-5099_L+2R-1	TCTTAGATCGATGTGGTGCTC	down	-inf	-inf	0.42265	6.34112	0	0	0	19.0234	0	0	0	0	0	24	0	0	0	middle
563	pal-miR-10014-5p_R+1_1ss19AC	TGGAGTGTGACAATGGAACC	up	inf	inf	0.42265	0	1.49026	0	0	0	4.47077	0	0	0	0	0	5	0	0	low
564	oni-miR-10926_1ss15TA	ATCCCAGCGGTGCCACCA	up	inf	inf	0.42265	0	4.76882	0	0	0	14.3065	0	0	0	0	0	16	0	0	middle
565	bta-miR-11977_1ss20GC	TGTCTCAGTTCAGCAGGAAC	up	inf	inf	0.42265	0	0.745129	0	0	0	2.23539	0	0	0	0	0	2.5	0	0	low
566	pma-let-7c_R+1_2ss12AT19GA	TGAGGTAGTAGTTTGTATAGTTA	up	inf	inf	0.42265	0	1.49026	0	0	0	4.47077	0	0	0	0	0	5	0	0	low
567	ola-let-7g_R+3	TGAGGTAGTAGTTTGTATAGTTA	up	inf	inf	0.42265	0	1.49026	0	0	0	4.47077	0	0	0	0	0	5	0	0	low
568	PC-5p-68665_6	TCACGGGGTCCATGCCACCCGGC	down	-inf	-inf	0.42265	1.42998	0	4.28995	0	0	0	0	0	6	0	0	0	0	0	low
569	PC-3p-96895_5	AATATAGGGACTGGAGCA	up	inf	inf	0.42265	0	1.40714	0	0	0	0	0	4.22141	0	0	0	0	0	2.5	low
570	PC-5p-37222_12	TATGGCCATGAATAAATTTCC	up	inf	inf	0.42265	0	1.93733	0	0	0	5.812	0	0	0	0	0	6.5	0	0	low
571	PC-3p-97010_5	TTAGAGCTTTCTATCTGCA	up	inf	inf	0.42265	0	1.40714	0	0	0	0	0	4.22141	0	0	0	0	0	2.5	low
572	PC-5p-60471_7	ACTACTTTGATAAGGTACCTTGT	up	inf	inf	0.42265	0	2.08636	0	0	0	6.25908	0	0	0	0	0	7	0	0	low
573	PC-5p-61868_6	ATTTGGGAGAGGAAAGTCT	up	inf	inf	0.42265	0	3.37713	0	0	0	0	0	10.1314	0	0	0	0	0	6	middle
574	PC-5p-58552_7	GGTGGCCAGGTGCCACCACCCA	down	-inf	-inf	0.42265	1.84949	0	0	0	5.54848	0	0	0	0	0	7	0	0	0	low
575	PC-3p-107269_5	CGGGCAGGTGAGGAGGGA	up	inf	inf	0.42265	0	2.81427	0	0	0	0	0	8.44282	0	0	0	0	0	5	low
576	PC-3p-108387_5	CTGATCCTATTCCTAATCC	up	inf	inf	0.42265	0	2.81427	0	0	0	0	0	8.44282	0	0	0	0	0	5	low
577	PC-3p-72497_6	GGAGGAGATGACGCTGCACA	up	inf	inf	0.42265	0	1.78831	0	0	0	5.36493	0	0	0	0	0	6	0	0	low
578	PC-5p-106766_5	AGTATAACTGTCTGTTACTG	down	-inf	-inf	0.42265	1.32107	0	0	0	3.9632	0	0	0	0	0	5	0	0	0	low
579	PC-5p-94765_5	TACTAGTGTGTGCTGAGAT	down	-inf	-inf	0.42265	1.32107	0	0	0	3.9632	0	0	0	0	0	5	0	0	0	low
580	PC-3p-101887_5	ACTGACCCTTTGAGAACCGGAGT	down	-inf	-inf	0.42265	1.19165	0	3.57495	0	0	0	0	0	5	0	0	0	0	0	low
581	PC-3p-102002_5	AGTTGGGAAAGAACAGAGC	down	-inf	-inf	0.42265	1.32107	0	0	0	3.9632	0	0	0	0	0	5	0	0	0	low
582	PC-5p-100061_5	AAGTGTGAAGGACATGACTGTC	up	inf	inf	0.42265	0	2.81427	0	0	0	0	0	8.44282	0	0	0	0	0	5	low
583	PC-5p-88432_5	ACTCTTGCCTGTATGATAGCTGTA	up	inf	inf	0.42265	0	2.81427	0	0	0	0	0	8.44282	0	0	0	0	0	5	low
584	PC-3p-107805_5	GCATAGGAAGTGCTTTGAT	up	inf	inf	0.42265	0	2.81427	0	0	0	0	0	8.44282	0	0	0	0	0	5	low
585	PC-5p-69459_6	TCATGGGGTAACAGAAGA	down	-inf	-inf	0.42265	1.72767	0	0	5.183	0	0	0	0	0	6	0	0	0	0	low
586	PC-3p-71629_6	TCTTCTGGTCTTGTGCTCGCAGT	down	-inf	-inf	0.42265	1.58528	0	0	0	4.75584	0	0	0	0	0	6	0	0	0	low
587	PC-3p-85839_5	CGAAGTCCTGCTGGGGCTGGGATCT	up	inf	inf	0.42265	0	2.81427	0	0	0	0	0	8.44282	0	0	0	0	0	5	low
588	PC-5p-93368_5	TAAACCTTTAAAAGGGCTGCCC	down	-inf	-inf	0.42265	1.19165	0	3.57495	0	0	0	0	0	5	0	0	0	0	0	low
589	PC-3p-61532_6	TTTATGCTCCTGAATGCCTTTGT	up	inf	inf	0.42265	0	3.37713	0	0	0	0	0	10.1314	0	0	0	0	0	6	middle
590	PC-5p-79229_5	TTGTCTGCAAGTTCTCCTAGCA	down	-inf	-inf	0.42265	1.43972	0	0	4.31917	0	0	0	0	0	5	0	0	0	0	low
591	PC-3p-106124_5	TGGCTTTGGAGTCTAGAAC	up	inf	inf	0.42265	0	1.49026	0	0	0	4.47077	0	0	0	0	0	5	0	0	low
592	PC-3p-53325_7	TCCTGATGCTGTACTTCTTGGC	down	-inf	-inf	0.42265	1.66831	0	5.00494	0	0	0	0	0	7	0	0	0	0	0	low
593	PC-3p-104924_5	CAACAGGGATTGTGATTTCACTCT	down	-inf	-inf	0.42265	1.43972	0	0	4.31917	0	0	0	0	0	5	0	0	0	0	low
594	PC-5p-75062_6	TTTGCCTTCAGGCAGCTCTGC	down	-inf	-inf	0.42265	1.42998	0	4.28995	0	0	0	0	0	6	0	0	0	0	0	low
595	PC-5p-77865_5	CTTTGCTGCTCTGCCTTCGCCT	up	inf	inf	0.42265	0	2.81427	0	0	0	0	0	8.44282	0	0	0	0	0	5	low
596	PC-3p-33404_15	GAACAAGAAAACAAGGTCCTCT	down	-inf	-inf	0.42265	4.76661	0	14.2998	0	0	0	0	0	20	0	0	0	0	0	middle
597	PC-5p-90873_5	TCCCGGGGCCGAGGGAGAA	up	inf	inf	0.42265	0	1.98879	0	0	0	0	5.96638	0	0	0	0	0	5	0	low
598	PC-3p-86283_5	CTCCCAGCTCGGTTGGCTCACC	down	-inf	-inf	0.42265	1.19165	0	3.57495	0	0	0	0	0	5	0	0	0	0	0	low
599	PC-5p-96392_5	AACCCCTTTCCCCAGAGGTT	up	inf	inf	0.42265	0	1.49026	0	0	0	4.47077	0	0	0	0	0	5	0	0	low
600	PC-5p-107149_5	CCTGAGGGCTGTGATGTCC	down	-inf	-inf	0.42265	1.43972	0	0	4.31917	0	0	0	0	0	5	0	0	0	0	low
601	PC-3p-86320_5	TGCTGTAATGTGATTGATAC	up	inf	inf	0.42265	0	1.98879	0	0	0	0	5.96638	0	0	0	0	0	5	0	low
602	PC-5p-50948_8	TCTATCCCTACTCTTCCC	up	inf	inf	0.42265	0	7.31711	0	0	0	0	0	21.9513	0	0	0	0	0	13	middle
603	PC-3p-72733_6	TTACCCACCCTTCTCCTGCCAGA	down	-inf	-inf	0.42265	1.58528	0	0	0	4.75584	0	0	0	0	0	6	0	0	0	low
604	PC-3p-45565_9	CACAGCTAGCACTTCATCCCACG	up	inf	inf	0.42265	0	5.06569	0	0	0	0	0	15.1971	0	0	0	0	0	9	middle
605	PC-5p-55232_7	ATTGTAAAGATCTGGTAAGT	up	inf	inf	0.42265	0	3.93998	0	0	0	0	0	11.82	0	0	0	0	0	7	middle
606	PC-5p-89479_5	ATGTCTGTAGAAGCAGGATCC	down	-inf	-inf	0.42265	1.43972	0	0	4.31917	0	0	0	0	0	5	0	0	0	0	low
607	PC-3p-94453_5	GCCGGCCCCCGGCGCCGCT	up	inf	inf	0.42265	0	1.49026	0	0	0	4.47077	0	0	0	0	0	5	0	0	low
608	PC-3p-43608_10	TCAGCTAAGCTCCTGGACTTTGC	down	-inf	-inf	0.42265	2.64213	0	0	0	7.9264	0	0	0	0	0	10	0	0	0	low
609	PC-3p-48719_8	AGAATTCTTCAACTGGCTTTTGT	down	-inf	-inf	0.42265	2.30356	0	0	6.91067	0	0	0	0	0	8	0	0	0	0	low
610	PC-3p-68694_6	CCTTGGAGCAACCTGATCTAGT	down	-inf	-inf	0.42265	1.42998	0	4.28995	0	0	0	0	0	6	0	0	0	0	0	low
611	PC-5p-65936_6	AGGAAAGGTAAAGATTAACTGC	up	inf	inf	0.42265	0	1.78831	0	0	0	5.36493	0	0	0	0	0	6	0	0	low
612	PC-5p-79504_5	CTGCCAGAAAGGAAGTGAC	down	-inf	-inf	0.42265	1.32107	0	0	0	3.9632	0	0	0	0	0	5	0	0	0	low
613	PC-5p-101602_5	AAGCGCAGGTCCTCTGAT	up	inf	inf	0.42265	0	1.98879	0	0	0	0	5.96638	0	0	0	0	0	5	0	low
614	PC-5p-92417_5	CTCGTGCTACTCGACGGCCTGT	down	-inf	-inf	0.42265	1.43972	0	0	4.31917	0	0	0	0	0	5	0	0	0	0	low
615	PC-5p-48298_8	AGTGGAACTGAATCATTTAAGCC	up	inf	inf	0.42265	0	4.50284	0	0	0	0	0	13.5085	0	0	0	0	0	8	middle
616	PC-5p-99794_5	CTTGGGCACGTGGGCTCCT	up	inf	inf	0.42265	0	1.98879	0	0	0	0	5.96638	0	0	0	0	0	5	0	low
617	PC-3p-108017_5	TGCCCTCCTGGACATCCCCAGT	down	-inf	-inf	0.42265	1.32107	0	0	0	3.9632	0	0	0	0	0	5	0	0	0	low
618	PC-5p-55844_7	AGAAGAGGAGGTCTGGACTGT	down	-inf	-inf	0.42265	1.66831	0	5.00494	0	0	0	0	0	7	0	0	0	0	0	low
619	PC-3p-61725_6	TTAGCAATAGAACAGAGGAG	up	inf	inf	0.42265	0	3.37713	0	0	0	0	0	10.1314	0	0	0	0	0	6	middle
620	PC-5p-50297_8	CCCTCTCCCTGGATGTCCCC	down	-inf	-inf	0.42265	1.90664	0	5.71993	0	0	0	0	0	8	0	0	0	0	0	low
621	PC-5p-78257_5	TAGAGGACGGGACGAGAG	down	-inf	-inf	0.42265	1.43972	0	0	4.31917	0	0	0	0	0	5	0	0	0	0	low
622	PC-5p-66386_6	ATGCTTAGAGCAGAGCTGGAGA	up	inf	inf	0.42265	0	3.37713	0	0	0	0	0	10.1314	0	0	0	0	0	6	middle
623	PC-5p-46091_9	CCAGCTGCTGGGTGGCTTT	down	-inf	-inf	0.42265	2.5915	0	0	7.77451	0	0	0	0	0	9	0	0	0	0	low
624	PC-5p-105951_5	TTGGTGCGTGTGCTTGGCT	down	-inf	-inf	0.42265	1.43972	0	0	4.31917	0	0	0	0	0	5	0	0	0	0	low
625	PC-3p-58908_7	AAAGCATGGGGGAATAGCAGGT	up	inf	inf	0.42265	0	3.37713	0	0	0	0	0	10.1314	0	0	0	0	0	6	middle
626	PC-5p-90980_5	GTAACGGTGCCCTCGGGAGAGC	down	-inf	-inf	0.42265	1.19165	0	3.57495	0	0	0	0	0	5	0	0	0	0	0	low
627	PC-3p-53504_7	CGCGTCCCTCCTGCCCCTGCAGT	up	inf	inf	0.42265	0	2.78431	0	0	0	0	8.35294	0	0	0	0	0	7	0	low
628	PC-5p-76333_6	TGGCCCTGTACGGCTCTG	down	-inf	-inf	0.42265	1.42998	0	4.28995	0	0	0	0	0	6	0	0	0	0	0	low
629	PC-5p-35594_13	TGTGTTGCACCGTGTCGTGACG	down	-inf	-inf	0.42265	1.90664	0	5.71993	0	0	0	0	0	8	0	0	0	0	0	low
630	PC-5p-47928_9	TTTTCAAAACTTTTGCTCATT	down	-inf	-inf	0.42265	2.14497	0	6.43492	0	0	0	0	0	9	0	0	0	0	0	low
631	PC-3p-56319_7	CATGCTGAAGTGCCTGAGAC	up	inf	inf	0.42265	0	3.93998	0	0	0	0	0	11.82	0	0	0	0	0	7	middle
632	PC-5p-98045_5	TATTGGTTGAGATTCTGGA	up	inf	inf	0.42265	0	1.49026	0	0	0	4.47077	0	0	0	0	0	5	0	0	low
633	PC-3p-67173_6	TGAGAAAGGATGGAAGCTAC	up	inf	inf	0.42265	0	1.78831	0	0	0	5.36493	0	0	0	0	0	6	0	0	low
634	PC-3p-55856_7	AGTTTGGGGTTGGATGTT	up	inf	inf	0.42265	0	3.93998	0	0	0	0	0	11.82	0	0	0	0	0	7	middle
635	PC-5p-53719_7	GGACAGGGGGACGGGGGAA	down	-inf	-inf	0.42265	1.66831	0	5.00494	0	0	0	0	0	7	0	0	0	0	0	low
636	PC-3p-97225_5	GGTGGGAGACTGTAGTATTGTGC	down	-inf	-inf	0.42265	1.19165	0	3.57495	0	0	0	0	0	5	0	0	0	0	0	low
637	PC-3p-69299_6	CGGGCACTCCTCGGGGCCTGGA	down	-inf	-inf	0.42265	1.72767	0	0	5.183	0	0	0	0	0	6	0	0	0	0	low
638	PC-3p-75205_6	AATTAAAAGTATTATCTCAGT	up	inf	inf	0.42265	0	3.37713	0	0	0	0	0	10.1314	0	0	0	0	0	6	middle
639	PC-5p-108169_5	ACCTCTGAATGCAATTCTTT	up	inf	inf	0.42265	0	1.98879	0	0	0	0	5.96638	0	0	0	0	0	5	0	low
640	PC-5p-69339_6	TGTGTGGTCTTTGTAGCACCTG	down	-inf	-inf	0.42265	2.62163	0	7.8649	0	0	0	0	0	11	0	0	0	0	0	low
641	PC-3p-67292_6	AATGCCCCTGGCTCCATT	up	inf	inf	0.42265	0	2.38655	0	0	0	0	7.15966	0	0	0	0	0	6	0	low
642	PC-3p-48476_8	TGGGGCTGCTGCTCTGGGCCA	down	-inf	-inf	0.42265	2.30356	0	0	6.91067	0	0	0	0	0	8	0	0	0	0	low
643	PC-3p-69591_6	CGCTGCGGGGACAAGGAGC	down	-inf	-inf	0.42265	1.42998	0	4.28995	0	0	0	0	0	6	0	0	0	0	0	low
644	PC-3p-77481_5	CGCGTACCAAAAGTAATAATGGGA	down	-inf	-inf	0.42265	2.3833	0	7.14991	0	0	0	0	0	10	0	0	0	0	0	low
645	PC-3p-100912_5	ACAAATCAGTAAATGGTC	up	inf	inf	0.42265	0	2.81427	0	0	0	0	0	8.44282	0	0	0	0	0	5	low
646	PC-3p-78405_5	TGGAATGCAGATGCTGTTTTGAGTA	up	inf	inf	0.42265	0	2.81427	0	0	0	0	0	8.44282	0	0	0	0	0	5	low
647	PC-5p-80889_5	GTCATCCTGTCTGTGAATG	up	inf	inf	0.42265	0	1.98879	0	0	0	0	5.96638	0	0	0	0	0	5	0	low
648	PC-3p-68028_6	ACTGTCTGTAGCGTTTTTC	down	-inf	-inf	0.42265	1.72767	0	0	5.183	0	0	0	0	0	6	0	0	0	0	low
649	PC-3p-73234_6	CCGGGCGGGGAGAGGCGGG	up	inf	inf	0.42265	0	3.37713	0	0	0	0	0	10.1314	0	0	0	0	0	6	middle
650	PC-3p-67879_6	ATGTCAAATCGCGTTGTTAACT	up	inf	inf	0.42265	0	3.37713	0	0	0	0	0	10.1314	0	0	0	0	0	6	middle
651	PC-3p-65773_6	AGCGGTTAGAAGAGCCTGG	down	-inf	-inf	0.42265	1.72767	0	0	5.183	0	0	0	0	0	6	0	0	0	0	low
652	PC-5p-84238_5	GGAGTTTGATATGACGATT	down	-inf	-inf	0.42265	1.43972	0	0	4.31917	0	0	0	0	0	5	0	0	0	0	low
653	PC-5p-87986_5	AATAGATCAGCAAGTGTCCT	down	-inf	-inf	0.42265	1.32107	0	0	0	3.9632	0	0	0	0	0	5	0	0	0	low
654	PC-5p-103939_5	TCTGAAGGACTAGCCTCGTC	down	-inf	-inf	0.42265	1.43972	0	0	4.31917	0	0	0	0	0	5	0	0	0	0	low
655	PC-3p-96784_5	CTGCCTGGTTTCGTCAGCTCAGGT	down	-inf	-inf	0.42265	1.32107	0	0	0	3.9632	0	0	0	0	0	5	0	0	0	low
656	PC-3p-45113_9	TAAAGCCTCATTACCTTTAAGA	down	-inf	-inf	0.42265	2.5915	0	0	7.77451	0	0	0	0	0	9	0	0	0	0	low
657	PC-3p-82019_5	CGGGGCAGGGTGGAGGAAGGACT	down	-inf	-inf	0.42265	1.19165	0	3.57495	0	0	0	0	0	5	0	0	0	0	0	low
658	PC-3p-70627_6	AGCCTCCCGTGCCTGCCCCC	up	inf	inf	0.42265	0	1.78831	0	0	0	5.36493	0	0	0	0	0	6	0	0	low
659	PC-3p-38358_12	AGGGCTGCCTGGAGTTTGCTACT	down	-inf	-inf	0.42265	2.01561	0	0	6.04684	0	0	0	0	0	7	0	0	0	0	low
660	PC-3p-64243_6	GAGGTGCACCAGGAGCTGGGAT	up	inf	inf	0.42265	0	1.78831	0	0	0	5.36493	0	0	0	0	0	6	0	0	low
661	PC-3p-100931_5	AGCACCTGGGAGCTTCTGG	up	inf	inf	0.42265	0	1.40714	0	0	0	0	0	4.22141	0	0	0	0	0	2.5	low
662	PC-5p-94422_5	TCAGCTATGGAGTGTGTTT	up	inf	inf	0.42265	0	2.81427	0	0	0	0	0	8.44282	0	0	0	0	0	5	low
663	PC-3p-77794_5	GTCTCTGTCTCTTCTCCA	down	-inf	-inf	0.42265	1.19165	0	3.57495	0	0	0	0	0	5	0	0	0	0	0	low
664	PC-3p-90474_5	GTACACATTTTGGCAACG	up	inf	inf	0.42265	0	2.81427	0	0	0	0	0	8.44282	0	0	0	0	0	5	low
665	PC-5p-79144_5	TTTCCGTAGGTTAGTATAAACT	up	inf	inf	0.42265	0	2.81427	0	0	0	0	0	8.44282	0	0	0	0	0	5	low
666	PC-3p-65058_6	ACTGAGGGACTTGGGAACT	down	-inf	-inf	0.42265	1.58528	0	0	0	4.75584	0	0	0	0	0	6	0	0	0	low
667	PC-5p-82399_5	TGAATTCTATGAAATGGCT	up	inf	inf	0.42265	0	2.81427	0	0	0	0	0	8.44282	0	0	0	0	0	5	low
668	PC-5p-57732_7	AGAGGATGCATGGAGAGGAG	up	inf	inf	0.42265	0	3.93998	0	0	0	0	0	11.82	0	0	0	0	0	7	middle
669	PC-3p-79084_5	TCCGCCCTCGGGACCTCCCCG	up	inf	inf	0.42265	0	2.81427	0	0	0	0	0	8.44282	0	0	0	0	0	5	low
670	PC-5p-69552_6	CACCCTGCACCTACCAACCC	up	inf	inf	0.42265	0	3.37713	0	0	0	0	0	10.1314	0	0	0	0	0	6	middle
671	PC-3p-100488_5	TTCCTCAGGGAGCTTCCTCAGT	up	inf	inf	0.42265	0	1.98879	0	0	0	0	5.96638	0	0	0	0	0	5	0	low
672	PC-5p-87694_5	AGGACGGGCAGCGGCAGTT	up	inf	inf	0.42265	0	1.40714	0	0	0	0	0	4.22141	0	0	0	0	0	2.5	low
673	PC-5p-79143_5	AAAGAGGACTTAGGGAGATGGATT	up	inf	inf	0.42265	0	2.81427	0	0	0	0	0	8.44282	0	0	0	0	0	5	low
674	PC-5p-59210_7	CCATAAGGATATTGGCACC	up	inf	inf	0.42265	0	3.93998	0	0	0	0	0	11.82	0	0	0	0	0	7	middle
675	PC-3p-102215_5	GGCTGGCTGGAGAGGGTGCC	up	inf	inf	0.42265	0	2.81427	0	0	0	0	0	8.44282	0	0	0	0	0	5	low
676	PC-3p-81162_5	AAAACAGACTTTTAAGCCATC	down	-inf	-inf	0.42265	1.19165	0	3.57495	0	0	0	0	0	5	0	0	0	0	0	low
677	PC-5p-92722_5	GGCAGTAGGTAGATGTGTGCTCT	up	inf	inf	0.42265	0	2.81427	0	0	0	0	0	8.44282	0	0	0	0	0	5	low
678	PC-3p-59928_7	CTGGACGGGTGCTCTGCGC	down	-inf	-inf	0.42265	2.01561	0	0	6.04684	0	0	0	0	0	7	0	0	0	0	low
679	PC-3p-59104_7	GATAATCTGACGGATTGTGTCC	up	inf	inf	0.42265	0	2.78431	0	0	0	0	8.35294	0	0	0	0	0	7	0	low
680	PC-5p-52216_8	GTGGGATTACGGAGAAAT	up	inf	inf	0.42265	0	2.38441	0	0	0	7.15324	0	0	0	0	0	8	0	0	low
681	PC-5p-94915_5	GGGTGCCGTGGTTGGAGA	up	inf	inf	0.42265	0	1.49026	0	0	0	4.47077	0	0	0	0	0	5	0	0	low
682	PC-3p-71376_6	CGGGACCGGGGGCCACCAG	down	-inf	-inf	0.42265	1.42998	0	4.28995	0	0	0	0	0	6	0	0	0	0	0	low
683	PC-3p-51607_8	TGATGAAGCTGCAGAATCA	up	inf	inf	0.42265	0	4.50284	0	0	0	0	0	13.5085	0	0	0	0	0	8	middle
684	PC-3p-70021_6	TCAGCTGCAAGAGCATCACGTTA	down	-inf	-inf	0.42265	1.58528	0	0	0	4.75584	0	0	0	0	0	6	0	0	0	low
685	PC-3p-64814_6	GTATGGCTTCACTAAGGGCAGA	down	-inf	-inf	0.42265	1.72767	0	0	5.183	0	0	0	0	0	6	0	0	0	0	low
686	PC-5p-108616_5	TGAGCTGCAGTACCTGTCT	down	-inf	-inf	0.42265	1.19165	0	3.57495	0	0	0	0	0	5	0	0	0	0	0	low
687	PC-5p-98663_5	AGGTAAGCAGCTGAGGTAAAGGA	up	inf	inf	0.42265	0	2.81427	0	0	0	0	0	8.44282	0	0	0	0	0	5	low
688	PC-5p-90726_5	TGGGGACATGGGAAGGACA	up	inf	inf	0.42265	0	2.81427	0	0	0	0	0	8.44282	0	0	0	0	0	5	low
689	PC-5p-73914_6	TGACAGAGTAGGCATCTCC	up	inf	inf	0.42265	0	3.37713	0	0	0	0	0	10.1314	0	0	0	0	0	6	middle
690	PC-3p-65067_6	GAGGCTGCGCGGTGCTGAGC	up	inf	inf	0.42265	0	3.37713	0	0	0	0	0	10.1314	0	0	0	0	0	6	middle
691	PC-3p-56214_7	CCTGCGGAAGGATCATTAC	up	inf	inf	0.42265	0	3.93998	0	0	0	0	0	11.82	0	0	0	0	0	7	middle
692	PC-3p-104645_5	GCGGGCTTTTATGATCAGGCAAAGG	down	-inf	-inf	0.42265	1.43972	0	0	4.31917	0	0	0	0	0	5	0	0	0	0	low
693	PC-3p-98095_5	ACTGGTTTAAAAGAAGTCT	up	inf	inf	0.42265	0	2.81427	0	0	0	0	0	8.44282	0	0	0	0	0	5	low
694	PC-5p-52975_7	AAAGTGCCTGGGCAAGTGATTC	down	-inf	-inf	0.42265	2.01561	0	0	6.04684	0	0	0	0	0	7	0	0	0	0	low
695	PC-3p-80137_5	TCTGGAGATCAGTGGTGACACA	up	inf	inf	0.42265	0	1.49026	0	0	0	4.47077	0	0	0	0	0	5	0	0	low
696	PC-5p-72651_6	GTAGGTCTGTGTGGTGACTTC	up	inf	inf	0.42265	0	1.78831	0	0	0	5.36493	0	0	0	0	0	6	0	0	low
697	PC-5p-83206_5	CTCCTGAGCAGTCCCAACG	up	inf	inf	0.42265	0	2.81427	0	0	0	0	0	8.44282	0	0	0	0	0	5	low
698	PC-5p-69195_6	CACGGTCTGGCACAGGCGCTGC	down	-inf	-inf	0.42265	2.62163	0	7.8649	0	0	0	0	0	11	0	0	0	0	0	low
699	PC-3p-88530_5	CTTTTGGTCAGCCCTGAGGC	up	inf	inf	0.42265	0	1.49026	0	0	0	4.47077	0	0	0	0	0	5	0	0	low
700	PC-3p-83775_5	TGCACGGGCAGGGCACGTT	up	inf	inf	0.42265	0	1.98879	0	0	0	0	5.96638	0	0	0	0	0	5	0	low
701	PC-3p-97611_5	CTGGAAGGAGTCCTGCACAGCC	down	-inf	-inf	0.42265	1.19165	0	3.57495	0	0	0	0	0	5	0	0	0	0	0	low
702	PC-3p-89297_5	TCTGTTGGGAAAACAGCTCCT	down	-inf	-inf	0.42265	1.19165	0	3.57495	0	0	0	0	0	5	0	0	0	0	0	low
703	PC-3p-46904_9	CACAGCACTGTGCAATGCACTGA	down	-inf	-inf	0.42265	2.14497	0	6.43492	0	0	0	0	0	9	0	0	0	0	0	low
704	PC-3p-105869_5	AACTGGATGTGGGGCGCG	down	-inf	-inf	0.42265	1.32107	0	0	0	3.9632	0	0	0	0	0	5	0	0	0	low
705	PC-5p-57424_7	TAGCTCGTCCACTGTCTCTTGC	down	-inf	-inf	0.42265	1.84949	0	0	0	5.54848	0	0	0	0	0	7	0	0	0	low
706	PC-5p-107277_5	TTGGAGCAGGCCGTGTGCT	up	inf	inf	0.42265	0	1.98879	0	0	0	0	5.96638	0	0	0	0	0	5	0	low
707	PC-5p-50959_8	GTTTTTCAGCGTGGTATTC	up	inf	inf	0.42265	0	4.50284	0	0	0	0	0	13.5085	0	0	0	0	0	8	middle
708	PC-5p-84962_5	ATACGTATCCCCAGTCTCA	up	inf	inf	0.42265	0	2.81427	0	0	0	0	0	8.44282	0	0	0	0	0	5	low
709	PC-5p-36477_13	TGCCTGGCTGTGGCAGCTC	up	inf	inf	0.42265	0	7.31711	0	0	0	0	0	21.9513	0	0	0	0	0	13	middle
710	PC-3p-81606_5	GCAGGTACCAGGACTCAGCAA	down	-inf	-inf	0.42265	1.32107	0	0	0	3.9632	0	0	0	0	0	5	0	0	0	low
711	PC-5p-96287_5	TAAATGGGGGAGATGAACAAGCT	down	-inf	-inf	0.42265	1.32107	0	0	0	3.9632	0	0	0	0	0	5	0	0	0	low
712	PC-5p-85249_5	TGCTGGACTGGGTTCCCGGGT	down	-inf	-inf	0.42265	1.19165	0	3.57495	0	0	0	0	0	5	0	0	0	0	0	low
713	PC-5p-70276_6	CTCAGTCTGTGGTGAGAG	up	inf	inf	0.42265	0	1.78831	0	0	0	5.36493	0	0	0	0	0	6	0	0	low
714	PC-3p-64613_6	AAAAAGTCGCAGTCTTCTACCGA	down	-inf	-inf	0.42265	1.42998	0	4.28995	0	0	0	0	0	6	0	0	0	0	0	low
715	PC-5p-107254_5	AGTGTGGAGAAGCATCGTT	up	inf	inf	0.42265	0	2.81427	0	0	0	0	0	8.44282	0	0	0	0	0	5	low
716	PC-3p-57201_7	AGTTGGAAGAAGGAATGGGAGT	down	-inf	-inf	0.42265	2.01561	0	0	6.04684	0	0	0	0	0	7	0	0	0	0	low
717	PC-3p-92569_5	CTGGATGTATCTTGCAGTGAA	up	inf	inf	0.42265	0	1.98879	0	0	0	0	5.96638	0	0	0	0	0	5	0	low
718	PC-3p-55902_7	TGCTGCGTGTCAGGACTCCGCGT	down	-inf	-inf	0.42265	2.01561	0	0	6.04684	0	0	0	0	0	7	0	0	0	0	low
719	PC-3p-103091_5	AAGCTATTCTGTGGAGCC	up	inf	inf	0.42265	0	2.81427	0	0	0	0	0	8.44282	0	0	0	0	0	5	low
720	PC-5p-58143_7	GAGGACACATTCCTGACC	down	-inf	-inf	0.42265	2.01561	0	0	6.04684	0	0	0	0	0	7	0	0	0	0	low
721	PC-3p-68924_6	CAGTTAGACTCTTTTCTTCT	down	-inf	-inf	0.42265	1.72767	0	0	5.183	0	0	0	0	0	6	0	0	0	0	low
722	PC-5p-71535_6	TGGGGGCACTGGGAGGCAC	down	-inf	-inf	0.42265	1.72767	0	0	5.183	0	0	0	0	0	6	0	0	0	0	low
723	PC-3p-52179_8	TAGCTTAGACTGATGTTGA	up	inf	inf	0.42265	0	2.81427	0	0	0	0	0	8.44282	0	0	0	0	0	5	low
724	PC-3p-92385_5	CTATCCTGGATTACTTGAACCG	down	-inf	-inf	0.42265	1.43972	0	0	4.31917	0	0	0	0	0	5	0	0	0	0	low
725	PC-5p-82786_5	ACGGCGCGGGGCCGGGGCTG	down	-inf	-inf	0.42265	1.19165	0	3.57495	0	0	0	0	0	5	0	0	0	0	0	low
726	PC-5p-103457_5	GCCGGAGGCTGAGAGAGAG	down	-inf	-inf	0.42265	1.43972	0	0	4.31917	0	0	0	0	0	5	0	0	0	0	low
727	PC-5p-80009_5	GTGGAACTAGAATGACTGAAC	up	inf	inf	0.42265	0	1.49026	0	0	0	4.47077	0	0	0	0	0	5	0	0	low
728	PC-5p-99528_5	AAAGTCAGTGCTGAGTTGTGCT	down	-inf	-inf	0.42265	1.43972	0	0	4.31917	0	0	0	0	0	5	0	0	0	0	low
729	PC-5p-100931_5	AGCACCTGGGAGCTTCTGG	up	inf	inf	0.42265	0	1.40714	0	0	0	0	0	4.22141	0	0	0	0	0	2.5	low
730	PC-3p-44720_10	TTTGGAGGTTGCAAGGGTCTGA	down	-inf	-inf	0.42265	2.3833	0	7.14991	0	0	0	0	0	10	0	0	0	0	0	low
731	PC-3p-70550_6	AAAGCAGTAATCAGGGTATC	down	-inf	-inf	0.42265	1.72767	0	0	5.183	0	0	0	0	0	6	0	0	0	0	low
732	PC-3p-78591_5	AAACCTGCAGAGAGAAGCCA	down	-inf	-inf	0.42265	1.19165	0	3.57495	0	0	0	0	0	5	0	0	0	0	0	low
733	PC-5p-89925_5	TCTGGCTCCGGCTCCGGTACG	up	inf	inf	0.42265	0	1.98879	0	0	0	0	5.96638	0	0	0	0	0	5	0	low
734	PC-5p-39558_11	AAGCCACTCGCAGCGCTCTGTGC	up	inf	inf	0.42265	0	3.37713	0	0	0	0	0	10.1314	0	0	0	0	0	6	middle
735	PC-5p-89267_5	ATGCCAGGAGCGCAGAGTAGAC	down	-inf	-inf	0.42265	1.43972	0	0	4.31917	0	0	0	0	0	5	0	0	0	0	low
736	PC-5p-72433_6	CATTCGCTGCAGCTGAGAC	down	-inf	-inf	0.42265	1.72767	0	0	5.183	0	0	0	0	0	6	0	0	0	0	low
737	PC-5p-44450_10	TCTTGGCATGAGACTACTGGAA	down	-inf	-inf	0.42265	2.87945	0	0	8.63834	0	0	0	0	0	10	0	0	0	0	low
738	PC-3p-70592_6	CGCCGTGGCTGGCGGTGCC	down	-inf	-inf	0.42265	1.72767	0	0	5.183	0	0	0	0	0	6	0	0	0	0	low
739	PC-5p-75084_6	AACTGAATTCCATGGACTGAA	down	-inf	-inf	0.42265	1.42998	0	4.28995	0	0	0	0	0	6	0	0	0	0	0	low
740	PC-3p-50804_8	AGGATAGAGTCCTTTGCTT	down	-inf	-inf	0.42265	1.90664	0	5.71993	0	0	0	0	0	8	0	0	0	0	0	low
741	PC-5p-84225_5	TTAAATGGGAACAAGAGCTCT	down	-inf	-inf	0.42265	1.19165	0	3.57495	0	0	0	0	0	5	0	0	0	0	0	low
742	PC-3p-108934_5	TGCAACTGCAGGAATCAAA	down	-inf	-inf	0.42265	1.43972	0	0	4.31917	0	0	0	0	0	5	0	0	0	0	low
743	PC-3p-85980_5	CATGCAGAGGGCTCTGATGTCT	down	-inf	-inf	0.42265	1.19165	0	3.57495	0	0	0	0	0	5	0	0	0	0	0	low
744	PC-5p-70847_6	AGAGGAAGGTACTCTGACTGTAA	down	-inf	-inf	0.42265	1.72767	0	0	5.183	0	0	0	0	0	6	0	0	0	0	low
745	PC-3p-49123_8	TACCACTACAAATACATCCA	up	inf	inf	0.42265	0	3.18207	0	0	0	0	9.54622	0	0	0	0	0	8	0	low
746	PC-3p-94699_5	TTGTAGCTAGAGATGGAACT	down	-inf	-inf	0.42265	1.43972	0	0	4.31917	0	0	0	0	0	5	0	0	0	0	low
747	PC-5p-104300_5	AAACTGGAATGCTCATTTT	up	inf	inf	0.42265	0	2.81427	0	0	0	0	0	8.44282	0	0	0	0	0	5	low
748	PC-3p-47450_9	CGTGGCTGGAGCCTGCCC	up	inf	inf	0.42265	0	5.06569	0	0	0	0	0	15.1971	0	0	0	0	0	9	middle
749	PC-3p-100803_5	CTGTAAGTGCTGGAGCTAAG	up	inf	inf	0.42265	0	2.81427	0	0	0	0	0	8.44282	0	0	0	0	0	5	low
750	PC-3p-75572_6	GCCGTGGAGCTGTGTGCTTG	down	-inf	-inf	0.42265	1.42998	0	4.28995	0	0	0	0	0	6	0	0	0	0	0	low
751	PC-3p-105871_5	AGAACCAGACGGTGTCATACTCT	up	inf	inf	0.42265	0	2.81427	0	0	0	0	0	8.44282	0	0	0	0	0	5	low
752	PC-3p-70516_6	AATGTAGTTGCAGAGTACA	up	inf	inf	0.42265	0	3.37713	0	0	0	0	0	10.1314	0	0	0	0	0	6	middle
753	PC-3p-79010_5	CGTGCTGCTTCCCGCTGCTAGT	up	inf	inf	0.42265	0	1.49026	0	0	0	4.47077	0	0	0	0	0	5	0	0	low
754	PC-5p-92285_5	AGGGCGGGCGGAGGGAGGG	down	-inf	-inf	0.42265	1.43972	0	0	4.31917	0	0	0	0	0	5	0	0	0	0	low
755	PC-3p-84115_5	GAGAGTTGTTGGTGGGGCTGAATCG	up	inf	inf	0.42265	0	2.81427	0	0	0	0	0	8.44282	0	0	0	0	0	5	low
756	PC-5p-96829_5	TGTTGTGTCAAAATGATGTGGG	down	-inf	-inf	0.42265	1.19165	0	3.57495	0	0	0	0	0	5	0	0	0	0	0	low
757	PC-5p-103703_5	TAATGGATGTTGGTCAGAA	up	inf	inf	0.42265	0	1.98879	0	0	0	0	5.96638	0	0	0	0	0	5	0	low
758	PC-5p-82254_5	TGCTTGTTGGATCTGGCAACTGTT	down	-inf	-inf	0.42265	1.19165	0	3.57495	0	0	0	0	0	5	0	0	0	0	0	low
759	PC-3p-8568_112	AGCGTGGCATTGACCTCATGGGA	down	0.467214	-1.09784	0.426307	55.7793	26.0609	112.969	34.5534	19.816	16.9889	7.15966	54.0341	158	40	25	19	6	32	middle
760	gga-miR-2184a-5p	AACAGTAAGAGTTGATGTGCGG	up	1.45428	0.5403	0.429383	214.61	312.101	136.563	95.8856	411.38	282.553	332.924	320.827	191	111	519	316	279	190	middle
761	hsa-miR-4454_L+1	CGGATCCGAGTCACGGCACCA	up	1.50151	0.586411	0.435691	20.2248	30.3677	25.0247	19.0043	16.6454	39.3428	9.54622	42.2141	35	22	21	44	8	25	middle
762	gga-miR-9-5p	TCTTTGGTTATCTAGCTGTATGA	down	0.815334	-0.294536	0.440185	46.7201	38.0925	59.3442	33.2576	47.5584	50.9668	34.605	28.7056	83	38.5	60	57	29	17	middle
763	gga-miR-138-5p_R+7	AGCTGGTGTTGTGAATCAGGCCGT	down	0.71387	-0.486266	0.447284	39.7275	28.3603	52.9093	20.3001	45.9731	17.436	46.5378	21.1071	74	23.5	58	19.5	39	12.5	middle
764	gga-miR-146a-3p_R-1	ACCCATGGGGCTCAGTTCTTCA	down	0.854272	-0.227232	0.45175	80.0344	68.3712	99.3837	82.0642	58.6553	55.4376	78.7563	70.9197	139	95	74	62	66	42	middle
765	gga-miR-181a-5p	AACATTCAACGCTGTCGGTGAGT	up	1.13027	0.17667	0.452293	4126.97	4664.6	4188.42	3723.99	4468.51	5548.23	4844.7	3600.86	5858	4311	5637.5	6205	4060	2132.5	middle
766	gga-miR-30c-5p	TGTAAACATCCTACACTCTCAGCT	down	0.948625	-0.0760906	0.45586	53585.5	50832.5	49766.2	55978.3	55012	56066.5	47208.6	49222.5	69604	64802.2	69403.5	62703.3	39562.2	29150.5	high
767	PC-5p-4580_260	GGATTCTATGATGGATTCTATGA	down	0.700618	-0.5133	0.456758	51.0507	35.767	52.9093	62.196	38.0467	66.1674	10.7395	30.3942	74	72	48	74	9	18	middle
768	PC-3p-8674_110	TGTGATCGAGGCCCATCC	up	4.01332	2.0048	0.457888	12.0051	48.1805	7.8649	24.1873	3.9632	0	17.8992	126.642	11	28	5	0	15	75	middle
769	mmu-mir-1983-p3_1ss25TC	TGAGTTCGAGCCTCACCTGGAGCAC	up	11.3375	3.50302	0.458343	1.43972	16.3228	0	4.31917	0	0	0	48.9684	0	5	0	0	0	29	middle
770	gga-mir-6703-p5_1ss12TA	CTTCCCCCAGCACTTCCT	up	11.3375	3.50302	0.458343	1.43972	16.3228	0	4.31917	0	0	0	48.9684	0	5	0	0	0	29	middle
771	gga-miR-147_R+1	GTGTGCGGAAATGCTTCTGCT	up	1.35534	0.438656	0.461861	77.3209	104.796	85.7989	42.3279	103.836	66.1674	89.4958	158.725	120	49	131	74	75	94	middle
772	PC-3p-3895_325	AAATGCATATGTAGGACC	up	8.33045	3.05839	0.463013	30.2741	252.197	3.57495	87.2472	0	0	11.9328	744.657	5	101	0	0	10	441	middle
773	cgr-miR-574	CACGCTCATGCACACACCCACA	down	0.447934	-1.15864	0.464015	2.32887	1.04318	0	3.02342	3.9632	3.12954	0	0	0	3.5	5	3.5	0	0	low
774	bta-miR-25	CATTGCACTTGTCTCGGTCTGA	up	1.30437	0.383352	0.465848	59.8581	78.0771	29.3146	53.5577	96.702	60.8025	90.689	82.7397	41	62	122	68	76	49	middle
775	efu-miR-9226_2ss4AG22GA	TCAGGTCCCTGTTCGGGCGCCA	down	0.623456	-0.681641	0.467317	34.7161	21.644	22.1647	18.5724	63.4112	31.2954	12.5294	21.1071	31	21.5	80	35	10.5	12.5	middle
776	chi-miR-1307-5p_R+5	TCGACCGGACCTCGACCGGCTC	up	1.88947	0.917985	0.470073	1.84949	3.49457	0	0	5.54848	2.68246	3.57983	4.22141	0	0	7	3	3	2.5	low
777	hsa-miR-1307-5p_R+1	TCGACCGGACCTCGACCGGCTC	up	1.88947	0.917985	0.470073	1.84949	3.49457	0	0	5.54848	2.68246	3.57983	4.22141	0	0	7	3	3	2.5	low
778	gga-miR-204	TTCCCTTTGTCATCCTATGCCT	down	0.758536	-0.39871	0.471183	111.195	84.3451	100.814	121.801	110.97	122.946	105.605	24.4842	141	141	140	137.5	88.5	14.5	middle
779	efu-miR-9226_L-1_2ss4AG22GA	CAGGTCCCTGTTCGGGCGCCA	up	1.18119	0.240235	0.475453	236.376	279.204	173.385	225.029	310.715	348.273	222.546	266.793	242.5	260.5	392	389.5	186.5	158	middle
780	gga-mir-3538-p5_1ss14AG	AGTTCGGTGATGAGACCA	up	2.40479	1.26591	0.484491	127.993	307.796	223.077	76.8812	84.0198	89.4154	106.202	727.771	312	89	106	100	89	431	middle
781	PC-3p-21715_28	TTCTCTACGGGCATCCCTCGGGT	up	1.86239	0.897152	0.484914	2.63137	4.90064	3.57495	4.31917	0	6.25908	0	8.44282	5	5	0	7	0	5	middle
782	hsa-miR-215-5p_1ss20AC	ATGACCTATGAATTGACAGCC	up	1.20209	0.265551	0.494273	45.35	54.515	49.3344	42.3279	44.3878	56.3317	34.605	72.6083	69	49	56	63	29	43	middle
783	hsa-miR-4485-3p_L-1R-1_1ss15CT	AACGGCCGCGGTATCCTA	up	5.7973	2.53538	0.495357	3.49521	20.2628	3.57495	6.91067	0	0	0	60.7883	5	8	0	0	0	36	middle
784	gga-miR-101-1-5p_R-1	TCGGTTATCATGGTACCGGTGC	up	1.29696	0.375138	0.496357	25.4671	33.0299	12.1548	29.3704	34.8761	27.7188	47.7311	23.6399	17	34	44	31	40	14	middle
785	PC-3p-19571_33	CGCCCTCCGCGCCCCGCGC	down	0.544731	-0.876384	0.497604	8.26617	4.50284	6.43492	11.2298	7.13376	0	0	13.5085	9	13	9	0	0	8	middle
786	cgr-miR-151-5p	TCGAGGAGCTCACAGTCTAGT	up	1.28443	0.361127	0.501524	13.0878	16.8103	9.29488	7.77451	22.1939	17.436	16.1092	16.8856	13	9	28	19.5	13.5	10	middle
787	cpi-miR-99b-5p_R+2_2ss16AT21CT	AACCCGTAGATCCGATCTTGTGAA	up	1.38502	0.469906	0.504545	50.5459	70.007	68.9966	45.7832	36.8577	66.6145	112.168	31.2385	96.5	53	46.5	74.5	94	18.5	middle
788	mmu-miR-101c_R+2	ACAGTACTGTGATAACTGACC	up	1.836	0.876567	0.505078	8.39015	15.4043	5.71993	5.183	14.2675	29.5071	16.7059	0	8	6	18	33	14	0	middle
789	mmu-miR-6238_L-1R-3_1ss12TC	TATTAGTCAGCGGAGGAA	up	5.11693	2.35528	0.507361	1.42998	7.31711	4.28995	0	0	0	0	21.9513	6	0	0	0	0	13	middle
790	bta-miR-127	TCGGATCCGTCTGAGCTTGGCT	up	2.09615	1.06774	0.50815	1.84949	3.87681	0	0	5.54848	4.47077	7.15966	0	0	0	7	5	6	0	low
791	mmu-miR-370-3p	GCCTGCTGGGGTGGAACCTGGT	down	0.476155	-1.0705	0.508517	4.17678	1.98879	0	7.77451	4.75584	0	5.96638	0	0	9	6	0	5	0	low
792	bta-miR-2478_L-1_1ss2TG	GATCCCACTTCTGACACCA	up	1.23839	0.308471	0.510864	17.8125	22.0589	9.65238	26.3469	17.4381	27.2717	16.1092	22.7956	13.5	30.5	22	30.5	13.5	13.5	middle
793	PC-3p-14464_53	TCCTCCTTCTGCCCCACCCAGT	up	1.75024	0.807556	0.515463	3.63431	6.36093	5.71993	5.183	0	10.7299	8.35294	0	8	6	0	12	7	0	middle
794	hsa-mir-23a-p5_1ss2TA	AACACATTGCCAGGGATTTCCA	up	2.8725	1.52231	0.515925	7.98355	22.9327	5.71993	0	18.2307	60.3554	0	8.44282	8	0	23	67.5	0	5	middle
795	pal-miR-9226-5p_L-2_1ss3AC	CAGTCCCTGTTCGGGCGCCA	down	0.535093	-0.902138	0.518693	18.9339	10.1314	32.8896	11.2298	12.6822	0	0	30.3942	46	13	16	0	0	18	middle
796	cgr-miR-322-3p_R-1	AAACATGAAGCGCTGCAACA	down	0.660774	-0.59777	0.519491	6.6183	4.37321	3.57495	5.183	11.097	7.15324	5.96638	0	5	6	14	8	5	0	middle
797	bta-miR-2478_R-1_1ss2TA	GAATCCCACTTCTGACACC	up	4.45051	2.15397	0.521992	0.714991	3.18207	2.14497	0	0	0	9.54622	0	3	0	0	0	8	0	low
798	PC-5p-13995_56	CAAAGAAACCTGAAACACA	up	3.00355	1.58667	0.524367	8.66524	26.0265	0	17.2767	8.71904	0	7.15966	70.9197	0	20	11	0	6	42	middle
799	gga-miR-1467-3p_L+1R-2	TTCACACCAGAGTAACTGGGA	up	4.25198	2.08813	0.527376	1.19165	5.06688	3.57495	0	0	15.2006	0	0	5	0	0	17	0	0	middle
800	oni-miR-30c_R+2_1ss21GA	TGTAAACATCCTACACTCTCAGCAT	down	0.917208	-0.124679	0.527381	63.8461	58.5602	55.7693	60.4684	75.3008	62.5908	48.9244	64.1655	78	70	95	70	41	38	middle
801	gga-miR-455-5p	TATGTGCCCTTGGACTACATCG	up	1.20627	0.270548	0.530157	2899.53	3497.6	4194.85	2423.05	2080.68	2353.41	4054.76	4084.64	5867	2805	2625	2632	3398	2419	middle
802	oni-miR-148-3p_R+3_1ss9TC	TCAGTGCACTACAGAACTTTGTTT	down	0.870745	-0.199677	0.530224	1472.61	1282.27	1431.41	1891.8	1094.64	993.406	1436.71	1416.71	2002	2190	1381	1111	1204	839	middle
803	hsa-miR-1268a_R+1_1ss10TG	CGGGCGTGGGGGTGGGGGC	up	4.05059	2.01813	0.530715	2.8697	11.624	4.28995	4.31917	0	34.872	0	0	6	5	0	39	0	0	middle
804	hsa-miR-4286_R+1	ACCCCACTCCTGGTACCA	down	0.928216	-0.107467	0.533402	364.219	338.074	364.645	350.717	377.296	361.238	269.681	383.304	510	406	476	404	226	227	middle
805	hsa-miR-1260a_L+1_1ss10TG	CATCCCACCGCTGCCACCA	up	1.36385	0.447685	0.540212	5.93781	8.09828	6.79241	3.88725	7.13376	13.8594	5.36975	5.06569	9.5	4.5	9	15.5	4.5	3	middle
806	hsa-miR-106b-3p	CCGCACTGTGGGTACTTGCTGC	down	0.510481	-0.970071	0.540319	1.45966	0.745129	1.78748	2.5915	0	2.23539	0	0	2.5	3	0	2.5	0	0	low
807	cgr-miR-106b-3p	CCGCACTGTGGGTACTTGCTGC	down	0.510481	-0.970071	0.540319	1.45966	0.745129	1.78748	2.5915	0	2.23539	0	0	2.5	3	0	2.5	0	0	low
808	gga-miR-15a_R+2	TAGCAGCACATAATGGTTTGTGT	up	1.10668	0.146239	0.546914	1098.7	1215.91	905.536	1057.33	1333.22	1467.31	1121.68	1058.73	1266.5	1224	1682	1641	940	627	middle
809	bta-miR-186	CAAAGAATTCTCCTTTTGGGCT	up	1.29646	0.374575	0.55182	18.729	24.2814	10.0099	12.0937	34.0835	20.5656	28.6386	23.6399	14	14	43	23	24	14	middle
810	hsa-miR-19b-2-5p_R+1_4ss19TC20TC21CA22AG	AGTTTTGCAGGTTTGCATCCAGT	up	3.31232	1.72784	0.563349	1.43972	4.76882	0	4.31917	0	14.3065	0	0	0	5	0	16	0	0	middle
811	PC-3p-2433_650	TAGGAACAAGCAAAGTGAGTTT	up	1.3866	0.47155	0.572242	82.3895	114.241	48.6194	43.1917	155.357	186.878	88.3025	67.5426	68	50	196	209	74	40	middle
812	aca-miR-210-5p_L+1R-1	GAGCCACTGACTAACGCACATT	down	0.913072	-0.1312	0.572536	116.65	106.51	110.824	107.547	131.578	80.921	108.588	130.019	155	124.5	166	90.5	91	77	middle
813	gga-miR-130b-5p_R-3	CCTCTTTCCCTGTTGCACT	down	0.739701	-0.434987	0.573143	8.63984	6.39089	6.07742	9.93409	9.908	10.7299	0	8.44282	8.5	11.5	12.5	12	0	5	middle
814	gga-miR-1559-5p	TTCGATGCTTGTATGCTACTCC	down	0.938559	-0.0914814	0.574116	3302.09	3099.21	3432.67	3559.86	2913.74	2677.1	3035.7	3584.82	4801	4121	3676	2994	2544	2123	middle
815	PC-5p-50870_8	TCAAGTGGGATAAGAGAGTAAA	up	3.1053	1.63473	0.574781	1.43972	4.47077	0	4.31917	0	13.4123	0	0	0	5	0	15	0	0	middle
816	dre-miR-1388-3p_R+2_1	ATCTCAGGTTCGTCAGCCCATGAA	up	1.58221	0.661939	0.577099	5.52798	8.74641	7.8649	0	8.71904	14.3065	11.9328	0	11	0	11	16	10	0	middle
817	dre-miR-1388-3p_R+2_2	ATCTCAGGTTCGTCAGCCCATGTA	up	1.58221	0.661939	0.577099	5.52798	8.74641	7.8649	0	8.71904	14.3065	11.9328	0	11	0	11	16	10	0	middle
818	gga-miR-193b-3p_R-2	AACTGGCCCACAAAGTCCCGCT	up	1.11467	0.156612	0.577824	3221.99	3591.45	3478.43	3041.56	3145.99	3242.2	2853.13	4679.01	4865	3521	3969	3626	2391	2771	middle
819	PC-5p-22442_27	AGGGACTGGGAACCTGTGC	up	1.73066	0.791319	0.590487	6.79201	11.7546	0	16.4128	3.9632	11.624	0	23.6399	0	19	5	13	0	14	middle
820	hsa-miR-181d-5p	AACATTCATTGTTGTCGGTGGGT	up	1.53965	0.622599	0.590885	4.90576	7.55314	6.43492	4.31917	3.9632	14.3065	8.35294	0	9	5	5	16	7	0	middle
821	hsa-miR-423-5p_R-2	TGAGGGGCAGAGAGCGAGACT	up	1.55804	0.639734	0.592472	3.33668	5.19869	0	6.04684	3.9632	7.15324	0	8.44282	0	7	5	8	0	5	low
822	gga-let-7g-3p_1ss22CT	CTGTACAGGCCACTGCCTTGCT	down	0.804944	-0.31304	0.593804	56.5331	45.506	64.3492	26.7789	78.4713	42.0253	28.6386	65.854	90	31	99	47	24	39	middle
823	gga-miR-1454_R-1_1ss6AG	GTACAGTGATGAGACTTTGGCTC	up	1.60128	0.679228	0.598421	82.1968	131.62	77.934	103.66	64.9965	38.4486	66.8235	289.589	109	120	82	43	56	171.5	middle
824	mml-let-7a-5p_L+1R+1_1ss13GA	CTGAGGTAGTAGATTGTATAGTTT	up	1.31491	0.394964	0.598687	10.9951	14.4576	5.71993	8.63834	18.627	23.6951	9.54622	10.1314	8	10	23.5	26.5	8	6	middle
825	aca-let-7f-5p_L+1R+1	CTGAGGTAGTAGATTGTATAGTTT	up	1.31491	0.394964	0.598687	10.9951	14.4576	5.71993	8.63834	18.627	23.6951	9.54622	10.1314	8	10	23.5	26.5	8	6	middle
826	cgr-miR-322-5p_R+1	CAGCAGCAATTCATGTTTTGGA	up	1.23992	0.310243	0.601727	8.6026	10.6665	7.14991	5.183	13.4749	5.36493	13.126	13.5085	10	6	17	6	11	8	middle
827	cfa-miR-99b	CACCCGTAGAACCGACCTTGCG	up	1.17805	0.236403	0.602707	218.387	257.271	153.723	159.809	341.628	219.962	252.975	298.876	215	185	431	246	212	177	middle
828	PC-5p-16254_44	ATTTTATCTGTACCGTATTTCT	down	0.753226	-0.408845	0.604452	9.89676	7.4545	7.14991	13.8213	8.71904	11.624	10.7395	0	10	16	11	13	9	0	middle
829	bta-miR-2478_L-1_1ss2TA	AATCCCACTTCTGACACCA	up	1.26639	0.340722	0.604874	22.8843	28.9805	16.0873	36.7129	15.8528	45.1548	17.3025	24.4842	22.5	42.5	20	50.5	14.5	14.5	middle
830	PC-3p-34366_14	CACATGCTAACAGAAAAACT	up	2.60631	1.38201	0.611363	1.72767	4.50284	0	5.183	0	0	0	13.5085	0	6	0	0	0	8	middle
831	PC-5p-4213_291	TGCGCATTGAAATCAAGACTGT	down	0.867414	-0.205208	0.612477	34.4806	29.9089	45.7594	36.281	21.4013	36.6603	22.6723	30.3942	64	42	27	41	19	18	middle
832	gga-miR-425-3p_R+1	CATCGGGGATGTCGTGTCTGTCT	down	0.915289	-0.1277	0.616664	1183.49	1083.23	1510.06	934.668	1105.73	1057.78	1106.17	1085.75	2112	1082	1395	1183	927	643	middle
833	ssc-mir-4335-p3_1ss18CT	CCCCACGTTGGGCGCCAT	up	2.50116	1.3226	0.621293	0.595826	1.49026	1.78748	0	0	4.47077	0	0	2.5	0	0	5	0	0	low
834	gga-miR-100-3p_L+1	CAAGCTTGTATCTATAGGTATG	down	0.57455	-0.799496	0.62439	4.89823	2.81427	0	5.183	9.51168	0	0	8.44282	0	6	12	0	0	5	low
835	gga-miR-10a-3p_L+1R-1	CAAATTCGTATCTAGGGGAAT	up	1.12665	0.172039	0.624775	108.325	122.044	128.698	82.9281	113.347	118.923	161.092	86.1168	180	96	143	133	135	51	middle
836	cli-miR-19b-2-5p	AGTTTTGCAGGTTTGCATCCCAGC	down	0.637952	-0.64848	0.62837	4.75267	3.03198	0	9.50217	4.75584	3.12954	5.96638	0	0	11	6	3.5	5	0	low
837	gga-miR-9-3p_L+1_2ss12GT20TA	ATAAAGCTAGATAACCGAAAGT	up	1.75216	0.809132	0.638418	5.13223	8.99247	7.14991	3.88725	4.35952	22.8009	4.17647	0	10	4.5	5.5	25.5	3.5	0	middle
838	gga-miR-9-4-3p_R-1	ATAAAGCTAGATAACCGAAAGT	up	1.75216	0.809132	0.638418	5.13223	8.99247	7.14991	3.88725	4.35952	22.8009	4.17647	0	10	4.5	5.5	25.5	3.5	0	middle
839	bta-miR-532	CATGCCTTGAGTGTAGGACCGT	down	0.790583	-0.339011	0.638471	9.00866	7.12209	2.85996	9.50217	14.6638	6.25908	8.35294	6.75426	4	11	18.5	7	7	4	middle
840	cgr-miR-532-5p	CATGCCTTGAGTGTAGGACCGT	down	0.790583	-0.339011	0.638471	9.00866	7.12209	2.85996	9.50217	14.6638	6.25908	8.35294	6.75426	4	11	18.5	7	7	4	middle
841	cli-miR-139-5p_R-4	TCTACAGTGCATGTGTCTC	up	2.33652	1.22436	0.638953	1.19165	2.78431	3.57495	0	0	0	8.35294	0	5	0	0	0	7	0	low
842	dre-miR-455-2-5p_R+1	GTATGTGCCCTTGGACTACATTT	up	2.33652	1.22436	0.638953	1.19165	2.78431	3.57495	0	0	0	8.35294	0	5	0	0	0	7	0	low
843	pma-let-7c_1ss20GT	TGAGGTAGTAGATTGTATGTTT	down	0.751788	-0.411602	0.639039	9.25398	6.95703	5.71993	7.77451	14.2675	12.5182	8.35294	0	8	9	18	14	7	0	middle
844	pma-miR-30a-5p_R+2	TGTAAACATCCTCGACTGGAAGCCT	down	0.76323	-0.389811	0.648915	12.6327	9.64164	8.57989	9.50217	19.816	13.4123	15.5126	0	12	11	25	15	13	0	middle
845	gmo-miR-223a-5p_R+1_2ss1AC21CT	CGTGTATTTGACAAGCTGAGTTC	down	0.720405	-0.47312	0.656122	15.7321	11.3335	26.4547	11.2298	9.51168	8.94154	25.0588	0	37	13	12	10	21	0	middle
846	PC-3p-23342_26	TTCTCTGAATCACTGCCTTTAT	down	0.65716	-0.605684	0.663618	7.26324	4.77311	4.28995	10.366	7.13376	0	14.3193	0	6	12	9	0	12	0	middle
847	efu-mir-9341-p3_1ss12GC	TTGGCTAAGATCAAGTGTAGTA	up	2.13031	1.09106	0.66556	0.660533	1.40714	0	0	1.9816	0	0	4.22141	0	0	2.5	0	0	2.5	low
848	bta-miR-450a	TTTTGCGATGTGTTCCTAATAT	down	0.813644	-0.29753	0.667912	11.4809	9.34137	8.57989	6.04684	19.816	7.15324	10.7395	10.1314	12	7	25	8	9	6	middle
849	PC-3p-5301_211	TTGCTCTGCTAACTTCAAACT	up	1.54967	0.631965	0.669539	18.7441	29.0473	0	9.07026	47.1621	0	28.042	59.0998	0	10.5	59.5	0	23.5	35	middle
850	PC-5p-18301_37	TGGCAGTGAACTTAGTGATTGT	up	1.40652	0.49213	0.683773	6.40365	9.00686	12.8698	0	6.34112	15.2006	0	11.82	18	0	8	17	0	7	middle
851	oni-let-7g_R+1_1ss12TA	TGAGGTAGTAGATTGTATAGTTC	up	1.06938	0.0967758	0.684001	201.58	215.566	181.965	205.592	217.183	251.704	236.269	158.725	254.5	238	274	281.5	198	94	middle
852	gga-miR-29a-5p_L+1	ACTGATTTCTTTTGGTGTTCAGA	up	1.3829	0.467701	0.684922	11.5004	15.9039	0	14.6852	19.816	21.4597	26.2521	0	0	17	25	24	22	0	middle
853	mmu-mir-101c-p3	GCACAGTACTGTGATAACTGA	up	1.90807	0.932111	0.68684	2.03068	3.87467	3.93245	2.15958	0	11.624	0	0	5.5	2.5	0	13	0	0	middle
854	bta-miR-2478_L+1	CGTATCCCACTTCTGACACCA	up	1.26742	0.341895	0.687561	21.3508	27.0604	15.7298	28.5065	19.816	50.9668	16.7059	13.5085	22	33	25	57	14	8	middle
855	oni-miR-10955_L-1_1ss10TC	TCCCCGTACGGGCCACCA	up	1.07567	0.105237	0.692638	559.903	602.272	471.179	569.267	639.264	645.579	438.529	722.706	659	659	806.5	722	367.5	428	middle
856	gga-miR-33-2-5p_R-2	GTGCATTGTAGTTGCATTGC	down	0.870146	-0.200671	0.695717	433.066	376.83	411.835	466.47	420.892	253.94	251.781	624.769	576	540	531	284	211	370	middle
857	PC-5p-15716_47	CTGCAGACTCAGATCACTTCTACT	up	1.61725	0.693545	0.703172	14.5988	23.6099	7.14991	31.098	5.54848	0	8.35294	62.4769	10	36	7	0	7	37	middle
858	gga-miR-183_R-1	TATGGCACTGGTAGAATTCACT	up	1.05554	0.0779783	0.717245	216.944	228.993	160.873	251.376	238.585	219.962	245.815	221.202	225	291	301	246	206	131	middle
859	pma-miR-145-5p_R+2	GTCCAGTTTTCCCAGGAATCCCTAT	down	0.735488	-0.443226	0.718941	12.1646	8.9469	14.2998	0	22.1939	8.94154	17.8992	0	20	0	28	10	15	0	middle
860	bta-mir-199c-p5_1ss19GA	ACAGTAGTCTGCACATTGACT	up	1.80654	0.853226	0.721238	1.32107	2.38655	0	0	3.9632	0	7.15966	0	0	0	5	0	6	0	low
861	cgr-miR-125a-5p_R-1	TCCCTGAGACCCTTTAACCTGTG	down	0.723315	-0.467305	0.72236	19.0956	13.8121	8.57989	4.31917	44.3878	20.5656	10.7395	10.1314	12	5	56	23	9	6	middle
862	cgr-miR-151-3p	CTAGACTGAGGCTCCTTGAGG	up	1.30205	0.380788	0.725011	4.85725	6.3244	1.78748	6.04684	6.73744	7.15324	0	11.82	2.5	7	8.5	8	0	7	middle
863	mmu-miR-130a-3p_R+1	CAGTGCAATGTTAAAAGGGCATC	up	1.49279	0.57801	0.725383	4.52828	6.75976	13.5848	0	0	7.15324	13.126	0	19	0	0	8	11	0	middle
864	dre-miR-455-2-5p	GTATGTGCCCTTGGACTACATT	up	1.20328	0.266972	0.730157	19.5173	23.4848	39.3245	12.0937	7.13376	24.1422	22.6723	23.6399	55	14	9	27	19	14	middle
865	gga-miR-18a-3p_R+2	ACTGCCCTAAGTGCTCCTTCTGGC	down	0.850669	-0.23333	0.731265	10.162	8.64449	7.8649	5.183	17.4381	9.8357	5.96638	10.1314	11	6	22	11	5	6	middle
866	hsa-miR-4443_R+1	TTGGAGGCGTGGGTTTTT	down	0.577192	-0.792878	0.737112	3.09829	1.78831	9.29488	0	0	5.36493	0	0	13	0	0	6	0	0	low
867	pbv-mir-9651-p5_1ss2AG	AGGACTATACTTTCAGGGAT	up	1.6547	0.726573	0.737856	4.08186	6.75426	0	4.31917	7.9264	0	0	20.2628	0	5	10	0	0	12	middle
868	gga-miR-125b-3p_R-1_1ss21CT	ACAAGTCAGGCTCTTGGGACT	up	1.12434	0.169076	0.73842	435.42	489.559	678.526	326.529	301.203	537.387	612.151	319.139	949	378	380	601	513	189	middle
869	tgu-mir-24-p5	GTTGATGGACCCGTCCTCCG	down	0.784317	-0.350491	0.739598	8.49153	6.66005	3.57495	6.04684	15.8528	8.04739	11.9328	0	5	7	20	9	10	0	middle
870	cgr-miR-146b-5p_R+1	TGAGAACTGAATTCCATAGGCTGT	up	1.42957	0.515578	0.746406	1.32107	1.88855	0	0	3.9632	2.68246	2.98319	0	0	0	5	3	2.5	0	low
871	bta-miR-484	TCAGGCTCAGTCCCCTCCCGAT	up	1.18575	0.245803	0.748571	10.5028	12.4537	6.07742	5.61492	19.816	8.04739	10.7395	18.5742	8.5	6.5	25	9	9	11	middle
872	oni-miR-27e_R-2	TTCACAGTGGCTAAGTTCA	down	0.9156	-0.127211	0.754001	12.843	11.759	10.7249	10.366	17.4381	16.0948	10.7395	8.44282	15	12	22	18	9	5	middle
873	gga-miR-1677-5p	TCCTGCACCGCTGAAGTCAAT	up	1.65765	0.729137	0.75465	1.43972	2.38655	0	4.31917	0	0	7.15966	0	0	5	0	0	6	0	low
874	gga-miR-206	TGGAATGTAAGGAAGTGTGTGG	down	0.712608	-0.48882	0.754684	6.74013	4.80307	3.57495	0	16.6454	0	5.96638	8.44282	5	0	21	0	5	5	middle
875	cgr-miR-152-3p	TCAGTGCATGACAGAACTTGG	up	1.13046	0.176908	0.756099	27.6147	31.2173	18.2323	24.1873	40.4246	18.3302	28.042	47.2798	25.5	28	51	20.5	23.5	28	middle
876	cgr-miR-210-3p_R+1_1ss21GA	CTGTGCGTGTGACAGCGGCTAAT	down	0.941847	-0.0864349	0.75759	65.4198	61.6155	52.4327	73.2819	70.5449	45.0058	62.4482	77.3926	73.3333	84.8333	89	50.3333	52.3333	45.8333	middle
877	gga-miR-148b-3p_R-4	TCAGTGCATCACAGAACT	down	0.926883	-0.109541	0.761274	66.5434	61.6779	77.934	82.0642	39.632	51.861	65.6302	67.5426	109	95	50	58	55	40	middle
878	cfa-miR-340	TTATAAAGCAATGAGACTGATT	down	0.714155	-0.485691	0.761283	1.87807	1.34123	2.85996	0	2.77424	4.02369	0	0	4	0	3.5	4.5	0	0	low
879	hsa-miR-340-5p	TTATAAAGCAATGAGACTGATT	down	0.714155	-0.485691	0.761283	1.87807	1.34123	2.85996	0	2.77424	4.02369	0	0	4	0	3.5	4.5	0	0	low
880	bta-miR-339b_R+2	TCCCTGTCCTCCAGGAGCTCAC	up	1.27266	0.347847	0.76522	1.35379	1.72291	2.62163	1.43972	0	2.38441	2.78431	0	3.66667	1.66667	0	2.66667	2.33333	0	low
881	cpo-miR-339-5p_R-1	TCCCTGTCCTCCAGGAGCTCAC	up	1.27266	0.347847	0.76522	1.35379	1.72291	2.62163	1.43972	0	2.38441	2.78431	0	3.66667	1.66667	0	2.66667	2.33333	0	low
882	dno-miR-339-5p_R-1	TCCCTGTCCTCCAGGAGCTCAC	up	1.27266	0.347847	0.76522	1.35379	1.72291	2.62163	1.43972	0	2.38441	2.78431	0	3.66667	1.66667	0	2.66667	2.33333	0	low
883	PC-5p-27035_20	TGCCAGGAGCAAGGTCTGC	down	0.714606	-0.484779	0.765922	3.33668	2.38441	0	6.04684	3.9632	7.15324	0	0	0	7	5	8	0	0	low
884	mmu-miR-30f_L+1R-1_1ss17AG	TGTAAACATCCGACTGGAAGCT	up	1.26017	0.333614	0.767939	2.76079	3.47905	0	4.31917	3.9632	4.47077	5.96638	0	0	5	5	5	5	0	low
885	bta-miR-744	TGCGGGGCTAGGGCTAACAGCA	up	1.5793	0.659286	0.774766	2.64213	4.17272	0	0	7.9264	12.5182	0	0	0	0	10	14	0	0	middle
886	gga-miR-12268-5p_L-3R+1	CGGGGCGGGCGGGCGGCG	down	0.865912	-0.207708	0.783997	10.8263	9.37462	20.0197	6.91067	5.54848	8.94154	10.7395	8.44282	28	8	7	10	9	5	middle
887	gga-miR-1329-3p	CCTCGTAGCTTGATCACGATAT	down	0.739062	-0.436233	0.791497	3.8079	2.81427	4.28995	0	7.13376	0	0	8.44282	6	0	9	0	0	5	low
888	bta-miR-486	TCCTGTACTGAGCTGCCCCGAG	up	1.22491	0.292675	0.795146	2.63675	3.22978	1.78748	2.15958	3.9632	6.70616	2.98319	0	2.5	2.5	5	7.5	2.5	0	low
889	cfa-miR-486_R+1	TCCTGTACTGAGCTGCCCCGAG	up	1.22491	0.292675	0.795146	2.63675	3.22978	1.78748	2.15958	3.9632	6.70616	2.98319	0	2.5	2.5	5	7.5	2.5	0	low
890	pma-miR-145-5p_R+1	GTCCAGTTTTCCCAGGAATCCCTG	up	1.50545	0.590192	0.795562	1.32107	1.98879	0	0	3.9632	0	5.96638	0	0	0	5	0	5	0	low
891	gmo-miR-10d-5p_L-1R+3	ACCCTGTAGATCCGAATTTGTGAT	up	1.22586	0.293789	0.797685	10.9482	13.4209	10.0099	7.77451	15.0602	11.624	28.6386	0	14	9	19	13	24	0	middle
892	hsa-miR-194-5p_R+1	TGTAACAGCAACTCCATGTGGAA	up	1.14528	0.195697	0.802977	33.0786	37.8842	40.0395	35.4172	23.7792	31.2954	13.126	69.2312	56	41	30	35	11	41	middle
893	gga-let-7g-5p_R+1	TGAGGTAGTAGTTTGTACAGTT	up	1.03356	0.0476265	0.804261	20168.2	20845.1	20027.7	21183.2	19293.8	17390.1	25368.7	19776.6	28011.1	24522.3	24341.2	19448.7	21259.7	11712.1	high
894	PC-3p-29554_18	TGATGTCCCCGTTGTCCCCAGT	up	1.40843	0.494092	0.805673	2.75105	3.87467	4.28995	0	3.9632	11.624	0	0	6	0	5	13	0	0	middle
895	gga-miR-193b-5p	CGGGGTTTTGGGGGCGAGATGA	up	1.15102	0.20291	0.806614	11.6524	13.4121	15.7298	12.0937	7.13376	8.94154	5.96638	25.3285	22	14	9	10	5	15	middle
896	tni-miR-128_R+1_1ss22TA	TCACAGTGAACCGGTCTCTTTAG	down	0.766119	-0.38436	0.812921	3.63431	2.78431	5.71993	5.183	0	0	8.35294	0	8	6	0	0	7	0	low
897	chi-mir-190a-p5_1ss11CA	TTTCTGCAGGACTCTGTG	down	0.694768	-0.525398	0.815837	1.07249	0.745129	3.21746	0	0	2.23539	0	0	4.5	0	0	2.5	0	0	low
898	oga-miR-100_R+2	AACCCGTAGATCCGAACTTGTGAA	up	1.03908	0.0553133	0.830523	787.087	817.85	796.142	885.43	679.689	767.632	1041.73	644.188	1113.5	1025	857.5	858.5	873	381.5	middle
899	PC-3p-11700_72	ACATATATGTAAAGTGCCTTCC	down	0.911642	-0.133461	0.837887	20.022	18.2529	21.4497	6.91067	31.7056	21.4597	21.479	11.82	30	8	40	24	18	7	middle
900	aca-miR-182-5p_R+2	TTTGGCAATGGTAGAACTCACACT	up	1.05766	0.0808798	0.839078	115.304	121.953	74.7165	102.364	168.832	114.452	140.807	110.601	104.5	118.5	213	128	118	65.5	middle
901	PC-5p-6331_168	TCCGGGCGGGCCGGGGCC	down	0.840806	-0.250155	0.843174	30.7722	25.8734	7.8649	72.562	11.8896	10.7299	38.1849	28.7056	11	84	15	12	32	17	middle
902	cpi-miR-459-5p_R+1	TCAGTAACAAGGATTCATCCTT	down	0.739357	-0.435657	0.84507	2.01561	1.49026	0	6.04684	0	4.47077	0	0	0	7	0	5	0	0	middle
903	gga-miR-34a-5p_R-1	TGGCAGTGTCTTAGCTGGTTGT	up	1.12209	0.166194	0.848861	121.16	135.953	127.268	67.379	168.832	86.733	263.714	57.4112	178	78	213	97	221	34	middle
904	aca-miR-212-3p_1ss9CT	TAACAGTCTACAGTCATGGCTAC	up	1.13351	0.180799	0.852599	8.85548	10.0378	11.4399	5.61492	9.51168	18.7772	11.3361	0	16	6.5	12	21	9.5	0	middle
905	bta-miR-2478_L-1_1ss2TC	CATCCCACTTCTGACACCA	up	1.33144	0.412989	0.852649	2.11371	2.81427	0	0	6.34112	0	0	8.44282	0	0	8	0	0	5	middle
906	mmu-miR-362-5p_R-1	AATCCTTGGAACCTAGGTGTGAA	down	0.751873	-0.41144	0.85317	2.24581	1.68856	0	0	6.73744	0	0	5.06569	0	0	8.5	0	0	3	low
907	gga-miR-7_L+1R+2	CTGGAAGACTAGTGATTTTGTTGTT	down	0.753476	-0.408366	0.854204	3.16739	2.38655	0	9.50217	0	0	7.15966	0	0	11	0	0	6	0	low
908	bta-miR-2478_L-1	TATCCCACTTCTGACACCA	down	0.847531	-0.238663	0.85794	5.66713	4.80307	0	4.31917	12.6822	0	5.96638	8.44282	0	5	16	0	5	5	middle
909	aca-miR-184-3p_R+3	TGGACGGAGAACTGATAAGGGTTTT	up	1.08568	0.118593	0.865829	27.672	30.0428	26.8122	37.5768	18.627	8.94154	32.2185	48.9684	37.5	43.5	23.5	10	27	29	middle
910	hsa-miR-195-5p_R+1	TAGCAGCACAGAAATATTGGCA	down	0.776325	-0.365267	0.868843	2.30356	1.78831	0	6.91067	0	5.36493	0	0	0	8	0	6	0	0	low
911	cli-miR-460b-5p_R+1	TCCTCATTGTACATGCTGTGTG	down	0.917276	-0.124573	0.870921	51.0667	46.8423	40.7545	37.1449	75.3008	79.5797	52.5042	8.44282	57	43	95	89	44	5	middle
912	dre-miR-30a-5p_R+2_2ss10TC13CT	TGTAAACATCCCTGACTGGAAGCT	up	1.0796	0.110499	0.872529	41.6063	44.9183	28.9571	47.5109	48.351	76.0031	43.5546	15.1971	40.5	55	61	85	36.5	9	middle
913	gga-miR-301b-3p_R-2	CAGTGCAATAGTATTGTCAAAGC	up	1.02586	0.0368347	0.873745	198.712	203.851	168.738	194.363	233.036	242.316	208.823	160.414	236	225	294	271	175	95	middle
914	ami-miR-93-5p	CAAAGTGCTGTTCGTGCAGGTAG	up	1.08696	0.120303	0.875246	23.4967	25.54	15.0148	9.50217	45.9731	21.4597	29.8319	25.3285	21	11	58	24	25	15	middle
915	tgu-let-7i-3p	CTGCGCAAGCTACTGCCTTGCT	down	0.980025	-0.0291102	0.876747	140.733	137.922	116.544	159.809	145.846	138.594	118.134	157.037	163	185	184	155	99	93	middle
916	hsa-miR-186-5p_R-1	CAAAGAATTCTCCTTTTGGGC	up	1.25454	0.327157	0.881989	1.58528	1.98879	0	0	4.75584	0	5.96638	0	0	0	6	0	5	0	low
917	gga-miR-219b_R-1	CACAAGAATTGCGTTTGGACA	up	1.02014	0.0287616	0.883658	124.2	126.701	145.501	101.069	126.03	143.959	124.697	111.445	203.5	117	159	161	104.5	66	middle
918	hsa-miR-454-3p_R+1	TAGTGCAATATTGCTTATAGGGTT	up	1.03951	0.0559083	0.889898	74.0191	76.9439	37.8945	89.8387	94.3241	85.8388	65.6302	79.3626	53	104	119	96	55	47	middle
919	tgu-miR-148b	TCGGAGTGTCACAGAACTTTGC	down	0.922836	-0.115853	0.891028	16.2972	15.0396	12.1548	12.9575	23.7792	0	21.479	23.6399	17	15	30	0	18	14	middle
920	gga-miR-21-3p_R+1	CAACAACAGTCGGTAGGCTGTCT	up	1.03012	0.0428151	0.896308	1290.97	1329.86	1432.13	907.026	1533.76	1088.19	1170.6	1730.78	2003	1050	1935	1217	981	1025	middle
921	gga-miR-146c-3p_L-1	GTCCATGGTATTCAGTTCTCT	down	0.99222	-0.0112687	0.899885	252.057	250.096	253.822	257.423	244.926	229.798	275.647	244.842	355	298	309	257	231	145	middle
922	gga-miR-100-5p_R-1	AACCCGTAGATCCGAACTTGT	up	1.01462	0.0209419	0.907008	153899	156150	158952	167607	135139	132380	184006	152063	222314	194027	170492	148050	154202	90054.5	high
923	xtr-miR-146b_R+2	TGAGAACTGAATTCCATGGACTGT	up	1.01422	0.0203656	0.914742	20888.1	21185.1	22949.1	21747	17968.3	17233	24435.9	21886.3	32097	25175	22669	19273	20478	12961.5	high
924	oni-let-7d_2ss10TA12GA	TGAGGTAGTAGATTGTATGGTT	up	1.0516	0.0725917	0.916431	44.5482	46.8471	43.9719	39.7364	49.9363	63.485	68.6134	8.44282	61.5	46	63	71	57.5	5	middle
925	oni-let-7a_R+2_1ss12GA	TGAGGTAGTAGATTGTATAGTTTA	down	0.976026	-0.0350082	0.920516	26.2684	25.6387	17.1598	36.281	25.3645	24.1422	27.4454	25.3285	24	42	32	27	23	15	middle
926	mdo-miR-22-3p_R+1	AAGCTGCCAGTTGAAGAACTGCA	up	1.05827	0.0817118	0.924547	9.01135	9.53647	6.43492	9.50217	11.097	13.4123	0	15.1971	9	11	14	15	0	9	middle
927	gga-miR-1306-5p_L-1R-2	CCACCTCCCCTGCAAACGTCCA	up	1.13689	0.185096	0.932374	2.62163	2.98051	7.8649	0	0	8.94154	0	0	11	0	0	10	0	0	low
928	gga-mir-3535-p3	TAGATAGTCAAGTGCTGATC	up	1.02838	0.0403711	0.94025	31.9473	32.8539	42.1845	25.915	27.7424	25.9305	20.2857	52.3455	59	30	35	29	17	31	middle
929	eca-mir-8986b-p5_1ss1CT	TCCGAGACTAGAGTCACATC	down	0.893273	-0.162828	0.940428	1.66831	1.49026	5.00494	0	0	4.47077	0	0	7	0	0	5	0	0	middle
930	bta-miR-106b	TAAAGTGCTGACAGTGCAGAT	down	0.95024	-0.0736358	0.940553	5.54202	5.26625	2.14497	2.5915	11.8896	7.15324	3.57983	5.06569	3	3	15	8	3	3	middle
931	cgr-miR-106b-5p_R-1	TAAAGTGCTGACAGTGCAGAT	down	0.95024	-0.0736358	0.940553	5.54202	5.26625	2.14497	2.5915	11.8896	7.15324	3.57983	5.06569	3	3	15	8	3	3	middle
932	gga-miR-30e-3p_L+1	CTTTCAGTCGGATGTTTACAGC	up	1.0064	0.00920571	0.948708	3893.58	3918.5	3499.88	4409.87	3770.98	3501.51	3906.79	4347.21	4895	5105	4757.5	3916	3274	2574.5	middle
933	gmo-miR-100b-5p_2ss14AG23TA	AACCCGTAGATCCGAACTTGTGA	up	1.00647	0.00930185	0.963668	20686	20819.8	20413	22731.8	18913.2	17715.9	25654.3	19089.2	28550	26315	23861	19813	21499	11305	high
934	gga-miR-140-5p_L+1	CAGTGGTTTTACCCTATGGTAG	up	1.00276	0.00397111	0.970962	1937.36	1942.7	1688.81	2048.15	2075.13	2011.85	1850.77	1965.49	2362	2371	2618	2250	1551	1164	middle
935	cgr-miR-1260_R+1	ATCCCACCGCTGCCACCAA	up	1.0351	0.04977	0.981713	1.43972	1.49026	0	4.31917	0	4.47077	0	0	0	5	0	5	0	0	middle
936	PC-5p-32377_15	TGAGGGGCTGTGGGGGAGC	up	1.0351	0.04977	0.981713	1.43972	1.49026	0	4.31917	0	4.47077	0	0	0	5	0	5	0	0	low
937	bta-miR-503-5p_R+3	TAGCAGCGGGAACAGTACTGCAG	down	0.966919	-0.0485337	0.982167	0.924746	0.894154	0	0	2.77424	2.68246	0	0	0	0	3.5	3	0	0	low
938	pal-miR-9226-5p_L-3	AGTCCCTGTTCGGGCGCCA	up	1.00268	0.00386149	0.991952	52.7371	52.8785	72.9291	34.5534	50.7289	51.861	41.7647	65.0097	102	40	64	58	35	38.5	middle
939	gga-miR-15b-3p_L+1	CGAATCATTATTTGCTGCTTTA	down	0.987063	-0.0187863	0.993095	2.11371	2.08636	0	0	6.34112	6.25908	0	0	0	0	8	7	0	0	low
940	dre-miR-125c-5p	TCCCTGAGACCCTAACTCGTGA	down	0.997692	-0.00333354	0.998487	3.03845	3.03144	0	0	9.11536	4.91785	4.17647	0	0	0	11.5	5.5	3.5	0	low

## Sheet: S VS. F
red is pvalue<0.001,orange is pvalue <0.01,blue is pvalue<0.05,green is pvalue <0.1.
Index	miR_name	miR_seq	up/down	fold_change(S(mean)/F(mean))	log2(fold_change)	pvalue(t_test)	F(mean)	S(mean)	F/F1(norm)	F/F2(norm)	F/F3(norm)	S/S1(norm)	S/S2(norm)	S/S3(norm)	F/F1(raw)	F/F2(raw)	F/F3(raw)	S/S1(raw)	S/S2(raw)	S/S3(raw)	Expression level
1	gga-miR-148b-3p_1ss10CT	TCAGTGCATTACAGAACTTGGT	down	-inf	-inf	3.68218e-06	9.37446	0	9.40741	9.34548	9.37049	0	0	0	8	10	9	0	0	0	low
2	gga-miR-29c-5p_L+3R-3	TGACCGATTTCTCTTGGTGTT	up	6.48827	2.69783	0.00176205	3.51746	22.8222	5.87963	4.67274	0	25.0363	21.479	21.9513	5	5	0	28	18	13	middle
3	gga-miR-221-3p	AGCTACATTGTCTGCTGGGTTTC	up	1.71917	0.781711	0.00519414	12473.8	21444.6	13885.3	11940.7	11595.5	23418.8	19394.3	21520.8	11808	12777	11137	26191	16253	12745	high
4	gga-miR-190a-5p_R+1	TGATATGTTTGATATATTAGGTT	down	0.637523	-0.649451	0.00573386	470.666	300.061	473.898	501.852	436.248	343.355	261.328	295.499	403	537	419	384	219	175	middle
5	bta-miR-199c_L-1R+2	ACAGTAGTCTGCACATTGGCT	up	1.98836	0.991579	0.00624403	52.9417	105.267	44.6852	67.2874	46.8525	114.005	99.6386	102.158	38	72	45	127.5	83.5	60.5	middle
6	gga-miR-451_R-4	AAACCGTTACCATTACTGA	up	2.69497	1.43027	0.00663438	46.461	125.211	67.0278	41.1201	31.235	143.959	125.294	106.38	57	44	30	161	105	63	middle
7	gga-miR-30c-2-3p_L+1	CTGGGAGAAGGCTGTTTACTCT	up	1.27102	0.345983	0.00899966	561.783	714.036	587.963	584.092	513.295	715.324	744.605	682.18	500	625	493	800	624	404	middle
8	xtr-miR-221_R+2	AGCTACATTGTCTGCTGGGTTTCTT	up	1.7913	0.841004	0.0156418	117.441	210.372	141.111	92.5202	118.693	217.28	211.21	202.628	120	99	114	243	177	120	middle
9	gga-miR-222a_R+1	AGCTACATCTGGCTACTGGGTCTCT	up	1.80192	0.849534	0.0176338	3158.48	5691.32	3351.39	2327.96	3796.09	5615.29	4901.98	6556.7	2850	2491	3646	6280	4108	3883	middle
10	oni-miR-10c_L-1R+3_1ss16GA	ACCCTGTAGATCCGAATTTGTGTT	down	0.579295	-0.787631	0.0215084	47.747	27.6596	55.2685	41.1201	46.8525	23.248	31.0252	28.7056	47	44	45	26	26	17	middle
11	mmu-miR-3968_L-3_1ss14AT	ATCCCACTCCTGACACCA	down	0.69123	-0.532762	0.0221484	982.794	679.337	923.69	1034.54	990.149	672.851	575.756	789.404	785.5	1107	951	752.5	482.5	467.5	middle
12	gga-mir-216c-p3	TCACATTTGCCTGCAGAGATTT	up	7.03049	2.81362	0.0222058	2.08233	14.6398	0	0	6.24699	19.6714	10.7395	13.5085	0	0	6	22	9	8	middle
13	gga-miR-460a-3p	CACAGCGCATACAATGTGGATT	down	0.835825	-0.258727	0.0231905	560.095	468.141	571.5	566.336	542.447	505.197	453.445	445.781	486	606	521	565	380	264	middle
14	gga-miR-18a-3p_R+2	ACTGCCCTAAGTGCTCCTTCTGGC	up	inf	inf	0.0232552	0	8.64449	0	0	0	9.8357	5.96638	10.1314	0	0	0	11	5	6	middle
15	gga-miR-30b-5p	TGTAAACATCCTACACTCAGCT	up	1.54917	0.631498	0.024964	4101.92	6354.58	4381.5	3173.41	4750.84	7210.76	5927.8	5925.17	3726	3395.67	4563	8064.33	4967.67	3509	middle
16	bta-miR-2478_L-1_1ss2TG	GATCCCACTTCTGACACCA	down	0.563869	-0.826567	0.0258058	39.1205	22.0589	46.4491	35.5128	35.3996	27.2717	16.1092	22.7956	39.5	38	34	30.5	13.5	13.5	middle
17	gga-miR-30a-3p	CTTTCAGTCGGATGTTTGCAGC	up	1.24303	0.313857	0.0261843	921.35	1145.26	1010.71	907.913	845.427	1115.01	1090.66	1230.12	859.5	971.5	812	1247	914	728.5	middle
18	hsa-miR-30b-5p_R+1	TGTAAACATCCTACACTCAGCTT	up	1.54743	0.629872	0.0299288	254.641	394.038	288.102	191.582	284.238	423.829	369.916	388.37	245	205	273	474	310	230	middle
19	gga-miR-29a-3p	TAGCACCATTTGAAATCGGTT	up	2.07986	1.05649	0.0336631	1547.05	3217.66	1713.32	1391.07	1536.76	3870.35	3103.71	2678.91	1457	1488.5	1476	4328.5	2601	1586.5	middle
20	gga-miR-30d_R+2	TGTAAACATCCCCGACTGGAAGCT	up	1.31409	0.394061	0.0366255	71046.6	93361.4	71287	61312.4	80540.4	94420.5	100238	85426.2	60622	65606.5	77356	105598	84002	50591	high
21	bta-miR-2478_L-2	ATCCCACTTCTGACACCA	down	0.688403	-0.538675	0.0381365	1230.6	847.147	1047.16	1277.06	1367.57	859.729	704.033	977.679	890.5	1366.5	1313.5	961.5	590	579	middle
22	oni-miR-10955_L-1_1ss10TC	TCCCCGTACGGGCCACCA	down	0.644628	-0.633462	0.0399161	934.294	602.272	908.403	1021.46	873.018	645.579	438.529	722.706	772.5	1093	838.5	722	367.5	428	middle
23	cli-miR-32-3p	CAATTTAGTGTGTGCGATACT	up	1.40943	0.49511	0.0415959	41.7376	58.8261	47.0371	44.8583	33.3173	58.12	52.5042	65.854	40	48	32	65	44	39	middle
24	gga-miR-214_R+1	ACAGCAGGCACAGACAGGCAGT	up	1.98894	0.992	0.0448914	2024.85	4027.31	1852.08	1236.41	2986.06	4238.29	4706.28	3137.35	1575	1323	2868	4740	3944	1858	middle
25	gga-let-7l-5p	TGAGGTAGTCGGTTGTATTGTT	down	0.834815	-0.260472	0.0465838	1148.94	959.154	1246.48	1110.24	1090.1	971.052	984.454	921.956	1060	1188	1047	1086	825	546	middle
Following miRNAs do not show significant difference (p-value<0.05).
26	bta-miR-652_R+1	AATGGCGCCACTAGGGTTGTGT	down	-inf	-inf	0.0501979	3.21433	0	4.70371	2.33637	2.60291	0	0	0	4	2.5	2.5	0	0	0	low
27	cgr-miR-652-3p_R+1	AATGGCGCCACTAGGGTTGTGT	down	-inf	-inf	0.0501979	3.21433	0	4.70371	2.33637	2.60291	0	0	0	4	2.5	2.5	0	0	0	low
28	gga-miR-130c-3p	CAGTGCAATGTTAAAAGGGCAT	up	1.24348	0.314385	0.0537368	1032.29	1283.63	920.75	1021.46	1154.65	1322.45	1283.97	1244.47	783	1093	1109	1479	1076	737	middle
29	efu-miR-9226_L-1_2ss4AG22GA	CAGGTCCCTGTTCGGGCGCCA	down	0.679434	-0.557596	0.0544818	410.937	279.204	460.375	352.325	420.11	348.273	222.546	266.793	391.5	377	403.5	389.5	186.5	158	middle
30	oni-let-7a_R+2_1ss12GA	TGAGGTAGTAGATTGTATAGTTTA	down	0.642509	-0.638212	0.054664	39.904	25.6387	47.0371	38.3165	34.3585	24.1422	27.4454	25.3285	40	41	33	27	23	15	middle
31	aca-miR-24-3p_R+1	TGGCTCAGTTCAGCAGGAACAGT	up	1.28993	0.367297	0.0578833	6664.5	8596.76	6138.34	6394.18	7460.99	9431.09	8863.66	7495.54	5220	6842	7166	10547.5	7428	4439	middle
32	aca-miR-150-5p_R-2_1ss12TC	TCTCCCAACCCCTGTACCAG	up	1.75809	0.814005	0.0587473	53.1503	93.4427	61.1482	32.7092	65.5934	93.8862	91.8823	94.5596	52	35	63	105	77	56	middle
33	pal-miR-9226-5p_L-3	AGTCCCTGTTCGGGCGCCA	down	0.70046	-0.513626	0.0587876	75.4911	52.8785	78.7871	78.9693	68.7169	51.861	41.7647	65.0097	67	84.5	66	58	35	38.5	middle
34	cli-miR-214-5p	TGCCTGTCTACACTTGCTGTGC	up	1.81983	0.863804	0.059737	54.421	99.0371	77.6111	52.3347	33.3173	120.711	83.5294	92.8711	66	56	32	135	70	55	middle
35	gga-miR-106-3p_R+1	ACTGCAGTATAAGCACTTCTGGC	down	0.5125	-0.964375	0.0597912	23.7247	12.1589	21.1667	27.1019	22.9056	8.94154	19.0924	8.44282	18	29	22	10	16	5	middle
36	mmu-miR-351-5p_R-3	TCCCTGAGGAGCCCTTTGAGC	up	3.14989	1.6553	0.0615744	6.71953	21.1658	0	14.9528	5.20583	17.8831	20.2857	25.3285	0	16	5	20	17	15	middle
37	bta-miR-185	TGGAGAGAAAGGCAGTTCCTGA	up	1.32526	0.406272	0.0632095	12.5972	16.6945	12.9352	10.28	14.5763	15.6477	16.7059	17.7299	11	11	14	17.5	14	10.5	middle
38	cgr-miR-185-5p	TGGAGAGAAAGGCAGTTCCTGA	up	1.32526	0.406272	0.0632095	12.5972	16.6945	12.9352	10.28	14.5763	15.6477	16.7059	17.7299	11	11	14	17.5	14	10.5	middle
39	dre-miR-30a-3p_L-1R+2_1ss10TA	TTTCAGTCAGATGTTTGCTGCAT	up	4.43525	2.14902	0.0633281	2.18061	9.67156	0	6.54183	0	7.15324	8.35294	13.5085	0	7	0	8	7	8	middle
40	PC-3p-2433_650	TAGGAACAAGCAAAGTGAGTTT	down	0.485906	-1.04125	0.0656773	235.11	114.241	208.139	259.804	237.386	186.878	88.3025	67.5426	177	278	228	209	74	40	middle
41	gga-miR-10a-3p_L+1R-1	CAAATTCGTATCTAGGGGAAT	down	0.63029	-0.665913	0.0660933	193.631	122.044	195.204	178.499	207.192	118.923	161.092	86.1168	166	191	199	133	135	51	middle
42	mmu-mir-6236-p5_1	AATCAACTAGCCCTGAAAA	up	3.61315	1.85326	0.069009	3.69515	13.3511	5.87963	0	5.20583	12.5182	19.0924	8.44282	5	0	5	14	16	5	middle
43	mmu-mir-6236-p5_2	AATGGATGGCGCTGGAGC	up	3.61315	1.85326	0.069009	3.69515	13.3511	5.87963	0	5.20583	12.5182	19.0924	8.44282	5	0	5	14	16	5	middle
44	gga-miR-30a-5p_R+2	TGTAAACATCCTCGACTGGAAGCT	up	1.31701	0.397266	0.0728856	94411.3	124341	91898.7	105051	86284	132435	135812	104775	78150	112408	82872.5	148112	113814	62049.5	high
45	aca-miR-129a-5p	CTTTTTGCGGTCTGGGCTTGC	down	0.57991	-0.786098	0.0740856	45.0636	26.1329	55.2685	34.111	45.8113	21.4597	21.479	35.4599	47	36.5	44	24	18	21	middle
46	hsa-miR-23a-3p_L-1R-1	TCACATTGCCAGGGATTTC	up	3.25036	1.7006	0.0744552	2.04356	6.64232	3.52778	0	2.60291	4.47077	9.54622	5.90998	3	0	2.5	5	8	3.5	low
47	mmu-miR-155-5p_R+1	TTAATGCTAATTGTGATAGGGGTT	up	1.73757	0.79707	0.0746354	96.0734	166.934	62.3241	91.5857	134.31	154.689	138.42	207.693	53	98	129	173	116	123	middle
48	gga-miR-1416-5p_R+1	TCCTTAACTCATGCCGCTGTGC	up	5.36995	2.42491	0.0751406	14.8909	79.9632	5.87963	15.8873	22.9056	116.24	76.3697	47.2798	5	17	22	130	64	28	middle
49	ami-miR-132-5p_R+1	ACCGTGGCTTTAGATTGTTACT	up	1.64659	0.719485	0.0755866	33.0329	54.3918	45.8611	26.1673	27.0703	42.0253	62.0504	59.0998	39	28	26	47	52	35	middle
50	dre-miR-1388-5p_R+1_1ss10CT	AGGACTGTCTAACCTGAGAATGA	up	1.45324	0.539274	0.0758494	147.246	213.984	191.676	126.164	123.899	185.09	225.529	231.333	163	135	119	207	189	137	middle
51	hsa-miR-4454_1ss1GC	CGATCCGAGTCACGGCACCA	down	0.489174	-1.03158	0.0768392	33.1824	16.232	26.4583	39.251	33.8379	25.4834	17.3025	5.90998	22.5	42	32.5	28.5	14.5	3.5	middle
52	gga-miR-29b-3p	TAGCACCATTTGAAATCAGTGTT	up	2.68181	1.42321	0.0792627	193.1	517.858	199.908	197.19	182.204	706.829	465.975	380.771	170	211	175	790.5	390.5	225.5	middle
53	dre-mir-726-p3_1ss4AG	GGAGTTCCGCTAGTTCTGA	up	3.95416	1.98337	0.0802768	2.42939	9.60618	0	0	7.28816	6.25908	10.7395	11.82	0	0	7	7	9	7	middle
54	oni-miR-10926	ATCCCAGCGGTGCCTCCA	down	0.640276	-0.643235	0.0803178	1123.51	719.356	1016.59	1392.94	960.996	817.257	518.479	822.331	864.5	1490.5	923	914	434.5	487	middle
55	gga-miR-26a-2-5p	TTCAAGTAATCCAGGATAGGCT	up	1.13413	0.181589	0.0811427	236068	267733	215151	249884	243169	261552	283642	258004	182963	267385	233555	292513	237700	152795	high
56	gga-miR-460a-5p_R+1	CCTGCATTGTACACACTGTGTGA	down	0.833625	-0.26253	0.0831313	2003.06	1669.8	2160.18	2055.07	1793.93	1631.83	1528.59	1848.98	1837	2199	1723	1825	1281	1095	middle
57	gga-miR-499-5p_R-2	TTAAGACTTGTAGTGATGTTT	down	0.435896	-1.19794	0.083832	107.129	46.6971	67.0278	115.884	138.475	49.1785	25.0588	65.854	57	124	133	55	21	39	middle
58	gga-miR-29b-2-5p_L-2	CTGGTTTCACATGGTGGCTTAGA	up	3.27694	1.71235	0.0839975	7.59134	24.8763	0	10.28	12.494	13.4123	27.4454	33.7713	0	11	12	15	23	20	middle
59	pal-miR-9995-3p	ATCTCGGTGGAACCTCCA	down	0.573823	-0.801323	0.0865322	3336.89	1914.78	3266.72	4240.98	2502.96	2294.4	1325.73	2124.21	2778	4538	2404	2566	1111	1258	middle
60	mmu-miR-6412_R-2_1ss15AT	TCGAAACCATCCTCTGCTAC	up	4.60556	2.20338	0.0879927	1.17593	5.4158	3.52778	0	0	2.68246	5.96638	7.59854	3	0	0	3	5	4.5	low
61	gga-miR-15c-3p	CAGACCATTCTGGGCTGCCTCA	up	2.79654	1.48364	0.0894171	3.51746	9.8367	5.87963	4.67274	0	13.4123	5.96638	10.1314	5	5	0	15	5	6	middle
62	PC-5p-6331_168	TCCGGGCGGGCCGGGGCC	up	14.9103	3.89823	0.0894939	1.73528	25.8734	0	0	5.20583	10.7299	38.1849	28.7056	0	0	5	12	32	17	middle
63	aca-miR-193-3p_R+2	AACTGGCCTACAAAGTCCCAGT	up	1.59085	0.6698	0.0897477	155.555	247.465	184.62	119.622	162.422	279.87	181.378	281.146	157	128	156	313	152	166.5	middle
64	gga-miR-200b-3p	TAATACTGCCTGGTAATGATGAT	down	0.664309	-0.590073	0.0918395	4528.57	3008.37	3575.99	5467.1	4542.61	3461.27	2912.79	2651.05	3041	5850	4363	3871	2441	1570	middle
65	mmu-let-7j_1ss8TG	TGAGGTAGTAGTTTGTGCTGTTAT	down	0.690994	-0.533255	0.0920828	948.48	655.394	1099.49	849.504	896.444	448.866	782.79	734.526	935	909	861	502	656	435	middle
66	cgr-miR-151-5p	TCGAGGAGCTCACAGTCTAGT	up	1.31621	0.396395	0.0942848	12.7717	16.8103	15.287	12.6164	10.4117	17.436	16.1092	16.8856	13	13.5	10	19.5	13.5	10	middle
67	bta-miR-532	CATGCCTTGAGTGTAGGACCGT	up	1.44	0.526066	0.0949142	4.94591	7.12209	6.4676	4.20547	4.16466	6.25908	8.35294	6.75426	5.5	4.5	4	7	7	4	middle
68	cgr-miR-532-5p	CATGCCTTGAGTGTAGGACCGT	up	1.44	0.526066	0.0949142	4.94591	7.12209	6.4676	4.20547	4.16466	6.25908	8.35294	6.75426	5.5	4.5	4	7	7	4	middle
69	aca-miR-212-5p_R+1	ACCTTGGCTCTAGACTGCTTACT	up	1.35649	0.439876	0.0956053	10.5087	14.2549	8.23149	10.28	13.0146	14.3065	15.5126	12.9457	7	11	12.5	16	13	7.66667	middle
70	hsa-miR-212-5p	ACCTTGGCTCTAGACTGCTTACT	up	1.35649	0.439876	0.0956053	10.5087	14.2549	8.23149	10.28	13.0146	14.3065	15.5126	12.9457	7	11	12.5	16	13	7.66667	middle
71	cli-miR-222a-5p_R-1_1ss22CT	CGCTCAGTAGTCAGTGTAGATT	up	1.67579	0.744838	0.0975185	83.8022	140.435	58.7963	118.688	73.9228	135.911	109.781	175.611	50	127	71	152	92	104	middle
72	mmu-miR-3968_L-2_1ss14AT	AATCCCACTCCTGACACCA	down	0.677783	-0.561104	0.0979072	45.007	30.505	42.9213	55.1383	36.9614	35.3191	23.2689	32.927	36.5	59	35.5	39.5	19.5	19.5	middle
73	mmu-mir-1983-p5	TAGCGCGCGGTACTTATA	up	inf	inf	0.098238	0	18.6495	0	0	0	6.25908	22.6723	27.017	0	0	0	7	19	16	middle
74	oni-miR-7550_1ss1AT	TTCCGGCTCGAAGGACCA	down	0.586824	-0.769	0.100579	1300.32	763.058	1130.65	1704.15	1066.15	716.218	622.294	950.662	961.5	1823.5	1024	801	521.5	563	middle
75	gmo-miR-11202-5p_1ss7TC	TTCCGGCTCGAAGGACCA	down	0.586824	-0.769	0.100579	1300.32	763.058	1130.65	1704.15	1066.15	716.218	622.294	950.662	961.5	1823.5	1024	801	521.5	563	middle
76	gga-miR-223_R+1	TGTCAGTTTGTCAAATACCCCA	up	1.45179	0.537834	0.10136	1856.7	2695.55	1994.37	1493.41	2082.33	3332.51	2390.13	2363.99	1696	1598	2000	3727	2003	1400	middle
77	gga-miR-92-5p	AGGTTGGGATCAGTTGCAATGCT	down	0.382047	-1.38818	0.101921	12.8273	4.90064	8.23149	17.7564	12.494	6.25908	0	8.44282	7	19	12	7	0	5	middle
78	mmu-miR-3968_1ss14AT	CGAATCCCACTCCTGACACCA	down	0.55257	-0.855772	0.102094	109.152	60.3141	95.25	145.789	86.4168	57.2259	47.7311	75.9854	81	156	83	64	40	45	middle
79	PC-5p-698_4054	GAAACCAAGCGTCGGTGGAGCCT	up	2.18345	1.12661	0.102754	236.038	515.377	249.884	208.871	249.359	337.543	678.378	530.209	212.5	223.5	239.5	377.5	568.5	314	middle
80	gga-mir-3535-p3	TAGATAGTCAAGTGCTGATC	up	4.90635	2.29465	0.105228	6.6962	32.8539	11.7593	0	8.32933	25.9305	20.2857	52.3455	10	0	8	29	17	31	middle
81	PC-5p-941_2594	GCCCCAGTGGAACCACCA	down	0.49179	-1.02389	0.110275	533.938	262.585	435.093	742.965	423.754	266.458	200.471	320.827	370	795	407	298	168	190	middle
82	gga-miR-146b-5p_R+1	TGAGAACTGAATTCCATAGGCGT	up	1.53442	0.617696	0.111293	26091	40034.7	21889.9	35310	21073.2	34847	35153.9	50103.1	18615	37783	20240	38972	29460	29672	high
83	gga-miR-125b-5p	TCCCTGAGACCCTAACTTGTGA	up	1.30974	0.389275	0.112825	15925.9	20858.7	14272.8	13738.8	19766	18565.3	23319	20691.7	12137.5	14701	18984.5	20763	19542	12254	high
84	gga-miR-194_R+1	TGTAACAGCAACTCCATGTGGAC	down	0.539469	-0.890389	0.115749	147.523	79.5842	192.852	138.313	111.405	64.3791	47.7311	126.642	164	148	107	72	40	75	middle
85	efu-mir-9277-p3_1ss7CT	TGGGGTTTCCCCGCGCAGGT	up	2.21824	1.14941	0.116217	26.6092	59.0254	49.3889	25.2328	5.20583	43.8136	57.2773	75.9854	42	27	5	49	48	45	middle
86	bta-miR-2478_L-1_1ss2TC	CATCCCACTTCTGACACCA	down	0.28221	-1.82516	0.116379	9.97228	2.81427	14.1111	7.47638	8.32933	0	0	8.44282	12	8	8	0	0	5	middle
87	oni-let-7g_R+1_1ss12TA	TGAGGTAGTAGATTGTATAGTTC	down	0.727366	-0.459246	0.11724	296.365	215.566	306.329	340.175	242.592	251.704	236.269	158.725	260.5	364	233	281.5	198	94	middle
88	gga-miR-190a-3p_L+1	ACTATATATCAAACATATTCCT	down	0.715035	-0.483914	0.118653	48.8697	34.9435	57.6204	50.4656	38.5231	33.9779	28.6386	42.2141	49	54	37	38	24	25	middle
89	bta-miR-30f_2ss9CT24TG	TGTAAACATCCTACACTCTCAGCG	up	1.49383	0.579017	0.118912	55.5456	82.9757	65.2639	33.1764	68.1964	92.9921	79.9496	75.9854	55.5	35.5	65.5	104	67	45	middle
90	gga-miR-221-5p_L-1	ACCTGGCATACAATGTAGATTTCTGT	up	1.70106	0.766431	0.119035	322.046	547.818	298.685	364.474	302.979	725.159	452.252	466.044	254	390	291	811	379	276	middle
91	gga-miR-145-5p_R-1	GTCCAGTTTTCCCAGGAATCCCT	up	2.35357	1.23485	0.120259	8973.76	21120.4	7814.03	7239.01	11868.2	21872.8	29151.8	12336.7	6645	7746	11399	24462	24430	7306	high
92	gga-miR-99a-3p_R+2	CAAGCTCGCTTCTATGGGTCTGT	up	1.39947	0.484884	0.121068	38.3228	53.6318	29.3982	43.9237	41.6466	55.4376	63.2437	42.2141	25	47	40	62	53	25	middle
93	gga-let-7j-5p_1ss12GA	TGAGGTAGTAGATTGTATAGTT	down	0.856069	-0.224201	0.121786	106588	91247	97087.9	118658	104019	89490.9	98071.4	86178.6	82562.9	126969	99906.1	100084	82186.6	51036.6	high
94	gga-let-7f-5p	TGAGGTAGTAGATTGTATAGTT	down	0.856069	-0.224201	0.121786	106588	91247	97087.9	118658	104019	89490.9	98071.4	86178.6	82562.9	126969	99906.1	100084	82186.6	51036.6	high
95	ola-miR-103_R+4	AGCAGCATTGTACAGGGCTATCATT	down	0.725271	-0.463407	0.123028	51.5134	37.3612	58.7963	55.1383	40.6055	36.6603	29.8319	45.5913	50	59	39	41	25	27	middle
96	gga-miR-181a-5p	AACATTCAACGCTGTCGGTGAGT	up	1.44588	0.531951	0.123907	3226.12	4664.6	2639.95	2905.51	4132.91	5548.23	4844.7	3600.86	2245	3109	3969.5	6205	4060	2132.5	middle
97	gga-miR-148b-3p_R-3	TCAGTGCATCACAGAACTT	down	0.664741	-0.589135	0.124227	21.7757	14.4752	20.5787	27.5692	17.1792	11.624	14.916	16.8856	17.5	29.5	16.5	13	12.5	10	middle
98	cli-miR-338a-3p_R-2	TCCAGCATCAGTGATTTTGTT	down	0.373457	-1.42098	0.124611	28.3448	10.5856	36.4537	35.0455	13.5352	3.12954	18.4958	10.1314	31	37.5	13	3.5	15.5	6	middle
99	gga-miR-338-3p_R-2	TCCAGCATCAGTGATTTTGTT	down	0.373457	-1.42098	0.124611	28.3448	10.5856	36.4537	35.0455	13.5352	3.12954	18.4958	10.1314	31	37.5	13	3.5	15.5	6	middle
100	aca-miR-210-3p_R+1	CTGTGCGTGTGACAGCGGCTAT	down	0.826869	-0.274269	0.124746	242.671	200.657	271.443	226.472	230.098	168.846	212.204	220.921	230.833	242.333	221	188.833	177.833	130.833	middle
101	gga-miR-148a-3p	TCAGTGCACTACAGAACTTTGT	down	0.844663	-0.243553	0.125859	180245	152246	185605	180765	174364	130310	157385	169042	157837	193425	167470	145736	131893	100110	high
102	gga-miR-490-3p_R+1	CAACCTGGAGGACTCCATGCTGT	down	0.368686	-1.43954	0.127303	25.343	9.34359	18.8148	18.691	38.5231	12.5182	15.5126	0	16	20	37	14	13	0	middle
103	bta-miR-2478_L-1	TATCCCACTTCTGACACCA	down	0.336415	-1.57169	0.127807	14.2772	4.80307	7.05556	14.9528	20.8233	0	5.96638	8.44282	6	16	20	0	5	5	middle
104	hsa-miR-4454_L+1_1ss3GA	CGAATCCGAGTCACGGCACCA	down	0.604763	-0.725558	0.128122	342.881	207.362	267.523	456.059	305.062	258.411	165.269	198.406	227.5	488	293	289	138.5	117.5	middle
105	gga-miR-143-5p	GGTGCAGTGCTGCATCTCTGG	up	1.87266	0.90509	0.131074	782.605	1465.55	713.787	808.384	825.644	1687.27	1795.88	913.514	607	865	793	1887	1505	541	middle
106	pal-miR-9993b-3p	ATCTCGCTGGGGCCTCCA	down	0.572291	-0.805178	0.131183	171.588	98.1984	159.926	229.899	124.94	107.299	57.2773	130.019	136	246	120	120	48	77	middle
107	gga-miR-1388a-5p	AGGACTGTCTAACCTGAGAATG	up	1.37161	0.455873	0.133223	4399.61	6034.56	5294.02	3593.34	4311.47	4730.97	6299.31	7073.4	4502	3845	4141	5291	5279	4189	middle
108	gga-miR-16c-5p	TAGCAGCACGTAAATACTGGAG	down	0.887339	-0.172443	0.134053	9381.19	8324.29	9216.13	9385.66	9541.76	7528.48	9057.57	8386.82	7837.33	10043	9164.5	8419.67	7590.5	4966.83	high
109	pma-miR-20a-5p	CAAAGTGCTTATAGTGCAGGTAG	down	0.281298	-1.82983	0.134719	10.0658	2.83149	14.6991	5.60729	9.89108	8.49447	0	0	12.5	6	9.5	9.5	0	0	middle
110	oni-miR-106_2ss1TC12CT	CAAAGTGCTTATAGTGCAGGTAG	down	0.281298	-1.82983	0.134719	10.0658	2.83149	14.6991	5.60729	9.89108	8.49447	0	0	12.5	6	9.5	9.5	0	0	middle
111	gga-miR-103-3p	AGCAGCATTGTACAGGGCTATGA	down	0.780408	-0.357699	0.136589	17863.9	13941.1	14665.8	19294.5	19631.4	11492	14176.3	16155.1	12471.7	20645.8	18855.2	12852.3	11880.2	9567.33	high
112	mdo-miR-22-3p_R+1	AAGCTGCCAGTTGAAGAACTGCA	down	0.465148	-1.10424	0.136702	20.502	9.53647	17.6389	26.1673	17.6998	13.4123	0	15.1971	15	28	17	15	0	9	middle
113	gga-miR-1306-3p_R-1	TGGACGTTGGCTCTGGTGGTGA	up	3.75138	1.90742	0.137023	3.42668	12.8547	0	10.28	0	9.8357	20.2857	8.44282	0	11	0	11	17	5	middle
114	gga-miR-2188-5p	AAGGTCCAACCTCACATGTCCT	up	1.40693	0.492553	0.137364	3931.25	5531	4666.08	2584.02	4543.65	5623.34	5669.26	5300.41	3968	2765	4364	6289	4751	3139	middle
115	aca-miR-129a-3p_L-2R+1_1ss22TC	AAGCCCTTACCCCAAAAAGCAT	down	0.564621	-0.824647	0.138044	46.5508	26.2836	46.4491	31.7746	61.4288	29.06	24.4622	25.3285	39.5	34	59	32.5	20.5	15	middle
116	bta-miR-423-5p	TGAGGGGCAGAGAGCGAGACTTT	down	0.835543	-0.259213	0.138315	33.8569	28.2889	35.2778	30.3728	35.9202	23.6951	31.6218	29.5499	30	32.5	34.5	26.5	26.5	17.5	middle
117	aca-miR-190b	TGATATGTTTGATATTAGGTTG	up	1.90017	0.926127	0.138348	46.6674	88.6759	47.0371	42.9892	49.976	53.6493	102.622	109.757	40	46	48	60	86	65	middle
118	bta-miR-25	CATTGCACTTGTCTCGGTCTGA	up	1.34864	0.431504	0.13849	57.8932	78.0771	55.2685	66.3529	52.0583	60.8025	90.689	82.7397	47	71	50	68	76	49	middle
119	gga-miR-429-3p	TAATACTGTCTGGTAATGCCGT	down	0.692091	-0.530967	0.139868	251.646	174.162	211.667	275.692	267.58	242.316	146.773	133.397	180	295	257	271	123	79	middle
120	mmu-miR-92a-3p_R+2	TATTGCACTTGTCCCGGCCTGTA	up	1.46222	0.548165	0.140774	559.29	817.808	505.06	392.977	779.833	899.072	815.605	738.747	429.5	420.5	749	1005.5	683.5	437.5	middle
121	hsa-miR-4454_L-2	ATCCGAGTCACGGCACCA	down	0.741472	-0.431536	0.142641	1596.19	1183.53	1482.26	1751.34	1554.98	1347.94	813.815	1388.84	1260.5	1874	1493.5	1507.5	682	822.5	middle
122	gga-miR-101-1-5p_R-1	TCGGTTATCATGGTACCGGTGC	up	2.0701	1.0497	0.143526	15.9557	33.0299	21.1667	21.4946	5.20583	27.7188	47.7311	23.6399	18	23	5	31	40	14	middle
123	dre-miR-375_R+1	TTTGTTCGTTCGGCTCGCGTTAT	up	1.62426	0.699785	0.144815	47.7405	77.5431	64.676	23.3637	55.1818	58.12	79.9496	94.5596	55	25	53	65	67	56	middle
124	mmu-miR-28c_L+1	AAGGAGCTCACAGTCTATTGA	up	3.20513	1.68038	0.145827	1.09031	3.49457	0	3.27092	0	2.68246	3.57983	4.22141	0	3.5	0	3	3	2.5	low
125	oni-miR-218a_R+1	TTGTGCTTGATCTAACCATGTGA	up	1.63786	0.711812	0.147173	18.5169	30.3281	16.463	22.4291	16.6587	21.4597	39.9748	29.5499	14	24	16	24	33.5	17.5	middle
126	gga-miR-1a-3p_R+1	TGGAATGTAAAGAAGTATGTAT	up	1.35431	0.437562	0.148387	1012.7	1371.51	1264.12	763.526	1010.45	1575.05	1434.32	1105.17	1075	817	970.5	1761.5	1202	654.5	middle
127	oni-miR-148-3p_R+3_1ss9TC	TCAGTGCACTACAGAACTTTGTTT	down	0.801885	-0.318532	0.150221	1599.07	1282.27	1619.25	1667.23	1510.73	993.406	1436.71	1416.71	1377	1784	1451	1111	1204	839	middle
128	hsa-miR-23a-3p_R-2	ATCACATTGCCAGGGATTT	up	1.3759	0.46037	0.150813	143.926	198.027	156.398	100.464	174.916	239.186	174.218	180.676	133	107.5	168	267.5	146	107	middle
129	efu-miR-9226_L-2R-1_1ss4AG	AGGTCCCTGTTCGGGCGCC	up	1.7133	0.776778	0.153199	53.8755	92.305	70.5556	50.4656	40.6055	95.6745	59.6638	121.577	60	54	39	107	50	72	middle
130	gga-miR-145-3p	ATTCCTGGAAATACTGTTCTT	up	1.55998	0.641526	0.156224	1450.49	2262.74	1072.44	1520.51	1758.53	2420.48	2832.84	1534.91	912	1627	1689	2707	2374	909	middle
131	gga-let-7j-5p	TGAGGTAGTAGGTTGTATAGTT	down	0.906444	-0.14171	0.160104	32824.7	29753.8	30740.5	34717.9	33015.8	29066.9	32355.2	27839.3	26141.5	37149.4	31710.5	32507.7	27114.6	16486.9	high
132	pal-mir-9226-p5	CAAGTCCCTGTTCGGGCGCCA	down	0.737336	-0.439606	0.161152	121.736	89.7606	116.417	114.482	134.31	119.37	68.0168	81.8954	99	122.5	129	133.5	57	48.5	middle
133	gga-miR-143-3p_1ss22GT	TGAGATGAAGCACTGTAGCTCT	up	2.25995	1.17629	0.161834	163558	369634	138481	170818	181376	387915	525424	195563	117763	182781	174205	433835	440320	115816	high
134	gga-miR-30c-5p	TGTAAACATCCTACACTCTCAGCT	up	1.37366	0.458028	0.162291	37005.1	50832.5	43054.8	23712	44248.5	56066.5	47208.6	49222.5	36613.5	25372.7	42499	62703.3	39562.2	29150.5	high
135	pal-mir-9226-p3_1ss2AG	AGGTCCCTGTTCGGGCGCCA	down	0.78493	-0.349364	0.163552	962.352	755.379	1031.88	863.989	991.19	930.368	583.512	752.256	877.5	924.5	952	1040.5	489	445.5	middle
136	pal-mir-9226-p5_1ss2AG	AGGTCCCTGTTCGGGCGCCA	down	0.78493	-0.349364	0.163552	962.352	755.379	1031.88	863.989	991.19	930.368	583.512	752.256	877.5	924.5	952	1040.5	489	445.5	middle
137	ccr-let-7j_R+3_1ss10TA	TGAGGTAGTAGTTTGTACAGTTTTT	down	0.709282	-0.495569	0.163728	21.4384	15.2059	24.6945	17.7564	21.8645	15.2006	20.2857	10.1314	21	19	21	17	17	6	middle
138	cfa-miR-340	TTATAAAGCAATGAGACTGATT	down	0.32089	-1.63985	0.16393	4.17973	1.34123	4.11574	3.73819	4.68525	4.02369	0	0	3.5	4	4.5	4.5	0	0	low
139	hsa-miR-340-5p	TTATAAAGCAATGAGACTGATT	down	0.32089	-1.63985	0.16393	4.17973	1.34123	4.11574	3.73819	4.68525	4.02369	0	0	3.5	4	4.5	4.5	0	0	low
140	gga-miR-133a-3p_L+1	TTTGGTCCCCTTCAACCAGCTGT	up	2.16454	1.11406	0.164486	205.09	443.927	263.995	83.1748	268.1	579.412	538.765	213.603	224.5	89	257.5	648	451.5	126.5	middle
141	hsa-miR-23a-3p_L-3R+1	ACATTGCCAGGGATTTCCA	up	1.82687	0.869373	0.166072	5.69286	10.4001	4.70371	5.60729	6.76758	14.7535	7.15966	9.28711	4	6	6.5	16.5	6	5.5	middle
142	gga-miR-20b-5p	CAAAGTGCTCATAGTGCAGGTAG	up	1.14859	0.199858	0.17106	729.571	837.974	667.926	833.617	687.169	854.812	831.714	827.397	568	892	660	956	697	490	middle
143	PC-3p-3754_341	GCGACCCATGCTTGGTTTCC	up	1.7081	0.772388	0.17346	48.2339	82.3881	46.4491	51.4001	46.8525	53.2022	110.378	83.584	39.5	55	45	59.5	92.5	49.5	middle
144	gga-miR-100-5p_R-1	AACCCGTAGATCCGAACTTGT	up	1.23833	0.308391	0.173513	126097	156150	120554	117226	140512	132380	184006	152063	102518	125436	134956	148050	154202	90054.5	high
145	ami-miR-429-3p_R+4	TAATACTGTCTGGTAATGCCGTTT	down	0.333482	-1.58432	0.175039	8.93757	2.98051	7.05556	9.34548	10.4117	8.94154	0	0	6	10	10	10	0	0	middle
146	abu-miR-199-5p_R+4	CCCAGTGTTCAGACTACCTGTTCTTT	down	0.19669	-2.34601	0.176163	4.54601	0.894154	8.23149	2.80364	2.60291	2.68246	0	0	7	3	2.5	3	0	0	low
147	tni-miR-199_R+3	CCCAGTGTTCAGACTACCTGTTCTTT	down	0.19669	-2.34601	0.176163	4.54601	0.894154	8.23149	2.80364	2.60291	2.68246	0	0	7	3	2.5	3	0	0	low
148	ssa-miR-20a-5p_R+2	TAAAGTGCTTATAGTGCAGGTAGTT	down	0.751926	-0.411338	0.17668	69.5962	52.3312	83.4908	60.7456	64.5523	62.5908	36.9916	57.4112	71	65	62	70	31	34	middle
149	gga-miR-12268-5p_L-3R+1	CGGGGCGGGCGGGCGGCG	up	3.00132	1.5856	0.178371	3.1235	9.37462	0	0	9.37049	8.94154	10.7395	8.44282	0	0	9	10	9	5	middle
150	hsa-miR-4454_L+1	CGGATCCGAGTCACGGCACCA	down	0.591273	-0.758103	0.17915	51.3598	30.3677	52.9167	53.2692	47.8936	39.3428	9.54622	42.2141	45	57	46	44	8	25	middle
151	gga-miR-138-5p_R+7	AGCTGGTGTTGTGAATCAGGCCGT	up	2.75907	1.46418	0.180406	10.2789	28.3603	0	12.6164	18.2204	17.436	46.5378	21.1071	0	13.5	17.5	19.5	39	12.5	middle
152	pal-miR-9993a-3p	ATCTCGGTGGGACCTCCA	down	0.557916	-0.84188	0.181805	2573.12	1435.58	2325.98	3685.86	1707.51	1583.55	1005.93	1717.27	1978	3944	1640	1771	843	1017	middle
153	ssa-miR-29c-3p_L+1R-1	CTAGCACCATTTGAAATCAGTT	up	inf	inf	0.183738	0	2.74837	0	0	0	4.02369	0	4.22141	0	0	0	4.5	0	2.5	low
154	gga-miR-203a_R-2	GTGAAATGTTTAGGACCACT	down	-inf	-inf	0.183764	27.3454	0	39.9815	42.0547	0	0	0	0	34	45	0	0	0	0	middle
155	PC-3p-13925_56	TACAGCAGATACCATGAAATCA	down	-inf	-inf	0.18469	3.29286	0	0	4.67274	5.20583	0	0	0	0	5	5	0	0	0	middle
156	hsa-miR-4508_L+2R-1	AAGCGGGGCTGGGCGCGC	up	inf	inf	0.185514	0	50.4848	0	0	0	0	70.4033	81.0511	0	0	0	0	59	48	middle
157	hsa-miR-4492_R+1	GGGGCTGGGCGCGCGCCG	up	inf	inf	0.185759	0	17.0284	0	0	0	0	27.4454	23.6399	0	0	0	0	23	14	middle
158	bta-miR-339b_R+2	TCCCTGTCCTCCAGGAGCTCAC	up	inf	inf	0.185936	0	1.72291	0	0	0	2.38441	2.78431	0	0	0	0	2.66667	2.33333	0	low
159	cpo-miR-339-5p_R-1	TCCCTGTCCTCCAGGAGCTCAC	up	inf	inf	0.185936	0	1.72291	0	0	0	2.38441	2.78431	0	0	0	0	2.66667	2.33333	0	low
160	dno-miR-339-5p_R-1	TCCCTGTCCTCCAGGAGCTCAC	up	inf	inf	0.185936	0	1.72291	0	0	0	2.38441	2.78431	0	0	0	0	2.66667	2.33333	0	low
161	hsa-miR-423-5p_R-2	TGAGGGGCAGAGAGCGAGACT	up	inf	inf	0.18628	0	5.19869	0	0	0	7.15324	0	8.44282	0	0	0	8	0	5	low
162	pma-miR-133a_L+1R-1	TTTGGTCCCCTTCAACCAGCTT	up	inf	inf	0.187266	0	3.62808	0	0	0	4.91785	5.96638	0	0	0	0	5.5	5	0	low
163	gga-mir-3533-p3_1ss12TC	ATCCGTAAGGACCTGTATGCC	up	inf	inf	0.188765	0	11.7568	0	0	0	4.47077	7.15966	23.6399	0	0	0	5	6	14	middle
164	hsa-miR-4508_L-1R+2	CGGGGCTGGGCGCGCGCC	up	inf	inf	0.188776	0	40.4134	0	0	0	0	53.6975	67.5426	0	0	0	0	45	40	middle
165	gga-miR-107-5p_R+1	AGCTTCTTTACAGTGTTGCCTTGT	down	-inf	-inf	0.189277	4.452	0	5.87963	7.47638	0	0	0	0	5	8	0	0	0	0	low
166	mmu-mir-6240-p3_4	TTCTGCCCAGTGCTCTGA	up	inf	inf	0.189836	0	10.0039	0	0	0	0	13.126	16.8856	0	0	0	0	11	10	middle
167	mmu-mir-6240-p3_3	GATGTGATTTCTGCCCAGT	up	inf	inf	0.189836	0	10.0039	0	0	0	0	13.126	16.8856	0	0	0	0	11	10	middle
168	mmu-mir-6240-p3_5	TTTCTGCCCAGTGCTCTGAA	up	inf	inf	0.189836	0	10.0039	0	0	0	0	13.126	16.8856	0	0	0	0	11	10	middle
169	mmu-mir-6240-p3_2	ATTTCTGCCCAGTGCTCTG	up	inf	inf	0.189836	0	10.0039	0	0	0	0	13.126	16.8856	0	0	0	0	11	10	middle
170	mmu-mir-6240-p3_1	ATTTCTGCCCAGTGCTCT	up	inf	inf	0.189836	0	10.0039	0	0	0	0	13.126	16.8856	0	0	0	0	11	10	middle
171	aca-miR-27a-3p	TTCACAGTGGCTAAGTTCCGC	up	1.19658	0.258914	0.190669	3371.86	4034.69	3289.65	3419.04	3406.87	4673.15	3928.27	3502.65	2797.5	3658.5	3272.17	5226.33	3292	2074.33	middle
172	cgr-miR-27a-3p	TTCACAGTGGCTAAGTTCCGC	up	1.19658	0.258914	0.190669	3371.86	4034.69	3289.65	3419.04	3406.87	4673.15	3928.27	3502.65	2797.5	3658.5	3272.17	5226.33	3292	2074.33	middle
173	mmu-miR-30f_L+1R-1_1ss17AG	TGTAAACATCCGACTGGAAGCT	up	inf	inf	0.191759	0	3.47905	0	0	0	4.47077	5.96638	0	0	0	0	5	5	0	low
174	gga-miR-490-5p	CCATGGATCTCCAGGTGGGT	up	inf	inf	0.191759	0	3.47905	0	0	0	4.47077	5.96638	0	0	0	0	5	5	0	middle
175	mmu-miR-126b-5p	ATTATTACTCACGGTACGAGTT	down	-inf	-inf	0.191858	3.63991	0	0	4.67274	6.24699	0	0	0	0	5	6	0	0	0	middle
176	bta-miR-2478_L+1	CGTATCCCACTTCTGACACCA	down	0.53059	-0.914331	0.191886	51.0006	27.0604	41.1574	69.1565	42.6878	50.9668	16.7059	13.5085	35	74	41	57	14	8	middle
177	hsa-miR-4508_R+1	GCGGGGCTGGGCGCGCGC	up	inf	inf	0.192868	0	24.4131	0	0	0	0	31.0252	42.2141	0	0	0	0	26	25	middle
178	gga-miR-99a-5p_R-1	AACCCGTAGATCCGATCTTGT	up	1.67347	0.742843	0.192922	13235.3	22148.9	11314.2	14303.3	14088.5	23168	29691.7	13587	9621.5	15305	13531.5	25910.5	24882.5	8046.5	high
179	rno-miR-122-5p_L+1R+1	CTGGAGTGTGACAATGGTGTTTGT	down	0.809604	-0.304712	0.193894	2735.93	2215.02	3102.09	2903.64	2202.07	2125.41	2255.29	2264.37	2638	3107	2115	2377	1890	1341	middle
180	PC-3p-8568_112	AGCGTGGCATTGACCTCATGGGA	down	0.324028	-1.62581	0.195097	80.4278	26.0609	136.407	66.3529	38.5231	16.9889	7.15966	54.0341	116	71	37	19	6	32	middle
181	gga-miR-138-5p_R+6	AGCTGGTGTTGTGAATCAGGCCG	up	2.05135	1.03657	0.196672	4.00474	8.21511	0	4.20547	7.80874	5.812	9.54622	9.28711	0	4.5	7.5	6.5	8	5.5	middle
182	ami-miR-132-3p	TAACAGTCTACAGCCATGGTCG	up	1.37768	0.46224	0.197844	65.2285	89.864	90.5463	45.7928	59.3465	96.5687	83.5294	89.4939	77	49	57	108	70	53	middle
183	cgr-miR-3074_L+1	TGTTCCTGCTGAACTGAGCCAGT	down	-inf	-inf	0.19985	1.95472	0	3.52778	2.33637	0	0	0	0	3	2.5	0	0	0	0	middle
184	hsa-miR-3074-5p_L+1R+1	TGTTCCTGCTGAACTGAGCCAGT	down	-inf	-inf	0.19985	1.95472	0	3.52778	2.33637	0	0	0	0	3	2.5	0	0	0	0	middle
185	ccr-miR-15b_R+3	TAGCAGCACATCATGGTTTGTAAT	up	inf	inf	0.199891	0	5.61252	0	0	0	6.70616	0	10.1314	0	0	0	7.5	0	6	middle
186	tni-miR-15b_R+2_1ss8GA	TAGCAGCACATCATGGTTTGTAAT	up	inf	inf	0.199891	0	5.61252	0	0	0	6.70616	0	10.1314	0	0	0	7.5	0	6	middle
187	gga-miR-7_R+2	TGGAAGACTAGTGATTTTGTTGTT	down	0.749791	-0.41544	0.200214	1139.34	854.267	1135.55	1144.82	1137.65	648.56	764.891	1149.35	965.667	1225	1092.67	725.333	641	680.667	middle
188	tgu-miR-7-5p_R+1	TGGAAGACTAGTGATTTTGTTGTT	down	0.749791	-0.41544	0.200214	1139.34	854.267	1135.55	1144.82	1137.65	648.56	764.891	1149.35	965.667	1225	1092.67	725.333	641	680.667	middle
189	gga-miR-200a-3p_R+1	TAACACTGTCTGGTAACGATGTT	down	0.710862	-0.492358	0.20048	6529.2	4641.36	5370.46	8551.11	5666.02	5702.02	3635.91	4586.14	4567	9150	5442	6377	3047	2716	middle
190	PC-5p-32699_15	TGTGGTGCTTACTTGCTTATTT	up	inf	inf	0.200609	0	5.26843	0	0	0	6.25908	9.54622	0	0	0	0	7	8	0	low
191	gga-let-7d_R+1_1ss10GA	AGAGGTAGTAGGTTGCATAGTT	down	0.903201	-0.146882	0.202618	1819.58	1643.45	1684.63	1975.82	1798.3	1598.75	1796.36	1535.24	1432.6	2114.2	1727.2	1788	1505.4	909.2	middle
192	hsa-miR-7977_1ss6AG	TTCCCGGCCAACGCACCA	down	0.601231	-0.73401	0.202944	1575.31	947.124	1293.52	2256.93	1175.48	1101.6	576.353	1163.42	1100	2415	1129	1232	483	689	middle
193	aca-miR-451-5p_R+1	AAACCGTTACCATTACTGAGTTT	up	1.44357	0.529638	0.203741	5069.19	7317.71	7367.18	3254.56	4585.81	7506.43	7324.33	7122.37	6265	3482.5	4404.5	8395	6138	4218	middle
194	pma-miR-204-5p_R+2_1	TTCCCTTTGTCATCCTATGCCTGT	up	inf	inf	0.204487	0	1.93841	0	0	0	2.23539	3.57983	0	0	0	0	2.5	3	0	low
195	pma-miR-204-5p_R+2_2	TTCCCTTTGTCATCCTATGCCTTT	up	inf	inf	0.204487	0	1.93841	0	0	0	2.23539	3.57983	0	0	0	0	2.5	3	0	low
196	gga-miR-135a-2-3p_L-1R+1	TGTAGGGATGGAAGCCATGAAT	down	-inf	-inf	0.205223	4.53892	0	0	8.41093	5.20583	0	0	0	0	9	5	0	0	0	low
197	gga-miR-125b-3p_R-1_1ss21CT	ACAAGTCAGGCTCTTGGGACT	up	1.49127	0.57654	0.205404	328.284	489.559	299.861	347.652	337.338	537.387	612.151	319.139	255	372	324	601	513	189	middle
198	gga-miR-16-2-3p_L+1R-2	CCCAATATTATTGTGCTGCTT	down	-inf	-inf	0.205615	6.16946	0	7.05556	0	11.4528	0	0	0	6	0	11	0	0	0	middle
199	gga-miR-199-5p	CCCAGTGTTCAGACTACCTGTTC	up	1.24326	0.314128	0.206608	12673.6	15756.6	10379.3	15399	12242.5	15394.2	18395	13480.7	8826.5	16477.5	11758.5	17216.5	15415.5	7983.5	high
200	PC-5p-23031_26	GCGGGGCTGGGCGCGCGCC	up	inf	inf	0.207057	0	12.6531	0	0	0	0	14.3193	23.6399	0	0	0	0	12	14	middle
201	hsa-miR-1260b_R+1_1ss9AG	ATCCCACCGCTGCCACCATT	up	1.79965	0.847715	0.208106	26.3554	47.4304	38.8056	12.1491	28.1115	31.2954	41.7647	69.2312	33	13	27	35	35	41	middle
202	aca-miR-27a-5p_R+1	AGGGCTTAGCCCACCTGTGAACA	down	0.808938	-0.3059	0.208513	61.4238	49.688	60.5602	70.0911	53.62	58.5671	52.5042	37.9927	51.5	75	51.5	65.5	44	22.5	middle
203	cli-miR-2970-5p	GACAGTCAGCAGTTGGTCTGGT	down	0.807633	-0.308229	0.211893	1885.55	1522.83	2141.36	2023.3	1491.99	1381.47	1414.03	1772.99	1821	2165	1433	1545	1185	1050	middle
204	PC-5p-5150_219	CGGGCTGGGGCGCGAAGC	up	11.9175	3.57501	0.21354	10.3445	123.281	9.40741	11.2146	10.4117	12.5182	127.681	229.645	8	12	10	14	107	136	middle
205	gga-miR-200a-5p	CATCTTACTAGACAGTGCTGGA	down	0.489772	-1.02982	0.216575	35.0986	17.1903	45.8611	44.8583	14.5763	10.7299	15.5126	25.3285	39	48	14	12	13	15	middle
206	mmu-miR-130a-3p_R+1	CAGTGCAATGTTAAAAGGGCATC	up	inf	inf	0.216768	0	6.75976	0	0	0	7.15324	13.126	0	0	0	0	8	11	0	middle
207	gga-miR-31-5p_R+1	AGGCAAGATGTTGGCATAGCTGT	down	-inf	-inf	0.217792	6.71308	0	7.05556	13.0837	0	0	0	0	6	14	0	0	0	0	middle
208	mdo-miR-460-3p	CACAGCGCATACAATGTGGATA	down	0.534931	-0.902574	0.218588	17.0941	9.14417	19.9908	17.7564	13.5352	14.3065	13.126	0	17	19	13	16	11	0	middle
209	hsa-miR-23a-3p_1ss13GA	ATCACATTGCCAAGGATTTCC	up	inf	inf	0.219587	0	4.30453	0	0	0	4.47077	0	8.44282	0	0	0	5	0	5	low
210	mmu-miR-298-5p_R-3	GGCAGAGGAGGGCTGTTCTT	up	inf	inf	0.219587	0	4.30453	0	0	0	4.47077	0	8.44282	0	0	0	5	0	5	low
211	PC-3p-13731_57	TCGTCGGTCTCAGTGCTGTCTAT	up	inf	inf	0.219587	0	5.16544	0	0	0	5.36493	0	10.1314	0	0	0	6	0	6	middle
212	gga-miR-107-3p_R-1	AGCAGCATTGTACAGGGCTATC	down	0.803176	-0.316212	0.220008	9708.5	7797.64	8950.76	11005.5	9169.2	6090.38	7498.15	9804.37	7611.67	11776.3	8806.67	6811.33	6283.67	5806.33	middle
213	gga-miR-1552-5p_R+1_1ss10GA	TTAGTGCGCAGTAAGCTAGGGTGT	down	0.880496	-0.183612	0.220604	674.156	593.591	723.195	621.474	677.799	671.51	594.252	515.012	615	665	651	751	498	305	middle
214	gga-miR-1559-5p	TTCGATGCTTGTATGCTACTCC	up	1.203	0.266641	0.221132	2576.22	3099.21	2811.64	2832.61	2084.41	2677.1	3035.7	3584.82	2391	3031	2002	2994	2544	2123	middle
215	cli-let-7b-3p_R+1	CTATACAACCTACTGCCTTCCT	up	1.52591	0.609671	0.22127	30.2628	46.1784	41.1574	12.1491	37.482	46.496	54.8907	37.1484	35	13	36	52	46	22	middle
216	gga-miR-1388a-3p_R+1	ATCTCAGGTTCGTCAGCCCATGT	up	1.30178	0.380491	0.222499	1357.36	1766.98	1652.18	928.941	1490.95	1413.66	1952.2	1935.1	1405	994	1432	1581	1636	1146	middle
217	efu-mir-9277-p5	TCGTGGCCGAGTGGTTAAG	up	inf	inf	0.223526	0	57.7643	0	0	0	0	58.4706	114.822	0	0	0	0	49	68	middle
218	ccr-miR-187_1ss22GT	TCGTGTCTTGTGTTGCAGCCATT	up	inf	inf	0.225496	0	3.57876	0	0	0	3.57662	7.15966	0	0	0	0	4	6	0	low
219	gga-miR-184-3p	TGGACGGAGAACTGATAAGGGT	down	0.665577	-0.587323	0.22616	4057.29	2700.44	2964.51	4587.7	4619.65	1357.33	2770.79	3973.19	2521	4909	4437	1518	2322	2353	middle
220	cgr-miR-298-5p	GGCAGAGGAGGGCTGTTCTTC	up	inf	inf	0.226942	0	10.2323	0	0	0	20.5656	0	10.1314	0	0	0	23	0	6	middle
221	hsa-miR-23a-3p_R+1	ATCACATTGCCAGGGATTTCCA	up	1.338	0.420079	0.227282	20854.1	27902.8	23266.3	15543.4	23752.6	35569.5	26122.6	22016.4	19785.5	16632	22813.5	39780	21891.5	13038.5	high
222	gga-miR-199-3p_L-1R+2	ACAGTAGTCTGCACATTGGTT	up	1.20655	0.270882	0.229255	25700.9	31009.3	22046.9	30845.7	24210.2	31658.9	35236.9	26132.2	18748.5	33006	23253	35406.5	29529.5	15476	high
223	gga-miR-455-3p_L+1	ATGCAGTCCATGGGCATATACAC	up	1.29119	0.368703	0.229779	1686.66	2177.8	1273.53	2046.66	1739.79	1666.7	2330.47	2536.22	1083	2190	1671	1864	1953	1502	middle
224	aca-miR-203-3p	GTGAAATGTTTAGGACCACTTG	down	0.180303	-2.4715	0.230643	413.626	74.5782	562.093	662.127	16.6587	9.8357	129.471	84.4282	478	708.5	16	11	108.5	50	middle
225	tgu-miR-144-3p_R+2	TACAGTATAGATGATGTACTCT	down	0.648141	-0.625621	0.234382	265.449	172.048	248.12	369.146	179.081	165.866	177.202	173.078	211	395	172	185.5	148.5	102.5	middle
226	tgu-miR-144-5p	GGATATCATCGTATACTGTAAGT	up	1.18807	0.24862	0.234394	178.82	212.451	208.727	184.573	143.16	212.809	236.269	188.275	177.5	197.5	137.5	238	198	111.5	middle
227	gga-miR-363-5p	GTGGATCACGATGCAATTTTGA	down	0.789675	-0.340669	0.236703	33.2236	26.2359	29.3982	41.1201	29.1526	28.6129	29.8319	20.2628	25	44	28	32	25	12	middle
228	mmu-miR-34b-5p	AGGCAGTGTAATTAGCTGATTGT	down	-inf	-inf	0.236725	3.16055	0	2.93982	6.54183	0	0	0	0	2.5	7	0	0	0	0	low
229	abu-miR-199-3p_R+1_1ss20TG	ACAGTAGTCTGCACATTGGGTT	down	-inf	-inf	0.236725	3.16055	0	2.93982	6.54183	0	0	0	0	2.5	7	0	0	0	0	low
230	gga-mir-6516-p3	TGGTCATGTATGATACTGCACACA	down	-inf	-inf	0.236867	5.02813	0	0	4.67274	10.4117	0	0	0	0	5	10	0	0	0	middle
231	gga-miR-181b-5p_R+1	AACATTCATTGCTGTCGGTGGGT	up	1.26852	0.34315	0.237633	1505.49	1909.75	1301.16	1349.02	1866.29	2044.04	2215.32	1469.9	1106.5	1443.5	1792.5	2286	1856.5	870.5	middle
232	dre-miR-92a-3p_R+2	TATTGCACTTGTCCCGGCCTGTAT	up	1.32703	0.408205	0.241406	1741.14	2310.55	1758.01	1128	2337.42	2443.72	2311.38	2176.56	1495	1207	2245	2733	1937	1289	middle
233	gga-miR-1b-3p_R+1	TGGAATGTTAAGAAGTATGTAT	up	2.37675	1.24899	0.242003	94.0429	223.517	98.1899	71.4929	112.446	269.588	331.731	69.2312	83.5	76.5	108	301.5	278	41	middle
234	gga-miR-455-5p	TATGTGCCCTTGGACTACATCG	up	1.38478	0.469652	0.245559	2525.75	3497.6	1718.03	2851.31	3007.93	2353.41	4054.76	4084.64	1461	3051	2889	2632	3398	2419	middle
235	bta-miR-11980_R-1_1ss4CG	AGGGAACGGGCTTGGCGGA	up	inf	inf	0.247508	0	10.2976	0	0	0	8.94154	0	21.9513	0	0	0	10	0	13	middle
236	gga-miR-21-5p	TAGCTTATCAGACTGATGTTGA	down	0.75121	-0.412713	0.249441	428340	321773	502141	486263	296617	250741	372335	342243	427017	520319	284889	280423	312027	202683	high
237	oni-miR-10955_R-1_1ss10TC	ATCCCCGTACGGGCCACC	up	1.43698	0.523037	0.25286	8.68973	12.4869	10.5833	10.28	5.20583	9.8357	10.7395	16.8856	9	11	5	11	9	10	middle
238	gga-miR-146b-3p_L+2	TGCCCTATGGATTCAGTTCTGC	up	1.42064	0.506543	0.253486	744.063	1057.05	570.324	1066.32	595.547	885.213	887.798	1398.13	485	1141	572	990	744	828	middle
239	aca-miR-148a-3p_R+2	TCAGTGCACTACAGAACTTTGTTG	down	0.604872	-0.725298	0.255	23.8239	14.4104	27.0463	12.1491	32.2761	15.2006	17.8992	10.1314	23	13	31	17	15	6	middle
240	PC-3p-60542_7	AAATGATGGGAACCGAGTA	up	inf	inf	0.255733	0	5.43024	0	0	0	4.47077	0	11.82	0	0	0	5	0	7	middle
241	gga-miR-2188-3p_L-1R+1	ATATATGTGGTCAGACCTATCT	down	0.839714	-0.252031	0.256838	247.247	207.617	202.259	290.644	248.839	220.856	190.924	211.071	172	311	239	247	160	125	middle
242	gga-miR-191-5p_R-3	CAACGGAATCCCAAAAGCAG	up	1.11922	0.162489	0.257856	659.724	738.374	696.148	663.529	619.494	640.215	766.084	808.823	592	710	595	716	642	479	middle
243	gga-miR-1451-5p	TCGCACAGGAGCAAGTTACCGC	down	0.880516	-0.18358	0.263679	1147.26	1010.18	1052.45	1069.12	1320.2	908.461	1095.43	1026.65	895	1144	1268	1016	918	608	middle
244	dre-miR-187_R+3	TCGTGTCTTGTGTTGCAGCCAGT	up	2.47884	1.30967	0.267191	22.2401	55.1298	28.2222	9.34548	29.1526	72.4265	81.1428	11.82	24	10	28	81	68	7	middle
245	cgr-miR-322-5p_R+1	CAGCAGCAATTCATGTTTTGGA	up	1.59314	0.671875	0.270005	6.69526	10.6665	8.23149	5.60729	6.24699	5.36493	13.126	13.5085	7	6	6	6	11	8	middle
246	dre-miR-99_R+1	AACCCGTAGATCCGATCTTGTGA	up	1.57865	0.658696	0.272202	4541.78	7169.9	3520.72	5100.76	5003.84	7065.61	10280.1	4164	2994	5458	4806	7902	8615	2466	middle
247	gmo-miR-10d-5p_L-1R+3	ACCCTGTAGATCCGAATTTGTGAT	down	0.516992	-0.951785	0.272363	25.9595	13.4209	25.8704	18.691	33.3173	11.624	28.6386	0	22	20	32	13	24	0	middle
248	ssc-miR-30a-5p_R+2	TGTAAACATCCTCGACTGGAAGCC	up	1.46656	0.55244	0.277315	209.347	307.021	204.611	276.626	146.804	381.357	361.563	178.144	174	296	141	426.5	303	105.5	middle
249	hsa-miR-497-5p	CAGCAGCACACTGTGGTTTGT	up	1.76635	0.820774	0.2776	6.01991	10.6333	10.5833	7.47638	0	9.8357	11.9328	10.1314	9	8	0	11	10	6	middle
250	mdo-miR-429_R+3	TAATACTGTCTGGTAATGCCGTT	down	0.783033	-0.352855	0.278723	62.1365	48.6549	49.3889	76.6329	60.3876	59.0142	34.605	52.3455	42	82	58	66	29	31	middle
251	gga-miR-218-5p	TTGTGCTTGATCTAACCATGT	up	1.40226	0.487754	0.279594	132.016	185.121	102.894	149.995	143.16	188.22	246.412	120.732	87.5	160.5	137.5	210.5	206.5	71.5	middle
252	ccr-miR-363_L-1R+2	ATTGCACGGTATCCATCTGTATT	down	0.750488	-0.4141	0.281148	153.419	115.139	146.991	201.862	111.405	125.182	112.168	108.068	125	216	107	140	94	64	middle
253	ccr-miR-192_R+1	ATGACCTATGAATTGACAGCCA	up	1.3413	0.423627	0.281373	13.2375	17.7554	11.1713	14.4855	14.0557	22.3539	19.0924	11.82	9.5	15.5	13.5	25	16	7	middle
254	cpi-miR-192-5p_R+1	ATGACCTATGAATTGACAGCCA	up	1.3413	0.423627	0.281373	13.2375	17.7554	11.1713	14.4855	14.0557	22.3539	19.0924	11.82	9.5	15.5	13.5	25	16	7	middle
255	cli-miR-460b-5p_R+1	TCCTCATTGTACATGCTGTGTG	up	2.77027	1.47003	0.283527	16.9089	46.8423	25.8704	10.28	14.5763	79.5797	52.5042	8.44282	22	11	14	89	44	5	middle
256	PC-3p-27656_20	CTAGGATGGATTCTGTGA	up	3.72038	1.89545	0.286729	2.18061	8.11271	0	6.54183	0	12.5182	0	11.82	0	7	0	14	0	7	middle
257	cja-miR-202_L+1	CTTCCTATGCATATACTTCTTT	down	-inf	-inf	0.286945	7.04524	0	16.463	4.67274	0	0	0	0	14	5	0	0	0	0	middle
258	pma-miR-143-3p_1ss22CT	TGAGATGAAGCACTGTAACTCT	up	3.72301	1.89647	0.289236	2.08233	7.75255	0	0	6.24699	12.5182	10.7395	0	0	0	6	14	9	0	middle
259	mmu-miR-6240_R-6_1ss1CA	ACAAAGCATCGCGAAGGCCC	up	inf	inf	0.290051	0	43.9447	0	0	0	4.47077	22.6723	104.691	0	0	0	5	19	62	middle
260	gga-miR-92-3p_R+1	TATTGCACTTGTCCCGGCCTGT	up	1.29838	0.376712	0.290127	10080.9	13088.8	10513.4	6213.34	13515.9	13590.7	13363.5	12312.2	8940.5	6648.5	12981.5	15199.5	11199	7291.5	high
261	gga-miR-1677-3p_L+1_1ss10GA	TTGACTTCAATAGGAGCAGGATT	up	4.21527	2.07562	0.290159	3.1358	13.2183	9.40741	0	0	24.1422	15.5126	0	8	0	0	27	13	0	middle
262	gga-miR-133a-5p_R-1	AGCTGGTAAAATGGAACCAAAT	up	2.11188	1.07853	0.292291	3.20818	6.77528	0	2.33637	7.28816	5.36493	10.7395	4.22141	0	2.5	7	6	9	2.5	middle
263	cli-miR-148b-3p	TCAGTGCATCACAGAACTTGGT	up	1.05377	0.075555	0.292326	13006.7	13706	12485.4	13829.9	12704.8	13261.7	13353.4	14503.1	10617.5	14798.5	12202.5	14831.5	11190.5	8589	high
264	mmu-miR-146b-5p_R+1	TGAGAACTGAATTCCATAGGCTT	up	1.2685	0.343124	0.295586	71.034	90.1067	68.2037	89.7166	55.1818	87.6271	70.4033	112.29	58	96	53	98	59	66.5	middle
265	tgu-mir-24-p5	GTTGATGGACCCGTCCTCCG	up	3.83804	1.94037	0.299989	1.73528	6.66005	0	0	5.20583	8.04739	11.9328	0	0	0	5	9	10	0	middle
266	hsa-miR-215-5p_1ss20AC	ATGACCTATGAATTGACAGCC	down	0.778928	-0.360439	0.300426	69.9873	54.515	81.1389	66.3529	62.4699	56.3317	34.605	72.6083	69	71	60	63	29	43	middle
267	mmu-miR-6240_L-1R-6	CAAAGCATCGCGAAGGCCC	up	35.7737	5.16083	0.300821	1.37191	49.0785	4.11574	0	0	2.68246	28.042	116.511	3.5	0	0	3	23.5	69	middle
268	gga-miR-22-5p_R-1	AGTTCTTCAGTGGCAAGCTTT	up	1.20591	0.27012	0.301128	635.122	765.899	627.945	539.234	738.187	647.368	706.42	943.908	534	577	709	724	592	559	middle
269	cli-miR-551b-5p_L-1_1ss12GA	GAAATCAAGGATGGGTAAGACCT	up	1.87637	0.907948	0.303358	6.40802	12.0238	0	14.0182	5.20583	15.2006	10.7395	10.1314	0	15	5	17	9	6	middle
270	pbv-miR-193b-3p_R-4_1ss9CT	AACTGGCCTACAAAGTCCC	up	2.01772	1.01273	0.304137	17.6599	35.6328	9.40741	19.6255	23.9468	37.5545	11.9328	57.4112	8	21	23	42	10	34	middle
271	cli-miR-2970-3p_L-1R+1	AGATCACCTCTTGGCTGTGGGT	down	0.688607	-0.538247	0.304953	40.602	27.9588	58.7963	31.7746	31.235	33.0837	32.2185	18.5742	50	34	30	37	27	11	middle
272	xla-miR-146b-5p_R+1_1ss23GT	TGAGAACTGAATTCCATGGACTTT	down	0.886253	-0.17421	0.30553	585.027	518.482	615.01	643.436	496.636	485.526	585.302	484.618	523	688.5	477	543	490.5	287	middle
273	gga-miR-301b-3p_R-2	CAGTGCAATAGTATTGTCAAAGC	up	1.1917	0.253018	0.305698	171.059	203.851	155.222	193.451	164.504	242.316	208.823	160.414	132	207	158	271	175	95	middle
274	aca-miR-23a-3p_R+2	ATCACATTGCCAGGGATTTCCAT	up	1.2909	0.368379	0.307793	6944.56	8964.73	8477.25	4683.02	7673.39	10893.5	9471.04	6529.68	7209	5011	7370	12183	7937	3867	middle
275	xtr-miR-146b_R+2	TGAGAACTGAATTCCATGGACTGT	down	0.874424	-0.193596	0.309155	24227.5	21185.1	23067	27143	22472.5	17233	24435.9	21886.3	19616	29044	21584	19273	20478	12961.5	high
276	aca-miR-139-5p_R-1	TCTACAGTGCATGTGTCTCCAGT	up	1.17974	0.238465	0.313068	2042.53	2409.64	1780.35	1849.47	2497.76	2534.03	2715.9	1979	1514	1979	2399	2834	2276	1172	middle
277	mmu-miR-92a-3p_R+3	TATTGCACTTGTCCCGGCCTGTTT	up	1.27193	0.347024	0.316596	1633.19	2077.3	1677.46	1029.4	2192.7	2192.91	2111.5	1927.5	1426.5	1101.5	2106	2452.5	1769.5	1141.5	middle
278	gga-miR-183_R-1	TATGGCACTGGTAGAATTCACT	up	1.20615	0.270409	0.318301	189.855	228.993	191.676	137.379	240.509	219.962	245.815	221.202	163	147	231	246	206	131	middle
279	mmu-miR-6240_L-2R-6	AAAGCATCGCGAAGGCCC	up	9.3542	3.22561	0.319688	1.37191	12.8332	4.11574	0	0	0	8.94958	29.5499	3.5	0	0	0	7.5	17.5	middle
280	gga-miR-30e-3p_L+1	CTTTCAGTCGGATGTTTACAGC	up	1.09342	0.128851	0.320236	3583.7	3918.5	3281.42	3733.99	3735.7	3501.51	3906.79	4347.21	2790.5	3995.5	3588	3916	3274	2574.5	middle
281	PC-3p-3091_452	ATCAAAGGAATGGAGCACCTCT	up	1.66894	0.738929	0.320439	57.7678	96.4107	55.2685	51.4001	66.6346	95.6745	147.966	45.5913	47	55	64	107	124	27	middle
282	dre-miR-30a-5p_R+2_2ss10TC13CT	TGTAAACATCCCTGACTGGAAGCT	up	2.03931	1.02808	0.321536	22.0262	44.9183	12.9352	22.4291	30.7144	76.0031	43.5546	15.1971	11	24	29.5	85	36.5	9	middle
283	PC-5p-22442_27	AGGGACTGGGAACCTGTGC	up	4.19263	2.06786	0.321833	2.80364	11.7546	0	8.41093	0	11.624	0	23.6399	0	9	0	13	0	14	middle
284	gga-let-7j-3p_1ss8GA	CTATACAATCTATTGCCTTCCT	up	1.31121	0.390896	0.323339	43.1965	56.6396	59.9723	33.1764	36.4408	73.3207	45.9412	50.6569	51	35.5	35	82	38.5	30	middle
285	gga-let-7f-3p_1ss22CT	CTATACAATCTATTGCCTTCCT	up	1.31121	0.390896	0.323339	43.1965	56.6396	59.9723	33.1764	36.4408	73.3207	45.9412	50.6569	51	35.5	35	82	38.5	30	middle
286	PC-5p-1797_999	GCCTCACCTGGAGCACCA	down	0.760805	-0.394401	0.323381	178.743	135.989	138.759	212.142	185.328	177.937	76.3697	153.659	118	227	178	199	64	91	middle
287	cli-miR-19b-2-5p	AGTTTTGCAGGTTTGCATCCCAGC	up	3.89319	1.96095	0.325011	0.77879	3.03198	0	2.33637	0	3.12954	5.96638	0	0	2.5	0	3.5	5	0	low
288	gga-let-7i_R+1	TGAGGTAGTAGTTTGTGCTGTT	down	0.903785	-0.145949	0.327105	18840.8	17028	17929.4	19716.6	18876.3	14275.2	18903.3	17905.5	15247	21097.5	18130	15965	15841.5	10604	high
289	gga-miR-193b-5p	CGGGGTTTTGGGGGCGAGATGA	up	2.41	1.26904	0.327567	5.56519	13.4121	9.40741	0	7.28816	8.94154	5.96638	25.3285	8	0	7	10	5	15	middle
290	gga-miR-454-3p_R+2	TAGTGCAATATTGCTTATAGGGTCT	down	0.897401	-0.156175	0.327661	3634.67	3261.76	3585.4	3173.72	4144.88	3535.49	3257.65	2992.14	3049	3396	3981	3954	2730	1772	middle
291	cgr-miR-1260_R+1	ATCCCACCGCTGCCACCAA	down	0.257942	-1.95488	0.328342	5.77749	1.49026	5.87963	0	11.4528	4.47077	0	0	5	0	11	5	0	0	middle
292	gga-miR-204	TTCCCTTTGTCATCCTATGCCT	up	1.8527	0.889627	0.328749	45.5256	84.3451	38.2176	50.4656	47.8936	122.946	105.605	24.4842	32.5	54	46	137.5	88.5	14.5	middle
293	gga-miR-140-5p_L+1	CAGTGGTTTTACCCTATGGTAG	down	0.883258	-0.179094	0.329535	2199.47	1942.7	1857.96	2555.05	2185.41	2011.85	1850.77	1965.49	1580	2734	2099	2250	1551	1164	middle
294	ssc-mir-1285-p3_1ss20TC	CGCCTGTGAATAGCCACTGCA	up	inf	inf	0.330709	0	88.4661	0	0	0	0	39.9748	225.423	0	0	0	0	33.5	133.5	middle
295	ssc-mir-1285-p5_1ss20TC	CGCCTGTGAATAGCCACTGCA	up	inf	inf	0.330709	0	88.4661	0	0	0	0	39.9748	225.423	0	0	0	0	33.5	133.5	middle
296	gga-miR-219b_R-1	CACAAGAATTGCGTTTGGACA	down	0.858068	-0.220837	0.333202	147.658	126.701	140.523	178.031	124.419	143.959	124.697	111.445	119.5	190.5	119.5	161	104.5	66	middle
297	hsa-miR-106a-5p_1ss12CT	AAAAGTGCTTATAGTGCAGGTAG	down	0.307143	-1.70302	0.333434	5.82241	1.78831	7.05556	0	10.4117	5.36493	0	0	6	0	10	6	0	0	middle
298	aca-miR-193-5p_R+1	TGGGTCTTTGCGGGCGAGATGA	up	1.25233	0.324612	0.335612	1342.43	1681.16	1292.93	1033.61	1700.74	1385.94	1502.93	2154.61	1099.5	1106	1633.5	1550	1259.5	1276	middle
299	PC-3p-11700_72	ACATATATGTAAAGTGCCTTCC	up	1.42254	0.508472	0.335756	12.8312	18.2529	19.9908	11.2146	7.28816	21.4597	21.479	11.82	17	12	7	24	18	7	middle
300	gga-mir-3538-p5_1ss14AG	AGTTCGGTGATGAGACCA	up	6.99262	2.80583	0.33599	44.0173	307.796	52.9167	36.4474	42.6878	89.4154	106.202	727.771	45	39	41	100	89	431	middle
301	bta-miR-11987_L-1_1ss8TA	GAGGAAACTCTGGTGGAGGT	up	47.8151	5.5794	0.336182	1.38822	66.378	0	0	4.16466	2.23539	28.042	168.856	0	0	4	2.5	23.5	100	middle
302	bta-miR-486	TCCTGTACTGAGCTGCCCCGAG	up	4.14718	2.05213	0.336226	0.77879	3.22978	0	2.33637	0	6.70616	2.98319	0	0	2.5	0	7.5	2.5	0	low
303	cfa-miR-486_R+1	TCCTGTACTGAGCTGCCCCGAG	up	4.14718	2.05213	0.336226	0.77879	3.22978	0	2.33637	0	6.70616	2.98319	0	0	2.5	0	7.5	2.5	0	low
304	gga-miR-2131-5p	ATGCAGAAGTGCACGGAAACAGCT	down	0.946363	-0.0795347	0.338916	932.677	882.651	964.26	946.697	887.073	829.775	957.008	861.168	820	1013	852	928	802	510	middle
305	gga-miR-130a-3p	CAGTGCAATATTAAAAGGGCAT	down	0.912734	-0.131733	0.339621	1125.5	1027.28	968.963	1192.48	1215.04	1085.5	1011.9	984.433	824	1276	1167	1214	848	583	middle
306	gga-miR-215-5p_R+1	ATGACCTATGAATTGACAGACT	down	0.561718	-0.832082	0.342233	244.727	137.467	372.769	263.542	97.8696	99.2511	63.2437	249.908	317	282	94	111	53	148	middle
307	tgu-miR-184_R+1	TGGACGGAGAACTGATAAGGGTT	down	0.706722	-0.500785	0.346976	773.622	546.736	605.602	799.038	916.226	214.597	584.706	840.905	515	855	880	240	490	498	middle
308	PC-3p-8674_110	TGTGATCGAGGCCCATCC	up	inf	inf	0.347534	0	48.1805	0	0	0	0	17.8992	126.642	0	0	0	0	15	75	middle
309	gga-miR-135a-5p	TATGGCTTTTTATTCCTATGTGA	down	0.660275	-0.59886	0.348698	80.1872	52.9457	37.6296	113.392	89.5403	64.0811	56.4818	38.2741	32	121.333	86	71.6667	47.3333	22.6667	middle
310	gga-miR-1454_R-1_1ss6AG	GTACAGTGATGAGACTTTGGCTC	up	3.72618	1.8977	0.348751	35.3231	131.62	14.1111	48.1292	43.729	38.4486	66.8235	289.589	12	51.5	42	43	56	171.5	middle
311	dre-miR-15b-5p_R+1	TAGCAGCACATCATGGTTTGTAA	up	1.41291	0.498666	0.349368	20.7276	29.2861	27.0463	20.5601	14.5763	30.4013	40.5714	16.8856	23	22	14	34	34	10	middle
312	cli-miR-459-5p	TCAGTAACAAGGATTCATCCT	down	0.272269	-1.87689	0.35037	5.47347	1.49026	0	11.2146	5.20583	4.47077	0	0	0	12	5	5	0	0	middle
313	gga-let-7a-3p	CTATACAATCTACTGTCTTTCC	up	1.07658	0.106458	0.350375	24.3573	26.2226	23.7145	23.6752	25.6821	24.7383	24.6611	29.2685	20.1667	25.3333	24.6667	27.6667	20.6667	17.3333	middle
314	mmu-mir-6240-p5_1ss1CA	ACAAAGCATCGCGAAGGCC	up	inf	inf	0.350716	0	68.3602	0	0	0	8.04739	15.5126	181.521	0	0	0	9	13	107.5	middle
315	PC-5p-15716_47	CTGCAGACTCAGATCACTTCTACT	up	inf	inf	0.351233	0	23.6099	0	0	0	0	8.35294	62.4769	0	0	0	0	7	37	middle
316	ami-miR-222b-3p_R+1	AGCTACATCTGATTACTGGGTCACT	down	0.585732	-0.771688	0.356727	42.0332	24.6202	52.9167	42.9892	30.1938	4.47077	52.5042	16.8856	45	46	29	5	44	10	middle
317	hsa-miR-23a-3p_L-2R+1	CACATTGCCAGGGATTTCCA	up	1.77131	0.824818	0.360392	7.17186	12.7036	10.5833	0	10.9322	19.6714	12.5294	5.90998	9	0	10.5	22	10.5	3.5	middle
318	cgr-miR-1260_L+2R-1	GAATCCCACCGCTGCCACC	up	2.95496	1.56314	0.365509	0.77879	2.30129	0	2.33637	0	2.68246	0	4.22141	0	2.5	0	3	0	2.5	low
319	pal-miR-9226-5p_L-3_1ss4AC	CGTCCCTGTTCGGGCGCCA	up	2.95496	1.56314	0.365509	0.77879	2.30129	0	2.33637	0	2.68246	0	4.22141	0	2.5	0	3	0	2.5	low
320	PC-5p-13995_56	CAAAGAAACCTGAAACACA	up	inf	inf	0.367578	0	26.0265	0	0	0	0	7.15966	70.9197	0	0	0	0	6	42	middle
321	gga-miR-153-3p_R+4	TTGCATAGTCACAAAAGTGATCGT	up	1.19325	0.254895	0.367829	75.6966	90.3249	95.25	67.2874	64.5523	79.5797	79.9496	111.445	81	72	62	89	67	66	middle
322	efu-miR-9226_L-1R-1_1ss4AG	CAGGTCCCTGTTCGGGCGCC	up	1.42406	0.51001	0.369101	23.2928	33.1703	31.75	30.8401	7.28816	38.0016	22.6723	38.837	27	33	7	42.5	19	23	middle
323	hsa-let-7f-2-3p_2ss20TC22CT	CTATACAGTCTACTGTCTTCCT	down	0.832152	-0.265081	0.370409	77.898	64.823	62.3241	99.5293	71.8404	56.3317	63.8403	74.2969	53	106.5	69	63	53.5	44	middle
324	pma-miR-221	AGCTACATTGTCTGCTGGGTTC	up	1.62542	0.700813	0.374911	6.82615	11.0954	0	12.1491	8.32933	14.3065	7.15966	11.82	0	13	8	16	6	7	middle
325	mmu-mir-6240-p5_1ss17GT	TGCCCAGTGCTCTGAATG	up	inf	inf	0.375209	0	25.0658	0	0	0	0	5.96638	69.2312	0	0	0	0	5	41	middle
326	bta-miR-21-3p_L+1R-2	CAACAGCAGTCGATGGGCTGT	down	0.775169	-0.367417	0.377543	12.7769	9.90423	17.6389	10.28	10.4117	7.15324	10.7395	11.82	15	11	10	8	9	7	middle
327	gga-miR-16-5p	TAGCAGCACGTAAATATTGGTG	down	0.943735	-0.0835458	0.381577	2799.77	2642.24	2957.26	2770.93	2671.11	2903.47	2550.63	2472.62	2514.83	2965	2565.5	3247.17	2137.5	1464.33	middle
328	aca-miR-210-5p_L+1R-1	GAGCCACTGACTAACGCACATT	down	0.859934	-0.217702	0.382016	123.858	106.51	139.935	105.137	126.502	80.921	108.588	130.019	119	112.5	121.5	90.5	91	77	middle
329	oni-miR-10926_1ss15TA	ATCCCAGCGGTGCCACCA	down	0.464995	-1.10471	0.384674	10.2556	4.76882	10.5833	5.60729	14.5763	14.3065	0	0	9	6	14	16	0	0	middle
330	cfa-miR-1271_R+1	CTTGGCACCTAGTAAGCACTC	up	3.8477	1.944	0.385479	1.55758	5.9931	0	4.67274	0	4.47077	0	13.5085	0	5	0	5	0	8	middle
331	ssa-miR-125a-5p_R+2	TCCCTGAGACCCTAACTTGTGAAT	up	1.20495	0.268969	0.386922	244.887	295.076	183.445	224.291	326.926	240.528	322.185	322.516	156	240	314	269	270	191	middle
332	cfa-miR-99b	CACCCGTAGAACCGACCTTGCG	up	1.12015	0.163688	0.38827	229.676	257.271	244.593	247.655	196.78	219.962	252.975	298.876	208	265	189	246	212	177	middle
333	hsa-miR-31-5p_R+1	AGGCAAGATGCTGGCATAGCTG	down	0.28755	-1.79812	0.389598	7.25565	2.08636	5.87963	15.8873	0	6.25908	0	0	5	17	0	7	0	0	middle
334	gga-miR-9-3p_L+1_2ss12GT20TA	ATAAAGCTAGATAACCGAAAGT	up	6.55469	2.71253	0.390849	1.37191	8.99247	4.11574	0	0	22.8009	4.17647	0	3.5	0	0	25.5	3.5	0	middle
335	gga-miR-9-4-3p_R-1	ATAAAGCTAGATAACCGAAAGT	up	6.55469	2.71253	0.390849	1.37191	8.99247	4.11574	0	0	22.8009	4.17647	0	3.5	0	0	25.5	3.5	0	middle
336	gga-let-7c-5p	TGAGGTAGTAGGTTGTATGGTT	up	1.23644	0.306189	0.390897	1015.31	1255.37	942.544	1112.49	990.912	1420.51	1527.16	818.447	801.533	1190.4	951.733	1588.67	1279.8	484.7	middle
337	hsa-let-7e-5p_R+1_1ss9GT	TGAGGTAGTAGGTTGTATAGTTC	down	0.885064	-0.176146	0.391033	145.701	128.955	144.051	169.153	123.899	147.535	131.26	108.068	122.5	181	119	165	110	64	middle
338	PC-5p-32443_15	CAGGGATGCCCGCAGAGAAGC	up	2.69277	1.42909	0.391795	3.1358	8.444	9.40741	0	0	15.2006	0	10.1314	8	0	0	17	0	6	middle
339	oni-miR-27e_R-2	TTCACAGTGGCTAAGTTCA	down	0.80059	-0.320864	0.392948	14.688	11.759	10.5833	16.8219	16.6587	16.0948	10.7395	8.44282	9	18	16	18	9	5	middle
340	oga-miR-100_R+2	AACCCGTAGATCCGAACTTGTGAA	up	1.19608	0.258319	0.394809	683.773	817.85	573.852	661.193	816.274	767.632	1041.73	644.188	488	707.5	784	858.5	873	381.5	middle
341	gga-miR-2954_R+2	CATCCCCATTCCACTCCTAGCAGT	up	1.2105	0.275606	0.395231	43341.7	52465.2	46824.2	27286	55914.8	47700.5	53205.8	56489.3	39819	29197	53704	53347	44588	33454	high
342	PC-5p-4580_260	GGATTCTATGATGGATTCTATGA	up	1.97203	0.979682	0.395501	18.1372	35.767	27.0463	6.54183	20.8233	66.1674	10.7395	30.3942	23	7	20	74	9	18	middle
343	xtr-miR-19b_R+2	TGTGCAAATCCATGCAAAACTGATT	up	2.6876	1.42632	0.400696	1.95988	5.26736	5.87963	0	0	9.8357	5.96638	0	5	0	0	11	5	0	middle
344	efu-miR-9226_2ss4AG22GA	TCAGGTCCCTGTTCGGGCGCCA	down	0.786493	-0.346494	0.400869	27.5196	21.644	32.338	25.2328	24.988	31.2954	12.5294	21.1071	27.5	27	24	35	10.5	12.5	middle
345	gga-miR-1434_R+3	GTGCGTGATGATGGAAAATTTCT	up	52.4353	5.71247	0.402167	1.8691	98.0065	0	5.60729	0	5.36493	8.35294	280.302	0	6	0	6	7	166	middle
346	bta-miR-2478_L-1_1ss2TA	AATCCCACTTCTGACACCA	down	0.727067	-0.45984	0.402825	39.8595	28.9805	31.75	56.0729	31.7556	45.1548	17.3025	24.4842	27	60	30.5	50.5	14.5	14.5	middle
347	bta-miR-378	ACTGGACTTGGAGTCAGAAGGC	down	0.862083	-0.214101	0.404922	104.05	89.6999	116.417	118.688	77.0463	80.4739	90.689	97.9368	99	127	74	90	76	58	middle
348	gmo-miR-100b-5p_2ss14AG23TA	AACCCGTAGATCCGAACTTGTGA	up	1.15159	0.203632	0.406902	18079.1	20819.8	16452.4	16609.7	21175.2	17715.9	25654.3	19089.2	13991	17773	20338	19813	21499	11305	high
349	gga-miR-15a_R+2	TAGCAGCACATAATGGTTTGTGT	down	0.888838	-0.170007	0.410632	1367.97	1215.91	1477.55	1469.11	1157.26	1467.31	1121.68	1058.73	1256.5	1572	1111.5	1641	940	627	middle
350	gga-miR-33-2-5p_R-2	GTGCATTGTAGTTGCATTGC	down	0.716475	-0.481011	0.413047	525.95	376.83	445.676	735.489	396.684	253.94	251.781	624.769	379	787	381	284	211	370	middle
351	bta-miR-454_R+1_1ss23TA	TAGTGCAATATTGCTTATAGGGAT	down	0.587421	-0.767533	0.413183	16.2474	9.54407	17.6389	10.28	20.8233	7.15324	21.479	0	15	11	20	8	18	0	middle
352	gga-miR-205a_R+1	TCCTTCATTCCACCGGAGTCTGT	down	0.224831	-2.15309	0.413457	8.84574	1.98879	0	4.67274	21.8645	0	5.96638	0	0	5	21	0	5	0	middle
353	gga-miR-146c-3p_L-1	GTCCATGGTATTCAGTTCTCT	down	0.912457	-0.132171	0.416616	274.09	250.096	234.009	310.27	277.991	229.798	275.647	244.842	199	332	267	257	231	145	middle
354	cgr-miR-146b-5p_R+1	TGAGAACTGAATTCCATAGGCTGT	up	2.42498	1.27797	0.418728	0.77879	1.88855	0	2.33637	0	2.68246	2.98319	0	0	2.5	0	3	2.5	0	low
355	gga-miR-1329-5p_R+1_1ss12CG	TACAGTGATCAGGTTACGATGGA	down	0.786067	-0.347276	0.418792	186.012	146.218	203.435	241.113	113.487	109.087	174.218	155.348	173	258	109	122	146	92	middle
356	PC-3p-3895_325	AAATGCATATGTAGGACC	up	71.4888	6.15964	0.418896	3.52778	252.197	10.5833	0	0	0	11.9328	744.657	9	0	0	0	10	441	middle
357	gga-miR-1a-2-5p_R-1	ACATACTTCTTTATGTACCCAT	up	inf	inf	0.42265	0	1.78831	0	0	0	5.36493	0	0	0	0	0	6	0	0	low
358	cli-miR-15a-3p_R+1	CAGGCCATATTGTGCTGCCTCT	down	-inf	-inf	0.42265	2.42939	0	0	0	7.28816	0	0	0	0	0	7	0	0	0	middle
359	gga-miR-20a-3p_L-5	ACTGCATTATAAGCACTTAAAGT	up	inf	inf	0.42265	0	2.38441	0	0	0	7.15324	0	0	0	0	0	8	0	0	middle
360	cli-miR-92-2-5p_L-2R+1	GTGGGGATTTGTTGCATTACTT	down	-inf	-inf	0.42265	1.95988	0	5.87963	0	0	0	0	0	5	0	0	0	0	0	middle
361	gga-miR-100-3p_L+1	CAAGCTTGTATCTATAGGTATG	up	inf	inf	0.42265	0	2.81427	0	0	0	0	0	8.44282	0	0	0	0	0	5	low
362	gga-miR-124c-3p_1ss22GC	TCAAGGTCCGCTGTGAACACGC	up	inf	inf	0.42265	0	1.98879	0	0	0	0	5.96638	0	0	0	0	0	5	0	low
363	gga-miR-128-1-5p	CGGGGCCGTAACACTGTCTGAGA	up	inf	inf	0.42265	0	1.78831	0	0	0	5.36493	0	0	0	0	0	6	0	0	middle
364	gga-miR-137-3p_L+1	TTATTGCTTAAGAATACGCGTAG	down	-inf	-inf	0.42265	5.48766	0	16.463	0	0	0	0	0	14	0	0	0	0	0	middle
365	cli-miR-183-3p_R-2	TGAATTACCATAGGGCCATA	up	inf	inf	0.42265	0	3.37713	0	0	0	0	0	10.1314	0	0	0	0	0	6	middle
366	gga-miR-196-5p_R+1	TAGGTAGTTTCATGTTGTTGGG	up	inf	inf	0.42265	0	2.08636	0	0	0	6.25908	0	0	0	0	0	7	0	0	low
367	gga-miR-214b-3p_1ss19GC	CACAGCAAGTGTAGACAGCCA	down	-inf	-inf	0.42265	2.77644	0	0	0	8.32933	0	0	0	0	0	8	0	0	0	low
368	tgu-miR-218-3p_R+1	AAACATGGTTCTGTCAAGCACC	up	inf	inf	0.42265	0	3.27857	0	0	0	9.8357	0	0	0	0	0	11	0	0	low
369	gga-miR-365-1-5p_L-1R+1	AGGGACTTTTGGGGGCAGATGTG	up	inf	inf	0.42265	0	2.81427	0	0	0	0	0	8.44282	0	0	0	0	0	5	middle
370	eca-mir-1248-p3_1ss8TC	TTGGTTTCTGTAATAATG	up	inf	inf	0.42265	0	1.98879	0	0	0	0	5.96638	0	0	0	0	0	5	0	low
371	gga-miR-1306-5p_L-1R-2	CCACCTCCCCTGCAAACGTCCA	up	inf	inf	0.42265	0	2.98051	0	0	0	8.94154	0	0	0	0	0	10	0	0	low
372	gga-miR-1559-3p_L-2R+2	TTACATGTATGCATCGAGCAGA	up	inf	inf	0.42265	0	1.98879	0	0	0	0	5.96638	0	0	0	0	0	5	0	middle
373	gga-miR-7_L+1R+2	CTGGAAGACTAGTGATTTTGTTGTT	up	inf	inf	0.42265	0	2.38655	0	0	0	0	7.15966	0	0	0	0	0	6	0	low
374	ssa-miR-29c-3p	TAGCACCATTTGAAATCAGTTA	up	inf	inf	0.42265	0	1.40714	0	0	0	0	0	4.22141	0	0	0	0	0	2.5	low
375	aca-miR-34a-5p_R+1	AGGCAGTGTAGTTAGCTGATTGA	down	-inf	-inf	0.42265	0.979939	0	2.93982	0	0	0	0	0	2.5	0	0	0	0	0	low
376	cli-miR-137b-3p	TTATTGCTTGAGAATACGCGTAG	up	inf	inf	0.42265	0	2.78431	0	0	0	0	8.35294	0	0	0	0	0	7	0	low
377	ami-miR-142-3p_L-1R+1	GTAGTGTTTCCTACTTTATGGAG	down	-inf	-inf	0.42265	1.55758	0	0	4.67274	0	0	0	0	0	5	0	0	0	0	low
378	gga-miR-1467-3p_L+1R-2	TTCACACCAGAGTAACTGGGA	up	inf	inf	0.42265	0	5.06688	0	0	0	15.2006	0	0	0	0	0	17	0	0	middle
379	aca-miR-2188-5p_R+2	AAGGTCCAACCTCACGTGTCCT	down	-inf	-inf	0.42265	1.73528	0	0	0	5.20583	0	0	0	0	0	5	0	0	0	low
380	gga-miR-3528_R-2_1ss2AC	CCTGCCCCAGTCGTGTTGCA	up	inf	inf	0.42265	0	2.38655	0	0	0	0	7.15966	0	0	0	0	0	6	0	low
381	gga-mir-6593-p5_1ss11CG	GGGCTCTGTGGGGCTCTG	up	inf	inf	0.42265	0	1.49026	0	0	0	4.47077	0	0	0	0	0	5	0	0	low
382	mmu-let-7j_R-2	TGAGGTATTAGTTTGTGCTGTT	down	-inf	-inf	0.42265	1.8691	0	0	5.60729	0	0	0	0	0	6	0	0	0	0	low
383	gga-miR-24-3p_R-1_1ss14CT	TGGCTCAGTTCAGTAGGAACA	up	inf	inf	0.42265	0	1.49026	0	0	0	4.47077	0	0	0	0	0	5	0	0	low
384	gga-mir-26a-2-p3_1ss21TA	CCTGTTCTAGGTTACTTGGCA	down	-inf	-inf	0.42265	1.73528	0	0	0	5.20583	0	0	0	0	0	5	0	0	0	low
385	hsa-miR-106b-5p_R-1	TAAAGTGCTGACAGTGCAGA	up	inf	inf	0.42265	0	1.49026	0	0	0	4.47077	0	0	0	0	0	5	0	0	low
386	gga-miR-130b-3p_L-1R-2	AGTGCAATAATGAAAGGGC	up	inf	inf	0.42265	0	1.49026	0	0	0	4.47077	0	0	0	0	0	5	0	0	low
387	pma-miR-145-5p_R+1	GTCCAGTTTTCCCAGGAATCCCTG	up	inf	inf	0.42265	0	1.98879	0	0	0	0	5.96638	0	0	0	0	0	5	0	low
388	chi-mir-190a-p5_1ss11CA	TTTCTGCAGGACTCTGTG	up	inf	inf	0.42265	0	0.745129	0	0	0	2.23539	0	0	0	0	0	2.5	0	0	low
389	hsa-miR-195-5p_R+1	TAGCAGCACAGAAATATTGGCA	up	inf	inf	0.42265	0	1.78831	0	0	0	5.36493	0	0	0	0	0	6	0	0	low
390	cli-mir-451-p3_1ss21CT	TAGTAATGGTAATGGTTCTGT	down	-inf	-inf	0.42265	1.55758	0	0	4.67274	0	0	0	0	0	5	0	0	0	0	low
391	mdo-miR-460-5p_R+2_2	CCTGCATTGTACACACTGTGTGTT	down	-inf	-inf	0.42265	2.35185	0	7.05556	0	0	0	0	0	6	0	0	0	0	0	low
392	xla-mir-703-p5_1ss5AT	TGATTACAATGCATCGTA	up	inf	inf	0.42265	0	6.75426	0	0	0	0	0	20.2628	0	0	0	0	0	12	middle
393	hsa-mir-888-p3_1ss13AC	AGATTACATGTGCCTGACA	up	inf	inf	0.42265	0	5.62855	0	0	0	0	0	16.8856	0	0	0	0	0	10	middle
394	hsa-mir-1236-p3_1ss6GC	GGGCACCATGGAGCTGAC	up	inf	inf	0.42265	0	1.98879	0	0	0	0	5.96638	0	0	0	0	0	5	0	low
395	hsa-miR-1260b_L-1_1ss9AG	TCCCACCGCTGCCACCAT	down	-inf	-inf	0.42265	3.81761	0	0	0	11.4528	0	0	0	0	0	11	0	0	0	middle
396	ssc-mir-1285-p3_1ss3TC	AGCGGGATCGCGCCTGTGAA	up	inf	inf	0.42265	0	14.9157	0	0	0	0	0	44.747	0	0	0	0	0	26.5	middle
397	gga-mir-1649-p3_1ss8TC	ACAGGAGCGAGCCCTGACC	up	inf	inf	0.42265	0	2.38655	0	0	0	0	7.15966	0	0	0	0	0	6	0	low
398	mmu-miR-2137_R-2_1ss16AG	GCCGGCGGGAGCCCCGGGG	up	inf	inf	0.42265	0	2.98051	0	0	0	8.94154	0	0	0	0	0	10	0	0	low
399	bta-miR-2404_R-2_1ss9CT	TTGCACTGTATGGTATCT	up	inf	inf	0.42265	0	8.44282	0	0	0	0	0	25.3285	0	0	0	0	0	15	middle
400	tgu-mir-2958-p5_1ss1AG	GCAGTGCATCCCCAGTGG	down	-inf	-inf	0.42265	1.8691	0	0	5.60729	0	0	0	0	0	6	0	0	0	0	low
401	tgu-mir-2976-3-p5_1ss10GC	GAGCGGAGCCGAGCGGAGC	up	inf	inf	0.42265	0	1.39216	0	0	0	0	4.17647	0	0	0	0	0	3.5	0	low
402	tgu-miR-2995_R-3_1ss2GC	TCGCACTGTTCGTAACCT	up	inf	inf	0.42265	0	2.81427	0	0	0	0	0	8.44282	0	0	0	0	0	5	low
403	mmu-miR-3964_L+1_1ss6GA	CATAAAGTAGAAAGCACTAAA	down	-inf	-inf	0.42265	2.80364	0	0	8.41093	0	0	0	0	0	9	0	0	0	0	low
404	hsa-miR-4485-3p_L-1R-1_1ss15CT	AACGGCCGCGGTATCCTA	up	inf	inf	0.42265	0	20.2628	0	0	0	0	0	60.7883	0	0	0	0	0	36	middle
405	mmu-mir-6240-p3_1ss19GT	TCTGCCCAGTGCTCTGAAT	up	inf	inf	0.42265	0	8.1614	0	0	0	0	0	24.4842	0	0	0	0	0	14.5	middle
406	mmu-mir-6240-p3_1ss17GT	TGCCCAGTGCTCTGAATGT	up	inf	inf	0.42265	0	6.1914	0	0	0	0	0	18.5742	0	0	0	0	0	11	middle
407	mmu-mir-6240-p5_1ss19GT	TCTGCCCAGTGCTCTGAAT	up	inf	inf	0.42265	0	8.1614	0	0	0	0	0	24.4842	0	0	0	0	0	14.5	middle
408	mmu-miR-6412_R-3_1ss15AT	TCGAAACCATCCTCTGCTA	up	inf	inf	0.42265	0	1.19328	0	0	0	0	3.57983	0	0	0	0	0	3	0	low
409	gga-mir-6703-p5_1ss12TA	CTTCCCCCAGCACTTCCT	up	inf	inf	0.42265	0	16.3228	0	0	0	0	0	48.9684	0	0	0	0	0	29	middle
410	hsa-mir-6753-p5_1ss15AC	GGGCCTGGCTGGAGCTCC	up	inf	inf	0.42265	0	2.78431	0	0	0	0	8.35294	0	0	0	0	0	7	0	low
411	mml-miR-7183-5p_L-1_1ss12TA	GAATTGGTATAGCAAATGACA	up	inf	inf	0.42265	0	3.93998	0	0	0	0	0	11.82	0	0	0	0	0	7	middle
412	efu-miR-9226_L-2_1ss4AG	AGGTCCCTGTTCGGGCGCCG	down	-inf	-inf	0.42265	1.73528	0	0	0	5.20583	0	0	0	0	0	5	0	0	0	low
413	efu-miR-9341_L-1R+1	CTCGGCCTTTTGGCTAAGATC	up	inf	inf	0.42265	0	1.40714	0	0	0	0	0	4.22141	0	0	0	0	0	2.5	low
414	efu-mir-9341-p3_1ss12GC	TTGGCTAAGATCAAGTGTAGTA	up	inf	inf	0.42265	0	1.40714	0	0	0	0	0	4.22141	0	0	0	0	0	2.5	low
415	oni-miR-10653_L+1R-1_1ss21GA	GATACTGGTCTGCAGCTGCTA	up	inf	inf	0.42265	0	2.81427	0	0	0	0	0	8.44282	0	0	0	0	0	5	low
416	cli-miR-33-5p_2ss20CT21AT	GTGCATTGTAGTTGCATTGTT	down	-inf	-inf	0.42265	1.73528	0	0	0	5.20583	0	0	0	0	0	5	0	0	0	low
417	hsa-miR-34b-3p_L-1R+1	AATCACTAACTCCACTGCCATC	down	-inf	-inf	0.42265	0.77879	0	0	2.33637	0	0	0	0	0	2.5	0	0	0	0	low
418	cgr-miR-34b-3p	AATCACTAACTCCACTGCCATC	down	-inf	-inf	0.42265	0.77879	0	0	2.33637	0	0	0	0	0	2.5	0	0	0	0	low
419	aca-miR-153-5p	TCATTTTTGTGATTTGCAGCT	down	-inf	-inf	0.42265	4.31173	0	12.9352	0	0	0	0	0	11	0	0	0	0	0	middle
420	fru-miR-200a_R+3	TAACACTGTCTGGTAACGATGTTAT	down	-inf	-inf	0.42265	1.95988	0	5.87963	0	0	0	0	0	5	0	0	0	0	0	middle
421	bta-miR-361	TTATCAGAATCTCCAGGGGTAC	down	-inf	-inf	0.42265	0.867638	0	0	0	2.60291	0	0	0	0	0	2.5	0	0	0	low
422	chi-miR-361-5p	TTATCAGAATCTCCAGGGGTAC	down	-inf	-inf	0.42265	0.867638	0	0	0	2.60291	0	0	0	0	0	2.5	0	0	0	low
423	mmu-miR-362-3p_R-1	AACACACCTGTTCAAGGATTC	down	-inf	-inf	0.42265	0.934548	0	0	2.80364	0	0	0	0	0	3	0	0	0	0	low
424	mmu-miR-370-3p	GCCTGCTGGGGTGGAACCTGGT	up	inf	inf	0.42265	0	1.98879	0	0	0	0	5.96638	0	0	0	0	0	5	0	low
425	dre-miR-455-2-5p_R+1	GTATGTGCCCTTGGACTACATTT	up	inf	inf	0.42265	0	2.78431	0	0	0	0	8.35294	0	0	0	0	0	7	0	low
426	mdo-miR-460-5p_R+2_1	CCTGCATTGTACACACTGTGTGAT	down	-inf	-inf	0.42265	2.35185	0	7.05556	0	0	0	0	0	6	0	0	0	0	0	low
427	abu-miR-462_R-1	TAACGGAACCCATAATGCAGCT	up	inf	inf	0.42265	0	1.49026	0	0	0	4.47077	0	0	0	0	0	5	0	0	low
428	bta-miR-503-5p_R+3	TAGCAGCGGGAACAGTACTGCAG	up	inf	inf	0.42265	0	0.894154	0	0	0	2.68246	0	0	0	0	0	3	0	0	low
429	hsa-miR-542-3p_R+1	TGTGACAGATTGATAACTGAAAG	down	-inf	-inf	0.42265	0.979939	0	2.93982	0	0	0	0	0	2.5	0	0	0	0	0	low
430	cgr-miR-542-3p	TGTGACAGATTGATAACTGAAAG	down	-inf	-inf	0.42265	0.979939	0	2.93982	0	0	0	0	0	2.5	0	0	0	0	0	low
431	ggo-miR-584	TTATGGTTTGCCTGGGACTGA	down	-inf	-inf	0.42265	1.95988	0	5.87963	0	0	0	0	0	5	0	0	0	0	0	low
432	cgr-miR-664-3p_L-2R+1	TTCATTTACTCCCCAGCCTACA	up	inf	inf	0.42265	0	2.81427	0	0	0	0	0	8.44282	0	0	0	0	0	5	low
433	ssc-miR-1285_L-2R+4	GGGCAACATAGCGAGACCCCGTCTCT	up	inf	inf	0.42265	0	2.38441	0	0	0	7.15324	0	0	0	0	0	8	0	0	low
434	mmu-miR-2137_L-2R-1_1ss16AG	CGGCGGGAGCCCCGGGGA	up	inf	inf	0.42265	0	5.96103	0	0	0	17.8831	0	0	0	0	0	20	0	0	middle
435	gga-miR-2184a-3p_L+1R-1_1ss22GA	TGCATGTGAGCTCCTACTGCCA	down	-inf	-inf	0.42265	2.08233	0	0	0	6.24699	0	0	0	0	0	6	0	0	0	low
436	hsa-miR-4443_R+1	TTGGAGGCGTGGGTTTTT	up	inf	inf	0.42265	0	1.78831	0	0	0	5.36493	0	0	0	0	0	6	0	0	low
437	mmu-miR-5099_L+2R-1	TCTTAGATCGATGTGGTGCTC	down	-inf	-inf	0.42265	6.23032	0	0	18.691	0	0	0	0	0	20	0	0	0	0	middle
438	mmu-miR-5106_R-4_1ss1AG	GGGTCTGTAGCTCAGTTGG	down	-inf	-inf	0.42265	5.60729	0	0	16.8219	0	0	0	0	0	18	0	0	0	0	middle
439	cli-miR-9623-3p_R+1	ATACCTTTAAATCCTGGTCTGGT	down	-inf	-inf	0.42265	1.73528	0	0	0	5.20583	0	0	0	0	0	5	0	0	0	low
440	pal-miR-10014-5p_R+1_1ss19AC	TGGAGTGTGACAATGGAACC	up	inf	inf	0.42265	0	1.49026	0	0	0	4.47077	0	0	0	0	0	5	0	0	low
441	gga-miR-10585-5p_1ss11CA	TGATGAAATCACCCTATGGCCTGT	down	-inf	-inf	0.42265	2.42939	0	0	0	7.28816	0	0	0	0	0	7	0	0	0	low
442	bta-miR-11972_R-3_1ss1GA	AGGGCGGGAGCGGCCGGG	down	-inf	-inf	0.42265	1.95988	0	5.87963	0	0	0	0	0	5	0	0	0	0	0	low
443	bta-miR-11977_1ss20GC	TGTCTCAGTTCAGCAGGAAC	up	inf	inf	0.42265	0	0.745129	0	0	0	2.23539	0	0	0	0	0	2.5	0	0	low
444	PC-5p-100053_5	CTAAGTAAAATCTCAGGATTT	down	-inf	-inf	0.42265	0.867638	0	0	0	2.60291	0	0	0	0	0	2.5	0	0	0	low
445	PC-3p-44104_10	AAAGCCTGAGATTTTACTTAGT	down	-inf	-inf	0.42265	1.95988	0	5.87963	0	0	0	0	0	5	0	0	0	0	0	low
446	PC-3p-96895_5	AATATAGGGACTGGAGCA	up	inf	inf	0.42265	0	1.40714	0	0	0	0	0	4.22141	0	0	0	0	0	2.5	low
447	PC-3p-8013_122	TTCTCTGCGGGCATCCCTGGGT	down	-inf	-inf	0.42265	1.95988	0	5.87963	0	0	0	0	0	5	0	0	0	0	0	middle
448	PC-3p-97010_5	TTAGAGCTTTCTATCTGCA	up	inf	inf	0.42265	0	1.40714	0	0	0	0	0	4.22141	0	0	0	0	0	2.5	low
449	PC-5p-60471_7	ACTACTTTGATAAGGTACCTTGT	up	inf	inf	0.42265	0	2.08636	0	0	0	6.25908	0	0	0	0	0	7	0	0	low
450	PC-5p-61868_6	ATTTGGGAGAGGAAAGTCT	up	inf	inf	0.42265	0	3.37713	0	0	0	0	0	10.1314	0	0	0	0	0	6	middle
451	PC-3p-107269_5	CGGGCAGGTGAGGAGGGA	up	inf	inf	0.42265	0	2.81427	0	0	0	0	0	8.44282	0	0	0	0	0	5	low
452	PC-3p-108387_5	CTGATCCTATTCCTAATCC	up	inf	inf	0.42265	0	2.81427	0	0	0	0	0	8.44282	0	0	0	0	0	5	low
453	PC-3p-72497_6	GGAGGAGATGACGCTGCACA	up	inf	inf	0.42265	0	1.78831	0	0	0	5.36493	0	0	0	0	0	6	0	0	low
454	PC-5p-100061_5	AAGTGTGAAGGACATGACTGTC	up	inf	inf	0.42265	0	2.81427	0	0	0	0	0	8.44282	0	0	0	0	0	5	low
455	PC-5p-19966_32	AGAGTAGGATTTAAAGCTGTATGT	down	-inf	-inf	0.42265	2.18061	0	0	6.54183	0	0	0	0	0	7	0	0	0	0	middle
456	PC-5p-88432_5	ACTCTTGCCTGTATGATAGCTGTA	up	inf	inf	0.42265	0	2.81427	0	0	0	0	0	8.44282	0	0	0	0	0	5	low
457	PC-3p-107805_5	GCATAGGAAGTGCTTTGAT	up	inf	inf	0.42265	0	2.81427	0	0	0	0	0	8.44282	0	0	0	0	0	5	low
458	PC-3p-85839_5	CGAAGTCCTGCTGGGGCTGGGATCT	up	inf	inf	0.42265	0	2.81427	0	0	0	0	0	8.44282	0	0	0	0	0	5	low
459	PC-3p-29554_18	TGATGTCCCCGTTGTCCCCAGT	up	inf	inf	0.42265	0	3.87467	0	0	0	11.624	0	0	0	0	0	13	0	0	middle
460	PC-3p-61532_6	TTTATGCTCCTGAATGCCTTTGT	up	inf	inf	0.42265	0	3.37713	0	0	0	0	0	10.1314	0	0	0	0	0	6	middle
461	PC-3p-106124_5	TGGCTTTGGAGTCTAGAAC	up	inf	inf	0.42265	0	1.49026	0	0	0	4.47077	0	0	0	0	0	5	0	0	low
462	PC-5p-77865_5	CTTTGCTGCTCTGCCTTCGCCT	up	inf	inf	0.42265	0	2.81427	0	0	0	0	0	8.44282	0	0	0	0	0	5	low
463	PC-3p-33404_15	GAACAAGAAAACAAGGTCCTCT	down	-inf	-inf	0.42265	2.77644	0	0	0	8.32933	0	0	0	0	0	8	0	0	0	middle
464	PC-5p-90873_5	TCCCGGGGCCGAGGGAGAA	up	inf	inf	0.42265	0	1.98879	0	0	0	0	5.96638	0	0	0	0	0	5	0	low
465	PC-5p-96392_5	AACCCCTTTCCCCAGAGGTT	up	inf	inf	0.42265	0	1.49026	0	0	0	4.47077	0	0	0	0	0	5	0	0	low
466	PC-3p-86320_5	TGCTGTAATGTGATTGATAC	up	inf	inf	0.42265	0	1.98879	0	0	0	0	5.96638	0	0	0	0	0	5	0	low
467	PC-5p-50948_8	TCTATCCCTACTCTTCCC	up	inf	inf	0.42265	0	7.31711	0	0	0	0	0	21.9513	0	0	0	0	0	13	middle
468	PC-3p-45565_9	CACAGCTAGCACTTCATCCCACG	up	inf	inf	0.42265	0	5.06569	0	0	0	0	0	15.1971	0	0	0	0	0	9	middle
469	PC-5p-55232_7	ATTGTAAAGATCTGGTAAGT	up	inf	inf	0.42265	0	3.93998	0	0	0	0	0	11.82	0	0	0	0	0	7	middle
470	PC-5p-108437_5	TTCCGAGACTAGAGTCACATC	down	-inf	-inf	0.42265	1.95988	0	5.87963	0	0	0	0	0	5	0	0	0	0	0	low
471	PC-3p-23342_26	TTCTCTGAATCACTGCCTTTAT	up	inf	inf	0.42265	0	4.77311	0	0	0	0	14.3193	0	0	0	0	0	12	0	middle
472	PC-3p-94453_5	GCCGGCCCCCGGCGCCGCT	up	inf	inf	0.42265	0	1.49026	0	0	0	4.47077	0	0	0	0	0	5	0	0	low
473	PC-5p-65936_6	AGGAAAGGTAAAGATTAACTGC	up	inf	inf	0.42265	0	1.78831	0	0	0	5.36493	0	0	0	0	0	6	0	0	low
474	PC-5p-101602_5	AAGCGCAGGTCCTCTGAT	up	inf	inf	0.42265	0	1.98879	0	0	0	0	5.96638	0	0	0	0	0	5	0	low
475	PC-5p-48298_8	AGTGGAACTGAATCATTTAAGCC	up	inf	inf	0.42265	0	4.50284	0	0	0	0	0	13.5085	0	0	0	0	0	8	middle
476	PC-5p-99794_5	CTTGGGCACGTGGGCTCCT	up	inf	inf	0.42265	0	1.98879	0	0	0	0	5.96638	0	0	0	0	0	5	0	low
477	PC-3p-79784_5	TGTGACTGCTTGGCAAATGAGT	down	-inf	-inf	0.42265	1.73528	0	0	0	5.20583	0	0	0	0	0	5	0	0	0	low
478	PC-3p-105040_5	AAATGTGCTGTTTTGTGCCG	down	-inf	-inf	0.42265	1.73528	0	0	0	5.20583	0	0	0	0	0	5	0	0	0	low
479	PC-3p-61725_6	TTAGCAATAGAACAGAGGAG	up	inf	inf	0.42265	0	3.37713	0	0	0	0	0	10.1314	0	0	0	0	0	6	middle
480	PC-5p-77001_5	AGGAAGAATGAGGGCCTTTAT	down	-inf	-inf	0.42265	1.95988	0	5.87963	0	0	0	0	0	5	0	0	0	0	0	low
481	PC-5p-66386_6	ATGCTTAGAGCAGAGCTGGAGA	up	inf	inf	0.42265	0	3.37713	0	0	0	0	0	10.1314	0	0	0	0	0	6	middle
482	PC-3p-53504_7	CGCGTCCCTCCTGCCCCTGCAGT	up	inf	inf	0.42265	0	2.78431	0	0	0	0	8.35294	0	0	0	0	0	7	0	low
483	PC-5p-35594_13	TGTGTTGCACCGTGTCGTGACG	down	-inf	-inf	0.42265	1.55758	0	0	4.67274	0	0	0	0	0	5	0	0	0	0	low
484	PC-3p-56319_7	CATGCTGAAGTGCCTGAGAC	up	inf	inf	0.42265	0	3.93998	0	0	0	0	0	11.82	0	0	0	0	0	7	middle
485	PC-3p-100709_5	GTCTCTGCTCGGGAGCCCC	down	-inf	-inf	0.42265	1.55758	0	0	4.67274	0	0	0	0	0	5	0	0	0	0	low
486	PC-5p-98045_5	TATTGGTTGAGATTCTGGA	up	inf	inf	0.42265	0	1.49026	0	0	0	4.47077	0	0	0	0	0	5	0	0	low
487	PC-3p-67173_6	TGAGAAAGGATGGAAGCTAC	up	inf	inf	0.42265	0	1.78831	0	0	0	5.36493	0	0	0	0	0	6	0	0	low
488	PC-3p-55856_7	AGTTTGGGGTTGGATGTT	up	inf	inf	0.42265	0	3.93998	0	0	0	0	0	11.82	0	0	0	0	0	7	middle
489	PC-5p-46967_9	TGGGAGCGGAGGGAGGGACT	down	-inf	-inf	0.42265	2.80364	0	0	8.41093	0	0	0	0	0	9	0	0	0	0	low
490	PC-3p-75205_6	AATTAAAAGTATTATCTCAGT	up	inf	inf	0.42265	0	3.37713	0	0	0	0	0	10.1314	0	0	0	0	0	6	middle
491	PC-5p-108169_5	ACCTCTGAATGCAATTCTTT	up	inf	inf	0.42265	0	1.98879	0	0	0	0	5.96638	0	0	0	0	0	5	0	low
492	PC-3p-67292_6	AATGCCCCTGGCTCCATT	up	inf	inf	0.42265	0	2.38655	0	0	0	0	7.15966	0	0	0	0	0	6	0	low
493	PC-5p-85917_5	TCGCAAGGGATTATATAATGGTCA	down	-inf	-inf	0.42265	1.55758	0	0	4.67274	0	0	0	0	0	5	0	0	0	0	low
494	PC-3p-100912_5	ACAAATCAGTAAATGGTC	up	inf	inf	0.42265	0	2.81427	0	0	0	0	0	8.44282	0	0	0	0	0	5	low
495	PC-3p-78405_5	TGGAATGCAGATGCTGTTTTGAGTA	up	inf	inf	0.42265	0	2.81427	0	0	0	0	0	8.44282	0	0	0	0	0	5	low
496	PC-5p-80889_5	GTCATCCTGTCTGTGAATG	up	inf	inf	0.42265	0	1.98879	0	0	0	0	5.96638	0	0	0	0	0	5	0	low
497	PC-5p-55806_7	ATAAGAGGAGTGAAAACTC	down	-inf	-inf	0.42265	2.74383	0	8.23149	0	0	0	0	0	7	0	0	0	0	0	low
498	PC-3p-22504_27	TTGTGGGAAGCAGATGAGAAT	down	-inf	-inf	0.42265	2.77644	0	0	0	8.32933	0	0	0	0	0	8	0	0	0	low
499	PC-3p-34366_14	CACATGCTAACAGAAAAACT	up	inf	inf	0.42265	0	4.50284	0	0	0	0	0	13.5085	0	0	0	0	0	8	middle
500	PC-3p-73234_6	CCGGGCGGGGAGAGGCGGG	up	inf	inf	0.42265	0	3.37713	0	0	0	0	0	10.1314	0	0	0	0	0	6	middle
501	PC-3p-82757_5	GTGACTATGCAAGACTGTCCTGT	down	-inf	-inf	0.42265	1.95988	0	5.87963	0	0	0	0	0	5	0	0	0	0	0	low
502	PC-3p-67879_6	ATGTCAAATCGCGTTGTTAACT	up	inf	inf	0.42265	0	3.37713	0	0	0	0	0	10.1314	0	0	0	0	0	6	middle
503	PC-5p-40754_11	TGGGACTGTGAGTCTATT	down	-inf	-inf	0.42265	3.42668	0	0	10.28	0	0	0	0	0	11	0	0	0	0	middle
504	PC-3p-26578_21	TGGCTGCAATGCATGTCTCTGT	down	-inf	-inf	0.42265	3.52778	0	10.5833	0	0	0	0	0	9	0	0	0	0	0	middle
505	PC-3p-70627_6	AGCCTCCCGTGCCTGCCCCC	up	inf	inf	0.42265	0	1.78831	0	0	0	5.36493	0	0	0	0	0	6	0	0	low
506	PC-3p-86282_5	TGGTGCAGGAGCGTGTGG	down	-inf	-inf	0.42265	1.55758	0	0	4.67274	0	0	0	0	0	5	0	0	0	0	low
507	PC-5p-34949_14	TCTTTCTAAACGATGACCTCTGT	down	-inf	-inf	0.42265	2.49213	0	0	7.47638	0	0	0	0	0	8	0	0	0	0	middle
508	PC-3p-38358_12	AGGGCTGCCTGGAGTTTGCTACT	down	-inf	-inf	0.42265	1.95988	0	5.87963	0	0	0	0	0	5	0	0	0	0	0	low
509	PC-3p-64243_6	GAGGTGCACCAGGAGCTGGGAT	up	inf	inf	0.42265	0	1.78831	0	0	0	5.36493	0	0	0	0	0	6	0	0	low
510	PC-3p-100931_5	AGCACCTGGGAGCTTCTGG	up	inf	inf	0.42265	0	1.40714	0	0	0	0	0	4.22141	0	0	0	0	0	2.5	low
511	PC-5p-94422_5	TCAGCTATGGAGTGTGTTT	up	inf	inf	0.42265	0	2.81427	0	0	0	0	0	8.44282	0	0	0	0	0	5	low
512	PC-5p-50870_8	TCAAGTGGGATAAGAGAGTAAA	up	inf	inf	0.42265	0	4.47077	0	0	0	13.4123	0	0	0	0	0	15	0	0	middle
513	PC-3p-90474_5	GTACACATTTTGGCAACG	up	inf	inf	0.42265	0	2.81427	0	0	0	0	0	8.44282	0	0	0	0	0	5	low
514	PC-5p-79144_5	TTTCCGTAGGTTAGTATAAACT	up	inf	inf	0.42265	0	2.81427	0	0	0	0	0	8.44282	0	0	0	0	0	5	low
515	PC-5p-82399_5	TGAATTCTATGAAATGGCT	up	inf	inf	0.42265	0	2.81427	0	0	0	0	0	8.44282	0	0	0	0	0	5	low
516	PC-3p-69763_6	TCTGTTGTATATACCAGTGAAC	down	-inf	-inf	0.42265	1.8691	0	0	5.60729	0	0	0	0	0	6	0	0	0	0	low
517	PC-5p-57732_7	AGAGGATGCATGGAGAGGAG	up	inf	inf	0.42265	0	3.93998	0	0	0	0	0	11.82	0	0	0	0	0	7	middle
518	PC-3p-79084_5	TCCGCCCTCGGGACCTCCCCG	up	inf	inf	0.42265	0	2.81427	0	0	0	0	0	8.44282	0	0	0	0	0	5	low
519	PC-5p-85713_5	CACCCCTGTGCCGTGTCCG	down	-inf	-inf	0.42265	1.55758	0	0	4.67274	0	0	0	0	0	5	0	0	0	0	low
520	PC-5p-69552_6	CACCCTGCACCTACCAACCC	up	inf	inf	0.42265	0	3.37713	0	0	0	0	0	10.1314	0	0	0	0	0	6	middle
521	PC-3p-100488_5	TTCCTCAGGGAGCTTCCTCAGT	up	inf	inf	0.42265	0	1.98879	0	0	0	0	5.96638	0	0	0	0	0	5	0	low
522	PC-5p-87694_5	AGGACGGGCAGCGGCAGTT	up	inf	inf	0.42265	0	1.40714	0	0	0	0	0	4.22141	0	0	0	0	0	2.5	low
523	PC-5p-79143_5	AAAGAGGACTTAGGGAGATGGATT	up	inf	inf	0.42265	0	2.81427	0	0	0	0	0	8.44282	0	0	0	0	0	5	low
524	PC-5p-59210_7	CCATAAGGATATTGGCACC	up	inf	inf	0.42265	0	3.93998	0	0	0	0	0	11.82	0	0	0	0	0	7	middle
525	PC-3p-102215_5	GGCTGGCTGGAGAGGGTGCC	up	inf	inf	0.42265	0	2.81427	0	0	0	0	0	8.44282	0	0	0	0	0	5	low
526	PC-5p-70451_6	CCAGCCCAAGGGAAGCAGC	down	-inf	-inf	0.42265	2.35185	0	7.05556	0	0	0	0	0	6	0	0	0	0	0	low
527	PC-5p-92722_5	GGCAGTAGGTAGATGTGTGCTCT	up	inf	inf	0.42265	0	2.81427	0	0	0	0	0	8.44282	0	0	0	0	0	5	low
528	PC-3p-59104_7	GATAATCTGACGGATTGTGTCC	up	inf	inf	0.42265	0	2.78431	0	0	0	0	8.35294	0	0	0	0	0	7	0	low
529	PC-3p-97706_5	ACCTCTGTCCAGACCCTGCCACT	down	-inf	-inf	0.42265	1.55758	0	0	4.67274	0	0	0	0	0	5	0	0	0	0	low
530	PC-3p-94638_5	CAAGCCGCCAGATGCCGCTGT	down	-inf	-inf	0.42265	1.55758	0	0	4.67274	0	0	0	0	0	5	0	0	0	0	low
531	PC-3p-60770_7	TGCCTCACCTGGAGCACCA	down	-inf	-inf	0.42265	2.18061	0	0	6.54183	0	0	0	0	0	7	0	0	0	0	low
532	PC-5p-52216_8	GTGGGATTACGGAGAAAT	up	inf	inf	0.42265	0	2.38441	0	0	0	7.15324	0	0	0	0	0	8	0	0	low
533	PC-3p-93443_5	AAACTTGGGCTTGAAGTCT	down	-inf	-inf	0.42265	1.95988	0	5.87963	0	0	0	0	0	5	0	0	0	0	0	low
534	PC-5p-94915_5	GGGTGCCGTGGTTGGAGA	up	inf	inf	0.42265	0	1.49026	0	0	0	4.47077	0	0	0	0	0	5	0	0	low
535	PC-3p-51607_8	TGATGAAGCTGCAGAATCA	up	inf	inf	0.42265	0	4.50284	0	0	0	0	0	13.5085	0	0	0	0	0	8	middle
536	PC-3p-102602_5	AGGGCGAGTGGTGCTCCC	down	-inf	-inf	0.42265	1.73528	0	0	0	5.20583	0	0	0	0	0	5	0	0	0	low
537	PC-3p-43745_10	GCCTGGCTTGAGTAAGGGCTGC	up	inf	inf	0.42265	0	1.49026	0	0	0	4.47077	0	0	0	0	0	5	0	0	middle
538	PC-5p-98663_5	AGGTAAGCAGCTGAGGTAAAGGA	up	inf	inf	0.42265	0	2.81427	0	0	0	0	0	8.44282	0	0	0	0	0	5	low
539	PC-5p-90726_5	TGGGGACATGGGAAGGACA	up	inf	inf	0.42265	0	2.81427	0	0	0	0	0	8.44282	0	0	0	0	0	5	low
540	PC-5p-73914_6	TGACAGAGTAGGCATCTCC	up	inf	inf	0.42265	0	3.37713	0	0	0	0	0	10.1314	0	0	0	0	0	6	middle
541	PC-3p-65067_6	GAGGCTGCGCGGTGCTGAGC	up	inf	inf	0.42265	0	3.37713	0	0	0	0	0	10.1314	0	0	0	0	0	6	middle
542	PC-3p-56214_7	CCTGCGGAAGGATCATTAC	up	inf	inf	0.42265	0	3.93998	0	0	0	0	0	11.82	0	0	0	0	0	7	middle
543	PC-3p-98095_5	ACTGGTTTAAAAGAAGTCT	up	inf	inf	0.42265	0	2.81427	0	0	0	0	0	8.44282	0	0	0	0	0	5	low
544	PC-3p-80137_5	TCTGGAGATCAGTGGTGACACA	up	inf	inf	0.42265	0	1.49026	0	0	0	4.47077	0	0	0	0	0	5	0	0	low
545	PC-5p-72651_6	GTAGGTCTGTGTGGTGACTTC	up	inf	inf	0.42265	0	1.78831	0	0	0	5.36493	0	0	0	0	0	6	0	0	low
546	PC-5p-83206_5	CTCCTGAGCAGTCCCAACG	up	inf	inf	0.42265	0	2.81427	0	0	0	0	0	8.44282	0	0	0	0	0	5	low
547	PC-3p-88530_5	CTTTTGGTCAGCCCTGAGGC	up	inf	inf	0.42265	0	1.49026	0	0	0	4.47077	0	0	0	0	0	5	0	0	low
548	PC-3p-83775_5	TGCACGGGCAGGGCACGTT	up	inf	inf	0.42265	0	1.98879	0	0	0	0	5.96638	0	0	0	0	0	5	0	low
549	PC-5p-27035_20	TGCCAGGAGCAAGGTCTGC	up	inf	inf	0.42265	0	2.38441	0	0	0	7.15324	0	0	0	0	0	8	0	0	low
550	PC-5p-107277_5	TTGGAGCAGGCCGTGTGCT	up	inf	inf	0.42265	0	1.98879	0	0	0	0	5.96638	0	0	0	0	0	5	0	low
551	PC-5p-50959_8	GTTTTTCAGCGTGGTATTC	up	inf	inf	0.42265	0	4.50284	0	0	0	0	0	13.5085	0	0	0	0	0	8	middle
552	PC-5p-84962_5	ATACGTATCCCCAGTCTCA	up	inf	inf	0.42265	0	2.81427	0	0	0	0	0	8.44282	0	0	0	0	0	5	low
553	PC-5p-36477_13	TGCCTGGCTGTGGCAGCTC	up	inf	inf	0.42265	0	7.31711	0	0	0	0	0	21.9513	0	0	0	0	0	13	middle
554	PC-3p-81655_5	CGAAGCAGGGAGCTGGTGG	down	-inf	-inf	0.42265	1.73528	0	0	0	5.20583	0	0	0	0	0	5	0	0	0	low
555	PC-5p-70276_6	CTCAGTCTGTGGTGAGAG	up	inf	inf	0.42265	0	1.78831	0	0	0	5.36493	0	0	0	0	0	6	0	0	low
556	PC-3p-64613_6	AAAAAGTCGCAGTCTTCTACCGA	down	-inf	-inf	0.42265	1.95988	0	5.87963	0	0	0	0	0	5	0	0	0	0	0	low
557	PC-5p-107254_5	AGTGTGGAGAAGCATCGTT	up	inf	inf	0.42265	0	2.81427	0	0	0	0	0	8.44282	0	0	0	0	0	5	low
558	PC-5p-47762_9	TTTTGTTGGAAATGCTGCAAT	down	-inf	-inf	0.42265	2.80364	0	0	8.41093	0	0	0	0	0	9	0	0	0	0	low
559	PC-5p-101941_5	GCAGGAGCTCGGCAAAGTGC	down	-inf	-inf	0.42265	1.95988	0	5.87963	0	0	0	0	0	5	0	0	0	0	0	low
560	PC-3p-90669_5	CGTTGAGATTCCAGCCCACTGGT	down	-inf	-inf	0.42265	1.73528	0	0	0	5.20583	0	0	0	0	0	5	0	0	0	low
561	PC-3p-92569_5	CTGGATGTATCTTGCAGTGAA	up	inf	inf	0.42265	0	1.98879	0	0	0	0	5.96638	0	0	0	0	0	5	0	low
562	PC-3p-103091_5	AAGCTATTCTGTGGAGCC	up	inf	inf	0.42265	0	2.81427	0	0	0	0	0	8.44282	0	0	0	0	0	5	low
563	PC-3p-65441_6	GAGTGCCTGGCTGCCTCATGCC	down	-inf	-inf	0.42265	1.8691	0	0	5.60729	0	0	0	0	0	6	0	0	0	0	low
564	PC-3p-96122_5	AGGGGACTACACTTAAGGCCAAAA	down	-inf	-inf	0.42265	1.95988	0	5.87963	0	0	0	0	0	5	0	0	0	0	0	low
565	PC-5p-40260_11	TGAGATGAAGCACTGTAGTTA	down	-inf	-inf	0.42265	3.81761	0	0	0	11.4528	0	0	0	0	0	11	0	0	0	middle
566	PC-5p-91002_5	AGGGGTTTGTATCTCTAG	down	-inf	-inf	0.42265	1.55758	0	0	4.67274	0	0	0	0	0	5	0	0	0	0	low
567	PC-3p-51422_8	TGATGTCCCCGTGTCCCCGCAGT	down	-inf	-inf	0.42265	2.77644	0	0	0	8.32933	0	0	0	0	0	8	0	0	0	low
568	PC-5p-80009_5	GTGGAACTAGAATGACTGAAC	up	inf	inf	0.42265	0	1.49026	0	0	0	4.47077	0	0	0	0	0	5	0	0	low
569	PC-3p-104103_5	ATTCAGAAGTACAGAACATTT	down	-inf	-inf	0.42265	1.73528	0	0	0	5.20583	0	0	0	0	0	5	0	0	0	low
570	PC-5p-100931_5	AGCACCTGGGAGCTTCTGG	up	inf	inf	0.42265	0	1.40714	0	0	0	0	0	4.22141	0	0	0	0	0	2.5	low
571	PC-3p-83520_5	CAGGCAGCCCCACCCCGCTCTCTCT	down	-inf	-inf	0.42265	1.73528	0	0	0	5.20583	0	0	0	0	0	5	0	0	0	low
572	PC-5p-89925_5	TCTGGCTCCGGCTCCGGTACG	up	inf	inf	0.42265	0	1.98879	0	0	0	0	5.96638	0	0	0	0	0	5	0	low
573	PC-3p-49123_8	TACCACTACAAATACATCCA	up	inf	inf	0.42265	0	3.18207	0	0	0	0	9.54622	0	0	0	0	0	8	0	low
574	PC-5p-104300_5	AAACTGGAATGCTCATTTT	up	inf	inf	0.42265	0	2.81427	0	0	0	0	0	8.44282	0	0	0	0	0	5	low
575	PC-3p-47450_9	CGTGGCTGGAGCCTGCCC	up	inf	inf	0.42265	0	5.06569	0	0	0	0	0	15.1971	0	0	0	0	0	9	middle
576	PC-3p-100803_5	CTGTAAGTGCTGGAGCTAAG	up	inf	inf	0.42265	0	2.81427	0	0	0	0	0	8.44282	0	0	0	0	0	5	low
577	PC-3p-71008_6	AATGAACGAGCAGAGGATTG	down	-inf	-inf	0.42265	2.08233	0	0	0	6.24699	0	0	0	0	0	6	0	0	0	low
578	PC-3p-105871_5	AGAACCAGACGGTGTCATACTCT	up	inf	inf	0.42265	0	2.81427	0	0	0	0	0	8.44282	0	0	0	0	0	5	low
579	PC-3p-70516_6	AATGTAGTTGCAGAGTACA	up	inf	inf	0.42265	0	3.37713	0	0	0	0	0	10.1314	0	0	0	0	0	6	middle
580	PC-3p-79010_5	CGTGCTGCTTCCCGCTGCTAGT	up	inf	inf	0.42265	0	1.49026	0	0	0	4.47077	0	0	0	0	0	5	0	0	low
581	PC-3p-84115_5	GAGAGTTGTTGGTGGGGCTGAATCG	up	inf	inf	0.42265	0	2.81427	0	0	0	0	0	8.44282	0	0	0	0	0	5	low
582	PC-5p-103703_5	TAATGGATGTTGGTCAGAA	up	inf	inf	0.42265	0	1.98879	0	0	0	0	5.96638	0	0	0	0	0	5	0	low
583	cli-miR-454-5p	ACCCTATCAATATTGCCTCTGCT	up	1.28486	0.361614	0.425119	16.9396	21.7651	10.5833	21.4946	18.741	15.2006	29.8319	20.2628	9	23	18	17	25	12	middle
584	ccr-miR-126-3p_L-1R+2	TCGTACCGTGAGTAATAATGCAA	up	1.12779	0.173504	0.426166	575.079	648.571	552.097	581.756	591.382	642.45	779.806	523.455	469.5	622.5	568	718.5	653.5	310	middle
585	gga-miR-34b-5p_L-1R+1_1	AGGCAGTGTAGTTAGCTGATTGC	up	2.20748	1.1424	0.435232	5.29577	11.6903	0	15.8873	0	7.15324	5.96638	21.9513	0	17	0	8	5	13	middle
586	gga-miR-34b-5p_L-1R+1_2	AGGCAGTGTAGTTAGCTGATTGT	up	2.20748	1.1424	0.435232	5.29577	11.6903	0	15.8873	0	7.15324	5.96638	21.9513	0	17	0	8	5	13	middle
587	gga-miR-20a-5p	TAAAGTGCTTATAGTGCAGGTAG	down	0.90417	-0.145335	0.435813	10197.9	9220.67	8558.39	11789.3	10246.1	10183.5	9356.48	8122	7278	12615	9841	11389	7841	4810	middle
588	gga-miR-19b-3p	TGTGCAAATCCATGCAAAACTGA	up	1.11492	0.156935	0.438342	5008.31	5583.84	5265.8	5129.58	4629.54	6746.69	5200.3	4804.53	4478	5488.83	4446.5	7545.33	4358	2845.33	middle
589	PC-5p-18301_37	TGGCAGTGAACTTAGTGATTGT	up	2.0231	1.01657	0.442297	4.452	9.00686	5.87963	7.47638	0	15.2006	0	11.82	5	8	0	17	0	7	middle
590	dre-miR-1388-3p_R+2_1	ATCTCAGGTTCGTCAGCCCATGAA	down	0.611052	-0.710633	0.444999	14.3137	8.74641	10.5833	8.41093	23.9468	14.3065	11.9328	0	9	9	23	16	10	0	middle
591	dre-miR-1388-3p_R+2_2	ATCTCAGGTTCGTCAGCCCATGTA	down	0.611052	-0.710633	0.444999	14.3137	8.74641	10.5833	8.41093	23.9468	14.3065	11.9328	0	9	9	23	16	10	0	middle
592	cgr-miR-125a-5p_R-1	TCCCTGAGACCCTTTAACCTGTG	up	1.35717	0.4406	0.446228	10.1772	13.8121	14.1111	11.2146	5.20583	20.5656	10.7395	10.1314	12	12	5	23	9	6	middle
593	gga-miR-363-3p_R-1	AATTGCACGGTATCCATCTGTA	down	0.900452	-0.151279	0.446996	5223.16	4703.21	4930.66	6285.77	4453.07	4697.89	4984.32	4427.42	4193	6726	4277	5254	4177	2622	high
594	hsa-miR-23a-3p_L+1R-2	AATCACATTGCCAGGGATTT	up	1.29528	0.373266	0.449932	10.2678	13.2997	6.4676	10.28	14.0557	18.3302	13.126	8.44282	5.5	11	13.5	20.5	11	5	middle
595	gga-miR-301a-3p_R-2	CAGTGCAATAATATTGTCAAAGC	down	0.804497	-0.313841	0.457744	77.6542	62.4726	67.0278	87.8475	78.0874	92.9921	57.2773	37.1484	57	94	75	104	48	22	middle
596	gga-miR-375	TTTGTTCGTTCGGCTCGCGTTA	up	1.45125	0.537292	0.457797	122.37	177.589	171.685	39.251	156.175	120.711	130.067	281.99	146	42	150	135	109	167	middle
597	cpi-miR-99b-5p_R+2_2ss16AT21CT	AACCCGTAGATCCGATCTTGTGAA	up	1.44096	0.527028	0.457949	48.5837	70.007	42.3334	47.1947	56.223	66.6145	112.168	31.2385	36	50.5	54	74.5	94	18.5	middle
598	tgu-miR-125-2-3p_R+1	ACGGGTTAGGCTCTTGGGAGCT	up	1.09503	0.130969	0.461264	94.3519	103.318	97.6019	108.408	77.0463	97.4628	114.555	97.9368	83	116	74	109	96	58	middle
599	cja-miR-676_R+1	CCGTCCTAAGGTTGTTGAGTTT	down	0.452573	-1.14378	0.463945	3.29286	1.49026	0	4.67274	5.20583	4.47077	0	0	0	5	5	5	0	0	low
600	hsa-miR-194-5p_R+1	TGTAACAGCAACTCCATGTGGAA	down	0.710759	-0.492568	0.46673	53.3011	37.8842	54.0926	67.2874	38.5231	31.2954	13.126	69.2312	46	72	37	35	11	41	middle
601	gga-miR-30e-5p_R+5	TGTAAACATCCTTGACTGGAAGCT	up	1.08267	0.114595	0.470954	90145.1	97597.5	83256.8	105834	81344.7	105651	89388.4	97753.6	70801	113246	78128.5	118157	74910	57891.5	high
602	gga-miR-17-5p_R-1	CAAAGTGCTTACAGTGCAGGTAG	up	1.08208	0.113813	0.471081	3819.84	4133.39	3352.57	3879.31	4227.65	4515.48	4342.93	3541.76	2851	4151	4060.5	5050	3639.5	2097.5	middle
603	cli-let-7d-3p	CTATACAACCTGCTGCCTTTCT	up	1.18861	0.249271	0.473111	83.9454	99.778	96.426	52.3347	103.075	96.5687	121.714	81.0511	82	56	99	108	102	48	middle
604	gga-miR-21-3p_R+1	CAACAACAGTCGGTAGGCTGTCT	down	0.828839	-0.270836	0.473647	1604.48	1329.86	1703.92	2029.84	1079.69	1088.19	1170.6	1730.78	1449	2172	1037	1217	981	1025	middle
605	cgr-miR-151-3p	CTAGACTGAGGCTCCTTGAGG	up	1.8993	0.925467	0.476077	3.32986	6.3244	4.11574	3.27092	2.60291	7.15324	0	11.82	3.5	3.5	2.5	8	0	7	middle
606	hsa-miR-26a-5p_R+1	TTCAAGTAATCCAGGATAGGCTT	up	1.03318	0.0470917	0.477265	41775.5	43161.6	42987.2	40432.3	41906.9	40406.8	45703.7	43374.2	36556	43264	40250	45190	38301	25687	high
607	gga-miR-2131-3p	CTGTTACTGTTCTTCTGATGG	down	0.78046	-0.357603	0.482572	33.6117	26.2326	18.8148	47.6619	34.3585	33.0837	20.2857	25.3285	16	51	33	37	17	15	middle
608	dre-miR-103_R-2_1ss20AT	AGCAGCATTGTACAGGGCTTT	down	0.835219	-0.259773	0.482677	91.6099	76.5144	114.653	60.7456	99.4313	59.9083	73.3865	96.2482	97.5	65	95.5	67	61.5	57	middle
609	gga-miR-456-3p_1ss22AT	CAGGCTGGTTAGATGGTTGTCT	up	1.11294	0.154376	0.486079	380.248	423.193	418.63	442.041	280.074	408.629	423.613	437.338	356	473	269	457	355	259	middle
610	gga-miR-1454_L-1R-4_1ss6AG	TACAGTGATGAGACTTTGG	up	2.10558	1.07421	0.489227	2.33637	4.9194	0	7.00911	0	0	7.15966	7.59854	0	7.5	0	0	6	4.5	low
611	gga-miR-27b-3p	TTCACAGTGGCTAAGTTCTGC	down	0.832258	-0.264898	0.494101	25531.5	21248.8	18326.8	23702	34565.7	26093.2	21537.5	16115.7	15585	25362	33199	29182	18049	9544	high
612	oha-miR-126-5p_L-1R+2	GCATTATTACTCACGGTACGAGA	down	0.519541	-0.94469	0.49566	57.6192	29.9356	16.463	34.5783	121.816	28.6129	7.15966	54.0341	14	37	117	32	6	32	middle
613	gga-miR-122-3p_R-1	AACGCCATTATCACACTAAAT	up	1.18312	0.242596	0.497674	4345.34	5141.05	4878.92	2577.48	5579.61	5318.43	4181.24	5923.49	4149	2758	5359	5948	3504	3508	middle
614	gga-miR-146a-5p_R+1	TGAGAACTGAATTCCATGGGTTG	up	1.15419	0.206881	0.497766	2069.28	2388.34	1748.01	2747.1	1712.72	2110.65	2901.45	2152.92	1486.5	2939.5	1645	2360.5	2431.5	1275	middle
615	PC-5p-9775_93	AGGGCACTTCACATGGTGTGTGT	up	1.41967	0.505558	0.498988	14.02	19.9038	9.40741	14.9528	17.6998	15.2006	10.7395	33.7713	8	16	17	17	9	20	middle
616	hsa-miR-1268a_R+1_1ss10TG	CGGGCGTGGGGGTGGGGGC	up	5.58221	2.48084	0.49946	2.08233	11.624	0	0	6.24699	34.872	0	0	0	0	6	39	0	0	middle
617	gga-miR-126-5p	CATTATTACTTTTGGTACGCG	up	1.10562	0.144854	0.500198	13624.2	15063.2	13598.4	13462.2	13812.1	18274.7	14716.7	12198.2	11564	14405	13266	20438	12333	7224	high
618	gga-miR-122-5p	TGGAGTGTGACAATGGTGTTTGT	down	0.911908	-0.133039	0.511325	5.83666e+06	5.3225e+06	6.81859e+06	5.61686e+06	5.07454e+06	4.38513e+06	5.52006e+06	6.06231e+06	5798481	6010244	4873904	4904225	4625971	3590213	high
619	tni-miR-128_R+1_1ss22TA	TCACAGTGAACCGGTCTCTTTAG	down	0.50438	-0.987418	0.523722	5.52027	2.78431	8.23149	0	8.32933	0	8.35294	0	7	0	8	0	7	0	low
620	pbv-mir-9651-p5_1ss2AG	AGGACTATACTTTCAGGGAT	up	4.33638	2.11649	0.525018	1.55758	6.75426	0	4.67274	0	0	0	20.2628	0	5	0	0	0	12	middle
621	mmu-miR-6238_L-1R-3_1ss12TC	TATTAGTCAGCGGAGGAA	up	4.21669	2.07611	0.528395	1.73528	7.31711	0	0	5.20583	0	0	21.9513	0	0	5	0	0	13	middle
622	gga-let-7b	TGAGGTAGTAGGTTGTGTGGTT	up	1.12098	0.164759	0.532621	7107.1	7966.91	6175.73	6082.54	9063.04	8038.54	9291.81	6570.37	5251.8	6508.53	8704.7	8990.1	7786.8	3891.1	middle
623	gga-miR-22-3p	AAGCTGCCAGTTGAAGAACTGT	down	0.903528	-0.146359	0.538893	50483.5	45613.3	63136.7	44863	43451	42729.9	42615.5	51494.5	53691	48005	41733	47788	35713	30496	high
624	ssa-miR-30d-5p_1ss20AT	TGTAAACATCCTTGACTGATAGCT	up	1.77556	0.828272	0.539868	18.0236	32.0019	15.287	38.7837	0	59.0142	36.9916	0	13	41.5	0	66	31	0	middle
625	cpi-miR-459-5p_R+1	TCAGTAACAAGGATTCATCCTT	down	0.268375	-1.89768	0.544898	5.55288	1.49026	0	0	16.6587	4.47077	0	0	0	0	16	5	0	0	middle
626	PC-3p-15644_47	TGGGCGGGGCGGGCTGTGG	up	1.55226	0.634368	0.547256	5.86733	9.1076	8.23149	0	9.37049	4.47077	5.96638	16.8856	7	0	9	5	5	10	middle
627	mmu-miR-146a-5p_R+1	TGAGAACTGAATTCCATGGGTTT	up	1.10345	0.142027	0.55295	213.02	235.058	175.213	269.15	194.698	247.681	256.555	200.939	149	288	187	277	215	119	middle
628	gga-miR-18b-5p_R-2	TAAGGTGCATCTAGTGCAGT	down	0.856666	-0.223195	0.553319	46.0929	39.4862	30.5741	59.8111	47.8936	45.6019	44.1512	28.7056	26	64	46	51	37	17	middle
629	gga-miR-181a-3p	ACCATCGACCGTTGATTGTACC	up	1.04733	0.0667116	0.554196	197.999	207.369	202.259	175.695	216.042	220.856	192.714	208.538	172	188	207.5	247	161.5	123.5	middle
630	abu-miR-29d_R-1_1ss21GA	TAGCACCATTTGAAATCGGTAT	up	1.98666	0.990344	0.557658	2.35185	4.67233	7.05556	0	0	4.47077	9.54622	0	6	0	0	5	8	0	low
631	gga-miR-147_R+1	GTGTGCGGAAATGCTTCTGCT	down	0.79188	-0.336646	0.568292	132.338	104.796	124.648	195.32	77.0463	66.1674	89.4958	158.725	106	209	74	74	75	94	middle
632	hsa-miR-425-5p_R+3_1ss20TC	AATGACACGATCACTCCCGCTGAGCA	down	0.899833	-0.152271	0.568739	39.6103	35.6426	45.8611	44.8583	28.1115	36.6603	38.1849	32.0827	39	48	27	41	32	19	middle
633	mmu-mir-1983-p3_1ss25TC	TGAGTTCGAGCCTCACCTGGAGCAC	up	3.20326	1.67954	0.569155	5.09568	16.3228	15.287	0	0	0	0	48.9684	13	0	0	0	0	29	middle
634	gga-miR-24-5p	GTGCCTACTGAGCTGATATCAGT	down	0.531075	-0.913011	0.569504	8.97956	4.76882	0	10.28	16.6587	14.3065	0	0	0	11	16	16	0	0	middle
635	gga-miR-148b-3p_R-4	TCAGTGCATCACAGAACT	up	1.10026	0.137839	0.569826	56.0578	61.6779	48.213	71.0256	48.9348	51.861	65.6302	67.5426	41	76	47	58	55	40	middle
636	gga-miR-10a-5p	TACCCTGTAGATCCGAATTTGT	down	0.889142	-0.169514	0.576707	19396.6	17246.3	17733	18843.3	21613.6	16155.6	23196.1	12387.3	15080	20163	20759	18068	19439	7336	high
637	gga-miR-458a-3p	ATAGCTCTTTGAATGGTACTGC	down	0.791561	-0.337227	0.58416	285.884	226.294	183.445	214.011	460.195	159.159	301.899	217.825	156	229	442	178	253	129	middle
638	oni-miR-22c_2ss18GA22TC	AAGCTGCCAGTTGAAGAACTGC	up	1.10077	0.138513	0.584186	327.861	360.9	386.88	345.783	250.921	337.99	309.059	435.65	329	370	241	378	259	258	middle
639	gga-miR-130a-5p	GCCCTTTTTCTGTTGTACTACT	down	0.78431	-0.350504	0.58496	24.6218	19.3111	16.463	26.1673	31.235	33.9779	15.5126	8.44282	14	28	30	38	13	5	middle
640	bta-miR-2478_R-1_1ss2TA	GAATCCCACTTCTGACACC	up	2.91851	1.54523	0.586755	1.09031	3.18207	0	3.27092	0	0	9.54622	0	0	3.5	0	0	8	0	low
641	gga-let-7g-5p_R+1	TGAGGTAGTAGTTTGTACAGTT	down	0.920127	-0.120095	0.587119	22654.6	20845.1	18832.7	25154.8	23976.4	17390.1	25368.7	19776.6	16015.2	26916.6	23028.4	19448.7	21259.7	11712.1	high
642	pma-miR-30a-5p_R+2	TGTAAACATCCTCGACTGGAAGCCT	up	1.54037	0.623277	0.594838	6.2593	9.64164	9.40741	0	9.37049	13.4123	15.5126	0	8	0	9	15	13	0	middle
643	gga-miR-24-3p_R-3	TGGCTCAGTTCAGCAGGAA	up	1.15476	0.207593	0.595165	57.0783	65.9118	38.8056	80.3711	52.0583	79.5797	48.9244	69.2312	33	86	50	89	41	41	middle
644	dre-miR-125c-5p_R+2_1ss18CT	TCCCTGAGACCCTAACTTGTGAGT	up	1.34186	0.424235	0.598557	12.2328	16.4147	15.875	0	20.8233	10.2828	22.0756	16.8856	13.5	0	20	11.5	18.5	10	middle
645	gga-miR-182-5p_R-5	TTTGGCAATGGTAGAACTCA	up	1.52502	0.608828	0.600587	3.60437	5.49674	0	5.60729	5.20583	8.04739	0	8.44282	0	6	5	9	0	5	low
646	gga-miR-187-3p_R+3	TCGTGTCTTGTGTTGCAGCCAGA	up	1.82655	0.86912	0.60441	4.68108	8.55021	0	4.67274	9.37049	5.36493	20.2857	0	0	5	9	6	17	0	middle
647	gmo-miR-223a-5p_R+1_2ss1AC21CT	CGTGTATTTGACAAGCTGAGTTC	up	1.64697	0.719815	0.605748	6.88139	11.3335	5.87963	7.47638	7.28816	8.94154	25.0588	0	5	8	7	10	21	0	middle
648	gga-miR-19a-5p_L+3R-2	GTTAGTTTTGCATAGTTGCACT	up	1.16744	0.223349	0.608853	10.3287	12.0582	15.287	8.41093	7.28816	13.4123	14.3193	8.44282	13	9	7	15	12	5	middle
649	gga-miR-181b-1-3p_L+1R-1	CTCACTGAACAATGAATGCAA	down	0.532272	-0.909765	0.609202	6.71953	3.57662	0	14.9528	5.20583	10.7299	0	0	0	16	5	12	0	0	middle
650	cgr-miR-574	CACGCTCATGCACACACCCACA	down	0.578842	-0.78876	0.612075	1.80219	1.04318	0	2.80364	2.60291	3.12954	0	0	0	3	2.5	3.5	0	0	low
651	gga-miR-365-3p	TAATGCCCCTAAAAATCCTTAT	up	1.13263	0.179679	0.612644	3387.74	3837.06	3645.96	2011.61	4505.65	3909.24	3315.52	4286.42	3100.5	2152.5	4327.5	4372	2778.5	2538.5	middle
652	gga-miR-3540_1ss2TC	ACGGTGGAAGAACAAGGCCTGC	up	1.7271	0.788355	0.613183	3.52778	6.09284	10.5833	0	0	9.8357	0	8.44282	9	0	0	11	0	5	middle
653	dre-miR-107b_R-1	AGCAGCATTGTACAGGGCTT	up	1.19131	0.252548	0.614373	15.9574	19.0102	14.6991	14.9528	18.2204	16.9889	11.3361	28.7056	12.5	16	17.5	19	9.5	17	middle
654	aca-miR-23a-5p_2ss12TC17TC	GGGGTTCCTGGCGATGCGATTT	up	1.25626	0.329138	0.616434	11.7328	14.7394	9.40741	11.2146	14.5763	6.25908	14.3193	23.6399	8	12	14	7	12	14	middle
655	mmu-mir-101c-p3	GCACAGTACTGTGATAACTGA	down	0.583276	-0.777749	0.617749	6.64294	3.87467	10.5833	9.34548	0	11.624	0	0	9	10	0	13	0	0	middle
656	aca-miR-130b-3p_R+2	CAGTGCAATAATGAAAGGGCGT	down	0.962294	-0.05545	0.621929	9049.54	8708.32	8389.06	8853.91	9905.65	8106.85	9602.3	8415.81	7134	9474	9514	9066.5	8047	4984	middle
657	PC-5p-37222_12	TATGGCCATGAATAAATTTCC	up	2.48762	1.31477	0.622643	0.77879	1.93733	0	2.33637	0	5.812	0	0	0	2.5	0	6.5	0	0	low
658	cli-miR-1467-3p_1ss19AG	TTCACACCAGAGTAACTGGGAGC	down	0.942448	-0.0855147	0.627713	46.3944	43.7243	55.2685	40.1856	43.729	46.496	44.1512	40.5256	47	43	42	52	37	24	middle
659	gga-miR-10b-5p	TACCCTGTAGAACCGAATTTGT	down	0.923076	-0.115478	0.627727	256.306	236.59	257.528	244.852	266.538	175.254	294.739	239.776	219	262	256	196	247	142	middle
660	gga-miR-3535_L+1	TGGATATGATGACTGATTATCTGAAA	down	0.71029	-0.493519	0.628083	37.1135	26.3613	28.2222	65.4183	17.6998	54.5434	5.96638	18.5742	24	70	17	61	5	11	middle
661	ami-miR-93-5p	CAAAGTGCTGTTCGTGCAGGTAG	down	0.92541	-0.111836	0.633037	27.5986	25.54	28.2222	32.7092	21.8645	21.4597	29.8319	25.3285	24	35	21	24	25	15	middle
662	cgr-miR-1260_L+1	AATCCCACCGCTGCCACCA	down	0.896325	-0.157905	0.634007	30.3003	27.1589	29.9861	36.4474	24.4674	34.872	17.8992	28.7056	25.5	39	23.5	39	15	17	middle
663	hsa-miR-23a-3p_R-1_1ss10CT	ATCACATTGTCAGGGATTTC	down	0.585971	-0.7711	0.635067	5.43043	3.18207	5.87963	0	10.4117	0	9.54622	0	5	0	10	0	8	0	middle
664	tgu-mir-148b-p5	AAAGTTCTGTAGTGCACTGACT	up	1.29315	0.370889	0.635391	9.91411	12.8204	0	13.0837	16.6587	11.624	16.7059	10.1314	0	14	16	13	14	6	middle
665	eca-mir-8986b-p5_1ss1CT	TCCGAGACTAGAGTCACATC	down	0.422435	-1.2432	0.635442	3.52778	1.49026	10.5833	0	0	4.47077	0	0	9	0	0	5	0	0	middle
666	oni-miR-21_1ss22GA	TAGCTTATCAGACTGGTGTTGAC	down	0.911299	-0.134004	0.638217	59.2873	54.0284	71.7315	64.4838	41.6466	52.7551	62.0504	47.2798	61	69	40	59	52	28	middle
667	mmu-miR-362-5p_R-1	AATCCTTGGAACCTAGGTGTGAA	down	0.601381	-0.733649	0.64029	2.80781	1.68856	0	3.73819	4.68525	0	0	5.06569	0	4	4.5	0	0	3	low
668	PC-3p-16683_43	ATCACTTTTGGACCCCTTCTGT	down	0.666956	-0.584336	0.643656	7.00385	4.67126	0	7.47638	13.5352	8.04739	5.96638	0	0	8	13	9	5	0	middle
669	pma-let-7c_R+1_2ss12AT19GA	TGAGGTAGTAGTTTGTATAGTTA	up	2.28115	1.18976	0.645558	0.653292	1.49026	1.95988	0	0	4.47077	0	0	1.66667	0	0	5	0	0	low
670	ola-let-7g_R+3	TGAGGTAGTAGTTTGTATAGTTA	up	2.28115	1.18976	0.645558	0.653292	1.49026	1.95988	0	0	4.47077	0	0	1.66667	0	0	5	0	0	low
671	hsa-miR-200b-3p_R+1	TAATACTGCCTGGTAATGATGAC	down	0.694872	-0.525181	0.645947	7.86732	5.46678	0	12.1491	11.4528	8.04739	8.35294	0	0	13	11	9	7	0	middle
672	gga-miR-425-5p_R+2	AATGACACGATCACTCCCGCTGAGC	up	1.08606	0.119106	0.647108	14238.3	15463.7	17827	10551	14336.9	13391.8	17648.6	15350.7	15160	11290	13770	14977	14790	9091	high
673	gga-miR-106-5p_R+1	AAAAGTGCTTACAGTGCAGGTAG	up	1.08271	0.114649	0.647567	925.316	1001.85	776.111	1101.83	898.006	1108.75	1137.79	759.01	660	1179	862.5	1240	953.5	449.5	middle
674	gga-miR-146c-5p_R-1	TGAGAACTGAATTCCATGGACT	up	1.04721	0.0665515	0.647631	36939.1	38683	33259.3	42309.3	35248.7	34867.1	38672.3	42509.6	28283.5	45272.5	33855	38994.5	32408.5	25175	high
675	gga-miR-30c-1-3p_R+1	TGGGAGAGGATTGTTTACGCCT	down	0.939335	-0.090289	0.64857	2786.35	2617.31	2512.95	2784.02	3062.07	2295.29	2348.37	3208.27	2137	2979	2941	2567	1968	1900	middle
676	gga-miR-15b-5p_R-1	TAGCAGCACATCATGGTTTGC	up	1.08358	0.1158	0.6516	218.153	236.385	263.995	223.357	167.107	285.682	212.403	211.071	224.5	239	160.5	319.5	178	125	middle
677	aca-miR-191-5p_R-1	CAACGGAATCCCAAAAGCAGCT	down	0.943552	-0.0838256	0.651964	53032.9	50039.3	59914	53324.8	45859.7	43302.6	58862.6	47952.7	50950.5	57059.5	44046.5	48428.5	49328.5	28398.5	high
678	gga-miR-193b-3p_R-2	AACTGGCCCACAAAGTCCCGCT	up	1.16798	0.224011	0.655651	3074.93	3591.45	2750.49	1703.68	4770.62	3242.2	2853.13	4679.01	2339	1823	4582	3626	2391	2771	middle
679	bta-miR-320a	AAAAGCTGGGTTGAGAGGGCGA	down	0.963236	-0.0540386	0.656936	70.5989	68.0034	75.2593	62.6147	73.9228	61.6967	68.0168	74.2969	64	67	71	69	57	44	middle
680	gga-miR-301b-5p	GCTCTGACTTTATTGCACTACT	down	0.777918	-0.36231	0.657679	25.5518	19.8772	28.2222	31.7746	16.6587	35.7662	23.8655	0	24	34	16	40	20	0	middle
681	gga-miR-27b-5p_R-1	AGAGCTTAGCTGATTGGTGAAC	down	0.828518	-0.271395	0.657891	119.385	98.9128	79.963	80.3711	197.822	109.981	107.395	79.3626	68	86	190	123	90	47	middle
682	gga-let-7k-5p	TGAGGTAGTAGATTGAATAGTT	up	1.10679	0.146386	0.658258	1986.84	2199.02	1539.88	2762.06	1658.58	2247.19	2497.17	1852.69	1309.5	2955.5	1593	2513.2	2092.7	1097.2	middle
683	PC-3p-19571_33	CGCCCTCCGCGCCCCGCGC	up	2.1624	1.11264	0.661038	2.08233	4.50284	0	0	6.24699	0	0	13.5085	0	0	6	0	0	8	middle
684	gga-miR-338-5p	AACAATATCCTGGTGCTGAGT	down	0.911935	-0.132996	0.662332	22.1587	20.2073	23.5185	15.8873	27.0703	16.9889	25.0588	18.5742	20	17	26	19	21	11	middle
685	bta-miR-106b	TAAAGTGCTGACAGTGCAGAT	up	1.13646	0.184543	0.662931	4.63392	5.26625	4.70371	6.07456	3.1235	7.15324	3.57983	5.06569	4	6.5	3	8	3	3	middle
686	cgr-miR-106b-5p_R-1	TAAAGTGCTGACAGTGCAGAT	up	1.13646	0.184543	0.662931	4.63392	5.26625	4.70371	6.07456	3.1235	7.15324	3.57983	5.06569	4	6.5	3	8	3	3	middle
687	bta-miR-423-3p_L-1	AGCTCGGTCTGAGGCCCCTCAGT	down	0.9193	-0.121393	0.663832	25.0438	23.0227	28.2222	17.7564	29.1526	22.8009	26.8487	19.4185	24	19	28	25.5	22.5	11.5	middle
688	hsa-miR-181d-5p	AACATTCATTGTTGTCGGTGGGT	up	1.45323	0.539261	0.664188	5.19749	7.55314	0	9.34548	6.24699	14.3065	8.35294	0	0	10	6	16	7	0	middle
689	mdo-miR-460-3p_1ss21TA	CACAGCGCATACAATGTGGAAA	up	1.59545	0.673962	0.670253	2.18061	3.47905	0	6.54183	0	4.47077	5.96638	0	0	7	0	5	5	0	low
690	efu-miR-9226_L-4_1ss22GA	GTCCCTGTTCGGGCGCCA	down	0.956833	-0.0636608	0.67376	287.424	275.017	301.037	255.132	306.103	268.246	241.042	315.762	256	273	294	300	202	187	middle
691	pal-miR-9226-5p_L-4	GTCCCTGTTCGGGCGCCA	down	0.956833	-0.0636608	0.67376	287.424	275.017	301.037	255.132	306.103	268.246	241.042	315.762	256	273	294	300	202	187	middle
692	gga-miR-7475-5p_L-2_1ss3GA	ACCGCCGCCGCGCCCTCC	up	2.06112	1.04343	0.675847	1.73528	3.57662	0	0	5.20583	10.7299	0	0	0	0	5	12	0	0	middle
693	cpi-miR-92b-3p	TATTGCACTCGTCCCGGCCTCC	up	1.12775	0.173444	0.679302	314.059	354.179	212.843	351.39	377.943	349.614	483.277	229.645	181	376	363	391	405	136	middle
694	gga-miR-126-3p_R-2	TCGTACCGTGAGTAATAATGC	up	1.05659	0.0794128	0.685198	63454.9	67045.7	61271.6	74333.9	54759.1	76291	68731.6	56114.4	52105	79540	52594	85322	57599	33232	high
695	mmu-miR-5100_L-1_1ss21TC	CGAATCCCAGCGGTGCCTCC	down	0.719194	-0.475548	0.688551	3.8692	2.78271	6.4676	5.14001	0	5.36493	2.98319	0	5.5	5.5	0	6	2.5	0	low
696	gga-miR-9-5p	TCTTTGGTTATCTAGCTGTATGA	up	1.09488	0.13077	0.689869	34.7915	38.0925	34.1019	41.1201	29.1526	50.9668	34.605	28.7056	29	44	28	57	29	17	middle
697	aca-miR-184-3p_R+3	TGGACGGAGAACTGATAAGGGTTTT	down	0.846242	-0.240858	0.690138	35.5014	30.0428	29.3982	35.9801	41.1261	8.94154	32.2185	48.9684	25	38.5	39.5	10	27	29	middle
698	aca-miR-1b-3p_R+1	TGGAATGTTAAGAAGTATGTAA	up	1.38361	0.468441	0.692987	5.31642	7.35586	9.40741	6.54183	0	8.94154	13.126	0	8	7	0	10	11	0	middle
699	gga-miR-148b-5p	GAGGTTCTGTCCTACACTCCGGCT	down	0.784277	-0.350564	0.69344	12.6244	9.90101	12.9352	18.691	6.24699	17.8831	0	11.82	11	20	6	20	0	7	middle
700	aca-miR-181a_R+3	AACATTCAACGCTGTCGGTGAGTTAT	down	0.515281	-0.95657	0.695709	3.47055	1.78831	0	0	10.4117	5.36493	0	0	0	0	10	6	0	0	middle
701	mmu-miR-199a-3p_R+1	ACAGTAGTCTGCACATTGGTTAT	up	1.05532	0.0776779	0.699165	4345.32	4585.7	4171.01	4531.62	4333.33	4561.98	5522.49	3672.63	3547	4849	4162	5102	4628	2175	middle
702	gga-miR-206	TGGAATGTAAGGAAGTGTGTGG	up	1.53169	0.615121	0.700167	3.1358	4.80307	9.40741	0	0	0	5.96638	8.44282	8	0	0	0	5	5	middle
703	hsa-miR-19b-2-5p_R+1_4ss19TC20TC21CA22AG	AGTTTTGCAGGTTTGCATCCAGT	up	1.91356	0.936256	0.700563	2.49213	4.76882	0	7.47638	0	14.3065	0	0	0	8	0	16	0	0	middle
704	cli-miR-139-5p_R-4	TCTACAGTGCATGTGTCTC	down	0.647303	-0.627488	0.700639	4.30141	2.78431	8.23149	4.67274	0	0	8.35294	0	7	5	0	0	7	0	low
705	hsa-mir-4454-p5_1ss3GA	CGAATCCGAGTCACGGCACC	up	1.22357	0.291093	0.701079	18.8926	23.1164	20.5787	30.3728	5.72641	19.6714	12.5294	37.1484	17.5	32.5	5.5	22	10.5	22	middle
706	gga-miR-33-3p_L+1R+1_1ss8CT	CAATGTTTCTGCAGTGCAGTAT	down	0.907195	-0.140516	0.702817	88.5294	80.3134	92.8982	92.5202	80.1698	92.0979	44.1512	104.691	79	99	77	103	37	62	middle
707	ssc-mir-4335-p3_1ss1GC	CCCCCACGTTGGGCGCCA	up	1.34207	0.424457	0.710967	6.90849	9.27166	8.23149	0	12.494	14.3065	0	13.5085	7	0	12	16	0	8	middle
708	gga-miR-129-1-3p_R-2	AAGCCCTTACCCCAAAAAGC	down	0.543131	-0.880629	0.714266	2.74383	1.49026	8.23149	0	0	4.47077	0	0	7	0	0	5	0	0	middle
709	gga-miR-32-5p	TATTGCACATTACTAAGTTGC	down	0.93166	-0.102124	0.721141	842.063	784.516	894.88	969.126	662.181	983.57	576.353	793.626	761	1037	636	1100	483	470	middle
710	gga-miR-1329-3p	CCTCGTAGCTTGATCACGATAT	up	1.80683	0.853457	0.721179	1.55758	2.81427	0	4.67274	0	0	0	8.44282	0	5	0	0	0	5	low
711	pma-miR-145-5p_R+2	GTCCAGTTTTCCCAGGAATCCCTAT	down	0.759399	-0.39707	0.72341	11.7816	8.9469	22.3426	4.67274	8.32933	8.94154	17.8992	0	19	5	8	10	15	0	middle
712	gga-miR-96-5p_L+1	TTTGGCACTAGCACATTTTTGCT	up	1.03969	0.0561492	0.724394	94.2387	97.9788	107.009	93.4548	82.2521	89.4154	93.0756	111.445	91	100	79	100	78	66	middle
713	ssa-miR-19a-3p_R+1	TGTGCAAATCTATGCAAAACTGT	down	0.959824	-0.0591581	0.72881	729.092	699.8	754.945	778.478	653.852	834.246	633.63	631.523	642	833	628	933	531	374	middle
714	bta-miR-484	TCAGGCTCAGTCCCCTCCCGAT	down	0.887124	-0.172793	0.729952	14.0383	12.4537	9.99538	19.6255	12.494	8.04739	10.7395	18.5742	8.5	21	12	9	9	11	middle
715	mdo-miR-181a-5p_R+3	AACATTCAACGCTGTCGGTGAGTTTT	down	0.932028	-0.101554	0.731061	46.9142	43.7254	41.1574	39.7183	59.867	52.308	45.9412	32.927	35	42.5	57.5	58.5	38.5	19.5	middle
716	ola-miR-26_R+2	TTCAAGTAATCCAGGATAGGCGT	down	0.967697	-0.047372	0.732326	9621.75	9310.94	10862	8483.82	9519.38	9057.78	10243.1	8631.94	9237	9078	9143	10130	8584	5112	middle
717	gga-miR-202-5p_L-1	TTCCTATGCATATACTTCTTT	up	1.0847	0.11729	0.737158	92.2151	100.025	99.9538	75.6984	100.993	84.0505	77.563	138.462	85	81	97	94	65	82	middle
718	cgr-miR-296_R+2	GAGGGTTGGGTGGAGGCTCTCC	up	1.7176	0.780396	0.740484	0.867638	1.49026	0	0	2.60291	4.47077	0	0	0	0	2.5	5	0	0	low
719	hsa-miR-296-3p	GAGGGTTGGGTGGAGGCTCTCC	up	1.7176	0.780396	0.740484	0.867638	1.49026	0	0	2.60291	4.47077	0	0	0	0	2.5	5	0	0	low
720	PC-3p-21150_30	TAAAGTTTTCAAGCTGAGACCT	up	1.19059	0.251674	0.741914	21.5001	25.5978	23.5185	14.9528	26.0291	28.6129	5.96638	42.2141	20	16	25	32	5	25	middle
721	pal-miR-10014-5p_1ss17AT	TGGAGTGTGACAATGGTAA	up	1.24789	0.319496	0.742915	13.6122	16.9866	14.1111	12.1491	14.5763	20.5656	0	30.3942	12	13	14	23	0	18	middle
722	PC-5p-4213_291	TGCGCATTGAAATCAAGACTGT	up	1.06274	0.0877953	0.745509	28.1431	29.9089	34.1019	24.2982	26.0291	36.6603	22.6723	30.3942	29	26	25	41	19	18	middle
723	hsa-mir-23a-p5_1ss2TA	AACACATTGCCAGGGATTTCCA	up	1.4436	0.52967	0.746199	15.8858	22.9327	14.1111	11.6818	21.8645	60.3554	0	8.44282	12	12.5	21	67.5	0	5	middle
724	cpi-miR-425-5p_R+2	AATGACACGATCACTCCCGCTGAGAA	up	1.60996	0.687028	0.747363	1.75873	2.83149	2.93982	2.33637	0	8.49447	0	0	2.5	2.5	0	9.5	0	0	low
725	gga-miR-23b-5p_L+1	TGGGTTCCTGGCATGATGATTT	up	1.40136	0.486824	0.749159	8.15163	11.4233	0	4.67274	19.7822	8.94154	0	25.3285	0	5	19	10	0	15	middle
726	hsa-miR-454-3p_R+1	TAGTGCAATATTGCTTATAGGGTT	down	0.967757	-0.0472828	0.749812	79.5074	76.9439	75.2593	74.7638	88.4991	85.8388	65.6302	79.3626	64	80	85	96	55	47	middle
727	bta-miR-186	CAAAGAATTCTCCTTTTGGGCT	up	1.04464	0.063	0.75024	23.2439	24.2814	21.1667	21.4946	27.0703	20.5656	28.6386	23.6399	18	23	26	23	24	14	middle
728	gga-let-7g-3p_1ss22CT	CTGTACAGGCCACTGCCTTGCT	up	1.10631	0.145753	0.752094	41.1332	45.506	51.7408	28.971	42.6878	42.0253	28.6386	65.854	44	31	41	47	24	39	middle
729	gga-miR-148b-3p_R-2	TCAGTGCATCACAGAACTTG	up	1.06469	0.0904333	0.754106	116.819	124.376	107.597	152.799	90.0608	111.769	112.765	148.594	91.5	163.5	86.5	125	94.5	88	middle
730	gga-miR-34a-5p_R-1	TGGCAGTGTCTTAGCTGGTTGT	up	1.21447	0.280323	0.755659	111.944	135.953	87.0186	164.48	84.3344	86.733	263.714	57.4112	74	176	81	97	221	34	middle
731	dre-miR-455-2-5p	GTATGTGCCCTTGGACTACATT	down	0.903273	-0.146767	0.761688	25.9997	23.4848	11.7593	30.8401	35.3996	24.1422	22.6723	23.6399	10	33	34	27	19	14	middle
732	cli-miR-2954-5p	TGCTGAGAGGGCTTGGGGAGAGGA	up	1.10527	0.144401	0.761757	200.854	221.998	172.861	112.146	317.556	226.221	221.95	217.825	147	120	305	253	186	129	middle
733	gga-miR-301a-5p_L+2	GCTCTGACAATGTTGCACTACT	down	0.947009	-0.0785496	0.762856	14.3054	13.5473	10.5833	17.7564	14.5763	15.2006	11.9328	13.5085	9	19	14	17	10	8	middle
734	cgr-miR-1260	ATCCCACCGCTGCCACCA	down	0.940888	-0.0879055	0.76738	746.782	702.638	757.297	598.578	884.47	918.297	547.117	642.499	644	640.5	849.5	1027	458.5	380.5	middle
735	hsa-miR-1260b_R-1_1ss9AG	ATCCCACCGCTGCCACCA	down	0.940888	-0.0879055	0.76738	746.782	702.638	757.297	598.578	884.47	918.297	547.117	642.499	644	640.5	849.5	1027	458.5	380.5	middle
736	gga-miR-142-3p	TGTAGTGTTTCCTACTTTATGG	down	0.944591	-0.0822384	0.770174	2297.55	2170.25	2209.57	2984.95	1698.14	2351.63	2001.13	2157.99	1879	3194	1631	2630	1677	1278	middle
737	tgu-miR-148b	TCGGAGTGTCACAGAACTTTGC	down	0.851173	-0.232475	0.774315	17.6693	15.0396	10.5833	20.5601	21.8645	0	21.479	23.6399	9	22	21	0	18	14	middle
738	abu-miR-21	TAGCTTATCAGACTGGTGTTGGC	up	1.09948	0.136827	0.775503	27.8345	30.6036	42.3334	22.4291	18.741	28.6129	22.6723	40.5256	36	24	18	32	19	24	middle
739	pal-miR-9226-5p_L-4_1ss19GA	GTCCCTGTTCGGGCACCA	down	0.726796	-0.460378	0.776536	6.56144	4.76882	8.23149	0	11.4528	14.3065	0	0	7	0	11	16	0	0	middle
740	mmu-miR-28a-3p	CACTAGATTGTGAGCTGCTGGA	down	0.793829	-0.333101	0.776601	2.7545	2.1866	0	5.14001	3.1235	3.57662	2.98319	0	0	5.5	3	4	2.5	0	low
741	gga-miR-16-1-3p	CCAGTATTAACTGTGCTGCTGAA	down	0.876386	-0.190361	0.779492	30.1554	26.4278	35.2778	36.4474	18.741	45.6019	8.35294	25.3285	30	39	18	51	7	15	middle
742	cli-miR-460b-3p	ACAGCGCATGCAATGTGGACA	up	1.46679	0.552663	0.786928	4.61	6.7619	0	6.54183	7.28816	0	20.2857	0	0	7	7	0	17	0	middle
743	gga-miR-101-3p_R-1	GTACAGTACTGTGATAACTGA	down	0.936194	-0.0951199	0.786944	51691.2	48393	47408.1	70554.2	37111.3	58765.2	42496.8	43917	40315.5	75495.5	35644	65721.5	35613.5	26008.5	high
744	gga-miR-1552-3p_L+2R-1_1ss19GA	CGCTAGCTGCTCTGCACTAACT	down	0.949547	-0.074689	0.787462	129.74	123.194	142.287	89.7166	157.216	118.028	138.42	113.134	121	96	151	132	116	67	middle
745	ola-miR-222_R+6	AGCTACATCTGGCTACTGGGTCTCC	up	1.14058	0.189767	0.78747	17.2184	19.639	21.1667	6.54183	23.9468	16.0948	10.7395	32.0827	18	7	23	18	9	19	middle
746	gga-miR-1677-5p	TCCTGCACCGCTGAAGTCAAT	up	1.53222	0.615623	0.787806	1.55758	2.38655	0	4.67274	0	0	7.15966	0	0	5	0	0	6	0	low
747	bta-mir-199c-p5_1ss19GA	ACAGTAGTCTGCACATTGACT	up	1.53222	0.615623	0.787806	1.55758	2.38655	0	4.67274	0	0	7.15966	0	0	5	0	0	6	0	low
748	gga-let-7l-3p_R+1	CGATGCAGCCGACTACTTTCCT	down	0.871201	-0.198923	0.796727	8.32391	7.2518	8.23149	8.41093	8.32933	11.624	0	10.1314	7	9	8	13	0	6	middle
749	gga-miR-29b-1-5p_L-2	CTGGTTTCATATGGTGGTTTAGA	down	0.787498	-0.344652	0.796846	6.18083	4.86739	12.9352	5.60729	0	4.47077	0	10.1314	11	6	0	5	0	6	middle
750	aca-miR-182-5p_R+2	TTTGGCAATGGTAGAACTCACACT	up	1.04435	0.0626039	0.798918	116.774	121.953	88.7825	116.818	144.722	114.452	140.807	110.601	75.5	125	139	128	118	65.5	middle
751	gmo-miR-122-5p_R+4	TGGAGTGTGACAATGGTGTTTGTTAT	down	0.938122	-0.0921519	0.803329	705.807	662.133	979.547	512.132	625.741	505.197	731.479	749.723	833	548	601	565	613	444	middle
752	gga-miR-17-3p_L-1R+3	CTGCAGTGAAGGCACTTGTAGC	down	0.961735	-0.0562884	0.80466	363.676	349.76	310.445	458.863	321.72	380.016	348.437	320.827	264	491	309	425	292	190	middle
753	cli-miR-181a-2-3p_R+1_1ss16CT	ACCATCGACCGTTGATTGTACCT	up	1.11675	0.159313	0.806183	25.4361	28.4059	15.287	35.5128	25.5086	43.8136	30.4286	10.9757	13	38	24.5	49	25.5	6.5	middle
754	pal-miR-9226-5p_L-2_1ss3AC	CAGTCCCTGTTCGGGCGCCA	down	0.766132	-0.384335	0.807545	13.2241	10.1314	24.6945	5.60729	9.37049	0	0	30.3942	21	6	9	0	0	18	middle
755	hsa-miR-106b-3p	CCGCACTGTGGGTACTTGCTGC	down	0.683413	-0.549171	0.808314	1.09031	0.745129	0	3.27092	0	2.23539	0	0	0	3.5	0	2.5	0	0	low
756	cgr-miR-106b-3p	CCGCACTGTGGGTACTTGCTGC	down	0.683413	-0.549171	0.808314	1.09031	0.745129	0	3.27092	0	2.23539	0	0	0	3.5	0	2.5	0	0	low
757	gga-miR-365-2-5p_L-1R+1	AGGGACTTTCAGGGGCAGCTGTG	down	0.895866	-0.158644	0.81261	14.6805	13.1517	16.463	4.67274	22.9056	14.3065	16.7059	8.44282	14	5	22	16	14	5	middle
758	PC-5p-16254_44	ATTTTATCTGTACCGTATTTCT	up	1.19489	0.256876	0.815409	6.23866	7.4545	0	9.34548	9.37049	11.624	10.7395	0	0	10	9	13	9	0	middle
759	PC-3p-58908_7	AAAGCATGGGGGAATAGCAGGT	down	0.695058	-0.524795	0.816029	4.85877	3.37713	0	0	14.5763	0	0	10.1314	0	0	14	0	0	6	middle
760	cgr-miR-210-3p_R+1_1ss21GA	CTGTGCGTGTGACAGCGGCTAAT	down	0.957301	-0.0629553	0.816551	64.3638	61.6155	75.6513	59.6553	57.7847	45.0058	62.4482	77.3926	64.3333	63.8333	55.5	50.3333	52.3333	45.8333	middle
761	bta-miR-744	TGCGGGGCTAGGGCTAACAGCA	down	0.79439	-0.33208	0.820283	5.25273	4.17272	5.87963	4.67274	5.20583	12.5182	0	0	5	5	5	14	0	0	middle
762	ssc-mir-4335-p5_1ss2CG	CGAGCCCCACGTTGGGCGCCA	down	0.87252	-0.19674	0.821256	7.51574	6.55763	12.9352	7.00911	2.60291	11.624	2.98319	5.06569	11	7.5	2.5	13	2.5	3	middle
763	gga-miR-1662	TTGACATCATCATACTTGGGAT	down	0.963859	-0.0531054	0.822413	1226.79	1182.46	1048.93	1200.89	1430.56	1068.51	1004.74	1474.12	892	1285	1374	1195	842	873	middle
764	gga-miR-26a-3p_R-1	CCTATTCTTGGTTACTTGCACT	down	0.94547	-0.0808961	0.82401	33.5967	31.7647	30.5741	23.3637	46.8525	29.5071	28.6386	37.1484	26	25	45	33	24	22	middle
765	gga-miR-29a-5p_L+1	ACTGATTTCTTTTGGTGTTCAGA	up	1.15017	0.201853	0.825464	13.8274	15.9039	18.8148	11.2146	11.4528	21.4597	26.2521	0	16	12	11	24	22	0	middle
766	gga-miR-200b-5p_L+2	CATCTTACTGGGCAGCATTGGA	down	0.96865	-0.0459531	0.826917	39.2257	37.996	41.1574	41.1201	35.3996	41.1311	44.1512	28.7056	35	44	34	46	37	17	middle
767	PC-3p-1665_1130	GCTGCTGGAGAGGACTTGGTGT	up	1.14599	0.196591	0.829216	292.408	335.095	198.732	285.972	392.52	41.1311	337.697	626.458	169	306	377	46	283	371	middle
768	cgr-miR-322-3p_R-1	AAACATGAAGCGCTGCAACA	up	1.27622	0.351882	0.829714	3.42668	4.37321	0	10.28	0	7.15324	5.96638	0	0	11	0	8	5	0	middle
769	gga-miR-383-5p	AGATCAGAAGGTGATTGTGGCT	up	1.39012	0.475205	0.83203	2.42939	3.37713	0	0	7.28816	0	0	10.1314	0	0	7	0	0	6	middle
770	cfa-miR-342	TCTCACACAGAAATCGCACCCGT	down	0.787211	-0.345178	0.832659	2.0211	1.59104	2.93982	0	3.1235	0	4.77311	0	2.5	0	3	0	4	0	low
771	cgr-miR-342-3p_R-1	TCTCACACAGAAATCGCACCCGT	down	0.787211	-0.345178	0.832659	2.0211	1.59104	2.93982	0	3.1235	0	4.77311	0	2.5	0	3	0	4	0	low
772	cli-miR-1467-5p	TCTCAGCTACGTCGGTGTAAATC	down	0.800088	-0.32177	0.845128	3.51746	2.81427	5.87963	4.67274	0	0	0	8.44282	5	5	0	0	0	5	middle
773	dre-miR-125c-5p	TCCCTGAGACCCTAACTCGTGA	down	0.844646	-0.243582	0.847434	3.58901	3.03144	7.64352	0	3.1235	4.91785	4.17647	0	6.5	0	3	5.5	3.5	0	low
774	gga-miR-15b-3p_L+1	CGAATCATTATTTGCTGCTTTA	up	1.33949	0.421682	0.849734	1.55758	2.08636	0	4.67274	0	6.25908	0	0	0	5	0	7	0	0	low
775	mmu-mir-6240-p5_2	TTCTGCCCAGTGCTCTGAA	down	0.85464	-0.226611	0.849951	2.73351	2.33616	3.52778	4.67274	0	2.23539	4.77311	0	3	5	0	2.5	4	0	low
776	mmu-mir-6240-p5_1	ATGTGATTTCTGCCCAGTGC	down	0.85464	-0.226611	0.849951	2.73351	2.33616	3.52778	4.67274	0	2.23539	4.77311	0	3	5	0	2.5	4	0	low
777	gga-miR-142-5p_L-2R+1	CATAAAGTAGAAAGCACTACT	down	0.9467	-0.0790202	0.850204	4295.16	4066.23	3572.46	6225.96	3087.06	3563.21	3481.98	5153.5	3038	6662	2965	3985	2918	3052	middle
778	efu-miR-9226_L-1R-1_1ss4AT	CATGTCCCTGTTCGGGCGCC	up	1.33711	0.419122	0.850591	1.04117	1.39216	0	0	3.1235	0	4.17647	0	0	0	3	0	3.5	0	low
779	gga-miR-101-2-5p_R-1	TCAGTTATCACAGTGCTGATGC	up	1.05963	0.0835595	0.855877	113.28	120.035	144.639	123.36	71.8404	174.36	89.4958	96.2482	123	132	69	195	75	57	middle
780	efu-miR-9226_L-1R-1	CAAGTCCCTGTTCGGGCGCC	down	0.89025	-0.167717	0.85645	14.2666	12.7009	12.9352	25.7001	4.16466	22.3539	4.77311	10.9757	11	27.5	4	25	4	6.5	middle
781	PC-5p-32377_15	TGAGGGGCTGTGGGGGAGC	down	0.760383	-0.395202	0.858648	1.95988	1.49026	5.87963	0	0	4.47077	0	0	5	0	0	5	0	0	low
782	hsa-miR-4286_R+1	ACCCCACTCCTGGTACCA	up	1.04352	0.0614514	0.860901	323.977	338.074	295.158	228.03	448.742	361.238	269.681	383.304	251	244	431	404	226	227	middle
783	oni-miR-30c_R+2_1ss21GA	TGTAAACATCCTACACTCTCAGCAT	up	1.0753	0.104742	0.863546	54.4593	58.5602	90.5463	18.691	54.1406	62.5908	48.9244	64.1655	77	20	52	70	41	38	middle
784	tgu-miR-30d-3p_L+1R-1	CTTTCAGTCAGATGTTTGCTGC	up	1.02499	0.0356134	0.867671	202.907	207.978	191.676	250.459	166.587	223.539	182.571	217.825	163	268	160	250	153	129	middle
785	gga-miR-19b-5p	AGTTTTGCAGGTTTGCATCCAGC	down	0.961569	-0.0565381	0.867946	38.7743	37.2841	35.2778	42.5219	38.5231	46.9431	42.958	21.9513	30	45.5	37	52.5	36	13	middle
786	gga-miR-130b-5p_R-3	CCTCTTTCCCTGTTGCACT	down	0.899961	-0.152066	0.868725	7.1013	6.39089	11.1713	7.00911	3.1235	10.7299	0	8.44282	9.5	7.5	3	12	0	5	middle
787	cgr-miR-152-3p	TCAGTGCATGACAGAACTTGG	up	1.05364	0.0753799	0.869593	29.6281	31.2173	29.9861	31.3074	27.5909	18.3302	28.042	47.2798	25.5	33.5	26.5	20.5	23.5	28	middle
788	PC-3p-14464_53	TCCTCCTTCTGCCCCACCCAGT	down	0.874199	-0.193966	0.876465	7.27629	6.36093	15.287	6.54183	0	10.7299	8.35294	0	13	7	0	12	7	0	middle
789	mml-let-7a-5p_L+1R+1_1ss13GA	CTGAGGTAGTAGATTGTATAGTTT	up	1.07034	0.0980637	0.876549	13.5075	14.4576	19.9908	11.6818	8.84991	23.6951	9.54622	10.1314	17	12.5	8.5	26.5	8	6	middle
790	aca-let-7f-5p_L+1R+1	CTGAGGTAGTAGATTGTATAGTTT	up	1.07034	0.0980637	0.876549	13.5075	14.4576	19.9908	11.6818	8.84991	23.6951	9.54622	10.1314	17	12.5	8.5	26.5	8	6	middle
791	gga-miR-128-3p	TCACAGTGAACCGGTCTCTTT	up	1.01597	0.0228565	0.884084	8126.46	8256.23	7588.84	7290.41	9500.12	8564.21	8839.8	7364.68	6453.5	7801	9124.5	9578	7408	4361.5	middle
792	gga-miR-140-3p_L+1	ACCACAGGGTAGAACCACGGAC	up	1.01423	0.0203869	0.886101	28289.1	28691.7	24420.5	28337.4	32109.6	26559.1	31229.3	28286.8	20767	30322	30840	29703	26171	16752	high
793	PC-3p-21715_28	TTCTCTACGGGCATCCCTCGGGT	down	0.830625	-0.267731	0.88715	5.89994	4.90064	0	0	17.6998	6.25908	0	8.44282	0	0	17	7	0	5	middle
794	bta-miR-374a_R-1	TTATAATACAACCTGATAAGT	down	0.810901	-0.302402	0.890622	1.73528	1.40714	0	0	5.20583	0	0	4.22141	0	0	5	0	0	2.5	low
795	hsa-miR-374a-5p_R-1	TTATAATACAACCTGATAAGT	down	0.810901	-0.302402	0.890622	1.73528	1.40714	0	0	5.20583	0	0	4.22141	0	0	5	0	0	2.5	low
796	ssc-mir-4335-p3_1ss18CT	CCCCACGTTGGGCGCCAT	up	1.22686	0.294969	0.893228	1.21469	1.49026	0	0	3.64408	4.47077	0	0	0	0	3.5	5	0	0	low
797	dre-miR-135a_R+1	TATGGCTTTTTATTCCTATGTGAA	down	0.818641	-0.288698	0.895431	1.21469	0.994397	0	0	3.64408	0	2.98319	0	0	0	3.5	0	2.5	0	low
798	bta-miR-127	TCGGATCCGTCTGAGCTTGGCT	down	0.901902	-0.148957	0.896252	4.29848	3.87681	0	5.60729	7.28816	4.47077	7.15966	0	0	6	7	5	6	0	low
799	PC-3p-5301_211	TTGCTCTGCTAACTTCAAACT	up	1.16556	0.221024	0.898763	24.9213	29.0473	0	74.7638	0	0	28.042	59.0998	0	80	0	0	23.5	35	middle
800	gga-let-7a-3p_1ss22CT	CTATACAATCTACTGTCTTTCT	down	0.981975	-0.0262417	0.898851	133.963	131.549	148.363	141.428	112.099	139.19	104.611	150.845	126.167	151.333	107.667	155.667	87.6667	89.3333	middle
801	gga-miR-15c-5p_R-1	TAGCAGCACATCATGGTTTGT	up	1.02282	0.0325573	0.903131	419.867	429.45	433.917	373.819	451.866	541.41	437.933	309.007	369	400	434	605.5	367	183	middle
802	gga-let-7a-2-3p	CTGTACAACCTCCTAGCTTTCC	down	0.952842	-0.0696917	0.904313	19.0481	18.1499	9.40741	19.6255	28.1115	14.3065	13.126	27.017	8	21	27	16	11	16	middle
803	chi-miR-1307-5p_R+5	TCGACCGGACCTCGACCGGCTC	up	1.06518	0.0911028	0.913317	3.28072	3.49457	4.11574	0	5.72641	2.68246	3.57983	4.22141	3.5	0	5.5	3	3	2.5	low
804	hsa-miR-1307-5p_R+1	TCGACCGGACCTCGACCGGCTC	up	1.06518	0.0911028	0.913317	3.28072	3.49457	4.11574	0	5.72641	2.68246	3.57983	4.22141	3.5	0	5.5	3	3	2.5	low
805	PC-5p-374_10256	CCTGCCTGAGCGTCGCTT	up	1.0297	0.0422186	0.913456	1324.15	1363.47	1342.91	907.446	1722.09	1310.83	967.748	1811.83	1142	971	1654	1466	811	1073	middle
806	ssc-miR-202-3p_R+2	AGAGGTGTAGGCATGGGAAAC	down	0.881994	-0.18116	0.914351	3.82897	3.37713	5.87963	5.60729	0	0	0	10.1314	5	6	0	0	0	6	middle
807	mmu-miR-199b-5p_R+1_1ss10TC	CCCAGTGTTCAGACTACCTGTTCC	up	1.07825	0.108697	0.915147	15.6068	16.828	14.1111	32.7092	0	24.1422	17.8992	8.44282	12	35	0	27	15	5	middle
808	PC-5p-3285_416	AGAGCCGCCGGGCCCGGA	up	1.02822	0.0401502	0.91563	81.2361	83.5287	84.6667	57.0074	102.034	87.6271	54.8907	108.068	72	61	98	98	46	64	middle
809	PC-3p-6231_171	TCACTGCACCTCTGGGCTTGGT	up	1.06426	0.0898544	0.915841	10.3015	10.9635	15.287	0	15.6175	16.0948	8.35294	8.44282	13	0	15	18	7	5	middle
810	ssc-mir-4335-p3_1ss3CT	GCTCCACGTTGGGCGCCA	down	0.858801	-0.219604	0.919965	1.73528	1.49026	0	0	5.20583	4.47077	0	0	0	0	5	5	0	0	low
811	gga-miR-18a-5p_R+1	TAAGGTGCATCTAGTGCAGATAG	down	0.987841	-0.0176492	0.921432	257.45	254.32	275.167	223.357	273.827	302.224	224.336	236.399	234	239	263	338	188	140	middle
812	oni-miR-30a_R+1	TGTAAACATCCTTGACTGGAAGCTA	down	0.963181	-0.0541214	0.922927	154.425	148.739	156.398	216.815	90.0608	209.679	166.462	70.0754	133	232	86.5	234.5	139.5	41.5	middle
813	hsa-miR-186-5p_R-1	CAAAGAATTCTCCTTTTGGGC	up	1.1461	0.196729	0.92818	1.73528	1.98879	0	0	5.20583	0	5.96638	0	0	0	5	0	5	0	low
814	cli-miR-33-2-3p	CAATGCCCCTGCCATGCAGCC	up	1.03696	0.0523534	0.92868	85.8227	88.9943	98.7778	32.7092	125.981	80.4739	63.2437	123.265	84	35	121	90	53	73	middle
815	oni-let-7d_2ss10TA12GA	TGAGGTAGTAGATTGTATGGTT	down	0.949844	-0.074238	0.930375	49.3208	46.8471	58.2084	75.6984	14.0557	63.485	68.6134	8.44282	49.5	81	13.5	71	57.5	5	middle
816	PC-5p-39558_11	AAGCCACTCGCAGCGCTCTGTGC	down	0.913935	-0.129837	0.939268	3.69515	3.37713	5.87963	0	5.20583	0	0	10.1314	5	0	5	0	0	6	middle
817	ssc-mir-4335-p3	GCCCCACGTTGGGCGCCA	up	1.02855	0.0406134	0.940981	6.63304	6.82242	8.81945	3.27092	7.80874	7.60031	3.57983	9.28711	7.5	3.5	7.5	8.5	3	5.5	low
818	ssc-mir-4335-p5	GCCCCACGTTGGGCGCCA	up	1.02855	0.0406134	0.940981	6.63304	6.82242	8.81945	3.27092	7.80874	7.60031	3.57983	9.28711	7.5	3.5	7.5	8.5	3	5.5	low
819	PC-3p-52179_8	TAGCTTAGACTGATGTTGA	down	0.897465	-0.156072	0.942877	3.1358	2.81427	9.40741	0	0	0	0	8.44282	8	0	0	0	0	5	low
820	hsa-miR-339-5p_R-3	TCCCTGTCCTCCAGGAGCTC	down	0.984402	-0.0226801	0.943646	13.2903	13.083	9.40741	15.8873	14.5763	11.624	10.7395	16.8856	8	17	14	13	9	10	middle
821	aca-miR-726_1ss1TC	CTCACTACTAGCAGAACTCGG	down	0.912035	-0.132838	0.951323	2.18061	1.98879	0	6.54183	0	0	5.96638	0	0	7	0	0	5	0	middle
822	gga-miR-23b-3p_R+1	ATCACATTGCCAGGGATTACCA	down	0.981066	-0.0275777	0.951406	5236.86	5137.7	4681.36	3603.62	7425.59	7056.67	4776.69	3579.76	3981	3856	7132	7892	4003	2120	middle
823	gga-miR-425-3p_R+1	CATCGGGGATGTCGTGTCTGTCT	up	1.0085	0.0122151	0.952659	1074.1	1083.23	1345.26	923.333	953.708	1057.78	1106.17	1085.75	1144	988	916	1183	927	643	middle
824	cli-miR-139-3p_1ss10AG	TGGAGATGCGGCCCTGTTGGAAT	down	0.981624	-0.0267572	0.952732	58.0052	56.9393	49.3889	39.251	85.3756	75.109	50.1176	45.5913	42	42	82	84	42	27	middle
825	dre-miR-141-3p_R+3_1ss22CT	TAACACTGTCTGGTAACGATGTTTT	up	1.03329	0.0472505	0.956061	17.1791	17.7511	7.05556	29.9055	14.5763	30.4013	5.96638	16.8856	6	32	14	34	5	10	middle
826	PC-3p-3014_471	AGGGATCTTGTTAGAGTAGTGA	up	1.00898	0.0128975	0.957562	44.6187	45.0194	39.9815	53.2692	40.6055	38.4486	56.084	40.5256	34	57	39	43	47	24	middle
827	ssc-miR-30a-3p_L-1R+1	TTTCAGTCGGATGTTTGCAGCC	up	1.01929	0.027567	0.959565	18.59	18.9486	21.1667	25.2328	9.37049	9.8357	25.0588	21.9513	18	27	9	11	21	13	middle
828	tni-miR-375_R+2	TTTGTTCGTTCGGCTCGCGTTATT	up	1.03692	0.0523056	0.964527	8.08442	8.3829	11.7593	0	12.494	0	16.7059	8.44282	10	0	12	0	14	5	middle
829	cli-miR-7a-3p_1ss10GA	CAACAAATCACAGTCTGCCATA	down	0.991147	-0.012829	0.965389	97.8177	96.9517	116.417	63.5492	113.487	92.0979	90.689	108.068	99	68	109	103	76	64	middle
830	gga-miR-2184a-5p	AACAGTAAGAGTTGATGTGCGG	up	1.01136	0.0163034	0.967939	308.594	312.101	366.889	157.004	401.89	282.553	332.924	320.827	312	168	386	316	279	190	middle
831	gga-miR-146a-3p_R-1	ACCCATGGGGCTCAGTTCTTCA	up	1.01043	0.0149725	0.969963	67.6653	68.3712	52.9167	99.0621	51.0171	55.4376	78.7563	70.9197	45	106	49	62	66	42	middle
832	gmo-miR-199-4-3p_R+2	ACAGTAGTCTGCACATTGGTTTT	up	1.00492	0.00707664	0.97013	450.406	452.621	480.366	498.114	372.737	508.774	472.538	376.55	408.5	533	358	569	396	223	middle
833	mmu-miR-101c_R+2	ACAGTACTGTGATAACTGACC	up	1.02151	0.0307061	0.973439	15.0799	15.4043	11.7593	16.8219	16.6587	29.5071	16.7059	0	10	18	16	33	14	0	middle
834	tgu-let-7i-3p	CTGCGCAAGCTACTGCCTTGCT	down	0.994309	-0.00823418	0.979689	138.711	137.922	188.148	128.033	99.9519	138.594	118.134	157.037	160	137	96	155	99	93	middle
835	aca-miR-212-3p_1ss9CT	TAACAGTCTACAGTCATGGCTAC	down	0.98116	-0.0274395	0.981007	10.2305	10.0378	12.9352	17.7564	0	18.7772	11.3361	0	11	19	0	21	9.5	0	middle
836	gga-miR-19a-3p	TGTGCAAATCTATGCAAAACTGA	up	1.00372	0.00536139	0.981749	2910.22	2921.05	2835.16	3348.8	2546.69	3662.75	2610.89	2489.51	2411	3583.33	2446	4096.33	2188	1474.33	middle
837	mmu-miR-551b-3p_R+1	GCGACCCATACTTGGTTTCAGT	down	0.991162	-0.012807	0.983099	19.3513	19.1803	9.40741	29.9055	18.741	25.9305	21.479	10.1314	8	32	18	29	18	6	middle
838	abu-miR-19c_1ss22CG	TGTGCAAATCCATGCAAAGCTGT	up	1.00736	0.010577	0.984084	9.73184	9.80345	14.1111	4.67274	10.4117	11.624	5.96638	11.82	12	5	10	13	5	7	middle
839	gga-miR-148a-5p_1ss18AC	AAAGTTCTGTGACACTCCGACT	down	0.997024	-0.00429988	0.986414	95.7485	95.4635	97.6019	99.0621	90.5814	67.9557	100.235	118.2	83	106	87	76	84	70	middle
840	cli-miR-1451-3p_R-2	AGTAACTTGCTCCTGTGAGA	down	0.997432	-0.00370973	0.990555	37.9916	37.8941	23.5185	46.7274	43.729	36.6603	38.1849	38.837	20	50	42	41	32	23	middle
841	pma-let-7c_1ss20GT	TGAGGTAGTAGATTGTATGTTT	down	0.990383	-0.0139421	0.990743	7.02459	6.95703	7.05556	14.0182	0	12.5182	8.35294	0	6	15	0	14	7	0	middle
842	bta-miR-450a	TTTTGCGATGTGTTCCTAATAT	down	0.998157	-0.00266198	0.99605	9.35862	9.34137	15.287	6.54183	6.24699	7.15324	10.7395	10.1314	13	7	6	8	9	6	middle
843	PC-3p-10706_82	ATGTATCGTATCAGTCTTGAT	up	1.00359	0.0051743	0.996585	38.9026	39.0424	5.87963	59.8111	51.0171	86.733	0	30.3942	5	64	49	97	0	18	middle
844	aca-miR-33-5p_R-1_1ss20CT	GTGCATTGTAGTTGCATTGT	up	1.00294	0.00423903	0.997136	10.5999	10.6311	0	22.4291	9.37049	4.47077	7.15966	20.2628	0	24	9	5	6	12	middle
845	gga-miR-144-3p_L-1R-1	TACAGTATAGATGATGTACT	up	1.00045	0.000654659	0.998044	231.583	231.688	246.945	272.888	174.916	216.385	193.311	285.367	210	292	168	242	162	169	middle
846	hsa-miR-1260a_L+1_1ss10TG	CATCCCACCGCTGCCACCA	up	1.001	0.0014485	0.998797	8.09015	8.09828	13.5232	10.7473	0	13.8594	5.36975	5.06569	11.5	11.5	0	15.5	4.5	3	middle
