# Supplementary material for: Molecular Mechanisms of circRNA–miRNA–mRNA Interactions in the Regulation of Goose Liver Development
Source: Animals (Basel). 2024 Mar 8;14(6):839. doi: 10.3390/ani14060839 (PMC10967295; doi:10.3390/ani14060839)
Supplement: Supplementary file 1 [file animals-14-00839-s001.zip › Supplementary Table S5.List of the GO analysis of the DEmiRNAs’ target genes during goose liver development.xlsx]

## Sheet: F VS. P
GO_ID	GO_Term	GO_function	GO_class	Genes	S gene number	TS gene number	B gene number	TB gene number	pvalue
GO:0006268	DNA unwinding involved in DNA replication	biological_process	10	106037922;106049567;106039299;106038436;106029579;106047081	6	1062	6	12738	3.31517e-07
GO:0006270	DNA replication initiation	biological_process	8	106039399;106035779;106038116;106029579;106037922;106038436;106046215;106039299;106031430	9	1062	15	12738	5.94113e-07
GO:0007059	chromosome segregation	biological_process	4	106031528;106048854;106034986;106033449;106033318;106049567;106040509;106049883;106040371;106035102;106048796;106041414;106037338;106049524;106029964	15	1062	45	12738	1.87019e-06
GO:0000070	mitotic sister chromatid segregation	biological_process	8	106031528;106033950;106038085;106038609;106049168;106047083;106046017;106041414;106029392	9	1062	17	12738	2.47399e-06
GO:0055114	oxidation-reduction process	biological_process	4	106048393;106035909;106038129;106041293;106046759;106035836;106033948;106030813;106031824;106048561;106049515;106049930;106041531;106029463;106042919;106039661;106039314;106030561;106037842;106046771;106046605;106044311;106032548;106047684;106039033;106037756;106046764;106041905;106038207;106045919;106038503;106048259;106049365;106042500;106037222;106038291;106032913;106031772;106032299;106031015…	62	1062	415	12738	4.18e-06
GO:0007076	mitotic chromosome condensation	biological_process	10	106047845;106043534;106043036;106040566;106047659;106033436	6	1062	8	12738	8.01052e-06
GO:0000776	kinetochore	cellular_component	4	106037769;106030270;106049168;106038609;106045309;106033063;106033449;106031575;106038204;106047083;106031528;106029618;106033950;106034986	14	1062	46	12738	1.36287e-05
GO:0042555	MCM complex	cellular_component	4	106038116;106038436;106037922;106035779;106029579;106039299	6	1062	9	12738	2.23284e-05
GO:0000775	chromosome, centromeric region	cellular_component	7	106038085;106046283;106038945;106033318;106035170;106049191;106039182;106029477;106030058;106049883	10	1062	26	12738	2.39055e-05
GO:0000796	condensin complex	cellular_component	6	106033436;106047659;106043534;106043036	4	1062	4	12738	4.80664e-05
GO:0005615	extracellular space	cellular_component	4	106034541;106030805;106048076;106037038;106049076;106035120;106040067;106041917;106043254;106049190;106036954;106037784;106044751;106038380;106041631;106034517;106049106;106032736;106039681;106034537;106032697;106033292;106041910;106030251;106045740;106049606;106039002;106036370;106042381;106047866;106029490;106033733;106030929;106031824;106041456;106037380;106038378;106033451;106037158;106042781…	73	1062	553	12738	4.99426e-05
GO:0051301	cell division	biological_process	4	106045082;106049540;106043502;106043573;106041414;106033449;106034398;106049168;106030058;106040405;106041976;106038085;106034986;106033711;106047659;106031248;106044281;106047845;106037338	19	1062	85	12738	5.66278e-05
GO:0051988	regulation of attachment of spindle microtubules to kinetochore	biological_process	8	106049168;106031528;106047083;106047742;106032002	5	1062	7	12738	7.26745e-05
GO:0005201	extracellular matrix structural constituent	molecular_function	4	106038293;106049842;106039404;106044996;106030805;106034535;106034484;106041036;106038546;106040733;106039681	11	1062	35	12738	8.23873e-05
GO:0000784	nuclear chromosome, telomeric region	cellular_component	8	106035779;106039299;106038116;106048300;106035565;106038436;106047081;106033993;106029579;106030849;106029618;106037922;106031012	13	1062	48	12738	0.000106531
GO:0000281	mitotic cytokinesis	biological_process	7	106046017;106049135;106042773;106040753;106047742;106035004;106043635;106044350	8	1062	20	12738	0.000115274
GO:0005581	collagen trimer	cellular_component	4	106034484;106040393;106035946;106038546;106049606;106034517;106037559;106049611;106034535;106049842	10	1062	31	12738	0.000135741
GO:0010032	meiotic chromosome condensation	biological_process	10	106043534;106040566;106047845;106043036	4	1062	5	12738	0.000224358
GO:0000922	spindle pole	cellular_component	6	106031528;106038609;106034398;106030954;106043573;106044542;106034638;106030270;106031120;106040509;106046017;106031575;106047168	13	1062	52	12738	0.000256346
GO:0004089	carbonate dehydratase activity	molecular_function	7	106030632;106030553;106039026;106046514;106046850	5	1062	9	12738	0.000378097
GO:0005871	kinesin complex	cellular_component	5	106045170;106041976;106033449;106045309;106033950;106042994;106033063;106042773;106039152;106040509;106038370	11	1062	41	12738	0.000392031
GO:0019825	oxygen binding	molecular_function	5	106048582;106044189;106044188;106033601;106048580;106033591	6	1062	14	12738	0.000553741
GO:0043142	single-stranded DNA-dependent ATPase activity	molecular_function	12	106047081;106031012;106045729	3	1062	3	12738	0.000578022
GO:0000778	condensed nuclear chromosome kinetochore	cellular_component	6	106047765;106047065;106034986	3	1062	3	12738	0.000578022
GO:0000942	condensed nuclear chromosome outer kinetochore	cellular_component	5	106046017;106034986;106042248	3	1062	3	12738	0.000578022
GO:0000779	condensed chromosome, centromeric region	cellular_component	8	106045309;106040566;106047845	3	1062	3	12738	0.000578022
GO:0034508	centromere complex assembly	biological_process	7	106037769;106033318;106038204	3	1062	3	12738	0.000578022
GO:0097149	centralspindlin complex	cellular_component	4	106047742;106043635;106032002	3	1062	3	12738	0.000578022
GO:0005833	hemoglobin complex	cellular_component	4	106048582;106048580;106033591;106033601	4	1062	6	12738	0.000628465
GO:0034501	protein localization to kinetochore	biological_process	10	106047065;106034398;106041414;106047058	4	1062	6	12738	0.000628465
GO:0000940	condensed chromosome outer kinetochore	cellular_component	4	106037338;106034398;106040371;106047065	4	1062	6	12738	0.000628465
GO:0005876	spindle microtubule	cellular_component	8	106040509;106040404;106049168;106040371;106046017;106041867;106044728;106037338	8	1062	26	12738	0.000910061
GO:0005604	basement membrane	cellular_component	6	106038293;106040733;106038380;106033733;106035295;106031573;106044590;106045335;106034005;106049606	10	1062	39	12738	0.00105339
GO:0009058	biosynthetic process	biological_process	4	106046771;106035909;106031092;106032348;106039616;106046780;106035804	7	1062	21	12738	0.00112446
GO:0003697	single-stranded DNA binding	molecular_function	7	106039299;106030954;106041778;106029579;106035964;106043963;106031430;106046215;106038436;106047081;106046309	11	1062	46	12738	0.00112574
GO:0030496	midbody	cellular_component	4	106043635;106033733;106032002;106031575;106041976;106049883;106046017;106031528;106030954;106047742;106042773;106048661;106045309;106041984;106049135	15	1062	75	12738	0.00115434
GO:0031572	G2 DNA damage checkpoint	biological_process	8	106037902;106037611;106040556;106046017;106048796;106046653	6	1062	16	12738	0.00127683
GO:0008009	chemokine activity	molecular_function	8	106041040;106041492;106041089;106038263;106045387;106033292	6	1062	16	12738	0.00127683
GO:0003688	DNA replication origin binding	molecular_function	9	106035779;106046215;106037922;106031430	4	1062	7	12738	0.00136952
GO:1902475	L-alpha-amino acid transmembrane transport	biological_process	12	106047474;106041459;106030538;106031011	4	1062	7	12738	0.00136952
GO:0020037	heme binding	molecular_function	6	106046243;106030805;106029463;106039314;106043174;106042781;106039033;106044189;106039661;106048582;106032913;106032278;106044188;106038207	14	1062	69	12738	0.00144076
GO:0051262	protein tetramerization	biological_process	8	106038090;106035378;106042919;106047160;106041040;106044730;106033725	7	1062	22	12738	0.00153178
GO:0007100	mitotic centrosome separation	biological_process	6	106033449;106040509;106041867	3	1062	4	12738	0.00216789
GO:0045143	homologous chromosome segregation	biological_process	7	106046017;106029392;106034408	3	1062	4	12738	0.00216789
GO:0000727	double-strand break repair via break-induced replication	biological_process	11	106039399;106031430;106049253	3	1062	4	12738	0.00216789
GO:0072687	meiotic spindle	cellular_component	7	106042321;106041867;106041984	3	1062	4	12738	0.00216789
GO:0045132	meiotic chromosome segregation	biological_process	6	106043534;106030270;106043036	3	1062	4	12738	0.00216789
GO:0043515	kinetochore binding	molecular_function	5	106034398;106045309;106042127	3	1062	4	12738	0.00216789
GO:0015179	L-amino acid transmembrane transporter activity	molecular_function	8	106047474;106030538;106031011;106041459	4	1062	8	12738	0.00255859
GO:0007019	microtubule depolymerization	biological_process	9	106033950;106038040;106033063;106045170	4	1062	8	12738	0.00255859
GO:0017144	drug metabolic process	biological_process	5	106044188;106044189;106041531;106041548	4	1062	8	12738	0.00255859
GO:0000777	condensed chromosome kinetochore	cellular_component	5	106049883;106042127;106044281;106030058;106034986;106029964	6	1062	18	12738	0.00256076
GO:2000377	regulation of reactive oxygen species metabolic process	biological_process	7	106048134;106042870;106037792;106032604;106029463	5	1062	13	12738	0.00290933
GO:0018149	peptide cross-linking	biological_process	9	106047160;106034878;106031773;106047132;106047157	5	1062	13	12738	0.00290933
GO:0008017	microtubule binding	molecular_function	7	106031697;106039152;106043502;106034500;106041976;106047742;106046017;106034057;106048661;106038370;106032985;106045309;106042994;106036967;106042773;106043635;106033449;106045170;106044252;106040509;106037338	21	1062	132	12738	0.00295235
GO:0007186	G protein-coupled receptor signaling pathway	biological_process	5	106048830;106033210;106035481;106045658;106038345;106035198;106038642;106034749;106029998;106044261;106041089;106041081;106049658;106042984;106041492;106033480;106031806;106043623;106048674;106029763;106036863;106033292;106031808;106048571;106036666;106039298;106035649;106048573;106035041;106043698;106041040	31	1062	223	12738	0.00327228
GO:0071346	cellular response to interferon-gamma	biological_process	8	106041492;106038012;106041040;106033292;106041089;106044954	6	1062	19	12738	0.00348188
GO:0005814	centriole	cellular_component	6	106045170;106035406;106049339;106047310;106034172;106040405;106042423;106033077;106030797;106039134;106044542;106033338	12	1062	60	12738	0.0034876
GO:0016324	apical plasma membrane	cellular_component	5	106038012;106044723;106046134;106031996;106031573;106042039;106029823;106038375;106045987;106032300;106046850;106043133;106030907;106036857;106029965;106048739;106029490;106047467	18	1062	109	12738	0.0037887
GO:0051233	spindle midzone	cellular_component	6	106046017;106047742;106038085;106041867;106041976	5	1062	14	12738	0.00421799
GO:0032467	positive regulation of cytokinesis	biological_process	9	106043635;106032002;106041976;106031450;106047742	5	1062	14	12738	0.00421799
GO:0035371	microtubule plus-end	cellular_component	7	106049168;106043573;106047083;106033063	4	1062	9	12738	0.00430298
GO:0015671	oxygen transport	biological_process	7	106033591;106048582;106048580;106033601	4	1062	9	12738	0.00430298
GO:0003678	DNA helicase activity	molecular_function	10	106029579;106038116;106037922;106035779	4	1062	9	12738	0.00430298
GO:0010569	regulation of double-strand break repair via homologous recombination	biological_process	10	106036560;106046309;106047081;106040556	4	1062	9	12738	0.00430298
GO:0010389	regulation of G2/M transition of mitotic cell cycle	biological_process	9	106041976;106042451;106031575;106049540	4	1062	9	12738	0.00430298
GO:0019432	triglyceride biosynthetic process	biological_process	10	106048173;106030732;106034952;106042403	4	1062	9	12738	0.00430298
GO:0006730	one-carbon metabolic process	biological_process	5	106039026;106030632;106035909;106041914;106030553;106046514	6	1062	20	12738	0.00462817
GO:0042391	regulation of membrane potential	biological_process	5	106042039;106038010;106035459;106048524;106032839;106033206;106038012;106040551	8	1062	33	12738	0.00479541
GO:0031298	replication fork protection complex	cellular_component	4	106049253;106031430;106046215	3	1062	5	12738	0.00508319
GO:0000090	mitotic anaphase	biological_process	6	106037338;106043573;106030058	3	1062	5	12738	0.00508319
GO:0051304	chromosome separation	biological_process	5	106048590;106040566;106047845	3	1062	5	12738	0.00508319
GO:0045120	pronucleus	cellular_component	7	106041867;106031575;106031341	3	1062	5	12738	0.00508319
GO:0000236	mitotic prometaphase	biological_process	6	106037338;106030058;106043573	3	1062	5	12738	0.00508319
GO:0043138	3'-5' DNA helicase activity	molecular_function	11	106031430;106049253;106045609	3	1062	5	12738	0.00508319
GO:0050662	coenzyme binding	molecular_function	5	106030429;106042172;106038129	3	1062	5	12738	0.00508319
GO:0043065	positive regulation of apoptotic process	biological_process	9	106030927;106044827;106034572;106043113;106038098;106046458;106032002;106049567;106047132;106044313;106044954;106031824;106038734;106039536;106029463;106039780	16	1062	96	12738	0.00560216
GO:0005506	iron ion binding	molecular_function	8	106044188;106048582;106049365;106032325;106039033;106030561;106038207;106032913;106039661;106043174;106044189;106029463;106039314;106033948;106046243	15	1062	88	12738	0.00581323
GO:0032508	DNA duplex unwinding	biological_process	9	106031012;106038116;106045609;106049253;106030954;106033993;106035779;106031430	8	1062	34	12738	0.00582201
GO:0002548	monocyte chemotaxis	biological_process	6	106041918;106033292;106041089;106030907;106041492	5	1062	15	12738	0.00589792
GO:0031295	T cell costimulation	biological_process	5	106039956;106030065;106029823;106048279	4	1062	10	12738	0.00670209
GO:0030892	mitotic cohesin complex	cellular_component	5	106030058;106030270	2	1062	2	12738	0.00694499
GO:0007057	spindle assembly involved in female meiosis I	biological_process	6	106041867;106034282	2	1062	2	12738	0.00694499
GO:0051383	kinetochore organization	biological_process	6	106043036;106043534	2	1062	2	12738	0.00694499
GO:0032532	regulation of microvillus length	biological_process	10	106044252;106036271	2	1062	2	12738	0.00694499
GO:0030888	regulation of B cell proliferation	biological_process	10	106034339;106049685	2	1062	2	12738	0.00694499
GO:0035989	tendon development	biological_process	7	106040733;106039404	2	1062	2	12738	0.00694499
GO:0003290	atrial septum secundum morphogenesis	biological_process	7	106038134;106034357	2	1062	2	12738	0.00694499
GO:1902896	terminal web assembly	biological_process	9	106044252;106036271	2	1062	2	12738	0.00694499
GO:0004144	diacylglycerol O-acyltransferase activity	molecular_function	9	106036259;106042403	2	1062	2	12738	0.00694499
GO:0031262	Ndc80 complex	cellular_component	4	106029964;106034986	2	1062	2	12738	0.00694499
GO:0015670	carbon dioxide transport	biological_process	7	106038209;106030632	2	1062	2	12738	0.00694499
GO:0060452	positive regulation of cardiac muscle contraction	biological_process	10	106037784;106041538	2	1062	2	12738	0.00694499
GO:0046166	glyceraldehyde-3-phosphate biosynthetic process	biological_process	7	106048938;106047827	2	1062	2	12738	0.00694499
GO:0009190	cyclic nucleotide biosynthetic process	biological_process	10	106036360;106030386	2	1062	2	12738	0.00694499
GO:0001951	intestinal D-glucose absorption	biological_process	9	106044252;106036271	2	1062	2	12738	0.00694499
GO:0006601	creatine biosynthetic process	biological_process	7	106043350;106048218	2	1062	2	12738	0.00694499
GO:2000503	positive regulation of natural killer cell chemotaxis	biological_process	10	106041040;106038263	2	1062	2	12738	0.00694499
GO:0003846	2-acylglycerol O-acyltransferase activity	molecular_function	9	106042403;106036259	2	1062	2	12738	0.00694499
GO:0045187	regulation of circadian sleep/wake cycle, sleep	biological_process	7	106047247;106037158	2	1062	2	12738	0.00694499
GO:0031436	BRCA1-BARD1 complex	cellular_component	7	106048796;106034572	2	1062	2	12738	0.00694499
GO:0000915	actomyosin contractile ring assembly	biological_process	7	106047742;106043635	2	1062	2	12738	0.00694499
GO:0004315	3-oxoacyl-[acyl-carrier-protein] synthase activity	molecular_function	8	106030295;106046771	2	1062	2	12738	0.00694499
GO:0046602	regulation of mitotic centrosome separation	biological_process	9	106040509;106040556	2	1062	2	12738	0.00694499
GO:0060689	cell differentiation involved in salivary gland development	biological_process	6	106043829;106032162	2	1062	2	12738	0.00694499
GO:0071615	oxidative deethylation	biological_process	5	106044189;106044188	2	1062	2	12738	0.00694499
GO:0000799	nuclear condensin complex	cellular_component	7	106040566;106047845	2	1062	2	12738	0.00694499
GO:1902723	negative regulation of skeletal muscle satellite cell proliferation	biological_process	9	106039184;106040932	2	1062	2	12738	0.00694499
GO:0030951	establishment or maintenance of microtubule cytoskeleton polarity	biological_process	8	106033063;106043573	2	1062	2	12738	0.00694499
GO:0004768	stearoyl-CoA 9-desaturase activity	molecular_function	8	106041905;106049365	2	1062	2	12738	0.00694499
GO:0006284	base-excision repair	biological_process	9	106031012;106033421;106045729;106049362;106041778;106048300	6	1062	22	12738	0.00771635
GO:0005524	ATP binding	molecular_function	5	106048913;106031528;106046109;106048295;106029579;106036212;106037849;106041840;106040461;106042848;106047796;106033063;106045729;106035779;106049567;106048765;106042679;106042816;106040142;106048836;106048561;106046767;106043973;106037174;106045170;106041360;106032499;106047794;106045309;106042994;106048590;106042773;106039399;106046302;106032952;106041976;106038743;106041157;106042804;106034332…	107	1062	1027	12738	0.00829529
GO:0030414	peptidase inhibitor activity	molecular_function	6	106034408;106036151;106048075	3	1062	6	12738	0.00953791
GO:0006699	bile acid biosynthetic process	biological_process	8	106039033;106031341;106031015	3	1062	6	12738	0.00953791
GO:0034987	immunoglobulin receptor binding	molecular_function	6	106043963;106049915;106043396	3	1062	6	12738	0.00953791
GO:0010997	anaphase-promoting complex binding	molecular_function	5	106046017;106034064;106037902	3	1062	6	12738	0.00953791
GO:0010369	chromocenter	cellular_component	7	106049524;106040761;106029618	3	1062	6	12738	0.00953791
GO:0010951	negative regulation of endopeptidase activity	biological_process	11	106034517;106034541;106034408;106042567;106032695;106041456;106040067;106048076;106043254;106033760;106036370;106032054;106048075	13	1062	76	12738	0.00957199
GO:0030199	collagen fibril organization	biological_process	7	106029463;106040733;106039404;106033733;106030561;106039681	6	1062	23	12738	0.00971787
GO:0071347	cellular response to interleukin-1	biological_process	8	106041492;106036297;106033292;106043633;106041089;106041040	6	1062	23	12738	0.00971787
GO:0031012	extracellular matrix	cellular_component	4	106034971;106042282;106041456;106044996;106031730;106039002;106034120;106034123;106030598;106030805;106031773;106035836	12	1062	68	12738	0.00982092
GO:0005657	replication fork	cellular_component	6	106045007;106040556;106044827;106033993	4	1062	11	12738	0.0098445
GO:0001556	oocyte maturation	biological_process	5	106041840;106039536;106032604;106034282	4	1062	11	12738	0.0098445
GO:0048247	lymphocyte chemotaxis	biological_process	6	106033292;106041089;106041492;106041918	4	1062	11	12738	0.0098445
GO:0007140	male meiotic nuclear division	biological_process	5	106039808;106043174;106033950;106046500	4	1062	11	12738	0.0098445
GO:0042383	sarcolemma	cellular_component	5	106040661;106049609;106033733;106034517;106048013;106036126;106048739	7	1062	30	12738	0.0101687
GO:0007052	mitotic spindle organization	biological_process	9	106041867;106033077;106034986;106038040;106029964	5	1062	17	12738	0.0105664
GO:0007411	axon guidance	biological_process	6	106044405;106036755;106040293;106047762;106043973;106030907;106045387;106037537;106035295;106040142;106037529	11	1062	62	12738	0.0126271
GO:0008083	growth factor activity	molecular_function	7	106041917;106035120;106043113;106030929;106030421;106049190;106047637;106036954;106040879;106042580;106042896	11	1062	62	12738	0.0126271
GO:0071356	cellular response to tumor necrosis factor	biological_process	8	106041040;106048796;106036297;106041089;106043633;106045335;106041492;106033292	8	1062	39	12738	0.0136297
GO:0097192	extrinsic apoptotic signaling pathway in absence of ligand	biological_process	6	106045228;106041228;106032604;106036954;106048728	5	1062	18	12738	0.0136455
GO:0007080	mitotic metaphase plate congression	biological_process	9	106041976;106034398;106033950;106033063;106045309	5	1062	18	12738	0.0136455
GO:0000793	condensed chromosome	cellular_component	7	106047081;106033436;106038945;106049489	4	1062	12	12738	0.0138061
GO:0008574	ATP-dependent microtubule motor activity, plus-end-directed	molecular_function	12	106042994;106040509;106041976;106033950	4	1062	12	12738	0.0138061
GO:0016712	oxidoreductase activity, acting on paired donors, with incorporation or reduction of molecular oxygen, reduced flavin or flavoprotein as one donor, and incorporation of one atom of oxygen	molecular_function	6	106046243;106029463;106038207	3	1062	7	12738	0.0156642
GO:0097539	ciliary transition fiber	cellular_component	4	106049339;106047310;106031575	3	1062	7	12738	0.0156642
GO:0003810	protein-glutamine gamma-glutamyltransferase activity	molecular_function	7	106047160;106047132;106047157	3	1062	7	12738	0.0156642
GO:0031616	spindle pole centrosome	cellular_component	8	106044049;106041867;106033449	3	1062	7	12738	0.0156642
GO:0055091	phospholipid homeostasis	biological_process	9	106036120;106041143;106033303	3	1062	7	12738	0.0156642
GO:0009749	response to glucose	biological_process	9	106031773;106047794;106049183;106031341;106041143	5	1062	19	12738	0.0172753
GO:0045184	establishment of protein localization	biological_process	6	106045335;106046017;106031573;106049339;106041976;106049135	6	1062	26	12738	0.0178924
GO:0005507	copper ion binding	molecular_function	8	106037756;106048001;106047684;106044730;106035836;106043194	6	1062	26	12738	0.0178924
GO:0007018	microtubule-based movement	biological_process	5	106042773;106045170;106039152;106033950;106040509;106045309;106038370;106041976;106033063;106042994	10	1062	57	12738	0.0183022
GO:0050796	regulation of insulin secretion	biological_process	10	106041040;106041143;106029998;106031341	4	1062	13	12738	0.0186491
GO:0030282	bone mineralization	biological_process	7	106046827;106038378;106037793;106034120	4	1062	13	12738	0.0186491
GO:0006814	sodium ion transport	biological_process	9	106049165;106031322;106029490;106043807	4	1062	13	12738	0.0186491
GO:0045719	negative regulation of glycogen biosynthetic process	biological_process	11	106039156;106032499	2	1062	3	12738	0.0196789
GO:0070097	delta-catenin binding	molecular_function	5	106033958;106044559	2	1062	3	12738	0.0196789
GO:0016798	hydrolase activity, acting on glycosyl bonds	molecular_function	5	106036645;106031003	2	1062	3	12738	0.0196789
GO:2000138	positive regulation of cell proliferation involved in heart morphogenesis	biological_process	8	106047637;106035942	2	1062	3	12738	0.0196789
GO:0048050	post-embryonic eye morphogenesis	biological_process	7	106040111;106042282	2	1062	3	12738	0.0196789
GO:0033186	CAF-1 complex	cellular_component	4	106036136;106044986	2	1062	3	12738	0.0196789
GO:0032133	chromosome passenger complex	cellular_component	5	106038085;106041867	2	1062	3	12738	0.0196789
GO:0060486	Clara cell differentiation	biological_process	8	106035942;106043829	2	1062	3	12738	0.0196789
GO:0030174	regulation of DNA-dependent DNA replication initiation	biological_process	9	106036409;106046493	2	1062	3	12738	0.0196789
GO:0051026	chiasma assembly	biological_process	6	106037381;106041351	2	1062	3	12738	0.0196789
GO:0016126	sterol biosynthetic process	biological_process	8	106042919;106032325	2	1062	3	12738	0.0196789
GO:0003873	6-phosphofructo-2-kinase activity	molecular_function	8	106038743;106042848	2	1062	3	12738	0.0196789
GO:0045835	negative regulation of meiotic nuclear division	biological_process	9	106039536;106034282	2	1062	3	12738	0.0196789
GO:0042571	immunoglobulin complex, circulating	cellular_component	5	106049915;106043396	2	1062	3	12738	0.0196789
GO:0043137	DNA replication, removal of RNA primer	biological_process	8	106048300;106031012	2	1062	3	12738	0.0196789
GO:0035136	forelimb morphogenesis	biological_process	7	106039780;106031697	2	1062	3	12738	0.0196789
GO:0031493	nucleosomal histone binding	molecular_function	6	106036212;106045007	2	1062	3	12738	0.0196789
GO:0006636	unsaturated fatty acid biosynthetic process	biological_process	11	106049365;106041905	2	1062	3	12738	0.0196789
GO:0002934	desmosome organization	biological_process	7	106037612;106034878	2	1062	3	12738	0.0196789
GO:0031618	nuclear pericentric heterochromatin	cellular_component	9	106040566;106049524	2	1062	3	12738	0.0196789
GO:0072112	glomerular visceral epithelial cell differentiation	biological_process	7	106035403;106030907	2	1062	3	12738	0.0196789
GO:0000811	GINS complex	cellular_component	6	106049253;106045609	2	1062	3	12738	0.0196789
GO:0051272	positive regulation of cellular component movement	biological_process	7	106038040;106044827	2	1062	3	12738	0.0196789
GO:2000042	negative regulation of double-strand break repair via homologous recombination	biological_process	11	106045729;106035866	2	1062	3	12738	0.0196789
GO:0060252	positive regulation of glial cell proliferation	biological_process	8	106039051;106037174	2	1062	3	12738	0.0196789
GO:0070051	fibrinogen binding	molecular_function	5	106031773;106038293	2	1062	3	12738	0.0196789
GO:0060509	type I pneumocyte differentiation	biological_process	8	106043829;106030285	2	1062	3	12738	0.0196789
GO:0070989	oxidative demethylation	biological_process	5	106044189;106044188	2	1062	3	12738	0.0196789
GO:0035234	ectopic germ cell programmed cell death	biological_process	5	106048728;106036954	2	1062	3	12738	0.0196789
GO:0006567	threonine catabolic process	biological_process	12	106035804;106038129	2	1062	3	12738	0.0196789
GO:0050764	regulation of phagocytosis	biological_process	7	106031996;106038127	2	1062	3	12738	0.0196789
GO:0071345	cellular response to cytokine stimulus	biological_process	7	106032736;106043555	2	1062	3	12738	0.0196789
GO:0004620	phospholipase activity	molecular_function	7	106038037;106042968	2	1062	3	12738	0.0196789
GO:0071953	elastic fiber	cellular_component	5	106041036;106038293	2	1062	3	12738	0.0196789
GO:0009157	deoxyribonucleoside monophosphate biosynthetic process	biological_process	10	106046791;106043942	2	1062	3	12738	0.0196789
GO:0032348	negative regulation of aldosterone biosynthetic process	biological_process	9	106040913;106030421	2	1062	3	12738	0.0196789
GO:1990357	terminal web	cellular_component	9	106048013;106036271	2	1062	3	12738	0.0196789
GO:0010833	telomere maintenance via telomere lengthening	biological_process	9	106047081;106031850	2	1062	3	12738	0.0196789
GO:2000065	negative regulation of cortisol biosynthetic process	biological_process	10	106030421;106040913	2	1062	3	12738	0.0196789
GO:0060662	salivary gland cavitation	biological_process	7	106043829;106047132	2	1062	3	12738	0.0196789
GO:0006260	DNA replication	biological_process	8	106043829;106033993;106036409;106047461;106048796;106048561;106045620;106035565	8	1062	42	12738	0.0209722
GO:0072686	mitotic spindle	cellular_component	7	106029392;106049168;106038609;106047083;106041867	5	1062	20	12738	0.021491
GO:0005887	integral component of plasma membrane	cellular_component	6	106043973;106038642;106047107;106047460;106049658;106041917;106035946;106045458;106048674;106043807;106044826;106045047;106046393;106042152;106038012;106032512;106048153;106033087;106045063;106034988;106049813;106032589;106038010;106038880;106046827;106037162;106034709;106029490;106041459;106031011;106041274;106035573;106040142;106042039;106030538;106032839;106038209;106031322;106044325;106041362…	56	1062	514	12738	0.0226991
GO:0019901	protein kinase binding	molecular_function	7	106047168;106030065;106040509;106044313;106032943;106048661;106047742;106036242;106041867;106043599;106049540;106034282;106043502;106049150;106041976;106042451;106032604;106040405;106042773;106037349;106036212;106048750;106049412;106037891;106046017;106048134;106033480	27	1062	217	12738	0.0231761
GO:0010976	positive regulation of neuron projection development	biological_process	11	106043614;106032736;106048317;106047762;106032512;106039469;106033480	7	1062	35	12738	0.0233701
GO:0016477	cell migration	biological_process	6	106033087;106032337;106033449;106035665;106036297;106031773;106035150;106043502;106035961;106033308;106046302;106032415;106042684;106041651	14	1062	94	12738	0.0234217
GO:0008016	regulation of heart contraction	biological_process	8	106046085;106030285;106029763	3	1062	8	12738	0.0235276
GO:0019369	arachidonic acid metabolic process	biological_process	11	106046243;106029463;106047860	3	1062	8	12738	0.0235276
GO:0001953	negative regulation of cell-matrix adhesion	biological_process	8	106044827;106044153;106031773	3	1062	8	12738	0.0235276
GO:0048407	platelet-derived growth factor binding	molecular_function	6	106039681;106040733;106049609	3	1062	8	12738	0.0235276
GO:0032924	activin receptor signaling pathway	biological_process	8	106042896;106036804;106047637	3	1062	8	12738	0.0235276
GO:0043691	reverse cholesterol transport	biological_process	10	106036120;106031341;106033303	3	1062	8	12738	0.0235276
GO:0006910	phagocytosis, recognition	biological_process	5	106037559;106043396;106049915	3	1062	8	12738	0.0235276
GO:0003682	chromatin binding	molecular_function	4	106049229;106031430;106044827;106047845;106045729;106036409;106046109;106046470;106029979;106035942;106040566;106047081;106029618;106043031;106034357;106041697;106033015;106041220;106030306;106038116;106031498;106049830;106047461;106035779	24	1062	189	12738	0.0249933
GO:0071479	cellular response to ionizing radiation	biological_process	7	106036560;106046309;106038734;106047081;106032002	5	1062	21	12738	0.0263227
GO:0009408	response to heat	biological_process	5	106046988;106030429;106037266;106048003;106033814	5	1062	21	12738	0.0263227
GO:0007155	cell adhesion	biological_process	4	106036954;106044590;106049611;106048001;106047762;106035733;106037008;106049606;106031773;106034517;106038380;106045477;106032415;106036755;106040733;106035150	16	1062	114	12738	0.0269084
GO:0000785	chromatin	cellular_component	6	106039808;106040556;106037922;106035866;106047081;106040761;106047886;106046017	8	1062	44	12738	0.0272007
GO:0004003	ATP-dependent DNA helicase activity	molecular_function	11	106030954;106038436;106029579;106039299	4	1062	15	12738	0.0311575
GO:0046677	response to antibiotic	biological_process	5	106048001;106044188;106046988;106044189	4	1062	15	12738	0.0311575
GO:0007094	mitotic spindle assembly checkpoint	biological_process	13	106046017;106042248;106047065;106038609	4	1062	15	12738	0.0311575
GO:0007062	sister chromatid cohesion	biological_process	5	106043573;106030954;106037338;106030058	4	1062	15	12738	0.0311575
GO:0071300	cellular response to retinoic acid	biological_process	7	106042477;106037608;106043174;106032512;106039469	5	1062	22	12738	0.0317952
GO:0031526	brush border membrane	cellular_component	6	106042039;106046850;106038375;106029965;106038012	5	1062	22	12738	0.0317952
GO:0008637	apoptotic mitochondrial changes	biological_process	7	106035124;106030429;106031824	3	1062	9	12738	0.0331398
GO:0005664	nuclear origin of replication recognition complex	cellular_component	5	106037922;106035565;106033015	3	1062	9	12738	0.0331398
GO:0005504	fatty acid binding	molecular_function	5	106041143;106037158;106037939	3	1062	9	12738	0.0331398
GO:0006695	cholesterol biosynthetic process	biological_process	9	106044822;106048516;106042919	3	1062	9	12738	0.0331398
GO:0070208	protein heterotrimerization	biological_process	9	106049609;106039681;106035946	3	1062	9	12738	0.0331398
GO:0009165	nucleotide biosynthetic process	biological_process	9	106043942;106046791;106032673	3	1062	9	12738	0.0331398
GO:0001516	prostaglandin biosynthetic process	biological_process	11	106037158;106047860;106042951	3	1062	9	12738	0.0331398
GO:0007051	spindle organization	biological_process	8	106047083;106043573;106049168	3	1062	9	12738	0.0331398
GO:0008307	structural constituent of muscle	molecular_function	4	106042918;106048739;106048013	3	1062	9	12738	0.0331398
GO:0051276	chromosome organization	biological_process	6	106032952;106048148;106034408	3	1062	9	12738	0.0331398
GO:0048020	CCR chemokine receptor binding	molecular_function	8	106041089;106041492;106033292	3	1062	9	12738	0.0331398
GO:0071482	cellular response to light stimulus	biological_process	7	106041235;106038642;106033725	3	1062	9	12738	0.0331398
GO:0006003	fructose 2,6-bisphosphate metabolic process	biological_process	7	106038743;106042848	2	1062	4	12738	0.03719
GO:0051315	attachment of mitotic spindle microtubules to kinetochore	biological_process	6	106034986;106045309	2	1062	4	12738	0.03719
GO:0032609	interferon-gamma production	biological_process	5	106043599;106030306	2	1062	4	12738	0.03719
GO:0005971	ribonucleoside-diphosphate reductase complex	cellular_component	7	106030813;106048561	2	1062	4	12738	0.03719
GO:0046470	phosphatidylcholine metabolic process	biological_process	9	106033303;106037560	2	1062	4	12738	0.03719
GO:0016462	pyrophosphatase activity	molecular_function	7	106044472;106048340	2	1062	4	12738	0.03719
GO:0032873	negative regulation of stress-activated MAPK cascade	biological_process	12	106049517;106048134	2	1062	4	12738	0.03719
GO:0051256	mitotic spindle midzone assembly	biological_process	6	106043635;106047742	2	1062	4	12738	0.03719
GO:1901642	nucleoside transmembrane transport	biological_process	9	106047460;106030791	2	1062	4	12738	0.03719
GO:0043567	regulation of insulin-like growth factor receptor signaling pathway	biological_process	8	106049565;106046458	2	1062	4	12738	0.03719
GO:0051574	positive regulation of histone H3-K9 methylation	biological_process	12	106041697;106048796	2	1062	4	12738	0.03719
GO:0046641	positive regulation of alpha-beta T cell proliferation	biological_process	12	106030065;106039956	2	1062	4	12738	0.03719
GO:0085020	protein K6-linked ubiquitination	biological_process	13	106046109;106048796	2	1062	4	12738	0.03719
GO:0033629	negative regulation of cell adhesion mediated by integrin	biological_process	7	106044153;106029463	2	1062	4	12738	0.03719
GO:0070330	aromatase activity	molecular_function	7	106044189;106044188	2	1062	4	12738	0.03719
GO:0060575	intestinal epithelial cell differentiation	biological_process	8	106040850;106038134	2	1062	4	12738	0.03719
GO:1903753	negative regulation of p38MAPK cascade	biological_process	13	106041157;106044252	2	1062	4	12738	0.03719
GO:0070652	HAUS complex	cellular_component	5	106048354;106034422	2	1062	4	12738	0.03719
GO:0070100	negative regulation of chemokine-mediated signaling pathway	biological_process	10	106040293;106041040	2	1062	4	12738	0.03719
GO:0005004	GPI-linked ephrin receptor activity	molecular_function	11	106043973;106039469	2	1062	4	12738	0.03719
GO:0070201	regulation of establishment of protein localization	biological_process	7	106034273;106034357	2	1062	4	12738	0.03719
GO:0005828	kinetochore microtubule	cellular_component	9	106033950;106031120	2	1062	4	12738	0.03719
GO:1902725	negative regulation of satellite cell differentiation	biological_process	9	106039184;106040932	2	1062	4	12738	0.03719
GO:0031995	insulin-like growth factor II binding	molecular_function	7	106049565;106046458	2	1062	4	12738	0.03719
GO:2001256	regulation of store-operated calcium entry	biological_process	10	106042781;106031762	2	1062	4	12738	0.03719
GO:0017108	5'-flap endonuclease activity	molecular_function	10	106031012;106048300	2	1062	4	12738	0.03719
GO:0050871	positive regulation of B cell activation	biological_process	9	106049915;106043396	2	1062	4	12738	0.03719
GO:0001618	virus receptor activity	molecular_function	5	106037784;106029823	2	1062	4	12738	0.03719
GO:0009263	deoxyribonucleotide biosynthetic process	biological_process	10	106030813;106048561	2	1062	4	12738	0.03719
GO:0004558	alpha-1,4-glucosidase activity	molecular_function	9	106049821;106032152	2	1062	4	12738	0.03719
GO:0006768	biotin metabolic process	biological_process	7	106032502;106030251	2	1062	4	12738	0.03719
GO:0043203	axon hillock	cellular_component	6	106041867;106047168	2	1062	4	12738	0.03719
GO:0043615	astrocyte cell migration	biological_process	8	106044313;106034988	2	1062	4	12738	0.03719
GO:0010820	positive regulation of T cell chemotaxis	biological_process	10	106041040;106038263	2	1062	4	12738	0.03719
GO:0000801	central element	cellular_component	7	106037381;106041351	2	1062	4	12738	0.03719
GO:0034080	CENP-A containing nucleosome assembly	biological_process	9	106039182;106049191	2	1062	4	12738	0.03719
GO:0004748	ribonucleoside-diphosphate reductase activity, thioredoxin disulfide as acceptor	molecular_function	8	106048561;106030813	2	1062	4	12738	0.03719
GO:0032147	activation of protein kinase activity	biological_process	12	106041976;106032002;106047168;106037902;106033480	5	1062	23	12738	0.0379278
GO:0004867	serine-type endopeptidase inhibitor activity	molecular_function	8	106041456;106048075;106042567;106034541;106034517;106032695;106036370;106033760	8	1062	47	12738	0.0387758
GO:0006959	humoral immune response	biological_process	5	106031806;106038599;106035942;106043963	4	1062	16	12738	0.0388772
GO:0048863	stem cell differentiation	biological_process	6	106041697;106043133;106033799;106040657	4	1062	16	12738	0.0388772
GO:0051225	spindle assembly	biological_process	9	106034422;106048354;106042213;106034961	4	1062	16	12738	0.0388772
GO:0009897	external side of plasma membrane	cellular_component	5	106044826;106032839;106036120;106045387;106031773;106044325;106030065;106048279;106036151;106043396;106043599;106045987;106039956;106033965;106049915	15	1062	110	12738	0.0393206
GO:0070098	chemokine-mediated signaling pathway	biological_process	7	106041492;106033292;106041040;106039298;106045387;106041089	6	1062	31	12738	0.0401738
GO:0006869	lipid transport	biological_process	7	106030219;106033998;106041486;106030713;106041217;106045917	6	1062	31	12738	0.0401738
GO:0004930	G protein-coupled receptor activity	molecular_function	6	106041081;106031808;106043698;106044261;106036666;106048571;106049658;106048573;106038345;106033210;106031806;106035041;106042984;106033480;106048674;106035481;106036863	17	1062	130	12738	0.0419351
GO:0009395	phospholipid catabolic process	biological_process	8	106038037;106042951;106042968	3	1062	10	12738	0.0444703
GO:0004712	protein serine/threonine/tyrosine kinase activity	molecular_function	8	106039536;106041867;106048590	3	1062	10	12738	0.0444703
GO:0002687	positive regulation of leukocyte migration	biological_process	7	106044325;106048001;106036954	3	1062	10	12738	0.0444703
GO:0001741	XY body	cellular_component	8	106049524;106039808;106042423	3	1062	10	12738	0.0444703
GO:0006518	peptide metabolic process	biological_process	7	106035654;106033451;106039002	3	1062	10	12738	0.0444703
GO:0007099	centriole replication	biological_process	5	106042423;106030797;106040405	3	1062	10	12738	0.0444703
GO:0001968	fibronectin binding	molecular_function	5	106046458;106038293;106031773	3	1062	10	12738	0.0444703
GO:0043240	Fanconi anaemia nuclear complex	cellular_component	4	106046108;106046500;106036660	3	1062	10	12738	0.0444703
GO:1902017	regulation of cilium assembly	biological_process	10	106035963;106047310;106046322	3	1062	10	12738	0.0444703
GO:0010906	regulation of glucose metabolic process	biological_process	9	106037792;106046458;106035946	3	1062	10	12738	0.0444703
GO:0051642	centrosome localization	biological_process	6	106033449;106041867;106037177	3	1062	10	12738	0.0444703
GO:0017017	MAP kinase tyrosine/serine/threonine phosphatase activity	molecular_function	10	106030867;106042748;106046072	3	1062	10	12738	0.0444703
GO:0005496	steroid binding	molecular_function	5	106038192;106037164;106036173	3	1062	10	12738	0.0444703
GO:0003777	microtubule motor activity	molecular_function	10	106033063;106045309;106045170;106043635;106042773;106038370;106041976;106039152	8	1062	49	12738	0.0480907
GO:0036064	ciliary basal body	cellular_component	7	106031573;106039134;106049339;106046322;106044252;106042219;106047310;106031575;106031611;106047366	10	1062	67	12738	0.0498767
GO:0005819	spindle	cellular_component	6	106047168;106039536;106048661;106034282;106049883;106042773;106040753	7	1062	41	12738	0.0507831
GO:0005200	structural constituent of cytoskeleton	molecular_function	4	106048843;106042213;106048739;106034986;106046847;106045884;106043857	7	1062	41	12738	0.0507831
GO:0030032	lamellipodium assembly	biological_process	8	106041651;106030907;106035961;106039165;106044313	5	1062	25	12738	0.0522231
GO:0005811	lipid droplet	cellular_component	6	106031824;106044932;106033733;106043332;106042403;106036242	6	1062	33	12738	0.0525194
GO:0005179	hormone activity	molecular_function	7	106037570;106047637;106042781;106033959;106042580;106042896	6	1062	33	12738	0.0525194
GO:0004222	metalloendopeptidase activity	molecular_function	8	106038930;106042567;106034120;106033261;106043633;106043555;106029853;106036297;106037793;106034123;106042532;106035654	12	1062	87	12738	0.0566529
GO:0006955	immune response	biological_process	4	106042804;106044325;106038263;106030065;106045387;106046679;106032499;106049922;106036358;106044892;106031434;106030598;106037559;106031773	14	1062	106	12738	0.0568302
GO:0019933	cAMP-mediated signaling	biological_process	8	106032300;106036360;106029763;106029998	4	1062	18	12738	0.0572861
GO:0001578	microtubule bundle formation	biological_process	8	106048661;106034500;106046017;106042773	4	1062	18	12738	0.0572861
GO:0061098	positive regulation of protein tyrosine kinase activity	biological_process	12	106033480;106041040;106041157;106040932	4	1062	18	12738	0.0572861
GO:0043014	alpha-tubulin binding	molecular_function	7	106047742;106030955;106041157	3	1062	11	12738	0.057455
GO:0032331	negative regulation of chondrocyte differentiation	biological_process	8	106036297;106042282;106043633	3	1062	11	12738	0.057455
GO:0010763	positive regulation of fibroblast migration	biological_process	9	106045987;106044313;106031773	3	1062	11	12738	0.057455
GO:0051290	protein heterotetramerization	biological_process	9	106033733;106048561;106030813	3	1062	11	12738	0.057455
GO:0005721	pericentric heterochromatin	cellular_component	8	106049883;106029979;106029618	3	1062	11	12738	0.057455
GO:0035774	positive regulation of insulin secretion involved in cellular response to glucose stimulus	biological_process	12	106036666;106035481;106044723	3	1062	11	12738	0.057455
GO:0050908	detection of light stimulus involved in visual perception	biological_process	9	106033206;106046874;106049910	3	1062	11	12738	0.057455
GO:0000079	regulation of cyclin-dependent protein serine/threonine kinase activity	biological_process	12	106032943;106042451;106049540	3	1062	11	12738	0.057455
GO:0008299	isoprenoid biosynthetic process	biological_process	8	106036330;106042919;106037529	3	1062	11	12738	0.057455
GO:0046581	intercellular canaliculus	cellular_component	5	106042359;106029823	2	1062	5	12738	0.0585945
GO:0005638	lamin filament	cellular_component	8	106045679;106040450	2	1062	5	12738	0.0585945
GO:0010457	centriole-centriole cohesion	biological_process	5	106030270;106030797	2	1062	5	12738	0.0585945
GO:0004499	N,N-dimethylaniline monooxygenase activity	molecular_function	7	106041531;106041548	2	1062	5	12738	0.0585945
GO:0019104	DNA N-glycosylase activity	molecular_function	7	106041778;106036645	2	1062	5	12738	0.0585945
GO:0031115	negative regulation of microtubule polymerization	biological_process	10	106047091;106038040	2	1062	5	12738	0.0585945
GO:0020027	hemoglobin metabolic process	biological_process	7	106047157;106029362	2	1062	5	12738	0.0585945
GO:0043426	MRF binding	molecular_function	8	106049528;106038218	2	1062	5	12738	0.0585945
GO:0000780	condensed nuclear chromosome, centromeric region	cellular_component	9	106030270;106041867	2	1062	5	12738	0.0585945
GO:0035385	Roundabout signaling pathway	biological_process	6	106049190;106040293	2	1062	5	12738	0.0585945
GO:0071168	protein localization to chromatin	biological_process	9	106049524;106046017	2	1062	5	12738	0.0585945
GO:0002115	store-operated calcium entry	biological_process	11	106048129;106031762	2	1062	5	12738	0.0585945
GO:0010216	maintenance of DNA methylation	biological_process	8	106045007;106029979	2	1062	5	12738	0.0585945
GO:0006000	fructose metabolic process	biological_process	8	106038743;106042848	2	1062	5	12738	0.0585945
GO:0035195	gene silencing by miRNA	biological_process	11	106033235;106041360	2	1062	5	12738	0.0585945
GO:0043394	proteoglycan binding	molecular_function	5	106030929;106040733	2	1062	5	12738	0.0585945
GO:0008970	phospholipase A1 activity	molecular_function	8	106042951;106037560	2	1062	5	12738	0.0585945
GO:0045744	negative regulation of G protein-coupled receptor signaling pathway	biological_process	9	106041040;106041538	2	1062	5	12738	0.0585945
GO:0016494	C-X-C chemokine receptor activity	molecular_function	9	106039298;106038345	2	1062	5	12738	0.0585945
GO:0035845	photoreceptor cell outer segment organization	biological_process	5	106046322;106033206	2	1062	5	12738	0.0585945
GO:0060124	positive regulation of growth hormone secretion	biological_process	11	106049658;106044313	2	1062	5	12738	0.0585945
GO:0006654	phosphatidic acid biosynthetic process	biological_process	10	106043332;106031996	2	1062	5	12738	0.0585945
GO:0033314	mitotic DNA replication checkpoint	biological_process	7	106036409;106037902	2	1062	5	12738	0.0585945
GO:2000406	positive regulation of T cell migration	biological_process	9	106045987;106045387	2	1062	5	12738	0.0585945
GO:0034374	low-density lipoprotein particle remodeling	biological_process	9	106036120;106033303	2	1062	5	12738	0.0585945
GO:0042026	protein refolding	biological_process	5	106039820;106033814	2	1062	5	12738	0.0585945
GO:0009062	fatty acid catabolic process	biological_process	10	106030732;106034952	2	1062	5	12738	0.0585945
GO:0008608	attachment of spindle microtubules to kinetochore	biological_process	5	106030270;106047058	2	1062	5	12738	0.0585945
GO:0000076	DNA replication checkpoint	biological_process	6	106031012;106046493	2	1062	5	12738	0.0585945
GO:0044214	spanning component of plasma membrane	cellular_component	7	106033980;106030065	2	1062	5	12738	0.0585945
GO:0001706	endoderm formation	biological_process	6	106042748;106046072	2	1062	5	12738	0.0585945
GO:0048265	response to pain	biological_process	6	106043077;106032512	2	1062	5	12738	0.0585945
GO:0021960	anterior commissure morphogenesis	biological_process	12	106043829;106042381	2	1062	5	12738	0.0585945
GO:0021846	cell proliferation in forebrain	biological_process	5	106032406;106041976	2	1062	5	12738	0.0585945
GO:0031110	regulation of microtubule polymerization or depolymerization	biological_process	8	106037338;106040371	2	1062	5	12738	0.0585945
GO:0008430	selenium binding	molecular_function	4	106049261;106049835	2	1062	5	12738	0.0585945
GO:0045580	regulation of T cell differentiation	biological_process	9	106043174;106046679	2	1062	5	12738	0.0585945
GO:0006707	cholesterol catabolic process	biological_process	9	106039033;106031015	2	1062	5	12738	0.0585945
GO:0017053	transcriptional repressor complex	cellular_component	4	106043620;106039780;106037611;106029618;106046489;106031524	6	1062	34	12738	0.059467
GO:0004674	protein serine/threonine kinase activity	molecular_function	8	106046653;106035102;106037174;106048836;106039156;106037349;106036212;106040910;106042870;106039399;106049517;106045779;106048590;106031512;106044954;106039536;106042423;106042679;106047992;106037792;106046017;106031450;106038863	23	1062	196	12738	0.0595441
GO:0000794	condensed nuclear chromosome	cellular_component	8	106031528;106048796;106040556;106047081	4	1062	19	12738	0.0679556
GO:0043087	regulation of GTPase activity	biological_process	7	106043973;106045063;106047742;106044827;106039469	5	1062	27	12738	0.069254
GO:0001102	RNA polymerase II activating transcription factor binding	molecular_function	8	106046489;106030306;106041143;106038218;106031461	5	1062	27	12738	0.069254
GO:0010629	negative regulation of gene expression	biological_process	8	106032415;106030935;106030065;106039051;106048997;106038730;106040879;106042781;106048962	9	1062	62	12738	0.0703593
GO:0015721	bile acid and bile salt transport	biological_process	8	106037856;106045458;106031341	3	1062	12	12738	0.0720046
GO:0004467	long-chain fatty acid-CoA ligase activity	molecular_function	8	106036242;106048420;106032757	3	1062	12	12738	0.0720046
GO:0000228	nuclear chromosome	cellular_component	7	106047081;106036560;106043036	3	1062	12	12738	0.0720046
GO:0004707	MAP kinase activity	molecular_function	9	106040461;106046150;106037349	3	1062	12	12738	0.0720046
GO:0030247	polysaccharide binding	molecular_function	5	106031434;106030598;106032499	3	1062	12	12738	0.0720046
GO:0007405	neuroblast proliferation	biological_process	5	106033449;106032757;106047742	3	1062	12	12738	0.0720046
GO:0005319	lipid transporter activity	molecular_function	4	106041217;106033998;106030713	3	1062	12	12738	0.0720046
GO:0043542	endothelial cell migration	biological_process	9	106029463;106035733;106029823	3	1062	12	12738	0.0720046
GO:0007214	gamma-aminobutyric acid signaling pathway	biological_process	6	106039974;106046874;106049658	3	1062	12	12738	0.0720046
GO:0071773	cellular response to BMP stimulus	biological_process	8	106036297;106040850;106043633	3	1062	12	12738	0.0720046
GO:0042803	protein homodimerization activity	molecular_function	6	106041426;106039780;106041143;106049126;106038090;106041040;106043942;106032002;106032348;106043963;106036512;106044826;106038609;106031387;106042403;106046661;106031573;106037349;106036120;106031575;106048001;106046330;106049371;106042781;106049076;106049685;106048938;106031341;106037162;106049813;106033875;106029823;106037669;106040667;106037875;106044954;106038218;106030929;106031248;106048913…	43	1062	412	12738	0.0731843
GO:0004715	non-membrane spanning protein tyrosine kinase activity	molecular_function	9	106037608;106038127;106046302;106048836;106040910;106037891	6	1062	36	12738	0.074924
GO:0030170	pyridoxal phosphate binding	molecular_function	6	106048104;106046330;106032348;106039616;106042859;106035804;106036144	7	1062	45	12738	0.0771344
GO:0048013	ephrin receptor signaling pathway	biological_process	8	106043973;106039469;106037608;106041651;106040142	5	1062	28	12738	0.0787867
GO:0008217	regulation of blood pressure	biological_process	5	106047519;106047107;106048001;106039681;106036360	5	1062	28	12738	0.0787867
GO:0042742	defense response to bacterium	biological_process	8	106043396;106031730;106035942;106049915;106038139	5	1062	28	12738	0.0787867
GO:0007017	microtubule-based process	biological_process	4	106046847;106043857;106045884;106035102;106031528	5	1062	28	12738	0.0787867
GO:0006310	DNA recombination	biological_process	8	106033993;106049362;106032260;106046925	4	1062	20	12738	0.0795717
GO:0001568	blood vessel development	biological_process	5	106040733;106031461;106044822;106039681	4	1062	20	12738	0.0795717
GO:0005874	microtubule	cellular_component	7	106049883;106042213;106045309;106034500;106040753;106033449;106041976;106042773;106043857;106046847;106041157;106038040;106049183;106047168;106043635	15	1062	122	12738	0.0824394
GO:0006281	DNA repair	biological_process	8	106049489;106047081;106046109;106033993;106040404;106035866;106040556;106044281;106046925;106036660;106033546	11	1062	83	12738	0.0830574
GO:0010613	positive regulation of cardiac muscle hypertrophy	biological_process	10	106047637;106036126	2	1062	6	12738	0.0831227
GO:0046785	microtubule polymerization	biological_process	9	106040405;106034282	2	1062	6	12738	0.0831227
GO:0051010	microtubule plus-end binding	molecular_function	8	106033950;106033063	2	1062	6	12738	0.0831227
GO:0048678	response to axon injury	biological_process	6	106035295;106032736	2	1062	6	12738	0.0831227
GO:0007159	leukocyte cell-cell adhesion	biological_process	6	106044252;106041040	2	1062	6	12738	0.0831227
GO:0071438	invadopodium membrane	cellular_component	6	106049839;106029823	2	1062	6	12738	0.0831227
GO:0031527	filopodium membrane	cellular_component	6	106049839;106037177	2	1062	6	12738	0.0831227
GO:0071310	cellular response to organic substance	biological_process	6	106045787;106048962	2	1062	6	12738	0.0831227
GO:0005577	fibrinogen complex	cellular_component	4	106038293;106031773	2	1062	6	12738	0.0831227
GO:0031994	insulin-like growth factor I binding	molecular_function	7	106046458;106049565	2	1062	6	12738	0.0831227
GO:0048048	embryonic eye morphogenesis	biological_process	7	106042282;106040111	2	1062	6	12738	0.0831227
GO:0035721	intraciliary retrograde transport	biological_process	8	106046322;106047366	2	1062	6	12738	0.0831227
GO:0017046	peptide hormone binding	molecular_function	6	106046827;106042896	2	1062	6	12738	0.0831227
GO:0007009	plasma membrane organization	biological_process	6	106041962;106035767	2	1062	6	12738	0.0831227
GO:0060012	synaptic transmission, glycinergic	biological_process	10	106032839;106049029	2	1062	6	12738	0.0831227
GO:0008191	metalloendopeptidase inhibitor activity	molecular_function	8	106040067;106032054	2	1062	6	12738	0.0831227
GO:0048496	maintenance of animal organ identity	biological_process	8	106043698;106031573	2	1062	6	12738	0.0831227
GO:0010521	telomerase inhibitor activity	molecular_function	6	106031850;106033993	2	1062	6	12738	0.0831227
GO:0086073	bundle of His cell-Purkinje myocyte adhesion involved in cell communication	biological_process	7	106034878;106037612	2	1062	6	12738	0.0831227
GO:0036120	cellular response to platelet-derived growth factor stimulus	biological_process	6	106045987;106037608	2	1062	6	12738	0.0831227
GO:0001673	male germ cell nucleus	cellular_component	8	106041351;106041840	2	1062	6	12738	0.0831227
GO:0005548	phospholipid transporter activity	molecular_function	5	106036120;106033303	2	1062	6	12738	0.0831227
GO:0048545	response to steroid hormone	biological_process	6	106036173;106038192	2	1062	6	12738	0.0831227
GO:2000648	positive regulation of stem cell proliferation	biological_process	8	106043133;106031461	2	1062	6	12738	0.0831227
GO:0008195	phosphatidate phosphatase activity	molecular_function	8	106034952;106030732	2	1062	6	12738	0.0831227
GO:0051764	actin crosslink formation	biological_process	7	106032736;106035767	2	1062	6	12738	0.0831227
GO:0070324	thyroid hormone binding	molecular_function	5	106037570;106030285	2	1062	6	12738	0.0831227
GO:0010614	negative regulation of cardiac muscle hypertrophy	biological_process	10	106041538;106047637	2	1062	6	12738	0.0831227
GO:0051310	metaphase plate congression	biological_process	8	106043502;106031575	2	1062	6	12738	0.0831227
GO:2000170	positive regulation of peptidyl-cysteine S-nitrosylation	biological_process	10	106040661	1	1062	1	12738	0.0833726
GO:0042168	heme metabolic process	biological_process	8	106029362	1	1062	1	12738	0.0833726
GO:0047730	carnosine synthase activity	molecular_function	7	106048295	1	1062	1	12738	0.0833726
GO:0010754	negative regulation of cGMP-mediated signaling	biological_process	10	106031773	1	1062	1	12738	0.0833726
GO:0033306	phytol metabolic process	biological_process	10	106045919	1	1062	1	12738	0.0833726
GO:0046817	chemokine receptor antagonist activity	molecular_function	7	106041040	1	1062	1	12738	0.0833726
GO:0046098	guanine metabolic process	biological_process	10	106044473	1	1062	1	12738	0.0833726
GO:0046104	thymidine metabolic process	biological_process	11	106046791	1	1062	1	12738	0.0833726
GO:0047390	glycerophosphocholine cholinephosphodiesterase activity	molecular_function	8	106035135	1	1062	1	12738	0.0833726
GO:0004420	hydroxymethylglutaryl-CoA reductase (NADPH) activity	molecular_function	7	106042919	1	1062	1	12738	0.0833726
GO:0010519	negative regulation of phospholipase activity	biological_process	9	106041538	1	1062	1	12738	0.0833726
GO:0051790	short-chain fatty acid biosynthetic process	biological_process	11	106030295	1	1062	1	12738	0.0833726
GO:1903461	Okazaki fragment processing involved in mitotic DNA replication	biological_process	9	106049362	1	1062	1	12738	0.0833726
GO:0060844	arterial endothelial cell fate commitment	biological_process	9	106035942	1	1062	1	12738	0.0833726
GO:1900195	positive regulation of oocyte maturation	biological_process	9	106041867	1	1062	1	12738	0.0833726
GO:0019864	IgG binding	molecular_function	6	106032695	1	1062	1	12738	0.0833726
GO:0005415	nucleoside:sodium symporter activity	molecular_function	7	106047460	1	1062	1	12738	0.0833726
GO:0048256	flap endonuclease activity	molecular_function	9	106049229	1	1062	1	12738	0.0833726
GO:1902203	negative regulation of hepatocyte growth factor receptor signaling pathway	biological_process	9	106036297	1	1062	1	12738	0.0833726
GO:0021761	limbic system development	biological_process	6	106031461	1	1062	1	12738	0.0833726
GO:0003978	UDP-glucose 4-epimerase activity	molecular_function	7	106037875	1	1062	1	12738	0.0833726
GO:0072232	metanephric proximal convoluted tubule segment 2 development	biological_process	7	106036857	1	1062	1	12738	0.0833726
GO:0031508	pericentric heterochromatin assembly	biological_process	8	106029979	1	1062	1	12738	0.0833726
GO:0006782	protoporphyrinogen IX biosynthetic process	biological_process	9	106042859	1	1062	1	12738	0.0833726
GO:0045589	regulation of regulatory T cell differentiation	biological_process	10	106030065	1	1062	1	12738	0.0833726
GO:0006226	dUMP biosynthetic process	biological_process	12	106033797	1	1062	1	12738	0.0833726
GO:0070463	tubulin-dependent ATPase activity	molecular_function	11	106033950	1	1062	1	12738	0.0833726
GO:0045337	farnesyl diphosphate biosynthetic process	biological_process	9	106048516	1	1062	1	12738	0.0833726
GO:0003105	negative regulation of glomerular filtration	biological_process	9	106030907	1	1062	1	12738	0.0833726
GO:0045079	negative regulation of chemokine biosynthetic process	biological_process	9	106047069	1	1062	1	12738	0.0833726
GO:0016222	procollagen-proline 4-dioxygenase complex	cellular_component	7	106030561	1	1062	1	12738	0.0833726
GO:0002930	trabecular meshwork development	biological_process	6	106029463	1	1062	1	12738	0.0833726
GO:0004316	3-oxoacyl-[acyl-carrier-protein] reductase (NADPH) activity	molecular_function	8	106046771	1	1062	1	12738	0.0833726
GO:0021859	pyramidal neuron differentiation	biological_process	8	106044405	1	1062	1	12738	0.0833726
GO:0003167	atrioventricular bundle cell differentiation	biological_process	9	106031461	1	1062	1	12738	0.0833726
GO:1903748	negative regulation of establishment of protein localization to mitochondrion	biological_process	9	106041157	1	1062	1	12738	0.0833726
GO:0008890	glycine C-acetyltransferase activity	molecular_function	9	106035804	1	1062	1	12738	0.0833726
GO:0061141	lung ciliated cell differentiation	biological_process	8	106043829	1	1062	1	12738	0.0833726
GO:0044774	mitotic DNA integrity checkpoint	biological_process	6	106049567	1	1062	1	12738	0.0833726
GO:0019206	nucleoside kinase activity	molecular_function	8	106032673	1	1062	1	12738	0.0833726
GO:0015874	norepinephrine transport	biological_process	9	106043077	1	1062	1	12738	0.0833726
GO:0023057	negative regulation of signaling	biological_process	6	106049150	1	1062	1	12738	0.0833726
GO:0016890	site-specific endodeoxyribonuclease activity, specific for altered base	molecular_function	9	106031012	1	1062	1	12738	0.0833726
GO:0052906	tRNA (guanine(37)-N(1))-methyltransferase activity	molecular_function	11	106037277	1	1062	1	12738	0.0833726
GO:0008238	exopeptidase activity	molecular_function	7	106043555	1	1062	1	12738	0.0833726
GO:0016155	formyltetrahydrofolate dehydrogenase activity	molecular_function	7	106035909	1	1062	1	12738	0.0833726
GO:0015879	carnitine transport	biological_process	11	106040024	1	1062	1	12738	0.0833726
GO:0071877	regulation of adenylate cyclase-inhibiting adrenergic receptor signaling pathway	biological_process	9	106041538	1	1062	1	12738	0.0833726
GO:0036148	phosphatidylglycerol acyl-chain remodeling	biological_process	10	106042951	1	1062	1	12738	0.0833726
GO:1902560	GMP reductase complex	cellular_component	5	106041705	1	1062	1	12738	0.0833726
GO:2001113	negative regulation of cellular response to hepatocyte growth factor stimulus	biological_process	8	106036297	1	1062	1	12738	0.0833726
GO:0003223	ventricular compact myocardium morphogenesis	biological_process	9	106034878	1	1062	1	12738	0.0833726
GO:0071748	monomeric IgA immunoglobulin complex	cellular_component	7	106043963	1	1062	1	12738	0.0833726
GO:0010872	regulation of cholesterol esterification	biological_process	9	106036120	1	1062	1	12738	0.0833726
GO:1901184	regulation of ERBB signaling pathway	biological_process	8	106042783	1	1062	1	12738	0.0833726
GO:0071790	establishment of spindle pole body localization to nuclear envelope	biological_process	7	106032937	1	1062	1	12738	0.0833726
GO:0070260	5'-tyrosyl-DNA phosphodiesterase activity	molecular_function	9	106035964	1	1062	1	12738	0.0833726
GO:0046167	glycerol-3-phosphate biosynthetic process	biological_process	9	106043304	1	1062	1	12738	0.0833726
GO:0035407	histone H3-T11 phosphorylation	biological_process	12	106040556	1	1062	1	12738	0.0833726
GO:0004877	complement component C3b receptor activity	molecular_function	7	106041274	1	1062	1	12738	0.0833726
GO:0052731	phosphocholine phosphatase activity	molecular_function	8	106048340	1	1062	1	12738	0.0833726
GO:0010750	positive regulation of nitric oxide mediated signal transduction	biological_process	10	106040661	1	1062	1	12738	0.0833726
GO:2000105	positive regulation of DNA-dependent DNA replication	biological_process	11	106030421	1	1062	1	12738	0.0833726
GO:0044241	lipid digestion	biological_process	5	106036857	1	1062	1	12738	0.0833726
GO:1902977	mitotic DNA replication preinitiation complex assembly	biological_process	6	106031430	1	1062	1	12738	0.0833726
GO:0010623	programmed cell death involved in cell development	biological_process	6	106038038	1	1062	1	12738	0.0833726
GO:0006267	pre-replicative complex assembly involved in nuclear cell cycle DNA replication	biological_process	6	106031430	1	1062	1	12738	0.0833726
GO:0006238	CMP salvage	biological_process	13	106047796	1	1062	1	12738	0.0833726
GO:0002544	chronic inflammatory response	biological_process	7	106031773	1	1062	1	12738	0.0833726
GO:0051610	serotonin uptake	biological_process	8	106045787	1	1062	1	12738	0.0833726
GO:0072061	inner medullary collecting duct development	biological_process	7	106044559	1	1062	1	12738	0.0833726
GO:0061090	positive regulation of sequestering of zinc ion	biological_process	7	106037912	1	1062	1	12738	0.0833726
GO:0045959	negative regulation of complement activation, classical pathway	biological_process	13	106041274	1	1062	1	12738	0.0833726
GO:0047568	3-oxo-5-beta-steroid 4-dehydrogenase activity	molecular_function	7	106031015	1	1062	1	12738	0.0833726
GO:0072220	metanephric descending thin limb development	biological_process	6	106036857	1	1062	1	12738	0.0833726
GO:0004807	triose-phosphate isomerase activity	molecular_function	7	106047827	1	1062	1	12738	0.0833726
GO:0048935	peripheral nervous system neuron development	biological_process	7	106037537	1	1062	1	12738	0.0833726
GO:0004506	squalene monooxygenase activity	molecular_function	7	106038503	1	1062	1	12738	0.0833726
GO:0031729	CCR4 chemokine receptor binding	molecular_function	9	106041040	1	1062	1	12738	0.0833726
GO:1902975	mitotic DNA replication initiation	biological_process	11	106049253	1	1062	1	12738	0.0833726
GO:0043651	linoleic acid metabolic process	biological_process	11	106047860	1	1062	1	12738	0.0833726
GO:0043163	cell envelope organization	biological_process	6	106047160	1	1062	1	12738	0.0833726
GO:0036449	microtubule minus-end	cellular_component	7	106041984	1	1062	1	12738	0.0833726
GO:0002581	negative regulation of antigen processing and presentation of peptide or polysaccharide antigen via MHC class II	biological_process	8	106031773	1	1062	1	12738	0.0833726
GO:0004027	alcohol sulfotransferase activity	molecular_function	7	106041656	1	1062	1	12738	0.0833726
GO:0004648	O-phospho-L-serine:2-oxoglutarate aminotransferase activity	molecular_function	7	106045443	1	1062	1	12738	0.0833726
GO:0070762	nuclear pore transmembrane ring	cellular_component	4	106032937	1	1062	1	12738	0.0833726
GO:0005412	glucose:sodium symporter activity	molecular_function	10	106031322	1	1062	1	12738	0.0833726
GO:2000795	negative regulation of epithelial cell proliferation involved in lung morphogenesis	biological_process	9	106043829	1	1062	1	12738	0.0833726
GO:0030167	proteoglycan catabolic process	biological_process	9	106036297	1	1062	1	12738	0.0833726
GO:0035841	new growing cell tip	cellular_component	6	106033725	1	1062	1	12738	0.0833726
GO:0048294	negative regulation of isotype switching to IgE isotypes	biological_process	11	106044827	1	1062	1	12738	0.0833726
GO:0050778	positive regulation of immune response	biological_process	7	106046679	1	1062	1	12738	0.0833726
GO:0005335	serotonin:sodium symporter activity	molecular_function	6	106045787	1	1062	1	12738	0.0833726
GO:0071633	dihydroceramidase activity	molecular_function	7	106044153	1	1062	1	12738	0.0833726
GO:0003867	4-aminobutyrate transaminase activity	molecular_function	7	106046330	1	1062	1	12738	0.0833726
GO:0021873	forebrain neuroblast division	biological_process	9	106041984	1	1062	1	12738	0.0833726
GO:0006931	substrate-dependent cell migration, cell attachment to substrate	biological_process	6	106034273	1	1062	1	12738	0.0833726
GO:0003988	acetyl-CoA C-acyltransferase activity	molecular_function	8	106048393	1	1062	1	12738	0.0833726
GO:0052790	chitooligosaccharide deacetylase activity	molecular_function	7	106036645	1	1062	1	12738	0.0833726
GO:1903237	negative regulation of leukocyte tethering or rolling	biological_process	9	106045387	1	1062	1	12738	0.0833726
GO:0019932	second-messenger-mediated signaling	biological_process	6	106045658	1	1062	1	12738	0.0833726
GO:0005275	amine transmembrane transporter activity	molecular_function	5	106032589	1	1062	1	12738	0.0833726
GO:0046498	S-adenosylhomocysteine metabolic process	biological_process	6	106048218	1	1062	1	12738	0.0833726
GO:1901297	positive regulation of canonical Wnt signaling pathway involved in cardiac muscle cell fate commitment	biological_process	9	106035942	1	1062	1	12738	0.0833726
GO:0034882	cis-aconitamide amidase activity	molecular_function	7	106036645	1	1062	1	12738	0.0833726
GO:0046081	dUTP catabolic process	biological_process	12	106033797	1	1062	1	12738	0.0833726
GO:0050427	3'-phosphoadenosine 5'-phosphosulfate metabolic process	biological_process	6	106032499	1	1062	1	12738	0.0833726
GO:0000802	transverse filament	cellular_component	7	106041351	1	1062	1	12738	0.0833726
GO:0043733	DNA-3-methylbase glycosylase activity	molecular_function	9	106036645	1	1062	1	12738	0.0833726
GO:0016655	oxidoreductase activity, acting on NAD(P)H, quinone or similar compound as acceptor	molecular_function	6	106046764	1	1062	1	12738	0.0833726
GO:0034576	N-isopropylacetanilide amidohydrolase activity	molecular_function	7	106036645	1	1062	1	12738	0.0833726
GO:0061501	cyclic-GMP-AMP synthase activity	molecular_function	7	106030386	1	1062	1	12738	0.0833726
GO:0019322	pentose biosynthetic process	biological_process	8	106044311	1	1062	1	12738	0.0833726
GO:0038039	G protein-coupled receptor heterodimeric complex	cellular_component	8	106049658	1	1062	1	12738	0.0833726
GO:2000813	negative regulation of barbed-end actin filament capping	biological_process	10	106035961	1	1062	1	12738	0.0833726
GO:0008743	L-threonine 3-dehydrogenase activity	molecular_function	7	106038129	1	1062	1	12738	0.0833726
GO:0051908	double-stranded DNA 5'-3' exodeoxyribonuclease activity	molecular_function	11	106049229	1	1062	1	12738	0.0833726
GO:1900108	negative regulation of nodal signaling pathway	biological_process	11	106044559	1	1062	1	12738	0.0833726
GO:0051299	centrosome separation	biological_process	5	106031528	1	1062	1	12738	0.0833726
GO:0035092	sperm chromatin condensation	biological_process	9	106041351	1	1062	1	12738	0.0833726
GO:0032026	response to magnesium ion	biological_process	7	106031773	1	1062	1	12738	0.0833726
GO:0032487	regulation of Rap protein signal transduction	biological_process	11	106041976	1	1062	1	12738	0.0833726
GO:0046880	regulation of follicle-stimulating hormone secretion	biological_process	9	106042896	1	1062	1	12738	0.0833726
GO:0006147	guanine catabolic process	biological_process	11	106044473	1	1062	1	12738	0.0833726
GO:0015079	potassium ion transmembrane transporter activity	molecular_function	9	106036857	1	1062	1	12738	0.0833726
GO:0007565	female pregnancy	biological_process	5	106048739	1	1062	1	12738	0.0833726
GO:0021836	chemorepulsion involved in postnatal olfactory bulb interneuron migration	biological_process	7	106040293	1	1062	1	12738	0.0833726
GO:0005592	collagen type XI trimer	cellular_component	6	106039404	1	1062	1	12738	0.0833726
GO:0008207	C21-steroid hormone metabolic process	biological_process	7	106031015	1	1062	1	12738	0.0833726
GO:0009051	pentose-phosphate shunt, oxidative branch	biological_process	7	106044311	1	1062	1	12738	0.0833726
GO:0001640	adenylate cyclase inhibiting G protein-coupled glutamate receptor activity	molecular_function	8	106038010	1	1062	1	12738	0.0833726
GO:1901389	negative regulation of transforming growth factor beta activation	biological_process	9	106036804	1	1062	1	12738	0.0833726
GO:0071173	spindle assembly checkpoint	biological_process	6	106047058	1	1062	1	12738	0.0833726
GO:1990414	replication-born double-strand break repair via sister chromatid exchange	biological_process	11	106047081	1	1062	1	12738	0.0833726
GO:0018748	iprodione amidohydrolase activity	molecular_function	7	106036645	1	1062	1	12738	0.0833726
GO:0047598	7-dehydrocholesterol reductase activity	molecular_function	7	106044822	1	1062	1	12738	0.0833726
GO:0004170	dUTP diphosphatase activity	molecular_function	9	106033797	1	1062	1	12738	0.0833726
GO:0031261	DNA replication preinitiation complex	cellular_component	5	106031430	1	1062	1	12738	0.0833726
GO:0043587	tongue morphogenesis	biological_process	7	106043174	1	1062	1	12738	0.0833726
GO:0010767	regulation of transcription from RNA polymerase II promoter in response to UV-induced DNA damage	biological_process	7	106040556	1	1062	1	12738	0.0833726
GO:0000711	meiotic DNA repair synthesis	biological_process	10	106041351	1	1062	1	12738	0.0833726
GO:0045066	regulatory T cell differentiation	biological_process	9	106030065	1	1062	1	12738	0.0833726
GO:0004343	glucosamine 6-phosphate N-acetyltransferase activity	molecular_function	9	106044060	1	1062	1	12738	0.0833726
GO:0070694	deoxyribonucleoside 5'-monophosphate N-glycosidase activity	molecular_function	7	106036645	1	1062	1	12738	0.0833726
GO:0004314	[acyl-carrier-protein] S-malonyltransferase activity	molecular_function	8	106046771	1	1062	1	12738	0.0833726
GO:0003025	regulation of systemic arterial blood pressure by baroreceptor feedback	biological_process	7	106033874	1	1062	1	12738	0.0833726
GO:0098629	trans-Golgi network membrane organization	biological_process	6	106037864	1	1062	1	12738	0.0833726
GO:0065010	extracellular membrane-bounded organelle	cellular_component	5	106048340	1	1062	1	12738	0.0833726
GO:0000254	C-4 methylsterol oxidase activity	molecular_function	7	106032325	1	1062	1	12738	0.0833726
GO:0042282	hydroxymethylglutaryl-CoA reductase activity	molecular_function	7	106042919	1	1062	1	12738	0.0833726
GO:0010874	regulation of cholesterol efflux	biological_process	10	106033303	1	1062	1	12738	0.0833726
GO:0060562	epithelial tube morphogenesis	biological_process	7	106035733	1	1062	1	12738	0.0833726
GO:0034573	didemethylisoproturon amidohydrolase activity	molecular_function	7	106036645	1	1062	1	12738	0.0833726
GO:0006651	diacylglycerol biosynthetic process	biological_process	10	106036259	1	1062	1	12738	0.0833726
GO:0034876	isonicotinic acid hydrazide hydrolase activity	molecular_function	7	106036645	1	1062	1	12738	0.0833726
GO:0050518	2-C-methyl-D-erythritol 4-phosphate cytidylyltransferase activity	molecular_function	8	106037529	1	1062	1	12738	0.0833726
GO:2000556	positive regulation of T-helper 1 cell cytokine production	biological_process	12	106038263	1	1062	1	12738	0.0833726
GO:0036143	kringle domain binding	molecular_function	6	106038378	1	1062	1	12738	0.0833726
GO:0009258	10-formyltetrahydrofolate catabolic process	biological_process	10	106035909	1	1062	1	12738	0.0833726
GO:0001861	complement component C4b receptor activity	molecular_function	7	106041274	1	1062	1	12738	0.0833726
GO:0030263	apoptotic chromosome condensation	biological_process	10	106049567	1	1062	1	12738	0.0833726
GO:0033688	regulation of osteoblast proliferation	biological_process	7	106036360	1	1062	1	12738	0.0833726
GO:0071750	dimeric IgA immunoglobulin complex	cellular_component	8	106043963	1	1062	1	12738	0.0833726
GO:0004310	farnesyl-diphosphate farnesyltransferase activity	molecular_function	8	106038131	1	1062	1	12738	0.0833726
GO:0014048	regulation of glutamate secretion	biological_process	9	106049658	1	1062	1	12738	0.0833726
GO:0033612	receptor serine/threonine kinase binding	molecular_function	6	106047637	1	1062	1	12738	0.0833726
GO:0015361	low-affinity sodium:dicarboxylate symporter activity	molecular_function	9	106049165	1	1062	1	12738	0.0833726
GO:0003029	detection of hypoxic conditions in blood by carotid body chemoreceptor signaling	biological_process	7	106047467	1	1062	1	12738	0.0833726
GO:2001202	negative regulation of transforming growth factor-beta secretion	biological_process	9	106038293	1	1062	1	12738	0.0833726
GO:2000558	positive regulation of immunoglobulin production in mucosal tissue	biological_process	10	106038263	1	1062	1	12738	0.0833726
GO:0097101	blood vessel endothelial cell fate specification	biological_process	7	106035942	1	1062	1	12738	0.0833726
GO:0015734	taurine transport	biological_process	10	106045047	1	1062	1	12738	0.0833726
GO:0021685	cerebellar granular layer structural organization	biological_process	5	106041976	1	1062	1	12738	0.0833726
GO:0033384	geranyl diphosphate biosynthetic process	biological_process	9	106048516	1	1062	1	12738	0.0833726
GO:0046449	creatinine metabolic process	biological_process	8	106043555	1	1062	1	12738	0.0833726
GO:0031328	positive regulation of cellular biosynthetic process	biological_process	8	106041040	1	1062	1	12738	0.0833726
GO:0015068	glycine amidinotransferase activity	molecular_function	7	106043350	1	1062	1	12738	0.0833726
GO:0055129	L-proline biosynthetic process	biological_process	13	106046759	1	1062	1	12738	0.0833726
GO:0030474	spindle pole body duplication	biological_process	6	106032937	1	1062	1	12738	0.0833726
GO:1902882	regulation of response to oxidative stress	biological_process	7	106030935	1	1062	1	12738	0.0833726
GO:0043404	corticotropin-releasing hormone receptor activity	molecular_function	6	106036863	1	1062	1	12738	0.0833726
GO:0051459	regulation of corticotropin secretion	biological_process	8	106032234	1	1062	1	12738	0.0833726
GO:0035499	carnosine biosynthetic process	biological_process	9	106048295	1	1062	1	12738	0.0833726
GO:0009330	DNA topoisomerase complex (ATP-hydrolyzing)	cellular_component	4	106049567	1	1062	1	12738	0.0833726
GO:0004137	deoxycytidine kinase activity	molecular_function	10	106043942	1	1062	1	12738	0.0833726
GO:0070092	regulation of glucagon secretion	biological_process	10	106039156	1	1062	1	12738	0.0833726
GO:0015489	putrescine transmembrane transporter activity	molecular_function	8	106037864	1	1062	1	12738	0.0833726
GO:0008336	gamma-butyrobetaine dioxygenase activity	molecular_function	7	106033948	1	1062	1	12738	0.0833726
GO:0004021	L-alanine:2-oxoglutarate aminotransferase activity	molecular_function	8	106039616	1	1062	1	12738	0.0833726
GO:0042228	interleukin-8 biosynthetic process	biological_process	8	106046661	1	1062	1	12738	0.0833726
GO:0004320	oleoyl-[acyl-carrier-protein] hydrolase activity	molecular_function	9	106046771	1	1062	1	12738	0.0833726
GO:0045145	single-stranded DNA 5'-3' exodeoxyribonuclease activity	molecular_function	11	106049229	1	1062	1	12738	0.0833726
GO:0050038	L-xylulose reductase (NADP+) activity	molecular_function	7	106046764	1	1062	1	12738	0.0833726
GO:0002605	negative regulation of dendritic cell antigen processing and presentation	biological_process	8	106031773	1	1062	1	12738	0.0833726
GO:0051445	regulation of meiotic cell cycle	biological_process	7	106041984	1	1062	1	12738	0.0833726
GO:0061146	Peyer's patch morphogenesis	biological_process	6	106032512	1	1062	1	12738	0.0833726
GO:1901970	positive regulation of mitotic sister chromatid separation	biological_process	11	106029392	1	1062	1	12738	0.0833726
GO:0021564	vagus nerve development	biological_process	7	106033874	1	1062	1	12738	0.0833726
GO:2000124	regulation of endocannabinoid signaling pathway	biological_process	9	106038037	1	1062	1	12738	0.0833726
GO:0043747	N2-acetyl-L-lysine deacetylase activity	molecular_function	7	106036645	1	1062	1	12738	0.0833726
GO:0071386	cellular response to corticosterone stimulus	biological_process	10	106032234	1	1062	1	12738	0.0833726
GO:0003983	UTP:glucose-1-phosphate uridylyltransferase activity	molecular_function	9	106045603	1	1062	1	12738	0.0833726
GO:0061469	regulation of type B pancreatic cell proliferation	biological_process	8	106044728	1	1062	1	12738	0.0833726
GO:0046651	lymphocyte proliferation	biological_process	6	106029979	1	1062	1	12738	0.0833726
GO:0010659	cardiac muscle cell apoptotic process	biological_process	9	106039536	1	1062	1	12738	0.0833726
GO:1901186	positive regulation of ERBB signaling pathway	biological_process	9	106035942	1	1062	1	12738	0.0833726
GO:0014053	negative regulation of gamma-aminobutyric acid secretion	biological_process	9	106049658	1	1062	1	12738	0.0833726
GO:1902745	positive regulation of lamellipodium organization	biological_process	9	106035961	1	1062	1	12738	0.0833726
GO:1990005	granular vesicle	cellular_component	7	106037864	1	1062	1	12738	0.0833726
GO:0035374	chondroitin sulfate binding	molecular_function	6	106032736	1	1062	1	12738	0.0833726
GO:0038060	nitric oxide-cGMP-mediated signaling pathway	biological_process	8	106032278	1	1062	1	12738	0.0833726
GO:0034885	gamma-N-formylaminovinylacetate hydrolase activity	molecular_function	7	106036645	1	1062	1	12738	0.0833726
GO:0015847	putrescine transport	biological_process	9	106037864	1	1062	1	12738	0.0833726
GO:0070636	nicotinic acid riboside hydrolase activity	molecular_function	7	106036645	1	1062	1	12738	0.0833726
GO:2000110	negative regulation of macrophage apoptotic process	biological_process	11	106041040	1	1062	1	12738	0.0833726
GO:1902904	negative regulation of supramolecular fiber organization	biological_process	8	106039820	1	1062	1	12738	0.0833726
GO:2001247	positive regulation of phosphatidylcholine biosynthetic process	biological_process	8	106036242	1	1062	1	12738	0.0833726
GO:0004062	aryl sulfotransferase activity	molecular_function	7	106041656	1	1062	1	12738	0.0833726
GO:0004735	pyrroline-5-carboxylate reductase activity	molecular_function	7	106046759	1	1062	1	12738	0.0833726
GO:2000563	positive regulation of CD4-positive, alpha-beta T cell proliferation	biological_process	13	106038263	1	1062	1	12738	0.0833726
GO:0004313	[acyl-carrier-protein] S-acetyltransferase activity	molecular_function	8	106046771	1	1062	1	12738	0.0833726
GO:0008900	potassium:proton exchanging ATPase activity	molecular_function	11	106029490	1	1062	1	12738	0.0833726
GO:0004061	arylformamidase activity	molecular_function	7	106046751	1	1062	1	12738	0.0833726
GO:0008759	UDP-3-O-[3-hydroxymyristoyl] N-acetylglucosamine deacetylase activity	molecular_function	7	106036645	1	1062	1	12738	0.0833726
GO:0005369	taurine:sodium symporter activity	molecular_function	7	106045047	1	1062	1	12738	0.0833726
GO:0015111	iodide transmembrane transporter activity	molecular_function	8	106044723	1	1062	1	12738	0.0833726
GO:0044729	hemi-methylated DNA-binding	molecular_function	8	106045007	1	1062	1	12738	0.0833726
GO:0031577	spindle checkpoint	biological_process	5	106034398	1	1062	1	12738	0.0833726
GO:0004802	transketolase activity	molecular_function	6	106048938	1	1062	1	12738	0.0833726
GO:0033301	cell cycle comprising mitosis without cytokinesis	biological_process	6	106033875	1	1062	1	12738	0.0833726
GO:0033602	negative regulation of dopamine secretion	biological_process	9	106049658	1	1062	1	12738	0.0833726
GO:0047693	ATP diphosphatase activity	molecular_function	9	106033546	1	1062	1	12738	0.0833726
GO:0004397	histidine ammonia-lyase activity	molecular_function	7	106036957	1	1062	1	12738	0.0833726
GO:0022013	pallium cell proliferation in forebrain	biological_process	6	106048317	1	1062	1	12738	0.0833726
GO:0003051	angiotensin-mediated drinking behavior	biological_process	6	106037784	1	1062	1	12738	0.0833726
GO:1903126	negative regulation of centriole-centriole cohesion	biological_process	10	106031528	1	1062	1	12738	0.0833726
GO:0030731	guanidinoacetate N-methyltransferase activity	molecular_function	8	106048218	1	1062	1	12738	0.0833726
GO:0005584	collagen type I trimer	cellular_component	6	106039681	1	1062	1	12738	0.0833726
GO:0004613	phosphoenolpyruvate carboxykinase (GTP) activity	molecular_function	8	106041991	1	1062	1	12738	0.0833726
GO:2000768	positive regulation of nephron tubule epithelial cell differentiation	biological_process	10	106035403	1	1062	1	12738	0.0833726
GO:0035315	hair cell differentiation	biological_process	8	106031573	1	1062	1	12738	0.0833726
GO:0085018	maintenance of symbiont-containing vacuole by host	biological_process	7	106036857	1	1062	1	12738	0.0833726
GO:0034770	histone H4-K20 methylation	biological_process	13	106034357	1	1062	1	12738	0.0833726
GO:0036219	GTP diphosphatase activity	molecular_function	9	106033546	1	1062	1	12738	0.0833726
GO:0034781	N-cyclohexylformamide amidohydrolase activity	molecular_function	7	106036645	1	1062	1	12738	0.0833726
GO:0019695	choline metabolic process	biological_process	7	106035135	1	1062	1	12738	0.0833726
GO:0016295	myristoyl-[acyl-carrier-protein] hydrolase activity	molecular_function	9	106046771	1	1062	1	12738	0.0833726
GO:0001866	NK T cell proliferation	biological_process	10	106046679	1	1062	1	12738	0.0833726
GO:0045769	negative regulation of asymmetric cell division	biological_process	8	106041984	1	1062	1	12738	0.0833726
GO:0035379	carbon dioxide transmembrane transporter activity	molecular_function	5	106036857	1	1062	1	12738	0.0833726
GO:2001015	negative regulation of skeletal muscle cell differentiation	biological_process	8	106042918	1	1062	1	12738	0.0833726
GO:0033488	cholesterol biosynthetic process via 24,25-dihydrolanosterol	biological_process	10	106039661	1	1062	1	12738	0.0833726
GO:2001150	positive regulation of dipeptide transmembrane transport	biological_process	9	106030632	1	1062	1	12738	0.0833726
GO:0034571	4'-(2-hydroxyisopropyl)phenylurea amidohydrolase activity	molecular_function	7	106036645	1	1062	1	12738	0.0833726
GO:0033682	ATP-dependent 5'-3' DNA/RNA helicase activity	molecular_function	12	106033993	1	1062	1	12738	0.0833726
GO:0030977	taurine binding	molecular_function	7	106032839	1	1062	1	12738	0.0833726
GO:0006666	3-keto-sphinganine metabolic process	biological_process	6	106039930	1	1062	1	12738	0.0833726
GO:0002863	positive regulation of inflammatory response to antigenic stimulus	biological_process	10	106030065	1	1062	1	12738	0.0833726
GO:1901858	regulation of mitochondrial DNA metabolic process	biological_process	9	106030935	1	1062	1	12738	0.0833726
GO:0045903	positive regulation of translational fidelity	biological_process	6	106038162	1	1062	1	12738	0.0833726
GO:0052548	regulation of endopeptidase activity	biological_process	10	106048075	1	1062	1	12738	0.0833726
GO:0042092	type 2 immune response	biological_process	5	106044827	1	1062	1	12738	0.0833726
GO:0000818	nuclear MIS12/MIND complex	cellular_component	5	106041414	1	1062	1	12738	0.0833726
GO:0001760	aminocarboxymuconate-semialdehyde decarboxylase activity	molecular_function	7	106039366	1	1062	1	12738	0.0833726
GO:0005588	collagen type V trimer	cellular_component	6	106040733	1	1062	1	12738	0.0833726
GO:0003165	Purkinje myocyte development	biological_process	10	106037612	1	1062	1	12738	0.0833726
GO:0007621	negative regulation of female receptivity	biological_process	8	106030285	1	1062	1	12738	0.0833726
GO:0032811	negative regulation of epinephrine secretion	biological_process	10	106049658	1	1062	1	12738	0.0833726
GO:0071733	transcriptional activation by promoter-enhancer looping	biological_process	11	106046489	1	1062	1	12738	0.0833726
GO:0061537	glycine secretion, neurotransmission	biological_process	7	106049029	1	1062	1	12738	0.0833726
GO:0038037	G protein-coupled receptor dimeric complex	cellular_component	7	106049658	1	1062	1	12738	0.0833726
GO:0035378	carbon dioxide transmembrane transport	biological_process	8	106036857	1	1062	1	12738	0.0833726
GO:0006873	cellular ion homeostasis	biological_process	8	106038209	1	1062	1	12738	0.0833726
GO:0031104	dendrite regeneration	biological_process	9	106035295	1	1062	1	12738	0.0833726
GO:1903429	regulation of cell maturation	biological_process	8	106041976	1	1062	1	12738	0.0833726
GO:0097305	response to alcohol	biological_process	6	106032839	1	1062	1	12738	0.0833726
GO:0010664	negative regulation of striated muscle cell apoptotic process	biological_process	11	106045228	1	1062	1	12738	0.0833726
GO:0006725	cellular aromatic compound metabolic process	biological_process	5	106029463	1	1062	1	12738	0.0833726
GO:0031177	phosphopantetheine binding	molecular_function	6	106046771	1	1062	1	12738	0.0833726
GO:0006766	vitamin metabolic process	biological_process	5	106029965	1	1062	1	12738	0.0833726
GO:0002302	CD8-positive, alpha-beta T cell differentiation involved in immune response	biological_process	11	106030306	1	1062	1	12738	0.0833726
GO:0036343	psychomotor behavior	biological_process	5	106029823	1	1062	1	12738	0.0833726
GO:0043512	inhibin A complex	cellular_component	5	106042896	1	1062	1	12738	0.0833726
GO:0009743	response to carbohydrate	biological_process	6	106047467	1	1062	1	12738	0.0833726
GO:0070635	nicotinamide riboside hydrolase activity	molecular_function	7	106036645	1	1062	1	12738	0.0833726
GO:0021963	spinothalamic tract morphogenesis	biological_process	12	106040142	1	1062	1	12738	0.0833726
GO:0007063	regulation of sister chromatid cohesion	biological_process	9	106042248	1	1062	1	12738	0.0833726
GO:0033687	osteoblast proliferation	biological_process	4	106036560	1	1062	1	12738	0.0833726
GO:0070512	positive regulation of histone H4-K20 methylation	biological_process	12	106048796	1	1062	1	12738	0.0833726
GO:0003885	D-arabinono-1,4-lactone oxidase activity	molecular_function	7	106049515	1	1062	1	12738	0.0833726
GO:0003920	GMP reductase activity	molecular_function	7	106041705	1	1062	1	12738	0.0833726
GO:0048319	axial mesoderm morphogenesis	biological_process	7	106034273	1	1062	1	12738	0.0833726
GO:0047419	N-acetylgalactosamine-6-phosphate deacetylase activity	molecular_function	7	106036645	1	1062	1	12738	0.0833726
GO:0008123	cholesterol 7-alpha-monooxygenase activity	molecular_function	7	106039033	1	1062	1	12738	0.0833726
GO:0017065	single-strand selective uracil DNA N-glycosylase activity	molecular_function	10	106036645	1	1062	1	12738	0.0833726
GO:0008329	signaling pattern recognition receptor activity	molecular_function	6	106037559	1	1062	1	12738	0.0833726
GO:1901189	positive regulation of ephrin receptor signaling pathway	biological_process	9	106035942	1	1062	1	12738	0.0833726
GO:0090260	negative regulation of retinal ganglion cell axon guidance	biological_process	12	106030907	1	1062	1	12738	0.0833726
GO:0031022	nuclear migration along microfilament	biological_process	8	106037177	1	1062	1	12738	0.0833726
GO:0045957	negative regulation of complement activation, alternative pathway	biological_process	9	106041274	1	1062	1	12738	0.0833726
GO:1901509	regulation of endothelial tube morphogenesis	biological_process	8	106036297	1	1062	1	12738	0.0833726
GO:0070194	synaptonemal complex disassembly	biological_process	6	106046017	1	1062	1	12738	0.0833726
GO:0008892	guanine deaminase activity	molecular_function	7	106044473	1	1062	1	12738	0.0833726
GO:0008397	sterol 12-alpha-hydroxylase activity	molecular_function	7	106036789	1	1062	1	12738	0.0833726
GO:0047369	succinate-hydroxymethylglutarate CoA-transferase activity	molecular_function	7	106042881	1	1062	1	12738	0.0833726
GO:0001544	initiation of primordial ovarian follicle growth	biological_process	5	106032604	1	1062	1	12738	0.0833726
GO:0051307	meiotic chromosome separation	biological_process	6	106029392	1	1062	1	12738	0.0833726
GO:0021563	glossopharyngeal nerve development	biological_process	7	106033874	1	1062	1	12738	0.0833726
GO:0043380	regulation of memory T cell differentiation	biological_process	7	106044827	1	1062	1	12738	0.0833726
GO:0005656	nuclear pre-replicative complex	cellular_component	6	106031430	1	1062	1	12738	0.0833726
GO:0006568	tryptophan metabolic process	biological_process	10	106039366	1	1062	1	12738	0.0833726
GO:0002642	positive regulation of immunoglobulin biosynthetic process	biological_process	10	106034339	1	1062	1	12738	0.0833726
GO:0071567	UFM1 hydrolase activity	molecular_function	9	106035152	1	1062	1	12738	0.0833726
GO:0022400	regulation of rhodopsin mediated signaling pathway	biological_process	9	106048309	1	1062	1	12738	0.0833726
GO:0052773	diacetylchitobiose deacetylase activity	molecular_function	7	106036645	1	1062	1	12738	0.0833726
GO:0003905	alkylbase DNA N-glycosylase activity	molecular_function	8	106033421	1	1062	1	12738	0.0833726
GO:2000412	positive regulation of thymocyte migration	biological_process	10	106038263	1	1062	1	12738	0.0833726
GO:0097386	glial cell projection	cellular_component	6	106047794	1	1062	1	12738	0.0833726
GO:2001037	positive regulation of tongue muscle cell differentiation	biological_process	12	106043174	1	1062	1	12738	0.0833726
GO:0097195	pilomotor reflex	biological_process	6	106045335	1	1062	1	12738	0.0833726
GO:1902726	positive regulation of skeletal muscle satellite cell differentiation	biological_process	9	106039184	1	1062	1	12738	0.0833726
GO:0044380	protein localization to cytoskeleton	biological_process	8	106048750	1	1062	1	12738	0.0833726
GO:1990426	mitotic recombination-dependent replication fork processing	biological_process	10	106047081	1	1062	1	12738	0.0833726
GO:0045403	negative regulation of interleukin-4 biosynthetic process	biological_process	9	106046489	1	1062	1	12738	0.0833726
GO:0016296	palmitoyl-[acyl-carrier-protein] hydrolase activity	molecular_function	9	106046771	1	1062	1	12738	0.0833726
GO:0043864	indoleacetamide hydrolase activity	molecular_function	7	106036645	1	1062	1	12738	0.0833726
GO:0008445	D-aspartate oxidase activity	molecular_function	8	106032548	1	1062	1	12738	0.0833726
GO:0008398	sterol 14-demethylase activity	molecular_function	7	106039661	1	1062	1	12738	0.0833726
GO:0036446	myofibroblast differentiation	biological_process	6	106041918	1	1062	1	12738	0.0833726
GO:0004319	enoyl-[acyl-carrier-protein] reductase (NADPH, B-specific) activity	molecular_function	8	106046771	1	1062	1	12738	0.0833726
GO:0004317	3-hydroxypalmitoyl-[acyl-carrier-protein] dehydratase activity	molecular_function	8	106046771	1	1062	1	12738	0.0833726
GO:0043509	activin A complex	cellular_component	5	106042896	1	1062	1	12738	0.0833726
GO:0004132	dCMP deaminase activity	molecular_function	7	106035191	1	1062	1	12738	0.0833726
GO:0035402	histone kinase activity (H3-T11 specific)	molecular_function	10	106040556	1	1062	1	12738	0.0833726
GO:0005006	epidermal growth factor-activated receptor activity	molecular_function	10	106042282	1	1062	1	12738	0.0833726
GO:0044806	G-quadruplex DNA unwinding	biological_process	9	106033993	1	1062	1	12738	0.0833726
GO:0050105	L-gulonolactone oxidase activity	molecular_function	7	106049515	1	1062	1	12738	0.0833726
GO:0004991	parathyroid hormone receptor activity	molecular_function	7	106046827	1	1062	1	12738	0.0833726
GO:0004161	dimethylallyltranstransferase activity	molecular_function	7	106048516	1	1062	1	12738	0.0833726
GO:0072230	metanephric proximal straight tubule development	biological_process	9	106036857	1	1062	1	12738	0.0833726
GO:0019637	organophosphate metabolic process	biological_process	6	106037793	1	1062	1	12738	0.0833726
GO:0004152	dihydroorotate dehydrogenase activity	molecular_function	7	106046605	1	1062	1	12738	0.0833726
GO:0051970	negative regulation of transmission of nerve impulse	biological_process	8	106032839	1	1062	1	12738	0.0833726
GO:1903225	negative regulation of endodermal cell differentiation	biological_process	8	106040733	1	1062	1	12738	0.0833726
GO:0017129	triglyceride binding	molecular_function	5	106033303	1	1062	1	12738	0.0833726
GO:0042851	L-alanine metabolic process	biological_process	12	106039616	1	1062	1	12738	0.0833726
GO:0042585	germinal vesicle	cellular_component	9	106041867	1	1062	1	12738	0.0833726
GO:0035782	mature natural killer cell chemotaxis	biological_process	8	106038263	1	1062	1	12738	0.0833726
GO:0005330	dopamine:sodium symporter activity	molecular_function	7	106043077	1	1062	1	12738	0.0833726
GO:0036317	tyrosyl-RNA phosphodiesterase activity	molecular_function	8	106035964	1	1062	1	12738	0.0833726
GO:2000696	regulation of epithelial cell differentiation involved in kidney development	biological_process	8	106035733	1	1062	1	12738	0.0833726
GO:1990034	calcium ion export across plasma membrane	biological_process	12	106029767	1	1062	1	12738	0.0833726
GO:0046500	S-adenosylmethionine metabolic process	biological_process	7	106048218	1	1062	1	12738	0.0833726
GO:0004056	argininosuccinate lyase activity	molecular_function	7	106041395	1	1062	1	12738	0.0833726
GO:0046601	positive regulation of centriole replication	biological_process	11	106042423	1	1062	1	12738	0.0833726
GO:0050577	GDP-L-fucose synthase activity	molecular_function	7	106042172	1	1062	1	12738	0.0833726
GO:0071752	secretory dimeric IgA immunoglobulin complex	cellular_component	9	106043963	1	1062	1	12738	0.0833726
GO:0004630	phospholipase D activity	molecular_function	8	106031996	1	1062	1	12738	0.0833726
GO:0033026	negative regulation of mast cell apoptotic process	biological_process	7	106036954	1	1062	1	12738	0.0833726
GO:0038098	sequestering of BMP from receptor via BMP binding	biological_process	12	106049076	1	1062	1	12738	0.0833726
GO:0015645	fatty acid ligase activity	molecular_function	7	106033473	1	1062	1	12738	0.0833726
GO:0060318	definitive erythrocyte differentiation	biological_process	8	106046489	1	1062	1	12738	0.0833726
GO:0019557	histidine catabolic process to glutamate and formate	biological_process	12	106036957	1	1062	1	12738	0.0833726
GO:0035404	histone-serine phosphorylation	biological_process	11	106041867	1	1062	1	12738	0.0833726
GO:0060319	primitive erythrocyte differentiation	biological_process	8	106046489	1	1062	1	12738	0.0833726
GO:0071500	cellular response to nitrosative stress	biological_process	6	106030935	1	1062	1	12738	0.0833726
GO:0035674	tricarboxylic acid transmembrane transport	biological_process	11	106043807	1	1062	1	12738	0.0833726
GO:0033262	regulation of nuclear cell cycle DNA replication	biological_process	8	106046493	1	1062	1	12738	0.0833726
GO:0071400	cellular response to oleic acid	biological_process	8	106042403	1	1062	1	12738	0.0833726
GO:0071466	cellular response to xenobiotic stimulus	biological_process	6	106029579	1	1062	1	12738	0.0833726
GO:1902548	negative regulation of cellular response to vascular endothelial growth factor stimulus	biological_process	8	106036297	1	1062	1	12738	0.0833726
GO:0009048	dosage compensation by inactivation of X chromosome	biological_process	10	106048796	1	1062	1	12738	0.0833726
GO:2000303	regulation of ceramide biosynthetic process	biological_process	8	106033004	1	1062	1	12738	0.0833726
GO:0001896	autolysis	biological_process	6	106042918	1	1062	1	12738	0.0833726
GO:0031938	regulation of chromatin silencing at telomere	biological_process	10	106031430	1	1062	1	12738	0.0833726
GO:0043519	regulation of myosin II filament organization	biological_process	8	106044954	1	1062	1	12738	0.0833726
GO:0042262	DNA protection	biological_process	8	106033546	1	1062	1	12738	0.0833726
GO:0036060	slit diaphragm assembly	biological_process	9	106030907	1	1062	1	12738	0.0833726
GO:0019852	L-ascorbic acid metabolic process	biological_process	7	106030429	1	1062	1	12738	0.0833726
GO:0035623	renal glucose absorption	biological_process	7	106031341	1	1062	1	12738	0.0833726
GO:0072354	histone kinase activity (H3-T3 specific)	molecular_function	10	106036212	1	1062	1	12738	0.0833726
GO:0048298	positive regulation of isotype switching to IgA isotypes	biological_process	11	106034357	1	1062	1	12738	0.0833726
GO:0042610	CD8 receptor binding	molecular_function	6	106037891	1	1062	1	12738	0.0833726
GO:0010610	regulation of mRNA stability involved in response to stress	biological_process	11	106048317	1	1062	1	12738	0.0833726
GO:0020003	symbiont-containing vacuole	cellular_component	7	106036857	1	1062	1	12738	0.0833726
GO:0034678	integrin alpha8-beta1 complex	cellular_component	6	106045335	1	1062	1	12738	0.0833726
GO:0052732	phosphoethanolamine phosphatase activity	molecular_function	8	106048340	1	1062	1	12738	0.0833726
GO:0010159	specification of animal organ position	biological_process	6	106031461	1	1062	1	12738	0.0833726
GO:0055103	ligase regulator activity	molecular_function	5	106042918	1	1062	1	12738	0.0833726
GO:1903751	negative regulation of intrinsic apoptotic signaling pathway in response to hydrogen peroxide	biological_process	10	106041157	1	1062	1	12738	0.0833726
GO:0051878	lateral element assembly	biological_process	6	106041351	1	1062	1	12738	0.0833726
GO:0060300	regulation of cytokine activity	biological_process	9	106049076	1	1062	1	12738	0.0833726
GO:0010155	regulation of proton transport	biological_process	10	106029490	1	1062	1	12738	0.0833726
GO:0018025	calmodulin-lysine N-methyltransferase activity	molecular_function	9	106048309	1	1062	1	12738	0.0833726
GO:0060377	negative regulation of mast cell differentiation	biological_process	10	106046489	1	1062	1	12738	0.0833726
GO:0047560	3-dehydrosphinganine reductase activity	molecular_function	7	106039930	1	1062	1	12738	0.0833726
GO:0018400	peptidyl-proline hydroxylation to 3-hydroxy-L-proline	biological_process	6	106041802	1	1062	1	12738	0.0833726
GO:0045112	integrin biosynthetic process	biological_process	7	106040733	1	1062	1	12738	0.0833726
GO:0016742	hydroxymethyl-, formyl- and related transferase activity	molecular_function	6	106035909	1	1062	1	12738	0.0833726
GO:0051638	barbed-end actin filament uncapping	biological_process	11	106035961	1	1062	1	12738	0.0833726
GO:1990086	lens fiber cell apoptotic process	biological_process	8	106045119	1	1062	1	12738	0.0833726
GO:0003870	5-aminolevulinate synthase activity	molecular_function	9	106042859	1	1062	1	12738	0.0833726
GO:0071472	cellular response to salt stress	biological_process	7	106042918	1	1062	1	12738	0.0833726
GO:0036150	phosphatidylserine acyl-chain remodeling	biological_process	7	106042951	1	1062	1	12738	0.0833726
GO:0046717	acid secretion	biological_process	7	106032589	1	1062	1	12738	0.0833726
GO:0071756	pentameric IgM immunoglobulin complex	cellular_component	7	106043963	1	1062	1	12738	0.0833726
GO:0035174	histone serine kinase activity	molecular_function	9	106041867	1	1062	1	12738	0.0833726
GO:0072139	glomerular parietal epithelial cell differentiation	biological_process	9	106035403	1	1062	1	12738	0.0833726
GO:0047536	2-aminoadipate transaminase activity	molecular_function	7	106032348	1	1062	1	12738	0.0833726
GO:0032144	4-aminobutyrate transaminase complex	cellular_component	5	106046330	1	1062	1	12738	0.0833726
GO:0008050	female courtship behavior	biological_process	7	106030285	1	1062	1	12738	0.0833726
GO:0009295	nucleoid	cellular_component	3	106049567	1	1062	1	12738	0.0833726
GO:0014718	positive regulation of satellite cell activation involved in skeletal muscle regeneration	biological_process	9	106042918	1	1062	1	12738	0.0833726
GO:0004998	transferrin receptor activity	molecular_function	4	106044826	1	1062	1	12738	0.0833726
GO:1900005	positive regulation of serine-type endopeptidase activity	biological_process	12	106041274	1	1062	1	12738	0.0833726
GO:0004797	thymidine kinase activity	molecular_function	10	106046791	1	1062	1	12738	0.0833726
GO:0030729	acetoacetate-CoA ligase activity	molecular_function	7	106031425	1	1062	1	12738	0.0833726
GO:0043435	response to corticotropin-releasing hormone	biological_process	7	106036863	1	1062	1	12738	0.0833726
GO:1902983	DNA strand elongation involved in mitotic DNA replication	biological_process	12	106045609	1	1062	1	12738	0.0833726
GO:1902178	fibroblast growth factor receptor apoptotic signaling pathway	biological_process	9	106034332	1	1062	1	12738	0.0833726
GO:0043748	O-succinylbenzoate synthase activity	molecular_function	7	106036645	1	1062	1	12738	0.0833726
GO:0045062	extrathymic T cell selection	biological_process	5	106046679	1	1062	1	12738	0.0833726
GO:0043909	N-acetylcitrulline deacetylase activity	molecular_function	7	106036645	1	1062	1	12738	0.0833726
GO:0018749	(3,5-dichlorophenylurea)acetate amidohydrolase activity	molecular_function	7	106036645	1	1062	1	12738	0.0833726
GO:0031981	nuclear lumen	cellular_component	6	106037177	1	1062	1	12738	0.0833726
GO:0032764	negative regulation of mast cell cytokine production	biological_process	9	106044827	1	1062	1	12738	0.0833726
GO:0006011	UDP-glucose metabolic process	biological_process	6	106045603	1	1062	1	12738	0.0833726
GO:0060171	stereocilium membrane	cellular_component	7	106031573	1	1062	1	12738	0.0833726
GO:1902809	regulation of skeletal muscle fiber differentiation	biological_process	10	106035654	1	1062	1	12738	0.0833726
GO:1903242	regulation of cardiac muscle hypertrophy in response to stress	biological_process	10	106047637	1	1062	1	12738	0.0833726
GO:0046466	membrane lipid catabolic process	biological_process	8	106029463	1	1062	1	12738	0.0833726
GO:0004960	thromboxane receptor activity	molecular_function	9	106045658	1	1062	1	12738	0.0833726
GO:0048232	male gamete generation	biological_process	6	106045620	1	1062	1	12738	0.0833726
GO:0060931	sinoatrial node cell development	biological_process	10	106031461	1	1062	1	12738	0.0833726
GO:0072355	histone H3-T3 phosphorylation	biological_process	12	106036212	1	1062	1	12738	0.0833726
GO:0071676	negative regulation of mononuclear cell migration	biological_process	8	106030421	1	1062	1	12738	0.0833726
GO:0004799	thymidylate synthase activity	molecular_function	8	106037557	1	1062	1	12738	0.0833726
GO:0005903	brush border	cellular_component	5	106048739;106049502;106044252;106043555;106036857;106036271	6	1062	37	12738	0.08343
GO:0030198	extracellular matrix organization	biological_process	6	106041541;106041036;106046143;106038293;106045335;106040667;106030805;106049606	8	1062	55	12738	0.0842269
GO:0043005	neuron projection	cellular_component	5	106043077;106045787;106049658;106038040;106030907;106031043;106041235;106044313;106032839;106034500;106038880;106039887	12	1062	93	12738	0.0849427
GO:0018108	peptidyl-tyrosine phosphorylation	biological_process	10	106039469;106037891;106043599;106032512;106043973;106042282;106034332;106040910;106048836;106040142	10	1062	74	12738	0.0862532
GO:0010971	positive regulation of G2/M transition of mitotic cell cycle	biological_process	10	106039399;106030935;106031498	3	1062	13	12738	0.0880113
GO:0015297	antiporter activity	molecular_function	7	106047474;106030538;106031011	3	1062	13	12738	0.0880113
GO:0045840	positive regulation of mitotic nuclear division	biological_process	9	106042580;106041917;106030065	3	1062	13	12738	0.0880113
GO:0042572	retinol metabolic process	biological_process	11	106029463;106031772;106037570	3	1062	13	12738	0.0880113
GO:0051298	centrosome duplication	biological_process	5	106033449;106033077;106034961	3	1062	13	12738	0.0880113
GO:0001676	long-chain fatty acid metabolic process	biological_process	10	106036242;106048420;106032757	3	1062	13	12738	0.0880113
GO:0000188	inactivation of MAPK activity	biological_process	13	106046072;106042748;106030867	3	1062	13	12738	0.0880113
GO:0046835	carbohydrate phosphorylation	biological_process	8	106042848;106030908;106038743	3	1062	13	12738	0.0880113
GO:0005328	neurotransmitter:sodium symporter activity	molecular_function	5	106031043;106049029;106045047	3	1062	13	12738	0.0880113
GO:0050839	cell adhesion molecule binding	molecular_function	5	106034878;106037612;106049813;106037162;106044252	5	1062	29	12738	0.0889832
GO:0030308	negative regulation of cell growth	biological_process	7	106049502;106032943;106032499;106047637;106048830;106041143;106044827;106042896;106043113	9	1062	65	12738	0.0891413
GO:0003779	actin binding	molecular_function	6	106030955;106048739;106044350;106031697;106046127;106042926;106032985;106035284;106039298;106036875;106031895;106032337;106029982;106041793;106033950;106036967;106046946;106036365;106036271	19	1062	164	12738	0.0892548
GO:0017048	Rho GTPase binding	molecular_function	9	106041793;106048962;106044954;106032002	4	1062	21	12738	0.0921009
GO:0071560	cellular response to transforming growth factor beta stimulus	biological_process	8	106034273;106038378;106037608;106038263	4	1062	21	12738	0.0921009
GO:1900026	positive regulation of substrate adhesion-dependent cell spreading	biological_process	10	106045987;106044313;106035961;106038734	4	1062	21	12738	0.0921009
GO:0005515	protein binding	molecular_function	4	106031573;106035733;106041268;106043573;106040142;106032278;106030285;106034986;106037570;106039756;106038218;106047762;106035942;106044281;106032260;106043620;106049883;106049428;106048003;106043502;106049430;106043614;106038040;106049658;106040404;106048388;106035963;106036560;106042127;106030058;106049517;106031248;106043576;106040930;106037338;106032839;106029998;106040661;106047501;106044313…	44	1062	431	12738	0.0925155
GO:0030424	axon	cellular_component	6	106043973;106044095;106041235;106037008;106040142;106035413;106033708;106030907;106048843;106043555;106036857;106037864	12	1062	95	12738	0.0960333
GO:0005215	transporter activity	molecular_function	3	106039697;106032406;106035124;106039896;106037158;106037856;106037939;106034382	8	1062	57	12738	0.0990582
GO:0021987	cerebral cortex development	biological_process	5	106041976;106041984;106033449;106036097;106034328	5	1062	30	12738	0.0998275
GO:0072562	blood microparticle	cellular_component	4	106049915;106044826;106039820;106029362;106047684;106043396;106043963	7	1062	48	12738	0.101276
GO:0007218	neuropeptide signaling pathway	biological_process	6	106048674;106048153;106032300;106047107;106032839;106038880	6	1062	39	12738	0.101967
GO:0030426	growth cone	cellular_component	5	106044313;106030907;106032736;106048317;106038372;106035413	6	1062	39	12738	0.101967
GO:0008584	male gonad development	biological_process	7	106041984;106038134;106036954;106042896;106037381;106046500	6	1062	39	12738	0.101967
GO:0004497	monooxygenase activity	molecular_function	5	106039314;106044189;106032913	3	1062	14	12738	0.105354
GO:0032281	AMPA glutamate receptor complex	cellular_component	8	106038037;106037380;106034537	3	1062	14	12738	0.105354
GO:0004869	cysteine-type endopeptidase inhibitor activity	molecular_function	8	106044728;106032054;106034408	3	1062	14	12738	0.105354
GO:0008219	cell death	biological_process	4	106040404;106047860;106045972	3	1062	14	12738	0.105354
GO:0004181	metallocarboxypeptidase activity	molecular_function	9	106039002;106033451;106036461	3	1062	14	12738	0.105354
GO:0097150	neuronal stem cell population maintenance	biological_process	5	106048317;106032604;106041984	3	1062	14	12738	0.105354
GO:0071897	DNA biosynthetic process	biological_process	8	106046791;106049362;106045729	3	1062	14	12738	0.105354
GO:0015631	tubulin binding	molecular_function	6	106035284;106040405;106038040;106036461	4	1062	22	12738	0.105502
GO:0008022	protein C-terminus binding	molecular_function	5	106038945;106049371;106047081;106048843;106038293;106032415;106037891;106030797;106034064;106031575;106042500;106043614	12	1062	97	12738	0.10796
GO:0045109	intermediate filament organization	biological_process	8	106048843;106034878	2	1062	7	12738	0.110106
GO:0031210	phosphatidylcholine binding	molecular_function	6	106033303;106043963	2	1062	7	12738	0.110106
GO:0048484	enteric nervous system development	biological_process	6	106047519;106032512	2	1062	7	12738	0.110106
GO:0051974	negative regulation of telomerase activity	biological_process	8	106033993;106031850	2	1062	7	12738	0.110106
GO:0006536	glutamate metabolic process	biological_process	11	106030429;106032348	2	1062	7	12738	0.110106
GO:0051382	kinetochore assembly	biological_process	8	106042127;106041414	2	1062	7	12738	0.110106
GO:0023019	signal transduction involved in regulation of gene expression	biological_process	5	106041143;106043133	2	1062	7	12738	0.110106
GO:0050953	sensory perception of light stimulus	biological_process	7	106043698;106031573	2	1062	7	12738	0.110106
GO:0008392	arachidonic acid epoxygenase activity	molecular_function	7	106038207;106046243	2	1062	7	12738	0.110106
GO:0050482	arachidonic acid secretion	biological_process	9	106042951;106047860	2	1062	7	12738	0.110106
GO:0030991	intraciliary transport particle A	cellular_component	4	106046322;106047366	2	1062	7	12738	0.110106
GO:0001527	microfibril	cellular_component	5	106040111;106029586	2	1062	7	12738	0.110106
GO:0008519	ammonium transmembrane transporter activity	molecular_function	7	106038209;106036857	2	1062	7	12738	0.110106
GO:0003094	glomerular filtration	biological_process	7	106036857;106043963	2	1062	7	12738	0.110106
GO:0098911	regulation of ventricular cardiac muscle cell action potential	biological_process	12	106037612;106034878	2	1062	7	12738	0.110106
GO:0006312	mitotic recombination	biological_process	9	106047081;106049567	2	1062	7	12738	0.110106
GO:2001241	positive regulation of extrinsic apoptotic signaling pathway in absence of ligand	biological_process	11	106032512;106042896	2	1062	7	12738	0.110106
GO:0090331	negative regulation of platelet aggregation	biological_process	10	106033261;106035946	2	1062	7	12738	0.110106
GO:0009653	anatomical structure morphogenesis	biological_process	4	106046143;106044996	2	1062	7	12738	0.110106
GO:0006970	response to osmotic stress	biological_process	5	106049528;106046150	2	1062	7	12738	0.110106
GO:0046847	filopodium assembly	biological_process	8	106039165;106044252	2	1062	7	12738	0.110106
GO:0030857	negative regulation of epithelial cell differentiation	biological_process	8	106044370;106031461	2	1062	7	12738	0.110106
GO:0070613	regulation of protein processing	biological_process	9	106038475;106039536	2	1062	7	12738	0.110106
GO:0010608	posttranscriptional regulation of gene expression	biological_process	8	106044051;106034273	2	1062	7	12738	0.110106
GO:0003198	epithelial to mesenchymal transition involved in endocardial cushion formation	biological_process	9	106035942;106044751	2	1062	7	12738	0.110106
GO:0002161	aminoacyl-tRNA editing activity	molecular_function	7	106042268;106038347	2	1062	7	12738	0.110106
GO:0006103	2-oxoglutarate metabolic process	biological_process	9	106039616;106032348	2	1062	7	12738	0.110106
GO:0007276	gamete generation	biological_process	5	106036660;106049489	2	1062	7	12738	0.110106
GO:0003823	antigen binding	molecular_function	4	106043396;106049915	2	1062	7	12738	0.110106
GO:0000086	G2/M transition of mitotic cell cycle	biological_process	7	106048134;106043573;106040556;106046017;106031512	5	1062	31	12738	0.111299
GO:0090305	nucleic acid phosphodiester bond hydrolysis	biological_process	8	106035964;106048856;106032499;106047461;106049229;106031012	6	1062	40	12738	0.11198
GO:0030334	regulation of cell migration	biological_process	7	106045987;106031996;106041976;106045063;106035733;106039298	6	1062	40	12738	0.11198
GO:0010628	positive regulation of gene expression	biological_process	8	106041143;106038293;106047762;106039536;106035946;106030935;106040661;106044252;106048962;106045987;106041918;106045787;106043174	13	1062	108	12738	0.114017
GO:0008203	cholesterol metabolic process	biological_process	8	106038919;106036120;106031341;106033303	4	1062	23	12738	0.119728
GO:0050679	positive regulation of epithelial cell proliferation	biological_process	8	106041917;106030935;106030421;106041040	4	1062	23	12738	0.119728
GO:0090307	mitotic spindle assembly	biological_process	10	106040509;106031528;106047168;106044728	4	1062	23	12738	0.119728
GO:0016491	oxidoreductase activity	molecular_function	4	106049930;106041905;106037756;106037222;106033870;106041367;106043113;106033871;106041293;106049844	10	1062	79	12738	0.120046
GO:0035064	methylated histone binding	molecular_function	6	106045007;106029618;106038918;106040657;106040566	5	1062	32	12738	0.123375
GO:0007368	determination of left/right symmetry	biological_process	7	106046322;106042219;106036178;106031611;106035396	5	1062	32	12738	0.123375
GO:0009409	response to cold	biological_process	5	106046988;106035974;106037266	3	1062	15	12738	0.123903
GO:0050840	extracellular matrix binding	molecular_function	4	106040667;106041541;106041036	3	1062	15	12738	0.123903
GO:0051028	mRNA transport	biological_process	10	106034304;106048317;106030204	3	1062	15	12738	0.123903
GO:0042056	chemoattractant activity	molecular_function	7	106041089;106041040;106045387	3	1062	15	12738	0.123903
GO:0050729	positive regulation of inflammatory response	biological_process	9	106033480;106041492;106041089	3	1062	15	12738	0.123903
GO:0018105	peptidyl-serine phosphorylation	biological_process	10	106037792;106036212;106039536;106035733;106040461;106039399;106046150;106037902;106037174;106042816;106046017	11	1062	90	12738	0.127826
GO:0007601	visual perception	biological_process	8	106031573;106033725;106031387;106038640;106039404;106032839;106038642	7	1062	51	12738	0.12905
GO:0000165	MAPK cascade	biological_process	11	106032512;106046150;106042816;106037849;106041917;106041040;106040461	7	1062	51	12738	0.12905
GO:0000902	cell morphogenesis	biological_process	6	106039808;106030907;106044827;106043944;106047157;106032002	6	1062	42	12738	0.133425
GO:0005044	scavenger receptor activity	molecular_function	4	106031434;106032499;106043194;106048279;106030598;106038940	6	1062	42	12738	0.133425
GO:0043204	perikaryon	cellular_component	5	106032839;106047866;106037864;106033708	4	1062	24	12738	0.134727
GO:0005154	epidermal growth factor receptor binding	molecular_function	7	106029910;106042282;106041917;106035120	4	1062	24	12738	0.134727
GO:0005158	insulin receptor binding	molecular_function	6	106032499;106036186;106029910;106042580	4	1062	24	12738	0.134727
GO:0005930	axoneme	cellular_component	6	106031575;106046322;106031611;106044051;106047366	5	1062	33	12738	0.136028
GO:0008271	secondary active sulfate transmembrane transporter activity	molecular_function	9	106038012;106042039	2	1062	8	12738	0.138966
GO:0050435	amyloid-beta metabolic process	biological_process	8	106043555;106036113	2	1062	8	12738	0.138966
GO:0019531	oxalate transmembrane transporter activity	molecular_function	8	106042039;106038012	2	1062	8	12738	0.138966
GO:0006805	xenobiotic metabolic process	biological_process	5	106029463;106041143	2	1062	8	12738	0.138966
GO:0017127	cholesterol transporter activity	molecular_function	6	106036120;106033303	2	1062	8	12738	0.138966
GO:0006335	DNA replication-dependent nucleosome assembly	biological_process	8	106044986;106036136	2	1062	8	12738	0.138966
GO:0018298	protein-chromophore linkage	biological_process	9	106038642;106041235	2	1062	8	12738	0.138966
GO:0015116	sulfate transmembrane transporter activity	molecular_function	8	106038012;106042039	2	1062	8	12738	0.138966
GO:0005247	voltage-gated chloride channel activity	molecular_function	9	106032162;106042572	2	1062	8	12738	0.138966
GO:0007413	axonal fasciculation	biological_process	6	106040142;106035413	2	1062	8	12738	0.138966
GO:0021670	lateral ventricle development	biological_process	5	106036857;106042381	2	1062	8	12738	0.138966
GO:0097431	mitotic spindle pole	cellular_component	7	106041984;106043502	2	1062	8	12738	0.138966
GO:1901214	regulation of neuron death	biological_process	7	106049183;106041040	2	1062	8	12738	0.138966
GO:0004518	nuclease activity	molecular_function	6	106035964;106048856	2	1062	8	12738	0.138966
GO:0009725	response to hormone	biological_process	5	106030429;106039697	2	1062	8	12738	0.138966
GO:0051893	regulation of focal adhesion assembly	biological_process	8	106044954;106039469	2	1062	8	12738	0.138966
GO:0050910	detection of mechanical stimulus involved in sensory perception of sound	biological_process	6	106039404;106046134	2	1062	8	12738	0.138966
GO:0008610	lipid biosynthetic process	biological_process	6	106038131;106047758	2	1062	8	12738	0.138966
GO:0050998	nitric-oxide synthase binding	molecular_function	6	106040661;106045787	2	1062	8	12738	0.138966
GO:0008093	cytoskeletal adaptor activity	molecular_function	6	106031519;106035767	2	1062	8	12738	0.138966
GO:0051156	glucose 6-phosphate metabolic process	biological_process	7	106029563;106030908	2	1062	8	12738	0.138966
GO:0019532	oxalate transport	biological_process	11	106042039;106038012	2	1062	8	12738	0.138966
GO:0035879	plasma membrane lactate transport	biological_process	13	106034706;106034709	2	1062	8	12738	0.138966
GO:2000353	positive regulation of endothelial cell apoptotic process	biological_process	11	106031773;106049606	2	1062	8	12738	0.138966
GO:0022857	transmembrane transporter activity	molecular_function	4	106039496;106036104	2	1062	8	12738	0.138966
GO:0030111	regulation of Wnt signaling pathway	biological_process	8	106044559;106031341	2	1062	8	12738	0.138966
GO:0051493	regulation of cytoskeleton organization	biological_process	8	106045063;106038040	2	1062	8	12738	0.138966
GO:0015695	organic cation transport	biological_process	8	106038209;106032589	2	1062	8	12738	0.138966
GO:0045197	establishment or maintenance of epithelial cell apical/basal polarity	biological_process	7	106037380;106041962	2	1062	8	12738	0.138966
GO:0071360	cellular response to exogenous dsRNA	biological_process	9	106030386;106037559	2	1062	8	12738	0.138966
GO:0044548	S100 protein binding	molecular_function	5	106033733;106044252	2	1062	8	12738	0.138966
GO:0043548	phosphatidylinositol 3-kinase binding	molecular_function	5	106036186;106037891	2	1062	8	12738	0.138966
GO:0051085	chaperone cofactor-dependent protein refolding	biological_process	7	106041157;106039820	2	1062	8	12738	0.138966
GO:0003376	sphingosine-1-phosphate receptor signaling pathway	biological_process	6	106041486;106044252	2	1062	8	12738	0.138966
GO:1990023	mitotic spindle midzone	cellular_component	7	106033950;106045309	2	1062	8	12738	0.138966
GO:0090026	positive regulation of monocyte chemotaxis	biological_process	9	106045387;106041040	2	1062	8	12738	0.138966
GO:0045618	positive regulation of keratinocyte differentiation	biological_process	10	106030849;106037174	2	1062	8	12738	0.138966
GO:0006954	inflammatory response	biological_process	6	106044827;106045658;106044325;106043174;106041040;106046143;106038345;106041089;106040404;106041492;106035573;106033292	12	1062	102	12738	0.14138
GO:0035098	ESC/E(Z) complex	cellular_component	5	106041697;106040657;106030849	3	1062	16	12738	0.143524
GO:0000132	establishment of mitotic spindle orientation	biological_process	10	106034986;106033449;106034398	3	1062	16	12738	0.143524
GO:0040007	growth	biological_process	3	106030421;106033711;106042896	3	1062	16	12738	0.143524
GO:0015701	bicarbonate transport	biological_process	9	106038012;106046850;106042039	3	1062	16	12738	0.143524
GO:0032755	positive regulation of interleukin-6 production	biological_process	8	106046661;106037820;106046150	3	1062	16	12738	0.143524
GO:0008284	positive regulation of cell population proliferation	biological_process	7	106039399;106048661;106048134;106031498;106034339;106033799;106046827;106049606;106041976;106035120;106040879;106029823;106034332;106030187;106046679;106044153;106042684;106041917	18	1062	165	12738	0.144798
GO:0046330	positive regulation of JNK cascade	biological_process	13	106040879;106032415;106035395;106046661;106049412	5	1062	34	12738	0.149228
GO:0050660	flavin adenine dinucleotide binding	molecular_function	6	106039669;106041548;106041531;106038503;106049515;106049048;106031824	7	1062	53	12738	0.149468
GO:0007166	cell surface receptor signaling pathway	biological_process	5	106033210;106046827;106042816;106048153;106044261;106029763;106042152;106048674;106033087;106043698;106036863	11	1062	93	12738	0.150401
GO:0071230	cellular response to amino acid stimulus	biological_process	7	106049609;106039681;106032839;106039887	4	1062	25	12738	0.150442
GO:0016323	basolateral plasma membrane	cellular_component	5	106043133;106034878;106033733;106038012;106044826;106037380;106046661;106036857	8	1062	63	12738	0.151608
GO:0042802	identical protein binding	molecular_function	5	106031250;106048843;106038293;106046610;106046791;106044060;106049606;106045007;106032655;106046330;106032985;106037570;106047081;106039681;106045603;106047794;106048661;106031451;106047467;106040293;106045987;106039299;106034986;106033449;106042423;106041840;106044986;106042896;106037891	29	1062	286	12738	0.156726
GO:0032800	receptor biosynthetic process	biological_process	7	106037784	1	1062	2	12738	0.1598
GO:0031267	small GTPase binding	molecular_function	7	106039924	1	1062	2	12738	0.1598
GO:0042978	ornithine decarboxylase activator activity	molecular_function	6	106037864	1	1062	2	12738	0.1598
GO:0009450	gamma-aminobutyric acid catabolic process	biological_process	10	106046330	1	1062	2	12738	0.1598
GO:0097211	cellular response to gonadotropin-releasing hormone	biological_process	8	106036151	1	1062	2	12738	0.1598
GO:0046069	cGMP catabolic process	biological_process	12	106036126	1	1062	2	12738	0.1598
GO:0004795	threonine synthase activity	molecular_function	7	106048104	1	1062	2	12738	0.1598
GO:0001714	endodermal cell fate specification	biological_process	6	106030306	1	1062	2	12738	0.1598
GO:0004739	pyruvate dehydrogenase (acetyl-transferring) activity	molecular_function	7	106037842	1	1062	2	12738	0.1598
GO:0034379	very-low-density lipoprotein particle assembly	biological_process	9	106036242	1	1062	2	12738	0.1598
GO:0002606	positive regulation of dendritic cell antigen processing and presentation	biological_process	8	106046661	1	1062	2	12738	0.1598
GO:0001792	polymeric immunoglobulin receptor activity	molecular_function	7	106041362	1	1062	2	12738	0.1598
GO:0010716	negative regulation of extracellular matrix disassembly	biological_process	9	106029823	1	1062	2	12738	0.1598
GO:0032471	negative regulation of endoplasmic reticulum calcium ion concentration	biological_process	13	106047132	1	1062	2	12738	0.1598
GO:0015827	tryptophan transport	biological_process	8	106037784	1	1062	2	12738	0.1598
GO:0015837	amine transport	biological_process	7	106032589	1	1062	2	12738	0.1598
GO:0004124	cysteine synthase activity	molecular_function	6	106036144	1	1062	2	12738	0.1598
GO:0007509	mesoderm migration involved in gastrulation	biological_process	9	106034273	1	1062	2	12738	0.1598
GO:0021693	cerebellar Purkinje cell layer structural organization	biological_process	5	106041976	1	1062	2	12738	0.1598
GO:0033632	regulation of cell-cell adhesion mediated by integrin	biological_process	7	106029823	1	1062	2	12738	0.1598
GO:0008413	8-oxo-7,8-dihydroguanosine triphosphate pyrophosphatase activity	molecular_function	9	106033546	1	1062	2	12738	0.1598
GO:0090285	negative regulation of protein glycosylation in Golgi	biological_process	11	106044153	1	1062	2	12738	0.1598
GO:0071547	piP-body	cellular_component	9	106039808	1	1062	2	12738	0.1598
GO:0035360	positive regulation of peroxisome proliferator activated receptor signaling pathway	biological_process	9	106042359	1	1062	2	12738	0.1598
GO:2001225	regulation of chloride transport	biological_process	9	106030632	1	1062	2	12738	0.1598
GO:0006259	DNA metabolic process	biological_process	7	106046791	1	1062	2	12738	0.1598
GO:2000791	negative regulation of mesenchymal cell proliferation involved in lung development	biological_process	7	106043829	1	1062	2	12738	0.1598
GO:0030275	LRR domain binding	molecular_function	6	106040293	1	1062	2	12738	0.1598
GO:0000819	sister chromatid segregation	biological_process	7	106049567	1	1062	2	12738	0.1598
GO:0045329	carnitine biosynthetic process	biological_process	8	106033948	1	1062	2	12738	0.1598
GO:0019853	L-ascorbic acid biosynthetic process	biological_process	8	106049515	1	1062	2	12738	0.1598
GO:0006542	glutamine biosynthetic process	biological_process	12	106047794	1	1062	2	12738	0.1598
GO:0015746	citrate transport	biological_process	11	106043807	1	1062	2	12738	0.1598
GO:0006857	oligopeptide transport	biological_process	9	106029888	1	1062	2	12738	0.1598
GO:0010751	negative regulation of nitric oxide mediated signal transduction	biological_process	10	106031773	1	1062	2	12738	0.1598
GO:0008499	UDP-galactose:beta-N-acetylglucosamine beta-1,3-galactosyltransferase activity	molecular_function	8	106043526	1	1062	2	12738	0.1598
GO:0060923	cardiac muscle cell fate commitment	biological_process	7	106031461	1	1062	2	12738	0.1598
GO:0072697	protein localization to cell cortex	biological_process	8	106044252	1	1062	2	12738	0.1598
GO:0003195	tricuspid valve formation	biological_process	7	106046489	1	1062	2	12738	0.1598
GO:0060355	positive regulation of cell adhesion molecule production	biological_process	7	106037559	1	1062	2	12738	0.1598
GO:0004967	glucagon receptor activity	molecular_function	7	106029763	1	1062	2	12738	0.1598
GO:2000538	positive regulation of B cell chemotaxis	biological_process	10	106038263	1	1062	2	12738	0.1598
GO:0017109	glutamate-cysteine ligase complex	cellular_component	6	106030429	1	1062	2	12738	0.1598
GO:0005019	platelet-derived growth factor beta-receptor activity	molecular_function	11	106035198	1	1062	2	12738	0.1598
GO:0002091	negative regulation of receptor internalization	biological_process	8	106033733	1	1062	2	12738	0.1598
GO:0010988	regulation of low-density lipoprotein particle clearance	biological_process	7	106048997	1	1062	2	12738	0.1598
GO:0043009	chordate embryonic development	biological_process	7	106048796	1	1062	2	12738	0.1598
GO:0032804	negative regulation of low-density lipoprotein particle receptor catabolic process	biological_process	10	106033733	1	1062	2	12738	0.1598
GO:0070988	demethylation	biological_process	4	106039661	1	1062	2	12738	0.1598
GO:0070856	myosin VI light chain binding	molecular_function	8	106048962	1	1062	2	12738	0.1598
GO:0032642	regulation of chemokine production	biological_process	7	106046489	1	1062	2	12738	0.1598
GO:1900004	negative regulation of serine-type endopeptidase activity	biological_process	12	106041274	1	1062	2	12738	0.1598
GO:0009231	riboflavin biosynthetic process	biological_process	8	106044168	1	1062	2	12738	0.1598
GO:0004421	hydroxymethylglutaryl-CoA synthase activity	molecular_function	7	106036330	1	1062	2	12738	0.1598
GO:0046683	response to organophosphorus	biological_process	6	106037557	1	1062	2	12738	0.1598
GO:0050896	response to stimulus	biological_process	3	106031573	1	1062	2	12738	0.1598
GO:0002142	stereocilia ankle link complex	cellular_component	4	106031573	1	1062	2	12738	0.1598
GO:1990077	primosome complex	cellular_component	5	106030408	1	1062	2	12738	0.1598
GO:0042609	CD4 receptor binding	molecular_function	6	106037891	1	1062	2	12738	0.1598
GO:0009186	deoxyribonucleoside diphosphate metabolic process	biological_process	9	106030813	1	1062	2	12738	0.1598
GO:1900738	positive regulation of phospholipase C-activating G protein-coupled receptor signaling pathway	biological_process	10	106035481	1	1062	2	12738	0.1598
GO:0019441	tryptophan catabolic process to kynurenine	biological_process	12	106046751	1	1062	2	12738	0.1598
GO:0003955	NAD(P)H dehydrogenase (quinone) activity	molecular_function	7	106046610	1	1062	2	12738	0.1598
GO:0072378	blood coagulation, fibrin clot formation	biological_process	8	106038293	1	1062	2	12738	0.1598
GO:0016811	hydrolase activity, acting on carbon-nitrogen (but not peptide) bonds, in linear amides	molecular_function	6	106030251	1	1062	2	12738	0.1598
GO:0050436	microfibril binding	molecular_function	4	106029586	1	1062	2	12738	0.1598
GO:0030298	receptor signaling protein tyrosine kinase activator activity	molecular_function	9	106041040	1	1062	2	12738	0.1598
GO:0004067	asparaginase activity	molecular_function	7	106037253	1	1062	2	12738	0.1598
GO:0007091	metaphase/anaphase transition of mitotic cell cycle	biological_process	11	106047065	1	1062	2	12738	0.1598
GO:0047555	3',5'-cyclic-GMP phosphodiesterase activity	molecular_function	10	106036126	1	1062	2	12738	0.1598
GO:1900220	semaphorin-plexin signaling pathway involved in bone trabecula morphogenesis	biological_process	7	106045063	1	1062	2	12738	0.1598
GO:0004419	hydroxymethylglutaryl-CoA lyase activity	molecular_function	7	106038090	1	1062	2	12738	0.1598
GO:0051661	maintenance of centrosome location	biological_process	7	106041984	1	1062	2	12738	0.1598
GO:0005176	ErbB-2 class receptor binding	molecular_function	6	106030428	1	1062	2	12738	0.1598
GO:0042567	insulin-like growth factor ternary complex	cellular_component	6	106046458	1	1062	2	12738	0.1598
GO:0006533	aspartate catabolic process	biological_process	12	106032548	1	1062	2	12738	0.1598
GO:0070268	cornification	biological_process	6	106043174	1	1062	2	12738	0.1598
GO:0004473	malate dehydrogenase (decarboxylating) (NADP+) activity	molecular_function	8	106035378	1	1062	2	12738	0.1598
GO:0098592	cytoplasmic side of apical plasma membrane	cellular_component	6	106044252	1	1062	2	12738	0.1598
GO:0050999	regulation of nitric-oxide synthase activity	biological_process	8	106040661	1	1062	2	12738	0.1598
GO:0050909	sensory perception of taste	biological_process	8	106047467	1	1062	2	12738	0.1598
GO:0032782	bile acid secretion	biological_process	11	106042359	1	1062	2	12738	0.1598
GO:2000615	regulation of histone H3-K9 acetylation	biological_process	11	106040556	1	1062	2	12738	0.1598
GO:0071207	histone pre-mRNA stem-loop binding	molecular_function	8	106034304	1	1062	2	12738	0.1598
GO:0048609	multicellular organismal reproductive process	biological_process	4	106036151	1	1062	2	12738	0.1598
GO:0042278	purine nucleoside metabolic process	biological_process	9	106036645	1	1062	2	12738	0.1598
GO:0010894	negative regulation of steroid biosynthetic process	biological_process	10	106030421	1	1062	2	12738	0.1598
GO:0033157	regulation of intracellular protein transport	biological_process	8	106042783	1	1062	2	12738	0.1598
GO:0043139	5'-3' DNA helicase activity	molecular_function	11	106031012	1	1062	2	12738	0.1598
GO:0051047	positive regulation of secretion	biological_process	8	106036242	1	1062	2	12738	0.1598
GO:0034340	response to type I interferon	biological_process	7	106041301	1	1062	2	12738	0.1598
GO:0002764	immune response-regulating signaling pathway	biological_process	5	106041503	1	1062	2	12738	0.1598
GO:0070315	G1 to G0 transition involved in cell differentiation	biological_process	6	106042918	1	1062	2	12738	0.1598
GO:0046058	cAMP metabolic process	biological_process	11	106046874	1	1062	2	12738	0.1598
GO:0008272	sulfate transport	biological_process	9	106047742	1	1062	2	12738	0.1598
GO:0070699	type II activin receptor binding	molecular_function	9	106042896	1	1062	2	12738	0.1598
GO:0010002	cardioblast differentiation	biological_process	7	106030306	1	1062	2	12738	0.1598
GO:0060392	negative regulation of SMAD protein signal transduction	biological_process	10	106031092	1	1062	2	12738	0.1598
GO:0019556	histidine catabolic process to glutamate and formamide	biological_process	12	106036957	1	1062	2	12738	0.1598
GO:0046338	phosphatidylethanolamine catabolic process	biological_process	10	106047860	1	1062	2	12738	0.1598
GO:0061550	cranial ganglion development	biological_process	7	106036804	1	1062	2	12738	0.1598
GO:0070086	ubiquitin-dependent endocytosis	biological_process	8	106042772	1	1062	2	12738	0.1598
GO:0004656	procollagen-proline 4-dioxygenase activity	molecular_function	9	106030561	1	1062	2	12738	0.1598
GO:0008160	protein tyrosine phosphatase activator activity	molecular_function	8	106046458	1	1062	2	12738	0.1598
GO:0070668	positive regulation of mast cell proliferation	biological_process	9	106036954	1	1062	2	12738	0.1598
GO:0042701	progesterone secretion	biological_process	7	106042896	1	1062	2	12738	0.1598
GO:0019862	IgA binding	molecular_function	6	106043963	1	1062	2	12738	0.1598
GO:0016202	regulation of striated muscle tissue development	biological_process	8	106031575	1	1062	2	12738	0.1598
GO:0044375	regulation of peroxisome size	biological_process	6	106036512	1	1062	2	12738	0.1598
GO:1902269	positive regulation of polyamine transmembrane transport	biological_process	9	106037864	1	1062	2	12738	0.1598
GO:0002682	regulation of immune system process	biological_process	5	106037038	1	1062	2	12738	0.1598
GO:0032217	riboflavin transmembrane transporter activity	molecular_function	8	106033105	1	1062	2	12738	0.1598
GO:0031849	olfactory receptor binding	molecular_function	7	106034057	1	1062	2	12738	0.1598
GO:0048304	positive regulation of isotype switching to IgG isotypes	biological_process	11	106030065	1	1062	2	12738	0.1598
GO:0033601	positive regulation of mammary gland epithelial cell proliferation	biological_process	9	106048962	1	1062	2	12738	0.1598
GO:1902937	inward rectifier potassium channel complex	cellular_component	10	106040661	1	1062	2	12738	0.1598
GO:0050849	negative regulation of calcium-mediated signaling	biological_process	10	106045413	1	1062	2	12738	0.1598
GO:0090306	spindle assembly involved in meiosis	biological_process	10	106041984	1	1062	2	12738	0.1598
GO:0016595	glutamate binding	molecular_function	8	106030429	1	1062	2	12738	0.1598
GO:0031685	adenosine receptor binding	molecular_function	7	106030929	1	1062	2	12738	0.1598
GO:0006090	pyruvate metabolic process	biological_process	9	106038291	1	1062	2	12738	0.1598
GO:0005927	muscle tendon junction	cellular_component	7	106031895	1	1062	2	12738	0.1598
GO:0006535	cysteine biosynthetic process from serine	biological_process	12	106036144	1	1062	2	12738	0.1598
GO:0097681	double-strand break repair via alternative nonhomologous end joining	biological_process	11	106045729	1	1062	2	12738	0.1598
GO:0017186	peptidyl-pyroglutamic acid biosynthetic process, using glutaminyl-peptide cyclotransferase	biological_process	11	106049891	1	1062	2	12738	0.1598
GO:0014808	release of sequestered calcium ion into cytosol by sarcoplasmic reticulum	biological_process	12	106032407	1	1062	2	12738	0.1598
GO:0046813	receptor-mediated virion attachment to host cell	biological_process	7	106037784	1	1062	2	12738	0.1598
GO:0048017	inositol lipid-mediated signaling	biological_process	6	106031996	1	1062	2	12738	0.1598
GO:0032367	intracellular cholesterol transport	biological_process	10	106036120	1	1062	2	12738	0.1598
GO:1990441	negative regulation of transcription from RNA polymerase II promoter in response to endoplasmic reticulum stress	biological_process	7	106041651	1	1062	2	12738	0.1598
GO:0010756	positive regulation of plasminogen activation	biological_process	11	106046393	1	1062	2	12738	0.1598
GO:0072239	metanephric glomerulus vasculature development	biological_process	7	106036857	1	1062	2	12738	0.1598
GO:0019563	glycerol catabolic process	biological_process	9	106047827	1	1062	2	12738	0.1598
GO:0004356	glutamate-ammonia ligase activity	molecular_function	8	106047794	1	1062	2	12738	0.1598
GO:0098901	regulation of cardiac muscle cell action potential	biological_process	7	106040661	1	1062	2	12738	0.1598
GO:1990239	steroid hormone binding	molecular_function	6	106032234	1	1062	2	12738	0.1598
GO:0051458	corticotropin secretion	biological_process	11	106036857	1	1062	2	12738	0.1598
GO:0001604	urotensin II receptor activity	molecular_function	7	106047107	1	1062	2	12738	0.1598
GO:2000860	positive regulation of aldosterone secretion	biological_process	12	106035946	1	1062	2	12738	0.1598
GO:0002455	humoral immune response mediated by circulating immunoglobulin	biological_process	6	106049229	1	1062	2	12738	0.1598
GO:0035456	response to interferon-beta	biological_process	7	106041301	1	1062	2	12738	0.1598
GO:1902117	positive regulation of organelle assembly	biological_process	9	106034172	1	1062	2	12738	0.1598
GO:0046624	sphingolipid transporter activity	molecular_function	5	106041486	1	1062	2	12738	0.1598
GO:0050925	negative regulation of negative chemotaxis	biological_process	9	106040293	1	1062	2	12738	0.1598
GO:0042622	photoreceptor outer segment membrane	cellular_component	7	106035403	1	1062	2	12738	0.1598
GO:0016045	detection of bacterium	biological_process	8	106046661	1	1062	2	12738	0.1598
GO:0048642	negative regulation of skeletal muscle tissue development	biological_process	10	106049528	1	1062	2	12738	0.1598
GO:0019863	IgE binding	molecular_function	6	106032695	1	1062	2	12738	0.1598
GO:0072318	clathrin coat disassembly	biological_process	10	106039820	1	1062	2	12738	0.1598
GO:1902031	regulation of NADP metabolic process	biological_process	6	106035378	1	1062	2	12738	0.1598
GO:0051792	medium-chain fatty acid biosynthetic process	biological_process	11	106030295	1	1062	2	12738	0.1598
GO:0034041	ATP-coupled sterol transmembrane transporter activity	molecular_function	6	106036120	1	1062	2	12738	0.1598
GO:0051106	positive regulation of DNA ligation	biological_process	9	106047081	1	1062	2	12738	0.1598
GO:1900041	negative regulation of interleukin-2 secretion	biological_process	9	106044252	1	1062	2	12738	0.1598
GO:0004965	G protein-coupled GABA receptor activity	molecular_function	7	106049658	1	1062	2	12738	0.1598
GO:0097052	L-kynurenine metabolic process	biological_process	7	106032348	1	1062	2	12738	0.1598
GO:1990460	leptin receptor binding	molecular_function	6	106029910	1	1062	2	12738	0.1598
GO:0048332	mesoderm morphogenesis	biological_process	6	106031461	1	1062	2	12738	0.1598
GO:0016603	glutaminyl-peptide cyclotransferase activity	molecular_function	7	106049891	1	1062	2	12738	0.1598
GO:0017040	N-acylsphingosine amidohydrolase activity	molecular_function	7	106034302	1	1062	2	12738	0.1598
GO:0009088	threonine biosynthetic process	biological_process	12	106048104	1	1062	2	12738	0.1598
GO:1901837	negative regulation of transcription of nucleolar large rRNA by RNA polymerase I	biological_process	11	106030849	1	1062	2	12738	0.1598
GO:0019834	phospholipase A2 inhibitor activity	molecular_function	8	106033733	1	1062	2	12738	0.1598
GO:0004459	L-lactate dehydrogenase activity	molecular_function	7	106038291	1	1062	2	12738	0.1598
GO:0046874	quinolinate metabolic process	biological_process	6	106039366	1	1062	2	12738	0.1598
GO:0030219	megakaryocyte differentiation	biological_process	7	106046489	1	1062	2	12738	0.1598
GO:0006231	dTMP biosynthetic process	biological_process	12	106037557	1	1062	2	12738	0.1598
GO:0043987	histone H3-S10 phosphorylation	biological_process	12	106036212	1	1062	2	12738	0.1598
GO:0021740	principal sensory nucleus of trigeminal nerve development	biological_process	7	106043829	1	1062	2	12738	0.1598
GO:0097362	MCM8-MCM9 complex	cellular_component	5	106045620	1	1062	2	12738	0.1598
GO:0003062	regulation of heart rate by chemical signal	biological_process	10	106040661	1	1062	2	12738	0.1598
GO:1901990	regulation of mitotic cell cycle phase transition	biological_process	8	106046653	1	1062	2	12738	0.1598
GO:0015375	glycine:sodium symporter activity	molecular_function	9	106049029	1	1062	2	12738	0.1598
GO:0001601	peptide YY receptor activity	molecular_function	9	106048153	1	1062	2	12738	0.1598
GO:0003192	mitral valve formation	biological_process	7	106046489	1	1062	2	12738	0.1598
GO:0002925	positive regulation of humoral immune response mediated by circulating immunoglobulin	biological_process	12	106029362	1	1062	2	12738	0.1598
GO:0015141	succinate transmembrane transporter activity	molecular_function	9	106043807	1	1062	2	12738	0.1598
GO:0051051	negative regulation of transport	biological_process	6	106039194	1	1062	2	12738	0.1598
GO:0045504	dynein heavy chain binding	molecular_function	5	106031611	1	1062	2	12738	0.1598
GO:0036152	phosphatidylethanolamine acyl-chain remodeling	biological_process	10	106042951	1	1062	2	12738	0.1598
GO:0032849	positive regulation of cellular pH reduction	biological_process	7	106030632	1	1062	2	12738	0.1598
GO:0048592	eye morphogenesis	biological_process	7	106040733	1	1062	2	12738	0.1598
GO:0006266	DNA ligation	biological_process	8	106049567	1	1062	2	12738	0.1598
GO:0031433	telethonin binding	molecular_function	6	106047637	1	1062	2	12738	0.1598
GO:0060126	somatotropin secreting cell differentiation	biological_process	6	106032234	1	1062	2	12738	0.1598
GO:1902115	regulation of organelle assembly	biological_process	8	106044252	1	1062	2	12738	0.1598
GO:0002313	mature B cell differentiation involved in immune response	biological_process	9	106031806	1	1062	2	12738	0.1598
GO:1990423	RZZ complex	cellular_component	4	106031120	1	1062	2	12738	0.1598
GO:0044314	protein K27-linked ubiquitination	biological_process	13	106046109	1	1062	2	12738	0.1598
GO:0007320	insemination	biological_process	5	106032548	1	1062	2	12738	0.1598
GO:0021554	optic nerve development	biological_process	7	106033874	1	1062	2	12738	0.1598
GO:0004740	pyruvate dehydrogenase (acetyl-transferring) kinase activity	molecular_function	8	106037792	1	1062	2	12738	0.1598
GO:0090521	glomerular visceral epithelial cell migration	biological_process	9	106044350	1	1062	2	12738	0.1598
GO:0033624	negative regulation of integrin activation	biological_process	8	106041976	1	1062	2	12738	0.1598
GO:0042351	'de novo' GDP-L-fucose biosynthetic process	biological_process	11	106042172	1	1062	2	12738	0.1598
GO:0043271	negative regulation of ion transport	biological_process	8	106035459	1	1062	2	12738	0.1598
GO:0030505	inorganic diphosphate transport	biological_process	9	106032499	1	1062	2	12738	0.1598
GO:0033993	response to lipid	biological_process	6	106036120	1	1062	2	12738	0.1598
GO:0071422	succinate transmembrane transport	biological_process	8	106043807	1	1062	2	12738	0.1598
GO:0044772	mitotic cell cycle phase transition	biological_process	6	106046653	1	1062	2	12738	0.1598
GO:0046464	acylglycerol catabolic process	biological_process	9	106038037	1	1062	2	12738	0.1598
GO:0031915	positive regulation of synaptic plasticity	biological_process	10	106034064	1	1062	2	12738	0.1598
GO:0070052	collagen V binding	molecular_function	6	106031773	1	1062	2	12738	0.1598
GO:0005997	xylulose metabolic process	biological_process	8	106046764	1	1062	2	12738	0.1598
GO:0004992	platelet activating factor receptor activity	molecular_function	7	106035198	1	1062	2	12738	0.1598
GO:0036398	TCR signalosome	cellular_component	4	106044252	1	1062	2	12738	0.1598
GO:0052866	phosphatidylinositol phosphate phosphatase activity	molecular_function	8	106035123	1	1062	2	12738	0.1598
GO:0035710	CD4-positive, alpha-beta T cell activation	biological_process	9	106039774	1	1062	2	12738	0.1598
GO:0072092	ureteric bud invasion	biological_process	6	106031697	1	1062	2	12738	0.1598
GO:0043385	mycotoxin metabolic process	biological_process	6	106044189	1	1062	2	12738	0.1598
GO:0034626	fatty acid elongation, polyunsaturated fatty acid	biological_process	13	106035664	1	1062	2	12738	0.1598
GO:0072554	blood vessel lumenization	biological_process	9	106035942	1	1062	2	12738	0.1598
GO:0005760	gamma DNA polymerase complex	cellular_component	6	106031012	1	1062	2	12738	0.1598
GO:0002756	MyD88-independent toll-like receptor signaling pathway	biological_process	9	106049497	1	1062	2	12738	0.1598
GO:0036435	K48-linked polyubiquitin modification-dependent protein binding	molecular_function	7	106041301	1	1062	2	12738	0.1598
GO:0060809	mesodermal to mesenchymal transition involved in gastrulation	biological_process	8	106030306	1	1062	2	12738	0.1598
GO:0047105	4-trimethylammoniobutyraldehyde dehydrogenase activity	molecular_function	7	106035909	1	1062	2	12738	0.1598
GO:1902990	mitotic telomere maintenance via semi-conservative replication	biological_process	10	106031012	1	1062	2	12738	0.1598
GO:0097154	GABAergic neuron differentiation	biological_process	7	106042896	1	1062	2	12738	0.1598
GO:0002763	positive regulation of myeloid leukocyte differentiation	biological_process	9	106036954	1	1062	2	12738	0.1598
GO:0051128	regulation of cellular component organization	biological_process	6	106040733	1	1062	2	12738	0.1598
GO:0004370	glycerol kinase activity	molecular_function	7	106043304	1	1062	2	12738	0.1598
GO:0006739	NADP metabolic process	biological_process	4	106029563	1	1062	2	12738	0.1598
GO:0014701	junctional sarcoplasmic reticulum membrane	cellular_component	7	106032407	1	1062	2	12738	0.1598
GO:0035799	ureter maturation	biological_process	7	106032512	1	1062	2	12738	0.1598
GO:0004337	geranyltranstransferase activity	molecular_function	7	106048516	1	1062	2	12738	0.1598
GO:0034197	triglyceride transport	biological_process	9	106033303	1	1062	2	12738	0.1598
GO:0019417	sulfur oxidation	biological_process	6	106046127	1	1062	2	12738	0.1598
GO:0002035	brain renin-angiotensin system	biological_process	7	106039536	1	1062	2	12738	0.1598
GO:0032000	positive regulation of fatty acid beta-oxidation	biological_process	9	106036186	1	1062	2	12738	0.1598
GO:0045542	positive regulation of cholesterol biosynthetic process	biological_process	11	106036120	1	1062	2	12738	0.1598
GO:0032218	riboflavin transport	biological_process	9	106033105	1	1062	2	12738	0.1598
GO:0051983	regulation of chromosome segregation	biological_process	6	106033063	1	1062	2	12738	0.1598
GO:0030485	smooth muscle contractile fiber	cellular_component	7	106045335	1	1062	2	12738	0.1598
GO:0031315	extrinsic component of mitochondrial outer membrane	cellular_component	6	106049183	1	1062	2	12738	0.1598
GO:0097632	extrinsic component of phagophore assembly site membrane	cellular_component	6	106044051	1	1062	2	12738	0.1598
GO:0035175	histone kinase activity (H3-S10 specific)	molecular_function	10	106036212	1	1062	2	12738	0.1598
GO:0046951	ketone body biosynthetic process	biological_process	6	106038090	1	1062	2	12738	0.1598
GO:0009404	toxin metabolic process	biological_process	5	106029463	1	1062	2	12738	0.1598
GO:0046578	regulation of Ras protein signal transduction	biological_process	10	106048134	1	1062	2	12738	0.1598
GO:0071492	cellular response to UV-A	biological_process	9	106043555	1	1062	2	12738	0.1598
GO:0032877	positive regulation of DNA endoreduplication	biological_process	9	106033875	1	1062	2	12738	0.1598
GO:0004345	glucose-6-phosphate dehydrogenase activity	molecular_function	7	106029563	1	1062	2	12738	0.1598
GO:0016509	long-chain-3-hydroxyacyl-CoA dehydrogenase activity	molecular_function	8	106048393	1	1062	2	12738	0.1598
GO:0051754	meiotic sister chromatid cohesion, centromeric	biological_process	7	106030058	1	1062	2	12738	0.1598
GO:0004823	leucine-tRNA ligase activity	molecular_function	7	106038347	1	1062	2	12738	0.1598
GO:0001960	negative regulation of cytokine-mediated signaling pathway	biological_process	9	106047069	1	1062	2	12738	0.1598
GO:0055070	copper ion homeostasis	biological_process	11	106044730	1	1062	2	12738	0.1598
GO:0031730	CCR5 chemokine receptor binding	molecular_function	9	106041040	1	1062	2	12738	0.1598
GO:0000212	meiotic spindle organization	biological_process	9	106029392	1	1062	2	12738	0.1598
GO:0007638	mechanosensory behavior	biological_process	4	106037537	1	1062	2	12738	0.1598
GO:0034457	Mpp10 complex	cellular_component	4	106038162	1	1062	2	12738	0.1598
GO:0004667	prostaglandin-D synthase activity	molecular_function	6	106037158	1	1062	2	12738	0.1598
GO:0036149	phosphatidylinositol acyl-chain remodeling	biological_process	10	106042951	1	1062	2	12738	0.1598
GO:0007549	dosage compensation	biological_process	9	106030849	1	1062	2	12738	0.1598
GO:0002829	negative regulation of type 2 immune response	biological_process	8	106044827	1	1062	2	12738	0.1598
GO:0006089	lactate metabolic process	biological_process	9	106046771	1	1062	2	12738	0.1598
GO:0031061	negative regulation of histone methylation	biological_process	11	106041697	1	1062	2	12738	0.1598
GO:0004040	amidase activity	molecular_function	7	106033086	1	1062	2	12738	0.1598
GO:0004174	electron-transferring-flavoprotein dehydrogenase activity	molecular_function	6	106031824	1	1062	2	12738	0.1598
GO:2000312	regulation of kainate selective glutamate receptor activity	biological_process	10	106039558	1	1062	2	12738	0.1598
GO:0051005	negative regulation of lipoprotein lipase activity	biological_process	9	106032975	1	1062	2	12738	0.1598
GO:0002312	B cell activation involved in immune response	biological_process	8	106031806	1	1062	2	12738	0.1598
GO:0009826	unidimensional cell growth	biological_process	7	106034273	1	1062	2	12738	0.1598
GO:0047498	calcium-dependent phospholipase A2 activity	molecular_function	9	106042951	1	1062	2	12738	0.1598
GO:0001855	complement component C4b binding	molecular_function	6	106041274	1	1062	2	12738	0.1598
GO:0030849	autosome	cellular_component	7	106039808	1	1062	2	12738	0.1598
GO:2000354	regulation of ovarian follicle development	biological_process	9	106036151	1	1062	2	12738	0.1598
GO:0006429	leucyl-tRNA aminoacylation	biological_process	13	106038347	1	1062	2	12738	0.1598
GO:2000820	negative regulation of transcription from RNA polymerase II promoter involved in smooth muscle cell differentiation	biological_process	11	106030636	1	1062	2	12738	0.1598
GO:0051303	establishment of chromosome localization	biological_process	7	106033449	1	1062	2	12738	0.1598
GO:0045428	regulation of nitric oxide biosynthetic process	biological_process	6	106040661	1	1062	2	12738	0.1598
GO:1990254	keratin filament binding	molecular_function	6	106048750	1	1062	2	12738	0.1598
GO:0008418	protein-N-terminal asparagine amidohydrolase activity	molecular_function	7	106036645	1	1062	2	12738	0.1598
GO:1902724	positive regulation of skeletal muscle satellite cell proliferation	biological_process	9	106039184	1	1062	2	12738	0.1598
GO:0071709	membrane assembly	biological_process	6	106031519	1	1062	2	12738	0.1598
GO:0043415	positive regulation of skeletal muscle tissue regeneration	biological_process	8	106046085	1	1062	2	12738	0.1598
GO:0016212	kynurenine-oxoglutarate transaminase activity	molecular_function	8	106032348	1	1062	2	12738	0.1598
GO:2000620	positive regulation of histone H4-K16 acetylation	biological_process	13	106048796	1	1062	2	12738	0.1598
GO:0006591	ornithine metabolic process	biological_process	10	106041143	1	1062	2	12738	0.1598
GO:0048341	paraxial mesoderm formation	biological_process	7	106031341	1	1062	2	12738	0.1598
GO:0044300	cerebellar mossy fiber	cellular_component	7	106043829	1	1062	2	12738	0.1598
GO:0007098	centrosome cycle	biological_process	5	106048796	1	1062	2	12738	0.1598
GO:0035519	protein K29-linked ubiquitination	biological_process	13	106046109	1	1062	2	12738	0.1598
GO:0031726	CCR1 chemokine receptor binding	molecular_function	9	106041040	1	1062	2	12738	0.1598
GO:0043950	positive regulation of cAMP-mediated signaling	biological_process	10	106032300	1	1062	2	12738	0.1598
GO:0008531	riboflavin kinase activity	molecular_function	7	106044168	1	1062	2	12738	0.1598
GO:0045182	translation regulator activity	molecular_function	3	106048317	1	1062	2	12738	0.1598
GO:0046884	follicle-stimulating hormone secretion	biological_process	10	106031461	1	1062	2	12738	0.1598
GO:0045218	zonula adherens maintenance	biological_process	8	106033958	1	1062	2	12738	0.1598
GO:0060402	calcium ion transport into cytosol	biological_process	14	106033725	1	1062	2	12738	0.1598
GO:0048133	male germ-line stem cell asymmetric division	biological_process	8	106039780	1	1062	2	12738	0.1598
GO:0034436	glycoprotein transport	biological_process	10	106036120	1	1062	2	12738	0.1598
GO:0017116	single-stranded DNA-dependent ATP-dependent DNA helicase activity	molecular_function	12	106033993	1	1062	2	12738	0.1598
GO:0016576	histone dephosphorylation	biological_process	10	106041228	1	1062	2	12738	0.1598
GO:0015936	coenzyme A metabolic process	biological_process	7	106042919	1	1062	2	12738	0.1598
GO:2001032	regulation of double-strand break repair via nonhomologous end joining	biological_process	11	106034357	1	1062	2	12738	0.1598
GO:0016231	beta-N-acetylglucosaminidase activity	molecular_function	9	106043195	1	1062	2	12738	0.1598
GO:0015277	kainate selective glutamate receptor activity	molecular_function	8	106038010	1	1062	2	12738	0.1598
GO:0019673	GDP-mannose metabolic process	biological_process	9	106042172	1	1062	2	12738	0.1598
GO:0019145	aminobutyraldehyde dehydrogenase activity	molecular_function	8	106035909	1	1062	2	12738	0.1598
GO:0090308	regulation of methylation-dependent chromatin silencing	biological_process	10	106045007	1	1062	2	12738	0.1598
GO:0042541	hemoglobin biosynthetic process	biological_process	8	106042896	1	1062	2	12738	0.1598
GO:1902514	regulation of calcium ion transmembrane transport via high voltage-gated calcium channel	biological_process	11	106040661	1	1062	2	12738	0.1598
GO:0072300	positive regulation of metanephric glomerulus development	biological_process	10	106032512	1	1062	2	12738	0.1598
GO:0004357	glutamate-cysteine ligase activity	molecular_function	7	106030429	1	1062	2	12738	0.1598
GO:0033693	neurofilament bundle assembly	biological_process	7	106048843	1	1062	2	12738	0.1598
GO:0060279	positive regulation of ovulation	biological_process	7	106042896	1	1062	2	12738	0.1598
GO:0003987	acetate-CoA ligase activity	molecular_function	7	106047758	1	1062	2	12738	0.1598
GO:1902480	protein localization to mitotic spindle	biological_process	10	106043502	1	1062	2	12738	0.1598
GO:0006311	meiotic gene conversion	biological_process	10	106037381	1	1062	2	12738	0.1598
GO:0000701	purine-specific mismatch base pair DNA N-glycosylase activity	molecular_function	9	106036645	1	1062	2	12738	0.1598
GO:0001602	pancreatic polypeptide receptor activity	molecular_function	9	106048153	1	1062	2	12738	0.1598
GO:0047429	nucleoside-triphosphate diphosphatase activity	molecular_function	8	106032499	1	1062	2	12738	0.1598
GO:0015137	citrate transmembrane transporter activity	molecular_function	8	106043807	1	1062	2	12738	0.1598
GO:0005879	axonemal microtubule	cellular_component	9	106035406	1	1062	2	12738	0.1598
GO:1901381	positive regulation of potassium ion transmembrane transport	biological_process	11	106040661	1	1062	2	12738	0.1598
GO:0035539	8-oxo-7,8-dihydrodeoxyguanosine triphosphate pyrophosphatase activity	molecular_function	9	106033546	1	1062	2	12738	0.1598
GO:0003160	endocardium morphogenesis	biological_process	5	106035942	1	1062	2	12738	0.1598
GO:0015935	small ribosomal subunit	cellular_component	7	106038162	1	1062	2	12738	0.1598
GO:2000721	positive regulation of transcription from RNA polymerase II promoter involved in smooth muscle cell differentiation	biological_process	11	106045335	1	1062	2	12738	0.1598
GO:0071821	FANCM-MHF complex	cellular_component	4	106044281	1	1062	2	12738	0.1598
GO:0035630	bone mineralization involved in bone maturation	biological_process	8	106048340	1	1062	2	12738	0.1598
GO:0006534	cysteine metabolic process	biological_process	10	106030429	1	1062	2	12738	0.1598
GO:0030730	sequestering of triglyceride	biological_process	6	106032499	1	1062	2	12738	0.1598
GO:0044205	'de novo' UMP biosynthetic process	biological_process	13	106046605	1	1062	2	12738	0.1598
GO:0005219	ryanodine-sensitive calcium-release channel activity	molecular_function	10	106031696	1	1062	2	12738	0.1598
GO:0046685	response to arsenic-containing substance	biological_process	5	106030429	1	1062	2	12738	0.1598
GO:0008278	cohesin complex	cellular_component	4	106031498	1	1062	2	12738	0.1598
GO:0045716	positive regulation of low-density lipoprotein particle receptor biosynthetic process	biological_process	10	106048997	1	1062	2	12738	0.1598
GO:0050658	RNA transport	biological_process	9	106043573	1	1062	2	12738	0.1598
GO:0016887	ATPase activity	molecular_function	9	106045309;106033063;106046470;106048295;106042773;106041976;106038370;106045170;106039152;106046767	10	1062	84	12738	0.160135
GO:0005637	nuclear inner membrane	cellular_component	6	106042927;106040450;106045679	3	1062	17	12738	0.164082
GO:0019915	lipid storage	biological_process	5	106042403;106043332;106032694	3	1062	17	12738	0.164082
GO:0005813	centrosome	cellular_component	7	106043635;106047366;106030935;106043573;106037638;106033711;106034172;106030946;106031430;106046017;106038116;106029392;106045446;106031528;106035004;106030270;106042219;106040556;106049135;106048354;106046322;106033449;106033958;106035102;106033436;106034638;106031575;106034422	28	1062	277	12738	0.165753
GO:0000910	cytokinesis	biological_process	5	106048661;106032002;106031450;106049883	4	1062	26	12738	0.166814
GO:0008543	fibroblast growth factor receptor signaling pathway	biological_process	8	106039559;106040879;106032415;106034332	4	1062	26	12738	0.166814
GO:0045494	photoreceptor cell maintenance	biological_process	4	106043698;106031573;106033206;106035403	4	1062	26	12738	0.166814
GO:0000287	magnesium ion binding	molecular_function	7	106049567;106048300;106040461;106040910;106030429;106041228;106048027;106039536;106033797;106035964;106029490;106047866;106036560;106033993;106038090	15	1062	137	12738	0.167988
GO:0007156	homophilic cell adhesion via plasma membrane adhesion molecules	biological_process	7	106049464;106034400;106034158;106032512;106037162;106049502;106040977;106037612;106040293;106049813	10	1062	85	12738	0.16886
GO:0005159	insulin-like growth factor receptor binding	molecular_function	6	106036186;106042580	2	1062	9	12738	0.169202
GO:0008037	cell recognition	biological_process	4	106049813;106037162	2	1062	9	12738	0.169202
GO:0051601	exocyst localization	biological_process	8	106047013;106046980	2	1062	9	12738	0.169202
GO:0048333	mesodermal cell differentiation	biological_process	6	106036804;106042896	2	1062	9	12738	0.169202
GO:0007130	synaptonemal complex assembly	biological_process	6	106037381;106041840	2	1062	9	12738	0.169202
GO:1902358	sulfate transmembrane transport	biological_process	10	106042039;106038012	2	1062	9	12738	0.169202
GO:0008015	blood circulation	biological_process	6	106048153;106032278	2	1062	9	12738	0.169202
GO:2000177	regulation of neural precursor cell proliferation	biological_process	7	106032604;106039559	2	1062	9	12738	0.169202
GO:0005212	structural constituent of eye lens	molecular_function	4	106031387;106041395	2	1062	9	12738	0.169202
GO:0004623	phospholipase A2 activity	molecular_function	8	106037560;106042951	2	1062	9	12738	0.169202
GO:0072488	ammonium transmembrane transport	biological_process	9	106036857;106038209	2	1062	9	12738	0.169202
GO:0016446	somatic hypermutation of immunoglobulin genes	biological_process	6	106045729;106049229	2	1062	9	12738	0.169202
GO:0000712	resolution of meiotic recombination intermediates	biological_process	7	106037381;106049567	2	1062	9	12738	0.169202
GO:0015129	lactate transmembrane transporter activity	molecular_function	8	106034709;106034706	2	1062	9	12738	0.169202
GO:0006919	activation of cysteine-type endopeptidase activity involved in apoptotic process	biological_process	11	106040293;106037891;106032512;106046661;106044153	5	1062	36	12738	0.17714
GO:0042981	regulation of apoptotic process	biological_process	8	106048728;106042748;106044325;106040661;106049412;106047637;106049183;106049685;106030421;106036151	10	1062	86	12738	0.177808
GO:0006898	receptor-mediated endocytosis	biological_process	8	106048279;106038940;106043194;106030598;106044826;106031434;106032499;106029965	8	1062	66	12738	0.182051
GO:0042493	response to drug	biological_process	5	106037891;106031773;106042896;106032952;106038134;106029490;106040404	7	1062	56	12738	0.182695
GO:0048705	skeletal system morphogenesis	biological_process	6	106031697;106046322;106031175	3	1062	18	12738	0.185441
GO:0045785	positive regulation of cell adhesion	biological_process	6	106045387;106047132;106044325	3	1062	18	12738	0.185441
GO:0003151	outflow tract morphogenesis	biological_process	5	106035942;106046489;106031461	3	1062	18	12738	0.185441
GO:0070374	positive regulation of ERK1 and ERK2 cascade	biological_process	12	106034332;106046661;106045335;106040879;106041492;106041089;106031806;106033292;106032300;106032415	10	1062	87	12738	0.18697
GO:0007165	signal transduction	biological_process	4	106032415;106049658;106032278;106044833;106048573;106035974;106048571;106043484;106044405;106048096;106036572;106030428;106035041;106036126;106043564;106032918;106046826;106047069;106040401;106049183;106038863;106038345;106036512;106030774;106046679;106042234;106041912	27	1062	271	12738	0.190639
GO:0001736	establishment of planar polarity	biological_process	6	106036361;106037380	2	1062	10	12738	0.200384
GO:0035255	ionotropic glutamate receptor binding	molecular_function	7	106037380;106039558	2	1062	10	12738	0.200384
GO:0001709	cell fate determination	biological_process	5	106044370;106043174	2	1062	10	12738	0.200384
GO:0006783	heme biosynthetic process	biological_process	9	106031341;106042859	2	1062	10	12738	0.200384
GO:0031091	platelet alpha granule	cellular_component	9	106044590;106031773	2	1062	10	12738	0.200384
GO:0060047	heart contraction	biological_process	7	106039536;106032407	2	1062	10	12738	0.200384
GO:0006958	complement activation, classical pathway	biological_process	6	106049915;106043396	2	1062	10	12738	0.200384
GO:0050772	positive regulation of axonogenesis	biological_process	10	106040293;106045063	2	1062	10	12738	0.200384
GO:0045597	positive regulation of cell differentiation	biological_process	7	106032415;106030306	2	1062	10	12738	0.200384
GO:0015106	bicarbonate transmembrane transporter activity	molecular_function	8	106038012;106042039	2	1062	10	12738	0.200384
GO:0031953	negative regulation of protein autophosphorylation	biological_process	11	106049150;106032499	2	1062	10	12738	0.200384
GO:0043034	costamere	cellular_component	5	106048013;106048739	2	1062	10	12738	0.200384
GO:0051291	protein heterooligomerization	biological_process	8	106043947;106032839	2	1062	10	12738	0.200384
GO:0008301	DNA binding, bending	molecular_function	7	106041738;106049567	2	1062	10	12738	0.200384
GO:0014070	response to organic cyclic compound	biological_process	6	106043614;106048003	2	1062	10	12738	0.200384
GO:0030033	microvillus assembly	biological_process	8	106044252;106032300	2	1062	10	12738	0.200384
GO:0034375	high-density lipoprotein particle remodeling	biological_process	9	106033303;106036120	2	1062	10	12738	0.200384
GO:0017148	negative regulation of translation	biological_process	10	106044954;106048317;106042926;106038475	4	1062	28	12738	0.20128
GO:0005902	microvillus	cellular_component	7	106044252;106048001;106041962;106042359	4	1062	28	12738	0.20128
GO:0006302	double-strand break repair	biological_process	9	106045729;106041840;106049524;106035964	4	1062	28	12738	0.20128
GO:0001750	photoreceptor outer segment	cellular_component	5	106049910;106031341;106034749;106046322;106033206	5	1062	38	12738	0.206833
GO:0035987	endodermal cell differentiation	biological_process	6	106039404;106049609;106042896	3	1062	19	12738	0.20747
GO:0051017	actin filament bundle assembly	biological_process	6	106044252;106035767;106032736	3	1062	19	12738	0.20747
GO:0050873	brown fat cell differentiation	biological_process	7	106041538;106035974;106036512	3	1062	19	12738	0.20747
GO:0042102	positive regulation of T cell proliferation	biological_process	11	106046679;106041040;106041651	3	1062	19	12738	0.20747
GO:0003281	ventricular septum development	biological_process	6	106036361;106029965;106029586	3	1062	19	12738	0.20747
GO:0016605	PML body	cellular_component	8	106029618;106035964;106039780;106044954;106047081;106041301	6	1062	48	12738	0.207797
GO:0070062	extracellular exosome	cellular_component	7	106038040;106044038;106033296;106031730;106047762;106042580;106035135;106030954;106030285;106037875;106045740;106037570;106046458;106034555;106048013;106043133;106048830;106033948;106031092;106048075;106034005;106040024;106038291;106029823;106043947;106039298;106037174;106032694;106038378;106036560;106040527;106033087;106049430;106035284;106047742;106030907;106044473;106033480;106049609;106039820…	141	1062	1589	12738	0.2171
GO:0042393	histone binding	molecular_function	5	106041220;106039182;106038730;106047845;106040566;106037922;106046470	7	1062	59	12738	0.218671
GO:0008201	heparin binding	molecular_function	6	106049076;106040733;106033874;106031773;106049190;106038378;106032415;106044590	8	1062	70	12738	0.226312
GO:0005509	calcium ion binding	molecular_function	7	106029586;106043266;106031762;106049464;106031773;106035295;106032512;106033807;106042918;106044996;106038509;106036389;106034400;106042282;106038293;106034005;106043031;106049126;106048129;106037612;106045335;106034158;106043067;106036151;106049502;106043698;106044590;106045740;106038378;106031896;106034120;106029965;106046071;106033733;106041962;106036271;106040977;106048001;106047160;106031696…	41	1062	436	12738	0.228981
GO:0061158	3'-UTR-mediated mRNA destabilization	biological_process	12	106039887	1	1062	3	12738	0.229861
GO:0010724	regulation of definitive erythrocyte differentiation	biological_process	9	106046489	1	1062	3	12738	0.229861
GO:0001542	ovulation from ovarian follicle	biological_process	5	106032604	1	1062	3	12738	0.229861
GO:0045656	negative regulation of monocyte differentiation	biological_process	10	106036666	1	1062	3	12738	0.229861
GO:0038127	ERBB signaling pathway	biological_process	8	106049150	1	1062	3	12738	0.229861
GO:0090166	Golgi disassembly	biological_process	7	106036212	1	1062	3	12738	0.229861
GO:0010243	response to organonitrogen compound	biological_process	6	106048003	1	1062	3	12738	0.229861
GO:0031052	chromosome breakage	biological_process	7	106048796	1	1062	3	12738	0.229861
GO:0004064	arylesterase activity	molecular_function	7	106030632	1	1062	3	12738	0.229861
GO:0070858	negative regulation of bile acid biosynthetic process	biological_process	11	106040879	1	1062	3	12738	0.229861
GO:0055131	C3HC4-type RING finger domain binding	molecular_function	6	106039820	1	1062	3	12738	0.229861
GO:0033260	nuclear DNA replication	biological_process	11	106034304	1	1062	3	12738	0.229861
GO:0008595	anterior/posterior axis specification, embryo	biological_process	7	106031461	1	1062	3	12738	0.229861
GO:2000255	negative regulation of male germ cell proliferation	biological_process	9	106037158	1	1062	3	12738	0.229861
GO:0052596	phenethylamine:oxygen oxidoreductase (deaminating) activity	molecular_function	7	106048001	1	1062	3	12738	0.229861
GO:0003289	atrial septum primum morphogenesis	biological_process	7	106034357	1	1062	3	12738	0.229861
GO:0046103	inosine biosynthetic process	biological_process	12	106030929	1	1062	3	12738	0.229861
GO:0005173	stem cell factor receptor binding	molecular_function	7	106036954	1	1062	3	12738	0.229861
GO:0045647	negative regulation of erythrocyte differentiation	biological_process	9	106033727	1	1062	3	12738	0.229861
GO:0009303	rRNA transcription	biological_process	10	106033222	1	1062	3	12738	0.229861
GO:0071169	establishment of protein localization to chromatin	biological_process	10	106030849	1	1062	3	12738	0.229861
GO:0006900	vesicle budding from membrane	biological_process	7	106033733	1	1062	3	12738	0.229861
GO:0035137	hindlimb morphogenesis	biological_process	7	106031697	1	1062	3	12738	0.229861
GO:0070192	chromosome organization involved in meiotic cell cycle	biological_process	7	106047081	1	1062	3	12738	0.229861
GO:0019388	galactose catabolic process	biological_process	9	106037875	1	1062	3	12738	0.229861
GO:0019958	C-X-C chemokine binding	molecular_function	7	106038345	1	1062	3	12738	0.229861
GO:0097629	extrinsic component of omegasome membrane	cellular_component	6	106044051	1	1062	3	12738	0.229861
GO:0052593	tryptamine:oxygen oxidoreductase (deaminating) activity	molecular_function	7	106048001	1	1062	3	12738	0.229861
GO:1900016	negative regulation of cytokine production involved in inflammatory response	biological_process	8	106029793	1	1062	3	12738	0.229861
GO:0043576	regulation of respiratory gaseous exchange	biological_process	6	106039156	1	1062	3	12738	0.229861
GO:0048027	mRNA 5'-UTR binding	molecular_function	8	106048317	1	1062	3	12738	0.229861
GO:0016004	phospholipase activator activity	molecular_function	7	106041040	1	1062	3	12738	0.229861
GO:0040001	establishment of mitotic spindle localization	biological_process	9	106040753	1	1062	3	12738	0.229861
GO:0004616	phosphogluconate dehydrogenase (decarboxylating) activity	molecular_function	7	106044311	1	1062	3	12738	0.229861
GO:0071603	endothelial cell-cell adhesion	biological_process	7	106029463	1	1062	3	12738	0.229861
GO:0051155	positive regulation of striated muscle cell differentiation	biological_process	9	106046085	1	1062	3	12738	0.229861
GO:0034351	negative regulation of glial cell apoptotic process	biological_process	10	106037174	1	1062	3	12738	0.229861
GO:0072757	cellular response to camptothecin	biological_process	7	106047081	1	1062	3	12738	0.229861
GO:0015226	carnitine transmembrane transporter activity	molecular_function	9	106032589	1	1062	3	12738	0.229861
GO:0005049	nuclear export signal receptor activity	molecular_function	5	106040386	1	1062	3	12738	0.229861
GO:0042535	positive regulation of tumor necrosis factor biosynthetic process	biological_process	10	106031773	1	1062	3	12738	0.229861
GO:0055009	atrial cardiac muscle tissue morphogenesis	biological_process	8	106047637	1	1062	3	12738	0.229861
GO:0001851	complement component C3b binding	molecular_function	6	106041274	1	1062	3	12738	0.229861
GO:1901390	positive regulation of transforming growth factor beta activation	biological_process	9	106045740	1	1062	3	12738	0.229861
GO:0070314	G1 to G0 transition	biological_process	5	106041631	1	1062	3	12738	0.229861
GO:0033634	positive regulation of cell-cell adhesion mediated by integrin	biological_process	8	106041040	1	1062	3	12738	0.229861
GO:0001547	antral ovarian follicle growth	biological_process	5	106032604	1	1062	3	12738	0.229861
GO:0051725	protein de-ADP-ribosylation	biological_process	9	106036645	1	1062	3	12738	0.229861
GO:0002415	immunoglobulin transcytosis in epithelial cells mediated by polymeric immunoglobulin receptor	biological_process	9	106041362	1	1062	3	12738	0.229861
GO:0043047	single-stranded telomeric DNA binding	molecular_function	9	106031850	1	1062	3	12738	0.229861
GO:0035749	myelin sheath adaxonal region	cellular_component	4	106033733	1	1062	3	12738	0.229861
GO:0034767	positive regulation of ion transmembrane transport	biological_process	9	106040024	1	1062	3	12738	0.229861
GO:0009313	oligosaccharide catabolic process	biological_process	7	106032694	1	1062	3	12738	0.229861
GO:0002193	MAML1-RBP-Jkappa- ICN1 complex	cellular_component	4	106035942	1	1062	3	12738	0.229861
GO:2001027	negative regulation of endothelial cell chemotaxis	biological_process	11	106031773	1	1062	3	12738	0.229861
GO:0044342	type B pancreatic cell proliferation	biological_process	5	106046458	1	1062	3	12738	0.229861
GO:0046885	regulation of hormone biosynthetic process	biological_process	8	106042781	1	1062	3	12738	0.229861
GO:2000810	regulation of bicellular tight junction assembly	biological_process	7	106037174	1	1062	3	12738	0.229861
GO:0016409	palmitoyltransferase activity	molecular_function	7	106031520	1	1062	3	12738	0.229861
GO:0005337	nucleoside transmembrane transporter activity	molecular_function	6	106030791	1	1062	3	12738	0.229861
GO:1902261	positive regulation of delayed rectifier potassium channel activity	biological_process	10	106040661	1	1062	3	12738	0.229861
GO:0060267	positive regulation of respiratory burst	biological_process	7	106043963	1	1062	3	12738	0.229861
GO:0008384	IkappaB kinase activity	molecular_function	9	106041301	1	1062	3	12738	0.229861
GO:0048608	reproductive structure development	biological_process	5	106031341	1	1062	3	12738	0.229861
GO:0051660	establishment of centrosome localization	biological_process	7	106044252	1	1062	3	12738	0.229861
GO:0000309	nicotinamide-nucleotide adenylyltransferase activity	molecular_function	8	106040332	1	1062	3	12738	0.229861
GO:0005826	actomyosin contractile ring	cellular_component	5	106044350	1	1062	3	12738	0.229861
GO:1902495	transmembrane transporter complex	cellular_component	5	106033206	1	1062	3	12738	0.229861
GO:0008401	retinoic acid 4-hydroxylase activity	molecular_function	6	106043174	1	1062	3	12738	0.229861
GO:0072574	hepatocyte proliferation	biological_process	6	106038945	1	1062	3	12738	0.229861
GO:0048263	determination of dorsal identity	biological_process	7	106049076	1	1062	3	12738	0.229861
GO:0004128	cytochrome-b5 reductase activity, acting on NAD(P)H	molecular_function	7	106033848	1	1062	3	12738	0.229861
GO:0015705	iodide transport	biological_process	9	106044723	1	1062	3	12738	0.229861
GO:0004536	deoxyribonuclease activity	molecular_function	7	106038038	1	1062	3	12738	0.229861
GO:0031936	negative regulation of chromatin silencing	biological_process	10	106046470	1	1062	3	12738	0.229861
GO:0086100	endothelin receptor signaling pathway	biological_process	6	106047519	1	1062	3	12738	0.229861
GO:0004691	cAMP-dependent protein kinase activity	molecular_function	10	106035733	1	1062	3	12738	0.229861
GO:1901841	regulation of high voltage-gated calcium channel activity	biological_process	10	106040661	1	1062	3	12738	0.229861
GO:0043622	cortical microtubule organization	biological_process	8	106044252	1	1062	3	12738	0.229861
GO:0038171	cannabinoid signaling pathway	biological_process	6	106035413	1	1062	3	12738	0.229861
GO:0014049	positive regulation of glutamate secretion	biological_process	10	106049658	1	1062	3	12738	0.229861
GO:1903595	positive regulation of histamine secretion by mast cell	biological_process	9	106029910	1	1062	3	12738	0.229861
GO:0070087	chromo shadow domain binding	molecular_function	6	106044986	1	1062	3	12738	0.229861
GO:0042551	neuron maturation	biological_process	6	106032512	1	1062	3	12738	0.229861
GO:0010499	proteasomal ubiquitin-independent protein catabolic process	biological_process	9	106042926	1	1062	3	12738	0.229861
GO:0019166	trans-2-enoyl-CoA reductase (NADPH) activity	molecular_function	7	106045919	1	1062	3	12738	0.229861
GO:0052595	aliphatic-amine oxidase activity	molecular_function	7	106048001	1	1062	3	12738	0.229861
GO:0016941	natriuretic peptide receptor activity	molecular_function	6	106036360	1	1062	3	12738	0.229861
GO:0005126	cytokine receptor binding	molecular_function	6	106046679	1	1062	3	12738	0.229861
GO:0061419	positive regulation of transcription from RNA polymerase II promoter in response to hypoxia	biological_process	12	106035942	1	1062	3	12738	0.229861
GO:0035067	negative regulation of histone acetylation	biological_process	11	106048796	1	1062	3	12738	0.229861
GO:0050833	pyruvate transmembrane transporter activity	molecular_function	8	106039534	1	1062	3	12738	0.229861
GO:0008142	oxysterol binding	molecular_function	7	106031806	1	1062	3	12738	0.229861
GO:0051575	5'-deoxyribose-5-phosphate lyase activity	molecular_function	6	106045729	1	1062	3	12738	0.229861
GO:0033387	putrescine biosynthetic process from ornithine	biological_process	11	106037864	1	1062	3	12738	0.229861
GO:0071322	cellular response to carbohydrate stimulus	biological_process	7	106039536	1	1062	3	12738	0.229861
GO:0046415	urate metabolic process	biological_process	6	106035961	1	1062	3	12738	0.229861
GO:0070236	negative regulation of activation-induced cell death of T cells	biological_process	7	106049528	1	1062	3	12738	0.229861
GO:0051454	intracellular pH elevation	biological_process	12	106038012	1	1062	3	12738	0.229861
GO:0061418	regulation of transcription from RNA polymerase II promoter in response to hypoxia	biological_process	11	106030935	1	1062	3	12738	0.229861
GO:1900122	positive regulation of receptor binding	biological_process	8	106039974	1	1062	3	12738	0.229861
GO:0004471	malate dehydrogenase (decarboxylating) (NAD+) activity	molecular_function	8	106035378	1	1062	3	12738	0.229861
GO:0090287	regulation of cellular response to growth factor stimulus	biological_process	6	106044996	1	1062	3	12738	0.229861
GO:0047035	testosterone dehydrogenase (NAD+) activity	molecular_function	7	106044875	1	1062	3	12738	0.229861
GO:0004477	methenyltetrahydrofolate cyclohydrolase activity	molecular_function	8	106041914	1	1062	3	12738	0.229861
GO:0034421	post-translational protein acetylation	biological_process	11	106049524	1	1062	3	12738	0.229861
GO:0043504	mitochondrial DNA repair	biological_process	9	106031012	1	1062	3	12738	0.229861
GO:0060546	negative regulation of necroptotic process	biological_process	10	106035124	1	1062	3	12738	0.229861
GO:0035336	long-chain fatty-acyl-CoA metabolic process	biological_process	9	106042403	1	1062	3	12738	0.229861
GO:0070084	protein initiator methionine removal	biological_process	9	106029995	1	1062	3	12738	0.229861
GO:0060770	negative regulation of epithelial cell proliferation involved in prostate gland development	biological_process	9	106041456	1	1062	3	12738	0.229861
GO:0035912	dorsal aorta morphogenesis	biological_process	9	106035942	1	1062	3	12738	0.229861
GO:0042987	amyloid precursor protein catabolic process	biological_process	8	106036120	1	1062	3	12738	0.229861
GO:0097237	cellular response to toxic substance	biological_process	6	106044569	1	1062	3	12738	0.229861
GO:0048495	Roundabout binding	molecular_function	6	106049190	1	1062	3	12738	0.229861
GO:0032386	regulation of intracellular transport	biological_process	7	106034057	1	1062	3	12738	0.229861
GO:0045839	negative regulation of mitotic nuclear division	biological_process	9	106040556	1	1062	3	12738	0.229861
GO:0009957	epidermal cell fate specification	biological_process	6	106035942	1	1062	3	12738	0.229861
GO:0097411	hypoxia-inducible factor-1alpha signaling pathway	biological_process	5	106037792	1	1062	3	12738	0.229861
GO:0030540	female genitalia development	biological_process	7	106031461	1	1062	3	12738	0.229861
GO:0004784	superoxide dismutase activity	molecular_function	4	106035836	1	1062	3	12738	0.229861
GO:0004528	phosphodiesterase I activity	molecular_function	8	106032499	1	1062	3	12738	0.229861
GO:0002158	osteoclast proliferation	biological_process	5	106036360	1	1062	3	12738	0.229861
GO:0017159	pantetheine hydrolase activity	molecular_function	7	106032502	1	1062	3	12738	0.229861
GO:0071156	regulation of cell cycle arrest	biological_process	8	106048134	1	1062	3	12738	0.229861
GO:0032052	bile acid binding	molecular_function	8	106034382	1	1062	3	12738	0.229861
GO:0003256	regulation of transcription from RNA polymerase II promoter involved in myocardial precursor cell differentiation	biological_process	11	106035942	1	1062	3	12738	0.229861
GO:0031697	beta-1 adrenergic receptor binding	molecular_function	8	106032300	1	1062	3	12738	0.229861
GO:0032461	positive regulation of protein oligomerization	biological_process	8	106043963	1	1062	3	12738	0.229861
GO:0061371	determination of heart left/right asymmetry	biological_process	8	106039737	1	1062	3	12738	0.229861
GO:0004994	somatostatin receptor activity	molecular_function	8	106038880	1	1062	3	12738	0.229861
GO:0046061	dATP catabolic process	biological_process	12	106033546	1	1062	3	12738	0.229861
GO:1902894	negative regulation of pri-miRNA transcription by RNA polymerase II	biological_process	11	106043829	1	1062	3	12738	0.229861
GO:0043103	hypoxanthine salvage	biological_process	12	106030929	1	1062	3	12738	0.229861
GO:0004949	cannabinoid receptor activity	molecular_function	7	106035413	1	1062	3	12738	0.229861
GO:0048731	system development	biological_process	5	106033616	1	1062	3	12738	0.229861
GO:0004844	uracil DNA N-glycosylase activity	molecular_function	9	106036645	1	1062	3	12738	0.229861
GO:0038170	somatostatin signaling pathway	biological_process	6	106038880	1	1062	3	12738	0.229861
GO:0009912	auditory receptor cell fate commitment	biological_process	8	106035942	1	1062	3	12738	0.229861
GO:0005391	sodium:potassium-exchanging ATPase activity	molecular_function	11	106029490	1	1062	3	12738	0.229861
GO:0034638	phosphatidylcholine catabolic process	biological_process	10	106047860	1	1062	3	12738	0.229861
GO:0042834	peptidoglycan binding	molecular_function	6	106043963	1	1062	3	12738	0.229861
GO:0010936	negative regulation of macrophage cytokine production	biological_process	9	106029793	1	1062	3	12738	0.229861
GO:0051138	positive regulation of NK T cell differentiation	biological_process	12	106039780	1	1062	3	12738	0.229861
GO:0004515	nicotinate-nucleotide adenylyltransferase activity	molecular_function	8	106040332	1	1062	3	12738	0.229861
GO:0004563	beta-N-acetylhexosaminidase activity	molecular_function	8	106032694	1	1062	3	12738	0.229861
GO:0019478	D-amino acid catabolic process	biological_process	11	106032548	1	1062	3	12738	0.229861
GO:1902603	carnitine transmembrane transport	biological_process	12	106032589	1	1062	3	12738	0.229861
GO:1903598	positive regulation of gap junction assembly	biological_process	8	106037784	1	1062	3	12738	0.229861
GO:0015939	pantothenate metabolic process	biological_process	6	106032502	1	1062	3	12738	0.229861
GO:0042171	lysophosphatidic acid acyltransferase activity	molecular_function	8	106043332	1	1062	3	12738	0.229861
GO:0009143	nucleoside triphosphate catabolic process	biological_process	9	106032499	1	1062	3	12738	0.229861
GO:0004711	ribosomal protein S6 kinase activity	molecular_function	9	106039536	1	1062	3	12738	0.229861
GO:0006144	purine nucleobase metabolic process	biological_process	9	106041705	1	1062	3	12738	0.229861
GO:0032421	stereocilium bundle	cellular_component	5	106031573	1	1062	3	12738	0.229861
GO:0036376	sodium ion export across plasma membrane	biological_process	11	106029490	1	1062	3	12738	0.229861
GO:0035279	mRNA cleavage involved in gene silencing by miRNA	biological_process	12	106041360	1	1062	3	12738	0.229861
GO:0021773	striatal medium spiny neuron differentiation	biological_process	9	106042896	1	1062	3	12738	0.229861
GO:0030323	respiratory tube development	biological_process	6	106049412	1	1062	3	12738	0.229861
GO:0006071	glycerol metabolic process	biological_process	8	106043304	1	1062	3	12738	0.229861
GO:0045851	pH reduction	biological_process	11	106029490	1	1062	3	12738	0.229861
GO:2001206	positive regulation of osteoclast development	biological_process	9	106036666	1	1062	3	12738	0.229861
GO:0008347	glial cell migration	biological_process	7	106035295	1	1062	3	12738	0.229861
GO:0005501	retinoid binding	molecular_function	6	106037158	1	1062	3	12738	0.229861
GO:0006029	proteoglycan metabolic process	biological_process	8	106039404	1	1062	3	12738	0.229861
GO:0003197	endocardial cushion development	biological_process	7	106038134	1	1062	3	12738	0.229861
GO:0070857	regulation of bile acid biosynthetic process	biological_process	8	106039033	1	1062	3	12738	0.229861
GO:0061572	actin filament bundle organization	biological_process	7	106031175	1	1062	3	12738	0.229861
GO:0006297	nucleotide-excision repair, DNA gap filling	biological_process	8	106047461	1	1062	3	12738	0.229861
GO:0007216	G protein-coupled glutamate receptor signaling pathway	biological_process	6	106033725	1	1062	3	12738	0.229861
GO:0071294	cellular response to zinc ion	biological_process	8	106032839	1	1062	3	12738	0.229861
GO:0060298	positive regulation of sarcomere organization	biological_process	9	106047637	1	1062	3	12738	0.229861
GO:0052594	aminoacetone:oxygen oxidoreductase(deaminating) activity	molecular_function	7	106048001	1	1062	3	12738	0.229861
GO:0047499	calcium-independent phospholipase A2 activity	molecular_function	9	106047860	1	1062	3	12738	0.229861
GO:0008241	peptidyl-dipeptidase activity	molecular_function	8	106037784	1	1062	3	12738	0.229861
GO:0010898	positive regulation of triglyceride catabolic process	biological_process	9	106043332	1	1062	3	12738	0.229861
GO:0071377	cellular response to glucagon stimulus	biological_process	8	106029763	1	1062	3	12738	0.229861
GO:0004704	NF-kappaB-inducing kinase activity	molecular_function	5	106041301	1	1062	3	12738	0.229861
GO:0048733	sebaceous gland development	biological_process	7	106035942	1	1062	3	12738	0.229861
GO:0051572	negative regulation of histone H3-K4 methylation	biological_process	12	106048796	1	1062	3	12738	0.229861
GO:2000048	negative regulation of cell-cell adhesion mediated by cadherin	biological_process	8	106043133	1	1062	3	12738	0.229861
GO:0043569	negative regulation of insulin-like growth factor receptor signaling pathway	biological_process	9	106030421	1	1062	3	12738	0.229861
GO:0032100	positive regulation of appetite	biological_process	11	106046771	1	1062	3	12738	0.229861
GO:0086036	regulation of cardiac muscle cell membrane potential	biological_process	6	106032407	1	1062	3	12738	0.229861
GO:0018401	peptidyl-proline hydroxylation to 4-hydroxy-L-proline	biological_process	7	106030561	1	1062	3	12738	0.229861
GO:0006085	acetyl-CoA biosynthetic process	biological_process	9	106047758	1	1062	3	12738	0.229861
GO:0008622	epsilon DNA polymerase complex	cellular_component	6	106047461	1	1062	3	12738	0.229861
GO:0004303	estradiol 17-beta-dehydrogenase activity	molecular_function	7	106044875	1	1062	3	12738	0.229861
GO:0071133	alpha9-beta1 integrin-ADAM8 complex	cellular_component	6	106045987	1	1062	3	12738	0.229861
GO:0060628	regulation of ER to Golgi vesicle-mediated transport	biological_process	8	106038475	1	1062	3	12738	0.229861
GO:0035526	retrograde transport, plasma membrane to Golgi	biological_process	7	106040053	1	1062	3	12738	0.229861
GO:0060236	regulation of mitotic spindle organization	biological_process	8	106047168	1	1062	3	12738	0.229861
GO:0007044	cell-substrate junction assembly	biological_process	7	106045987	1	1062	3	12738	0.229861
GO:0016321	female meiosis chromosome segregation	biological_process	5	106046017	1	1062	3	12738	0.229861
GO:0035032	phosphatidylinositol 3-kinase complex, class III	cellular_component	8	106044051	1	1062	3	12738	0.229861
GO:0006287	base-excision repair, gap-filling	biological_process	8	106047461	1	1062	3	12738	0.229861
GO:0032392	DNA geometric change	biological_process	8	106041738	1	1062	3	12738	0.229861
GO:0005223	intracellular cGMP-activated cation channel activity	molecular_function	10	106033206	1	1062	3	12738	0.229861
GO:0070934	CRD-mediated mRNA stabilization	biological_process	12	106048317	1	1062	3	12738	0.229861
GO:0010888	negative regulation of lipid storage	biological_process	6	106036120	1	1062	3	12738	0.229861
GO:0004329	formate-tetrahydrofolate ligase activity	molecular_function	6	106041914	1	1062	3	12738	0.229861
GO:0015018	galactosylgalactosylxylosylprotein 3-beta-glucuronosyltransferase activity	molecular_function	8	106040589	1	1062	3	12738	0.229861
GO:0022824	transmitter-gated ion channel activity	molecular_function	9	106032839	1	1062	3	12738	0.229861
GO:0090084	negative regulation of inclusion body assembly	biological_process	8	106033814	1	1062	3	12738	0.229861
GO:0006154	adenosine catabolic process	biological_process	7	106030929	1	1062	3	12738	0.229861
GO:0090382	phagosome maturation	biological_process	6	106040053	1	1062	3	12738	0.229861
GO:0007060	male meiosis chromosome segregation	biological_process	5	106037381	1	1062	3	12738	0.229861
GO:0032780	negative regulation of ATPase activity	biological_process	8	106035459	1	1062	3	12738	0.229861
GO:0010748	negative regulation of long-chain fatty acid import across plasma membrane	biological_process	11	106031773	1	1062	3	12738	0.229861
GO:0071732	cellular response to nitric oxide	biological_process	8	106032278	1	1062	3	12738	0.229861
GO:0003093	regulation of glomerular filtration	biological_process	8	106030907	1	1062	3	12738	0.229861
GO:1990124	messenger ribonucleoprotein complex	cellular_component	5	106039887	1	1062	3	12738	0.229861
GO:0010792	DNA double-strand break processing involved in repair via single-strand annealing	biological_process	9	106037611	1	1062	3	12738	0.229861
GO:0002067	glandular epithelial cell differentiation	biological_process	8	106044370	1	1062	3	12738	0.229861
GO:1900158	negative regulation of bone mineralization involved in bone maturation	biological_process	9	106031175	1	1062	3	12738	0.229861
GO:0010510	regulation of acetyl-CoA biosynthetic process from pyruvate	biological_process	10	106037792	1	1062	3	12738	0.229861
GO:0002322	B cell proliferation involved in immune response	biological_process	9	106035573	1	1062	3	12738	0.229861
GO:0043652	engulfment of apoptotic cell	biological_process	9	106031773	1	1062	3	12738	0.229861
GO:0032286	central nervous system myelin maintenance	biological_process	8	106048268	1	1062	3	12738	0.229861
GO:0070234	positive regulation of T cell apoptotic process	biological_process	12	106041040	1	1062	3	12738	0.229861
GO:0051583	dopamine uptake involved in synaptic transmission	biological_process	11	106043077	1	1062	3	12738	0.229861
GO:0006835	dicarboxylic acid transport	biological_process	10	106049165	1	1062	3	12738	0.229861
GO:0035791	platelet-derived growth factor receptor-beta signaling pathway	biological_process	9	106035198	1	1062	3	12738	0.229861
GO:0004962	endothelin receptor activity	molecular_function	7	106047519	1	1062	3	12738	0.229861
GO:0034628	'de novo' NAD biosynthetic process from aspartate	biological_process	13	106040332	1	1062	3	12738	0.229861
GO:0035088	establishment or maintenance of apical/basal cell polarity	biological_process	6	106044252	1	1062	3	12738	0.229861
GO:0004551	nucleotide diphosphatase activity	molecular_function	8	106032499	1	1062	3	12738	0.229861
GO:0003383	apical constriction	biological_process	7	106034273	1	1062	3	12738	0.229861
GO:0012501	programmed cell death	biological_process	5	106049680	1	1062	3	12738	0.229861
GO:0046339	diacylglycerol metabolic process	biological_process	9	106042403	1	1062	3	12738	0.229861
GO:1901222	regulation of NIK/NF-kappaB signaling	biological_process	9	106040930	1	1062	3	12738	0.229861
GO:0019534	toxin transmembrane transporter activity	molecular_function	5	106036120	1	1062	3	12738	0.229861
GO:0006203	dGTP catabolic process	biological_process	12	106033546	1	1062	3	12738	0.229861
GO:0042531	positive regulation of tyrosine phosphorylation of STAT protein	biological_process	11	106041040	1	1062	3	12738	0.229861
GO:0001555	oocyte growth	biological_process	5	106037570	1	1062	3	12738	0.229861
GO:1901874	negative regulation of post-translational protein modification	biological_process	10	106041802	1	1062	3	12738	0.229861
GO:0047617	acyl-CoA hydrolase activity	molecular_function	8	106048420	1	1062	3	12738	0.229861
GO:0030546	signaling receptor activator activity	molecular_function	5	106033733	1	1062	3	12738	0.229861
GO:0038093	Fc receptor signaling pathway	biological_process	7	106041362	1	1062	3	12738	0.229861
GO:2000670	positive regulation of dendritic cell apoptotic process	biological_process	11	106032300	1	1062	3	12738	0.229861
GO:0004586	ornithine decarboxylase activity	molecular_function	7	106037864	1	1062	3	12738	0.229861
GO:1990459	transferrin receptor binding	molecular_function	6	106029910	1	1062	3	12738	0.229861
GO:0023052	signaling	biological_process	3	106044049	1	1062	3	12738	0.229861
GO:0061073	ciliary body morphogenesis	biological_process	5	106042381	1	1062	3	12738	0.229861
GO:0045954	positive regulation of natural killer cell mediated cytotoxicity	biological_process	8	106038599	1	1062	3	12738	0.229861
GO:0010757	negative regulation of plasminogen activation	biological_process	11	106031773	1	1062	3	12738	0.229861
GO:0033596	TSC1-TSC2 complex	cellular_component	4	106048843	1	1062	3	12738	0.229861
GO:0004487	methylenetetrahydrofolate dehydrogenase (NAD+) activity	molecular_function	7	106041914	1	1062	3	12738	0.229861
GO:0071225	cellular response to muramyl dipeptide	biological_process	7	106046661	1	1062	3	12738	0.229861
GO:0007127	meiosis I	biological_process	7	106045082	1	1062	3	12738	0.229861
GO:0050805	negative regulation of synaptic transmission	biological_process	8	106049658	1	1062	3	12738	0.229861
GO:0042998	positive regulation of Golgi to plasma membrane protein transport	biological_process	10	106036242	1	1062	3	12738	0.229861
GO:0001652	granular component	cellular_component	7	106038378	1	1062	3	12738	0.229861
GO:0060718	chorionic trophoblast cell differentiation	biological_process	6	106033875	1	1062	3	12738	0.229861
GO:0035939	microsatellite binding	molecular_function	10	106030636	1	1062	3	12738	0.229861
GO:0033363	secretory granule organization	biological_process	7	106036857	1	1062	3	12738	0.229861
GO:0060113	inner ear receptor cell differentiation	biological_process	8	106031573	1	1062	3	12738	0.229861
GO:0061182	negative regulation of chondrocyte development	biological_process	9	106031175	1	1062	3	12738	0.229861
GO:0007584	response to nutrient	biological_process	7	106048739	1	1062	3	12738	0.229861
GO:0021796	cerebral cortex regionalization	biological_process	6	106030306	1	1062	3	12738	0.229861
GO:0001839	neural plate morphogenesis	biological_process	8	106034273	1	1062	3	12738	0.229861
GO:0050918	positive chemotaxis	biological_process	6	106041040;106045387;106041089	3	1062	20	12738	0.23004
GO:0071407	cellular response to organic cyclic compound	biological_process	7	106042951;106041040;106029463	3	1062	20	12738	0.23004
GO:0043010	camera-type eye development	biological_process	8	106035396;106031387;106042282	3	1062	20	12738	0.23004
GO:0006936	muscle contraction	biological_process	6	106040196;106032407;106032839	3	1062	20	12738	0.23004
GO:0005198	structural molecule activity	molecular_function	3	106034878;106049606;106042547;106045679;106040450;106049343;106038453;106038380;106049573	9	1062	81	12738	0.231784
GO:0043393	regulation of protein binding	biological_process	6	106046017;106046085	2	1062	11	12738	0.232147
GO:0015301	anion:anion antiporter activity	molecular_function	8	106042039;106038012	2	1062	11	12738	0.232147
GO:0043113	receptor clustering	biological_process	6	106037380;106041362	2	1062	11	12738	0.232147
GO:0030552	cAMP binding	molecular_function	7	106032300;106029998	2	1062	11	12738	0.232147
GO:0045453	bone resorption	biological_process	8	106031341;106046827	2	1062	11	12738	0.232147
GO:0030511	positive regulation of transforming growth factor beta receptor signaling pathway	biological_process	10	106045335;106031773	2	1062	11	12738	0.232147
GO:0007129	synapsis	biological_process	8	106039808;106049489	2	1062	11	12738	0.232147
GO:0038166	angiotensin-activated signaling pathway	biological_process	6	106030632;106038012	2	1062	11	12738	0.232147
GO:0019233	sensory perception of pain	biological_process	7	106043555;106036857	2	1062	11	12738	0.232147
GO:0030169	low-density lipoprotein particle binding	molecular_function	7	106031773;106037559	2	1062	11	12738	0.232147
GO:0045596	negative regulation of cell differentiation	biological_process	7	106035942;106046085	2	1062	11	12738	0.232147
GO:0021772	olfactory bulb development	biological_process	5	106041976;106030306	2	1062	11	12738	0.232147
GO:0021549	cerebellum development	biological_process	5	106036361;106047762	2	1062	11	12738	0.232147
GO:0030057	desmosome	cellular_component	5	106037612;106034878	2	1062	11	12738	0.232147
GO:0055010	ventricular cardiac muscle tissue morphogenesis	biological_process	8	106039404;106047637	2	1062	11	12738	0.232147
GO:0071539	protein localization to centrosome	biological_process	11	106033077;106041867	2	1062	11	12738	0.232147
GO:0007338	single fertilization	biological_process	5	106036151;106032589	2	1062	11	12738	0.232147
GO:0030073	insulin secretion	biological_process	11	106031341;106029998	2	1062	11	12738	0.232147
GO:0017134	fibroblast growth factor binding	molecular_function	6	106031773;106034332	2	1062	11	12738	0.232147
GO:0030539	male genitalia development	biological_process	7	106030421;106031461	2	1062	11	12738	0.232147
GO:0006911	phagocytosis, engulfment	biological_process	8	106049915;106043396	2	1062	11	12738	0.232147
GO:0001837	epithelial to mesenchymal transition	biological_process	7	106034273;106043502	2	1062	11	12738	0.232147
GO:0032006	regulation of TOR signaling	biological_process	9	106048173;106043502	2	1062	11	12738	0.232147
GO:0070507	regulation of microtubule cytoskeleton organization	biological_process	7	106033950;106039469	2	1062	11	12738	0.232147
GO:0043565	sequence-specific DNA binding	molecular_function	7	106044827;106049830;106045883;106044370;106031034;106032604;106034357;106048134;106039808;106035974;106035942;106038134;106031498;106042234;106048874;106030582	16	1062	157	12738	0.235579
GO:0045171	intercellular bridge	cellular_component	4	106049135;106039399;106043635;106035964	4	1062	30	12738	0.23762
GO:0000082	G1/S transition of mitotic cell cycle	biological_process	7	106032943;106048962;106042896;106037611;106047461	5	1062	40	12738	0.238008
GO:0005737	cytoplasm	cellular_component	5	106038863;106042816;106036144;106034328;106034064;106031092;106032346;106043614;106032002;106042213;106040753;106035909;106034500;106035964;106048027;106034282;106045824;106030177;106037638;106048739;106038945;106031120;106038599;106031248;106041406;106035649;106048134;106049883;106039536;106037669;106046661;106031498;106049830;106042926;106044730;106047845;106034172;106034382;106045609;106030927…	191	1062	2188	12738	0.244864
GO:0005634	nucleus	cellular_component	6	106031524;106032234;106046283;106037769;106034357;106039051;106033958;106049150;106047302;106029979;106030636;106033875;106045620;106035733;106037557;106041329;106036645;106037864;106033318;106049567;106040753;106042748;106046764;106048309;106045883;106049528;106038038;106047794;106039156;106049883;106047310;106049517;106040850;106034282;106039536;106030732;106036560;106049362;106041984;106042234…	159	1062	1814	12738	0.251084
GO:0008285	negative regulation of cell population proliferation	biological_process	7	106046827;106038475;106039536;106042896;106030421;106035942;106033727;106032943;106039780;106032300;106041143;106044827;106049658;106029463;106038880;106041697	16	1062	159	12738	0.251254
GO:0030133	transport vesicle	cellular_component	7	106038372;106037864;106034332	3	1062	21	12738	0.25303
GO:0032956	regulation of actin cytoskeleton organization	biological_process	7	106043973;106045987;106039469	3	1062	21	12738	0.25303
GO:0001917	photoreceptor inner segment	cellular_component	5	106047866;106031573;106034749	3	1062	21	12738	0.25303
GO:0019722	calcium-mediated signaling	biological_process	7	106035284;106037503;106039298	3	1062	21	12738	0.25303
GO:0006096	glycolytic process	biological_process	10	106047827;106030908;106047866	3	1062	21	12738	0.25303
GO:0031234	extrinsic component of cytoplasmic side of plasma membrane	cellular_component	6	106038127;106037608;106047742;106046302;106047160	5	1062	41	12738	0.254055
GO:0002020	protease binding	molecular_function	6	106030065;106033733;106038475;106029823;106040067	5	1062	41	12738	0.254055
GO:0007173	epidermal growth factor receptor signaling pathway	biological_process	9	106042282;106041917;106035120;106041362	4	1062	31	12738	0.256334
GO:0001558	regulation of cell growth	biological_process	6	106041976;106049565;106046458;106032415	4	1062	31	12738	0.256334
GO:0030139	endocytic vesicle	cellular_component	7	106029965;106032300;106029823;106031996	4	1062	31	12738	0.256334
GO:0003690	double-stranded DNA binding	molecular_function	7	106030954;106046309;106047081;106041778	4	1062	31	12738	0.256334
GO:0010212	response to ionizing radiation	biological_process	6	106047081;106032952;106048796;106036409	4	1062	31	12738	0.256334
GO:0030335	positive regulation of cell migration	biological_process	8	106037177;106045387;106049606;106032512;106044954;106036366;106046811;106035961;106048750;106036857	10	1062	94	12738	0.256444
GO:0042127	regulation of cell population proliferation	biological_process	6	106044822;106048796;106044325;106038127;106046302;106046500;106037608;106040556;106044827;106036660;106030003	11	1062	105	12738	0.258198
GO:0006821	chloride transport	biological_process	9	106032162;106032839	2	1062	12	12738	0.264175
GO:0003382	epithelial cell morphogenesis	biological_process	8	106032337;106044559	2	1062	12	12738	0.264175
GO:0048821	erythrocyte development	biological_process	7	106044827;106038209	2	1062	12	12738	0.264175
GO:0007602	phototransduction	biological_process	5	106033206;106038642	2	1062	12	12738	0.264175
GO:0006261	DNA-dependent DNA replication	biological_process	9	106045729;106032160	2	1062	12	12738	0.264175
GO:0042110	T cell activation	biological_process	7	106029823;106045413	2	1062	12	12738	0.264175
GO:0006450	regulation of translational fidelity	biological_process	5	106042268;106038347	2	1062	12	12738	0.264175
GO:0046718	viral entry into host cell	biological_process	9	106037784;106029823	2	1062	12	12738	0.264175
GO:0030863	cortical cytoskeleton	cellular_component	7	106047157;106040196	2	1062	12	12738	0.264175
GO:0000400	four-way junction DNA binding	molecular_function	8	106047081;106041738	2	1062	12	12738	0.264175
GO:0071353	cellular response to interleukin-4	biological_process	8	106037922;106038263	2	1062	12	12738	0.264175
GO:0000920	septum digestion after cytokinesis	biological_process	4	106049135;106042773	2	1062	12	12738	0.264175
GO:0008206	bile acid metabolic process	biological_process	7	106045458;106034382	2	1062	12	12738	0.264175
GO:0000242	pericentriolar material	cellular_component	7	106034961;106037891	2	1062	12	12738	0.264175
GO:0003995	acyl-CoA dehydrogenase activity	molecular_function	6	106039669;106049048	2	1062	12	12738	0.264175
GO:0006641	triglyceride metabolic process	biological_process	9	106033303;106043304	2	1062	12	12738	0.264175
GO:0004185	serine-type carboxypeptidase activity	molecular_function	9	106033451;106039002	2	1062	12	12738	0.264175
GO:1902042	negative regulation of extrinsic apoptotic signaling pathway via death domain receptors	biological_process	11	106048796;106030421	2	1062	12	12738	0.264175
GO:0034314	Arp2/3 complex-mediated actin nucleation	biological_process	8	106046946;106030955	2	1062	12	12738	0.264175
GO:0001895	retina homeostasis	biological_process	8	106041362;106043963	2	1062	12	12738	0.264175
GO:0008253	5'-nucleotidase activity	molecular_function	9	106032571;106048027	2	1062	12	12738	0.264175
GO:0006508	proteolysis	biological_process	7	106043361;106042387;106029995;106043555;106034123;106029392;106035654;106042567;106042532;106029823;106035152;106029853;106043254;106031896;106034120;106037793;106048728;106036461;106049106;106035583;106033261;106038930;106037784	23	1062	239	12738	0.265041
GO:0043231	intracellular membrane-bounded organelle	cellular_component	5	106038863;106044189;106032839;106034685;106044932;106037842;106032278;106049658;106048001;106030553;106029490;106034449	12	1062	117	12738	0.26879
GO:0035091	phosphatidylinositol binding	molecular_function	6	106047455;106029910;106030475;106039156;106047366;106031248;106031996	7	1062	63	12738	0.270081
GO:0043547	positive regulation of GTPase activity	biological_process	8	106041089;106045845;106041580;106037446;106036366;106038734;106043620;106049445;106046826;106039165;106041538;106036572;106032300;106045063;106047742;106048962;106035963;106047091;106041651;106034749;106041406;106043668;106030369;106044313;106033292;106044092;106041492;106040401;106029998	29	1062	308	12738	0.272048
GO:0000226	microtubule cytoskeleton organization	biological_process	7	106036967;106034328;106034500;106040910	4	1062	32	12738	0.275328
GO:0010923	negative regulation of phosphatase activity	biological_process	11	106037380;106031196;106034961;106047058	4	1062	32	12738	0.275328
GO:0030674	protein binding, bridging	molecular_function	5	106039681;106034878;106037913;106029618	4	1062	32	12738	0.275328
GO:0098655	cation transmembrane transport	biological_process	8	106047467;106031844;106035872;106044723	4	1062	32	12738	0.275328
GO:0005881	cytoplasmic microtubule	cellular_component	8	106035004;106042038;106046764;106045884	4	1062	32	12738	0.275328
GO:0071260	cellular response to mechanical stimulus	biological_process	6	106048728;106040556;106045228	3	1062	22	12738	0.276324
GO:0060976	coronary vasculature development	biological_process	6	106029586;106029965;106036361	3	1062	22	12738	0.276324
GO:0001772	immunological synapse	cellular_component	5	106044252;106037891;106030065	3	1062	22	12738	0.276324
GO:0006633	fatty acid biosynthetic process	biological_process	10	106032325;106031341;106033473	3	1062	22	12738	0.276324
GO:0015630	microtubule cytoskeleton	cellular_component	7	106037922;106036967;106032985;106043573;106031697;106034328;106039399	7	1062	64	12738	0.283419
GO:0035023	regulation of Rho protein signal transduction	biological_process	11	106037446;106032002;106036366;106039165;106049445;106038734;106044313	7	1062	64	12738	0.283419
GO:0001666	response to hypoxia	biological_process	5	106033235;106035836;106039298;106029823;106047467	5	1062	43	12738	0.286874
GO:0001525	angiogenesis	biological_process	5	106033733;106041917;106049606;106035942;106032415;106029463;106041918;106030636;106035733;106040142	10	1062	97	12738	0.288578
GO:0006098	pentose-phosphate shunt	biological_process	7	106047827	1	1062	4	12738	0.294084
GO:0030990	intraciliary transport particle	cellular_component	4	106031611	1	1062	4	12738	0.294084
GO:0006111	regulation of gluconeogenesis	biological_process	10	106035654	1	1062	4	12738	0.294084
GO:0006689	ganglioside catabolic process	biological_process	11	106032694	1	1062	4	12738	0.294084
GO:0006526	arginine biosynthetic process	biological_process	12	106041395	1	1062	4	12738	0.294084
GO:0009100	glycoprotein metabolic process	biological_process	7	106043195	1	1062	4	12738	0.294084
GO:0046903	secretion	biological_process	6	106030632	1	1062	4	12738	0.294084
GO:0070695	FHF complex	cellular_component	4	106032985	1	1062	4	12738	0.294084
GO:0015175	neutral amino acid transmembrane transporter activity	molecular_function	8	106041459	1	1062	4	12738	0.294084
GO:0006048	UDP-N-acetylglucosamine biosynthetic process	biological_process	8	106044060	1	1062	4	12738	0.294084
GO:0032275	luteinizing hormone secretion	biological_process	10	106031461	1	1062	4	12738	0.294084
GO:0072711	cellular response to hydroxyurea	biological_process	7	106047081	1	1062	4	12738	0.294084
GO:0006091	generation of precursor metabolites and energy	biological_process	5	106032499	1	1062	4	12738	0.294084
GO:0001765	membrane raft assembly	biological_process	7	106033733	1	1062	4	12738	0.294084
GO:0043951	negative regulation of cAMP-mediated signaling	biological_process	10	106041538	1	1062	4	12738	0.294084
GO:0045661	regulation of myoblast differentiation	biological_process	7	106042918	1	1062	4	12738	0.294084
GO:0030432	peristalsis	biological_process	9	106047467	1	1062	4	12738	0.294084
GO:0032426	stereocilium tip	cellular_component	4	106046134	1	1062	4	12738	0.294084
GO:0060613	fat pad development	biological_process	8	106042403	1	1062	4	12738	0.294084
GO:0032991	protein-containing complex	cellular_component	3	106037570	1	1062	4	12738	0.294084
GO:0090344	negative regulation of cell aging	biological_process	7	106048134	1	1062	4	12738	0.294084
GO:0048266	behavioral response to pain	biological_process	4	106047467	1	1062	4	12738	0.294084
GO:0051006	positive regulation of lipoprotein lipase activity	biological_process	9	106043332	1	1062	4	12738	0.294084
GO:0019430	removal of superoxide radicals	biological_process	7	106035836	1	1062	4	12738	0.294084
GO:0001920	negative regulation of receptor recycling	biological_process	7	106039194	1	1062	4	12738	0.294084
GO:0000320	re-entry into mitotic cell cycle	biological_process	5	106033338	1	1062	4	12738	0.294084
GO:0019158	mannokinase activity	molecular_function	8	106030908	1	1062	4	12738	0.294084
GO:0042462	eye photoreceptor cell development	biological_process	8	106041962	1	1062	4	12738	0.294084
GO:0007144	female meiosis I	biological_process	8	106041840	1	1062	4	12738	0.294084
GO:0032964	collagen biosynthetic process	biological_process	5	106040733	1	1062	4	12738	0.294084
GO:0016641	oxidoreductase activity, acting on the CH-NH2 group of donors, oxygen as acceptor	molecular_function	6	106043194	1	1062	4	12738	0.294084
GO:0046790	virion binding	molecular_function	4	106033733	1	1062	4	12738	0.294084
GO:0019373	epoxygenase P450 pathway	biological_process	12	106038207	1	1062	4	12738	0.294084
GO:0070307	lens fiber cell development	biological_process	7	106040196	1	1062	4	12738	0.294084
GO:0034332	adherens junction organization	biological_process	6	106034878	1	1062	4	12738	0.294084
GO:0004806	triglyceride lipase activity	molecular_function	7	106045208	1	1062	4	12738	0.294084
GO:0005332	gamma-aminobutyric acid:sodium symporter activity	molecular_function	8	106031043	1	1062	4	12738	0.294084
GO:0009308	amine metabolic process	biological_process	6	106048001	1	1062	4	12738	0.294084
GO:0003910	DNA ligase (ATP) activity	molecular_function	7	106049362	1	1062	4	12738	0.294084
GO:0004488	methylenetetrahydrofolate dehydrogenase (NADP+) activity	molecular_function	7	106041914	1	1062	4	12738	0.294084
GO:0070700	BMP receptor binding	molecular_function	8	106030421	1	1062	4	12738	0.294084
GO:0010452	histone H3-K36 methylation	biological_process	13	106034357	1	1062	4	12738	0.294084
GO:0010649	regulation of cell communication by electrical coupling	biological_process	7	106032407	1	1062	4	12738	0.294084
GO:0043194	axon initial segment	cellular_component	6	106043614	1	1062	4	12738	0.294084
GO:2000647	negative regulation of stem cell proliferation	biological_process	8	106038293	1	1062	4	12738	0.294084
GO:0001972	retinoic acid binding	molecular_function	7	106043174	1	1062	4	12738	0.294084
GO:0003896	DNA primase activity	molecular_function	10	106030408	1	1062	4	12738	0.294084
GO:0031145	anaphase-promoting complex-dependent catabolic process	biological_process	12	106034064	1	1062	4	12738	0.294084
GO:0035313	wound healing, spreading of epidermal cells	biological_process	8	106040733	1	1062	4	12738	0.294084
GO:0010737	protein kinase A signaling	biological_process	6	106044252	1	1062	4	12738	0.294084
GO:0000322	storage vacuole	cellular_component	7	106044313	1	1062	4	12738	0.294084
GO:0009922	fatty acid elongase activity	molecular_function	8	106041854	1	1062	4	12738	0.294084
GO:0035610	protein side chain deglutamylation	biological_process	12	106036461	1	1062	4	12738	0.294084
GO:0031584	activation of phospholipase D activity	biological_process	10	106041040	1	1062	4	12738	0.294084
GO:0000405	bubble DNA binding	molecular_function	8	106041778	1	1062	4	12738	0.294084
GO:0001838	embryonic epithelial tube formation	biological_process	7	106032512	1	1062	4	12738	0.294084
GO:1990403	embryonic brain development	biological_process	7	106035396	1	1062	4	12738	0.294084
GO:0006220	pyrimidine nucleotide metabolic process	biological_process	9	106043942	1	1062	4	12738	0.294084
GO:0050921	positive regulation of chemotaxis	biological_process	8	106031773	1	1062	4	12738	0.294084
GO:0007340	acrosome reaction	biological_process	4	106032839	1	1062	4	12738	0.294084
GO:0051653	spindle localization	biological_process	5	106041984	1	1062	4	12738	0.294084
GO:0006032	chitin catabolic process	biological_process	8	106045865	1	1062	4	12738	0.294084
GO:0051205	protein insertion into membrane	biological_process	8	106034057	1	1062	4	12738	0.294084
GO:0003417	growth plate cartilage development	biological_process	8	106034120	1	1062	4	12738	0.294084
GO:0016528	sarcoplasm	cellular_component	6	106048739	1	1062	4	12738	0.294084
GO:1902237	positive regulation of endoplasmic reticulum stress-induced intrinsic apoptotic signaling pathway	biological_process	9	106041651	1	1062	4	12738	0.294084
GO:0000900	translation repressor activity, mRNA regulatory element binding	molecular_function	5	106039887	1	1062	4	12738	0.294084
GO:0016233	telomere capping	biological_process	9	106031850	1	1062	4	12738	0.294084
GO:0015804	neutral amino acid transport	biological_process	11	106041459	1	1062	4	12738	0.294084
GO:2000107	negative regulation of leukocyte apoptotic process	biological_process	10	106045387	1	1062	4	12738	0.294084
GO:0035357	peroxisome proliferator activated receptor signaling pathway	biological_process	6	106037792	1	1062	4	12738	0.294084
GO:0009312	oligosaccharide biosynthetic process	biological_process	7	106043526	1	1062	4	12738	0.294084
GO:0033622	integrin activation	biological_process	7	106034339	1	1062	4	12738	0.294084
GO:0071439	clathrin complex	cellular_component	6	106035767	1	1062	4	12738	0.294084
GO:0051220	cytoplasmic sequestering of protein	biological_process	6	106049339	1	1062	4	12738	0.294084
GO:0050862	positive regulation of T cell receptor signaling pathway	biological_process	10	106039194	1	1062	4	12738	0.294084
GO:0045190	isotype switching	biological_process	8	106049229	1	1062	4	12738	0.294084
GO:0035609	C-terminal protein deglutamylation	biological_process	11	106036461	1	1062	4	12738	0.294084
GO:0043276	anoikis	biological_process	7	106031686	1	1062	4	12738	0.294084
GO:0034354	'de novo' NAD biosynthetic process from tryptophan	biological_process	11	106046751	1	1062	4	12738	0.294084
GO:0032819	positive regulation of natural killer cell proliferation	biological_process	10	106046679	1	1062	4	12738	0.294084
GO:0018023	peptidyl-lysine trimethylation	biological_process	12	106030967	1	1062	4	12738	0.294084
GO:0030252	growth hormone secretion	biological_process	11	106032234	1	1062	4	12738	0.294084
GO:0034653	retinoic acid catabolic process	biological_process	11	106043174	1	1062	4	12738	0.294084
GO:1990454	L-type voltage-gated calcium channel complex	cellular_component	10	106040661	1	1062	4	12738	0.294084
GO:0045793	positive regulation of cell size	biological_process	7	106032512	1	1062	4	12738	0.294084
GO:0004591	oxoglutarate dehydrogenase (succinyl-transferring) activity	molecular_function	7	106032093	1	1062	4	12738	0.294084
GO:0000015	phosphopyruvate hydratase complex	cellular_component	7	106047866	1	1062	4	12738	0.294084
GO:0007196	adenylate cyclase-inhibiting G protein-coupled glutamate receptor signaling pathway	biological_process	9	106038010	1	1062	4	12738	0.294084
GO:0006206	pyrimidine nucleobase metabolic process	biological_process	9	106047796	1	1062	4	12738	0.294084
GO:0010826	negative regulation of centrosome duplication	biological_process	10	106033338	1	1062	4	12738	0.294084
GO:0070233	negative regulation of T cell apoptotic process	biological_process	12	106041040	1	1062	4	12738	0.294084
GO:0004675	transmembrane receptor protein serine/threonine kinase activity	molecular_function	9	106036804	1	1062	4	12738	0.294084
GO:0036035	osteoclast development	biological_process	7	106033733	1	1062	4	12738	0.294084
GO:0042157	lipoprotein metabolic process	biological_process	7	106045917	1	1062	4	12738	0.294084
GO:0002639	positive regulation of immunoglobulin production	biological_process	9	106029362	1	1062	4	12738	0.294084
GO:0031643	positive regulation of myelination	biological_process	7	106048268	1	1062	4	12738	0.294084
GO:0010518	positive regulation of phospholipase activity	biological_process	9	106034332	1	1062	4	12738	0.294084
GO:0014706	striated muscle tissue development	biological_process	7	106041228	1	1062	4	12738	0.294084
GO:0044194	cytolytic granule	cellular_component	9	106032697	1	1062	4	12738	0.294084
GO:0070937	CRD-mediated mRNA stability complex	cellular_component	4	106048317	1	1062	4	12738	0.294084
GO:0021540	corpus callosum morphogenesis	biological_process	12	106042381	1	1062	4	12738	0.294084
GO:0044211	CTP salvage	biological_process	13	106047796	1	1062	4	12738	0.294084
GO:0045577	regulation of B cell differentiation	biological_process	9	106049685	1	1062	4	12738	0.294084
GO:0042613	MHC class II protein complex	cellular_component	7	106049922	1	1062	4	12738	0.294084
GO:0040020	regulation of meiotic nuclear division	biological_process	8	106034064	1	1062	4	12738	0.294084
GO:2000781	positive regulation of double-strand break repair	biological_process	11	106048134	1	1062	4	12738	0.294084
GO:0071321	cellular response to cGMP	biological_process	9	106032300	1	1062	4	12738	0.294084
GO:0031581	hemidesmosome assembly	biological_process	8	106048739	1	1062	4	12738	0.294084
GO:1990075	periciliary membrane compartment	cellular_component	5	106031573	1	1062	4	12738	0.294084
GO:0032740	positive regulation of interleukin-17 production	biological_process	8	106046679	1	1062	4	12738	0.294084
GO:0060510	type II pneumocyte differentiation	biological_process	9	106043829	1	1062	4	12738	0.294084
GO:0042105	alpha-beta T cell receptor complex	cellular_component	7	106039849	1	1062	4	12738	0.294084
GO:0043141	ATP-dependent 5'-3' DNA helicase activity	molecular_function	12	106033993	1	1062	4	12738	0.294084
GO:0010759	positive regulation of macrophage chemotaxis	biological_process	9	106041040	1	1062	4	12738	0.294084
GO:0071493	cellular response to UV-B	biological_process	9	106043555	1	1062	4	12738	0.294084
GO:0045078	positive regulation of interferon-gamma biosynthetic process	biological_process	9	106046489	1	1062	4	12738	0.294084
GO:1902035	positive regulation of hematopoietic stem cell proliferation	biological_process	9	106036954	1	1062	4	12738	0.294084
GO:0001823	mesonephros development	biological_process	7	106039780	1	1062	4	12738	0.294084
GO:0043097	pyrimidine nucleoside salvage	biological_process	9	106047796	1	1062	4	12738	0.294084
GO:0002087	regulation of respiratory gaseous exchange by neurological system process	biological_process	8	106032839	1	1062	4	12738	0.294084
GO:0030670	phagocytic vesicle membrane	cellular_component	8	106038940	1	1062	4	12738	0.294084
GO:0060077	inhibitory synapse	cellular_component	4	106032839	1	1062	4	12738	0.294084
GO:0090043	regulation of tubulin deacetylation	biological_process	10	106035102	1	1062	4	12738	0.294084
GO:0061087	positive regulation of histone H3-K27 methylation	biological_process	12	106040657	1	1062	4	12738	0.294084
GO:0009584	detection of visible light	biological_process	8	106038642	1	1062	4	12738	0.294084
GO:0044782	cilium organization	biological_process	6	106042219	1	1062	4	12738	0.294084
GO:0001957	intramembranous ossification	biological_process	6	106043877	1	1062	4	12738	0.294084
GO:0071204	histone pre-mRNA 3'end processing complex	cellular_component	6	106034304	1	1062	4	12738	0.294084
GO:0000774	adenyl-nucleotide exchange factor activity	molecular_function	8	106045228	1	1062	4	12738	0.294084
GO:0021532	neural tube patterning	biological_process	6	106046322	1	1062	4	12738	0.294084
GO:0034993	meiotic nuclear membrane microtubule tethering complex	cellular_component	8	106037177	1	1062	4	12738	0.294084
GO:0002504	antigen processing and presentation of peptide or polysaccharide antigen via MHC class II	biological_process	5	106049922	1	1062	4	12738	0.294084
GO:0042805	actinin binding	molecular_function	6	106035403	1	1062	4	12738	0.294084
GO:0050691	regulation of defense response to virus by host	biological_process	8	106046679	1	1062	4	12738	0.294084
GO:0050880	regulation of blood vessel size	biological_process	7	106030429	1	1062	4	12738	0.294084
GO:0071398	cellular response to fatty acid	biological_process	7	106037792	1	1062	4	12738	0.294084
GO:1990001	inhibition of cysteine-type endopeptidase activity involved in apoptotic process	biological_process	11	106044728	1	1062	4	12738	0.294084
GO:0047372	acylglycerol lipase activity	molecular_function	7	106038037	1	1062	4	12738	0.294084
GO:0060335	positive regulation of interferon-gamma-mediated signaling pathway	biological_process	10	106029362	1	1062	4	12738	0.294084
GO:0003149	membranous septum morphogenesis	biological_process	5	106034357	1	1062	4	12738	0.294084
GO:0005222	intracellular cAMP-activated cation channel activity	molecular_function	10	106033206	1	1062	4	12738	0.294084
GO:0045104	intermediate filament cytoskeleton organization	biological_process	7	106048750	1	1062	4	12738	0.294084
GO:0016934	extracellularly glycine-gated chloride channel activity	molecular_function	10	106032839	1	1062	4	12738	0.294084
GO:0019896	axonal transport of mitochondrion	biological_process	8	106048843	1	1062	4	12738	0.294084
GO:0048541	Peyer's patch development	biological_process	7	106046874	1	1062	4	12738	0.294084
GO:0060417	yolk	cellular_component	6	106037570	1	1062	4	12738	0.294084
GO:0072001	renal system development	biological_process	6	106046322	1	1062	4	12738	0.294084
GO:0016038	absorption of visible light	biological_process	5	106041235	1	1062	4	12738	0.294084
GO:0044539	long-chain fatty acid import into cell	biological_process	10	106036242	1	1062	4	12738	0.294084
GO:0007263	nitric oxide mediated signal transduction	biological_process	7	106032278	1	1062	4	12738	0.294084
GO:0052851	ferric-chelate reductase (NADPH) activity	molecular_function	7	106039697	1	1062	4	12738	0.294084
GO:1902966	positive regulation of protein localization to early endosome	biological_process	10	106044252	1	1062	4	12738	0.294084
GO:0051294	establishment of spindle orientation	biological_process	9	106049168	1	1062	4	12738	0.294084
GO:0031105	septin complex	cellular_component	4	106031248	1	1062	4	12738	0.294084
GO:0070365	hepatocyte differentiation	biological_process	7	106033875	1	1062	4	12738	0.294084
GO:1900452	regulation of long-term synaptic depression	biological_process	10	106031859	1	1062	4	12738	0.294084
GO:0033564	anterior/posterior axon guidance	biological_process	7	106030774	1	1062	4	12738	0.294084
GO:0070295	renal water absorption	biological_process	7	106036857	1	1062	4	12738	0.294084
GO:0010761	fibroblast migration	biological_process	8	106037177	1	1062	4	12738	0.294084
GO:0044770	cell cycle phase transition	biological_process	5	106039399	1	1062	4	12738	0.294084
GO:0008135	translation factor activity, RNA binding	molecular_function	7	106039887	1	1062	4	12738	0.294084
GO:0045252	oxoglutarate dehydrogenase complex	cellular_component	6	106032093	1	1062	4	12738	0.294084
GO:1903053	regulation of extracellular matrix organization	biological_process	7	106045987	1	1062	4	12738	0.294084
GO:0045777	positive regulation of blood pressure	biological_process	6	106029763	1	1062	4	12738	0.294084
GO:0071236	cellular response to antibiotic	biological_process	6	106042951	1	1062	4	12738	0.294084
GO:0004849	uridine kinase activity	molecular_function	9	106047796	1	1062	4	12738	0.294084
GO:0072602	interleukin-4 secretion	biological_process	12	106035942	1	1062	4	12738	0.294084
GO:0006825	copper ion transport	biological_process	10	106047684	1	1062	4	12738	0.294084
GO:0042623	ATPase activity, coupled	molecular_function	10	106039820	1	1062	4	12738	0.294084
GO:0051900	regulation of mitochondrial depolarization	biological_process	7	106030429	1	1062	4	12738	0.294084
GO:0017034	Rap guanyl-nucleotide exchange factor activity	molecular_function	9	106032300	1	1062	4	12738	0.294084
GO:1902766	skeletal muscle satellite cell migration	biological_process	7	106040932	1	1062	4	12738	0.294084
GO:0006564	L-serine biosynthetic process	biological_process	12	106045443	1	1062	4	12738	0.294084
GO:0019227	neuronal action potential propagation	biological_process	6	106046874	1	1062	4	12738	0.294084
GO:0030321	transepithelial chloride transport	biological_process	10	106038012	1	1062	4	12738	0.294084
GO:0009396	folic acid-containing compound biosynthetic process	biological_process	7	106041914	1	1062	4	12738	0.294084
GO:0006346	methylation-dependent chromatin silencing	biological_process	6	106029979	1	1062	4	12738	0.294084
GO:0046325	negative regulation of glucose import	biological_process	10	106032499	1	1062	4	12738	0.294084
GO:0031340	positive regulation of vesicle fusion	biological_process	9	106033733	1	1062	4	12738	0.294084
GO:0021895	cerebral cortex neuron differentiation	biological_process	8	106030306	1	1062	4	12738	0.294084
GO:0014051	gamma-aminobutyric acid secretion	biological_process	8	106046874	1	1062	4	12738	0.294084
GO:0043568	positive regulation of insulin-like growth factor receptor signaling pathway	biological_process	9	106046458	1	1062	4	12738	0.294084
GO:0004634	phosphopyruvate hydratase activity	molecular_function	7	106047866	1	1062	4	12738	0.294084
GO:0048617	embryonic foregut morphogenesis	biological_process	6	106034273	1	1062	4	12738	0.294084
GO:0010828	positive regulation of glucose transmembrane transport	biological_process	9	106048001	1	1062	4	12738	0.294084
GO:0022612	gland morphogenesis	biological_process	6	106039051	1	1062	4	12738	0.294084
GO:0019068	virion assembly	biological_process	7	106040053	1	1062	4	12738	0.294084
GO:0002675	positive regulation of acute inflammatory response	biological_process	10	106048001	1	1062	4	12738	0.294084
GO:0090286	cytoskeletal anchoring at nuclear membrane	biological_process	7	106037177	1	1062	4	12738	0.294084
GO:0004340	glucokinase activity	molecular_function	8	106030908	1	1062	4	12738	0.294084
GO:0051918	negative regulation of fibrinolysis	biological_process	9	106031773	1	1062	4	12738	0.294084
GO:0008865	fructokinase activity	molecular_function	8	106030908	1	1062	4	12738	0.294084
GO:0033147	negative regulation of intracellular estrogen receptor signaling pathway	biological_process	10	106048796	1	1062	4	12738	0.294084
GO:0030007	cellular potassium ion homeostasis	biological_process	11	106029490	1	1062	4	12738	0.294084
GO:0005227	calcium activated cation channel activity	molecular_function	8	106044723	1	1062	4	12738	0.294084
GO:0004568	chitinase activity	molecular_function	7	106045865	1	1062	4	12738	0.294084
GO:0032432	actin filament bundle	cellular_component	6	106031175	1	1062	4	12738	0.294084
GO:0021794	thalamus development	biological_process	5	106045787	1	1062	4	12738	0.294084
GO:0008131	primary amine oxidase activity	molecular_function	7	106048001	1	1062	4	12738	0.294084
GO:0008823	cupric reductase activity	molecular_function	7	106039697	1	1062	4	12738	0.294084
GO:2000553	positive regulation of T-helper 2 cell cytokine production	biological_process	12	106038263	1	1062	4	12738	0.294084
GO:0031258	lamellipodium membrane	cellular_component	6	106037177	1	1062	4	12738	0.294084
GO:0032330	regulation of chondrocyte differentiation	biological_process	7	106032415	1	1062	4	12738	0.294084
GO:0048505	regulation of timing of cell differentiation	biological_process	7	106035942	1	1062	4	12738	0.294084
GO:0004957	prostaglandin E receptor activity	molecular_function	10	106043623	1	1062	4	12738	0.294084
GO:0061097	regulation of protein tyrosine kinase activity	biological_process	11	106045987	1	1062	4	12738	0.294084
GO:0022614	membrane to membrane docking	biological_process	5	106044252	1	1062	4	12738	0.294084
GO:0003073	regulation of systemic arterial blood pressure	biological_process	6	106035284	1	1062	4	12738	0.294084
GO:0032027	myosin light chain binding	molecular_function	7	106039298	1	1062	4	12738	0.294084
GO:0051099	positive regulation of binding	biological_process	6	106033733	1	1062	4	12738	0.294084
GO:0001580	detection of chemical stimulus involved in sensory perception of bitter taste	biological_process	8	106041362	1	1062	4	12738	0.294084
GO:0048245	eosinophil chemotaxis	biological_process	7	106041040	1	1062	4	12738	0.294084
GO:0051045	negative regulation of membrane protein ectodomain proteolysis	biological_process	9	106040067	1	1062	4	12738	0.294084
GO:0032525	somite rostral/caudal axis specification	biological_process	7	106034273	1	1062	4	12738	0.294084
GO:0051573	negative regulation of histone H3-K9 methylation	biological_process	12	106048796	1	1062	4	12738	0.294084
GO:0032474	otolith morphogenesis	biological_process	6	106039737	1	1062	4	12738	0.294084
GO:0045664	regulation of neuron differentiation	biological_process	9	106030306	1	1062	4	12738	0.294084
GO:0035356	cellular triglyceride homeostasis	biological_process	6	106042403	1	1062	4	12738	0.294084
GO:0045778	positive regulation of ossification	biological_process	7	106039780	1	1062	4	12738	0.294084
GO:0042119	neutrophil activation	biological_process	8	106041040	1	1062	4	12738	0.294084
GO:0033631	cell-cell adhesion mediated by integrin	biological_process	6	106045335	1	1062	4	12738	0.294084
GO:0050920	regulation of chemotaxis	biological_process	7	106039298	1	1062	4	12738	0.294084
GO:0004468	lysine N-acetyltransferase activity, acting on acetyl phosphate as donor	molecular_function	9	106049524	1	1062	4	12738	0.294084
GO:0030506	ankyrin binding	molecular_function	6	106038209;106048739	2	1062	13	12738	0.296205
GO:0060045	positive regulation of cardiac muscle cell proliferation	biological_process	8	106047637;106035942	2	1062	13	12738	0.296205
GO:0045987	positive regulation of smooth muscle contraction	biological_process	10	106045658;106045335	2	1062	13	12738	0.296205
GO:0005720	nuclear heterochromatin	cellular_component	8	106045007;106029618	2	1062	13	12738	0.296205
GO:0052890	oxidoreductase activity, acting on the CH-CH group of donors, with a flavin as acceptor	molecular_function	6	106049048;106039669	2	1062	13	12738	0.296205
GO:0001502	cartilage condensation	biological_process	4	106032415;106039404	2	1062	13	12738	0.296205
GO:0030099	myeloid cell differentiation	biological_process	6	106035733;106044827	2	1062	13	12738	0.296205
GO:0061512	protein localization to cilium	biological_process	8	106047366;106046322	2	1062	13	12738	0.296205
GO:0007611	learning or memory	biological_process	4	106032694;106029763	2	1062	13	12738	0.296205
GO:0010719	negative regulation of epithelial to mesenchymal transition	biological_process	8	106030421;106031092	2	1062	13	12738	0.296205
GO:0048477	oogenesis	biological_process	6	106041840;106041984	2	1062	13	12738	0.296205
GO:0043392	negative regulation of DNA binding	biological_process	7	106043829;106031528	2	1062	13	12738	0.296205
GO:0050770	regulation of axonogenesis	biological_process	9	106032512;106049190	2	1062	13	12738	0.296205
GO:0070182	DNA polymerase binding	molecular_function	6	106047081;106049489	2	1062	13	12738	0.296205
GO:0050699	WW domain binding	molecular_function	6	106049412;106032300	2	1062	13	12738	0.296205
GO:0030705	cytoskeleton-dependent intracellular transport	biological_process	7	106041976;106039152	2	1062	13	12738	0.296205
GO:0070328	triglyceride homeostasis	biological_process	9	106033303;106041143	2	1062	13	12738	0.296205
GO:0045787	positive regulation of cell cycle	biological_process	7	106045787;106031461	2	1062	13	12738	0.296205
GO:0001786	phosphatidylserine binding	molecular_function	6	106039820;106031773	2	1062	13	12738	0.296205
GO:0071949	FAD binding	molecular_function	7	106032548;106046127	2	1062	13	12738	0.296205
GO:0009790	embryo development	biological_process	5	106047742;106035134	2	1062	13	12738	0.296205
GO:0012506	vesicle membrane	cellular_component	5	106035767;106041651	2	1062	13	12738	0.296205
GO:0019899	enzyme binding	molecular_function	5	106034064;106031524;106034398;106037922;106040404;106032160;106045987;106049126;106037608;106042781;106030285	11	1062	109	12738	0.298983
GO:0043209	myelin sheath	cellular_component	4	106044694;106038291;106030632;106039820;106035124;106044252;106047794;106048938;106030553;106047762;106047866	11	1062	109	12738	0.298983
GO:0006974	cellular response to DNA damage stimulus	biological_process	6	106029579;106036660;106045729;106046109;106044827;106040404;106049567;106045620;106036645	9	1062	87	12738	0.299541
GO:0032154	cleavage furrow	cellular_component	5	106047742;106032002;106031248	3	1062	23	12738	0.299813
GO:0005778	peroxisomal membrane	cellular_component	8	106042919;106047860;106036512	3	1062	23	12738	0.299813
GO:0070301	cellular response to hydrogen peroxide	biological_process	8	106029463;106038734;106032002	3	1062	23	12738	0.299813
GO:0031490	chromatin DNA binding	molecular_function	7	106030285;106030849;106032604	3	1062	23	12738	0.299813
GO:0003730	mRNA 3'-UTR binding	molecular_function	8	106039887;106048317;106030204	3	1062	23	12738	0.299813
GO:0016311	dephosphorylation	biological_process	7	106048340;106034952;106048027;106032571;106030732	5	1062	44	12738	0.303569
GO:0002244	hematopoietic progenitor cell differentiation	biological_process	6	106044350;106042896;106044313;106044559;106049524	5	1062	44	12738	0.303569
GO:0042995	cell projection	cellular_component	4	106046946;106049658;106044313;106032406	4	1062	34	12738	0.313917
GO:0005884	actin filament	cellular_component	7	106032337;106044252;106031697;106037608	4	1062	34	12738	0.313917
GO:0007015	actin filament organization	biological_process	6	106040196;106035150;106037503;106041651	4	1062	34	12738	0.313917
GO:0042632	cholesterol homeostasis	biological_process	9	106033303;106042403;106039033;106036120	4	1062	34	12738	0.313917
GO:1902476	chloride transmembrane transport	biological_process	10	106038012;106042039;106044723;106032839;106042572	5	1062	45	12738	0.320405
GO:0051897	positive regulation of protein kinase B signaling	biological_process	10	106035946;106030065;106042580;106031773;106030935	5	1062	45	12738	0.320405
GO:0035556	intracellular signal transduction	biological_process	5	106031450;106045779;106034749;106043620;106047742;106039974;106046653;106039536;106048836;106044313;106042742;106032002;106037446;106035665;106046661;106037174;106038734;106039165;106033799;106042870;106041406;106044954	22	1062	236	12738	0.323052
GO:0030425	dendrite	cellular_component	6	106034571;106037503;106032839;106049183;106037864;106033708;106043973;106043555;106040142	9	1062	89	12738	0.323155
GO:0016328	lateral plasma membrane	cellular_component	5	106048962;106030907;106043133	3	1062	24	12738	0.323397
GO:0097110	scaffold protein binding	molecular_function	5	106034878;106041651;106031450	3	1062	24	12738	0.323397
GO:0090398	cellular senescence	biological_process	6	106031461;106041631	2	1062	14	12738	0.328013
GO:0045930	negative regulation of mitotic cell cycle	biological_process	8	106038098;106042477	2	1062	14	12738	0.328013
GO:0045071	negative regulation of viral genome replication	biological_process	10	106042804;106041040	2	1062	14	12738	0.328013
GO:0045740	positive regulation of DNA replication	biological_process	10	106036954;106031012	2	1062	14	12738	0.328013
GO:0010800	positive regulation of peptidyl-threonine phosphorylation	biological_process	11	106046017;106030935	2	1062	14	12738	0.328013
GO:0051894	positive regulation of focal adhesion assembly	biological_process	9	106031697;106034273	2	1062	14	12738	0.328013
GO:0043525	positive regulation of neuron apoptotic process	biological_process	10	106032604;106036804	2	1062	14	12738	0.328013
GO:0004198	calcium-dependent cysteine-type endopeptidase activity	molecular_function	9	106042918;106042387	2	1062	14	12738	0.328013
GO:0050661	NADP binding	molecular_function	6	106041548;106041531	2	1062	14	12738	0.328013
GO:0002040	sprouting angiogenesis	biological_process	6	106031773;106033875	2	1062	14	12738	0.328013
GO:0001501	skeletal system development	biological_process	6	106030421;106039681;106036360;106031461	4	1062	35	12738	0.333398
GO:0030165	PDZ domain binding	molecular_function	6	106040024;106038375;106031450;106032300;106041976	5	1062	46	12738	0.337344
GO:0030246	carbohydrate binding	molecular_function	4	106032152;106035765;106032615;106047884;106049821;106047762;106035768	7	1062	68	12738	0.338119
GO:0005089	Rho guanyl-nucleotide exchange factor activity	molecular_function	9	106036366;106032002;106044313;106038734;106037446;106049445	6	1062	57	12738	0.338483
GO:0030593	neutrophil chemotaxis	biological_process	7	106041492;106033292;106041089	3	1062	25	12738	0.346982
GO:0060041	retina development in camera-type eye	biological_process	5	106032162;106031526;106046322	3	1062	25	12738	0.346982
GO:0009636	response to toxic substance	biological_process	5	106029463;106041040;106045787	3	1062	25	12738	0.346982
GO:0005770	late endosome	cellular_component	8	106037912;106044060;106039820;106046118;106039298;106045413;106032300	7	1062	69	12738	0.352032
[truncated: 1,397 more rows]

## Sheet: S VS. F
GO_ID	GO_Term	GO_function	GO_class	Genes	S gene number	TS gene number	B gene number	TB gene number	pvalue
GO:0005581	collagen trimer	cellular_component	4	106034082;106034535;106037559;106040121;106035946;106049842;106040156	7	296	31	12738	5.55154e-06
GO:0005667	transcription factor complex	cellular_component	4	106035824;106035959;106031341;106041601;106035942;106045296;106041729;106030625;106038794;106046565	10	296	101	12738	0.000117237
GO:0019432	triglyceride biosynthetic process	biological_process	10	106030732;106048890;106034952	3	296	9	12738	0.000940394
GO:0006171	cAMP biosynthetic process	biological_process	12	106029894;106039584;106036360	3	296	10	12738	0.00132039
GO:0000979	RNA polymerase II core promoter sequence-specific DNA binding	molecular_function	10	106038794;106031341;106043819;106035942;106035824	5	296	37	12738	0.00155182
GO:0045071	negative regulation of viral genome replication	biological_process	10	106030808;106029410;106047798	3	296	14	12738	0.00373834
GO:0004497	monooxygenase activity	molecular_function	5	106032913;106031025;106033290	3	296	14	12738	0.00373834
GO:0006366	transcription by RNA polymerase II	biological_process	9	106035824;106031341;106032604;106038794;106045105;106035942;106034325;106035959;106033727;106035974;106043819	11	296	188	12738	0.00450747
GO:0034198	cellular response to amino acid starvation	biological_process	9	106029410;106035925;106039924	3	296	15	12738	0.00459329
GO:0004016	adenylate cyclase activity	molecular_function	5	106029894;106039584;106036360	3	296	15	12738	0.00459329
GO:0005520	insulin-like growth factor binding	molecular_function	6	106044601;106032415;106034041	3	296	15	12738	0.00459329
GO:0050840	extracellular matrix binding	molecular_function	4	106041036;106034041;106032784	3	296	15	12738	0.00459329
GO:0071361	cellular response to ethanol	biological_process	7	106030497;106039584	2	296	5	12738	0.0051378
GO:0031362	anchored component of external side of plasma membrane	cellular_component	7	106049641;106042354	2	296	5	12738	0.0051378
GO:0045636	positive regulation of melanocyte differentiation	biological_process	9	106036954;106035437	2	296	5	12738	0.0051378
GO:0071376	cellular response to corticotropin-releasing hormone stimulus	biological_process	8	106045998;106035959	2	296	5	12738	0.0051378
GO:0009062	fatty acid catabolic process	biological_process	10	106030732;106034952	2	296	5	12738	0.0051378
GO:0000978	RNA polymerase II proximal promoter sequence-specific DNA binding	molecular_function	10	106043819;106035942;106035959;106035925;106033727;106038794;106038857;106031461;106034325	9	296	142	12738	0.00591023
GO:0032922	circadian regulation of gene expression	biological_process	5	106035925;106040962;106045296;106047247	4	296	32	12738	0.00615292
GO:0034138	toll-like receptor 3 signaling pathway	biological_process	9	106037559;106034514	2	296	6	12738	0.00758878
GO:0008195	phosphatidate phosphatase activity	molecular_function	8	106030732;106034952	2	296	6	12738	0.00758878
GO:0019933	cAMP-mediated signaling	biological_process	8	106029894;106039584;106036360	3	296	18	12738	0.00782461
GO:0016874	ligase activity	molecular_function	4	106046091;106032313;106043624;106039924;106034670	5	296	54	12738	0.00817701
GO:0055114	oxidation-reduction process	biological_process	4	106046759;106041705;106033870;106047873;106044822;106032913;106038129;106046243;106035858;106049365;106030921;106046771;106047654;106033871;106033290;106037493;106043113;106031025	18	296	415	12738	0.00834935
GO:0005201	extracellular matrix structural constituent	molecular_function	4	106049842;106041036;106034082;106034535	4	296	35	12738	0.00848547
GO:0030198	extracellular matrix organization	biological_process	6	106041036;106034041;106044116;106032784;106049499	5	296	55	12738	0.008828
GO:0007189	adenylate cyclase-activating G protein-coupled receptor signaling pathway	biological_process	8	106039584;106029894;106036360	3	296	19	12738	0.00913414
GO:0005615	extracellular space	cellular_component	4	106042282;106030361;106041405;106039482;106035035;106035437;106042742;106035946;106032415;106036954;106034541;106032784;106036644;106046438;106042381;106045925;106047654;106039289;106033760;106049641;106033480;106035559	22	296	553	12738	0.00995807
GO:0016021	integral component of membrane	cellular_component	5	106034991;106031025;106038930;106036275;106038824;106032913;106032313;106033480;106031627;106030588;106049365;106046677;106037493;106035900;106039482;106039307;106036259;106034202;106037142;106030699;106035572;106037559;106038425;106046904;106040409;106036120;106036023;106036863;106035756;106037092;106038172;106033870;106039284;106036360;106049910;106047276;106042742;106037481;106048719;106047760…	74	296	2473	12738	0.0100429
GO:0043011	myeloid dendritic cell differentiation	biological_process	8	106043819;106035942	2	296	7	12738	0.010462
GO:0007193	adenylate cyclase-inhibiting G protein-coupled receptor signaling pathway	biological_process	8	106029894;106039584;106036360	3	296	21	12738	0.0121162
GO:0007204	positive regulation of cytosolic calcium ion concentration	biological_process	13	106035946;106029894;106030933	3	296	21	12738	0.0121162
GO:0051607	defense response to virus	biological_process	5	106030808;106032336;106044214;106047798	4	296	40	12738	0.0135332
GO:0044319	wound healing, spreading of cells	biological_process	7	106040932;106034041	2	296	8	12738	0.0137368
GO:0043691	reverse cholesterol transport	biological_process	10	106036120;106031341	2	296	8	12738	0.0137368
GO:0019369	arachidonic acid metabolic process	biological_process	11	106047860;106046243	2	296	8	12738	0.0137368
GO:1902715	positive regulation of interferon-gamma secretion	biological_process	9	106039774;106033136	2	296	8	12738	0.0137368
GO:0000186	activation of MAPKK activity	biological_process	13	106029410;106043112;106048205	3	296	22	12738	0.0137922
GO:0005576	extracellular region	cellular_component	3	106047668;106045917;106036308;106040156;106033957;106034971;106034535;106045865;106044601;106040121;106047134	11	296	220	12738	0.0138991
GO:0007411	axon guidance	biological_process	6	106047762;106036644;106038049;106036871;106035959	5	296	62	12738	0.0144105
GO:0045444	fat cell differentiation	biological_process	6	106035959;106047798;106035824;106036871	4	296	41	12738	0.0147288
GO:0004222	metalloendopeptidase activity	molecular_function	8	106036456;106038996;106038930;106044116;106048727;106035437	6	296	87	12738	0.0157119
GO:0005506	iron ion binding	molecular_function	8	106032913;106047873;106046243;106037493;106031025;106049365	6	296	88	12738	0.0165435
GO:0007155	cell adhesion	biological_process	4	106032415;106047762;106034041;106038824;106032784;106030203;106036954	7	296	114	12738	0.0169819
GO:0043122	regulation of I-kappaB kinase/NF-kappaB signaling	biological_process	9	106041405;106032814	2	296	9	12738	0.0173929
GO:0030330	DNA damage response, signal transduction by p53 class mediator	biological_process	8	106032604;106046565	2	296	9	12738	0.0173929
GO:0046323	glucose import	biological_process	12	106031341;106044110	2	296	9	12738	0.0173929
GO:0008037	cell recognition	biological_process	4	106039749;106039396	2	296	9	12738	0.0173929
GO:0045499	chemorepellent activity	molecular_function	7	106042354;106036644;106036570	3	296	25	12738	0.0195744
GO:0010906	regulation of glucose metabolic process	biological_process	9	106035946;106037792	2	296	10	12738	0.021411
GO:0061178	regulation of insulin secretion involved in cellular response to glucose stimulus	biological_process	6	106042354;106029894	2	296	10	12738	0.021411
GO:0006958	complement activation, classical pathway	biological_process	6	106040156;106040121	2	296	10	12738	0.021411
GO:0045995	regulation of embryonic development	biological_process	7	106042586;106040962	2	296	10	12738	0.021411
GO:0071930	negative regulation of transcription involved in G1/S transition of mitotic cell cycle	biological_process	10	106046565	1	296	1	12738	0.0232376
GO:0044380	protein localization to cytoskeleton	biological_process	8	106048750	1	296	1	12738	0.0232376
GO:1901186	positive regulation of ERBB signaling pathway	biological_process	9	106035942	1	296	1	12738	0.0232376
GO:0050479	glyceryl-ether monooxygenase activity	molecular_function	7	106037493	1	296	1	12738	0.0232376
GO:0017172	cysteine dioxygenase activity	molecular_function	7	106047873	1	296	1	12738	0.0232376
GO:0033862	UMP kinase activity	molecular_function	9	106030698	1	296	1	12738	0.0232376
GO:0021544	subpallium development	biological_process	5	106029859	1	296	1	12738	0.0232376
GO:0035229	positive regulation of glutamate-cysteine ligase activity	biological_process	8	106039445	1	296	1	12738	0.0232376
GO:2000852	regulation of corticosterone secretion	biological_process	11	106045998	1	296	1	12738	0.0232376
GO:0046539	histamine N-methyltransferase activity	molecular_function	8	106039378	1	296	1	12738	0.0232376
GO:0006643	membrane lipid metabolic process	biological_process	7	106037493	1	296	1	12738	0.0232376
GO:0000097	sulfur amino acid biosynthetic process	biological_process	10	106047873	1	296	1	12738	0.0232376
GO:0002041	intussusceptive angiogenesis	biological_process	6	106034041	1	296	1	12738	0.0232376
GO:0061537	glycine secretion, neurotransmission	biological_process	7	106049029	1	296	1	12738	0.0232376
GO:0019451	L-cysteine catabolic process to pyruvate, using cysteine dioxygenase	biological_process	11	106047873	1	296	1	12738	0.0232376
GO:0045016	mitochondrial magnesium ion transmembrane transport	biological_process	12	106038310	1	296	1	12738	0.0232376
GO:0008705	methionine synthase activity	molecular_function	8	106048947	1	296	1	12738	0.0232376
GO:0072703	cellular response to methyl methanesulfonate	biological_process	7	106030497	1	296	1	12738	0.0232376
GO:1901233	negative regulation of convergent extension involved in axis elongation	biological_process	8	106039555	1	296	1	12738	0.0232376
GO:0003278	apoptotic process involved in heart morphogenesis	biological_process	9	106034041	1	296	1	12738	0.0232376
GO:1900225	regulation of NLRP3 inflammasome complex assembly	biological_process	7	106029410	1	296	1	12738	0.0232376
GO:0035226	glutamate-cysteine ligase catalytic subunit binding	molecular_function	6	106039445	1	296	1	12738	0.0232376
GO:0010623	programmed cell death involved in cell development	biological_process	6	106038038	1	296	1	12738	0.0232376
GO:0004104	cholinesterase activity	molecular_function	7	106038812	1	296	1	12738	0.0232376
GO:0005981	regulation of glycogen catabolic process	biological_process	10	106046100	1	296	1	12738	0.0232376
GO:0009991	response to extracellular stimulus	biological_process	5	106040962	1	296	1	12738	0.0232376
GO:0004828	serine-tRNA ligase activity	molecular_function	7	106046117	1	296	1	12738	0.0232376
GO:0042412	taurine biosynthetic process	biological_process	7	106047873	1	296	1	12738	0.0232376
GO:1901189	positive regulation of ephrin receptor signaling pathway	biological_process	9	106035942	1	296	1	12738	0.0232376
GO:0004735	pyrroline-5-carboxylate reductase activity	molecular_function	7	106046759	1	296	1	12738	0.0232376
GO:1903204	negative regulation of oxidative stress-induced neuron death	biological_process	9	106035925	1	296	1	12738	0.0232376
GO:0004316	3-oxoacyl-[acyl-carrier-protein] reductase (NADPH) activity	molecular_function	8	106046771	1	296	1	12738	0.0232376
GO:0033688	regulation of osteoblast proliferation	biological_process	7	106036360	1	296	1	12738	0.0232376
GO:0032731	positive regulation of interleukin-1 beta production	biological_process	9	106041405	1	296	1	12738	0.0232376
GO:0005006	epidermal growth factor-activated receptor activity	molecular_function	10	106042282	1	296	1	12738	0.0232376
GO:0004320	oleoyl-[acyl-carrier-protein] hydrolase activity	molecular_function	9	106046771	1	296	1	12738	0.0232376
GO:0005859	muscle myosin complex	cellular_component	6	106029845	1	296	1	12738	0.0232376
GO:1902616	acyl carnitine transmembrane transport	biological_process	11	106036021	1	296	1	12738	0.0232376
GO:0002355	detection of tumor cell	biological_process	6	106039749	1	296	1	12738	0.0232376
GO:0015327	cystine:glutamate antiporter activity	molecular_function	9	106040978	1	296	1	12738	0.0232376
GO:0004314	[acyl-carrier-protein] S-malonyltransferase activity	molecular_function	8	106046771	1	296	1	12738	0.0232376
GO:0045066	regulatory T cell differentiation	biological_process	9	106030065	1	296	1	12738	0.0232376
GO:0016295	myristoyl-[acyl-carrier-protein] hydrolase activity	molecular_function	9	106046771	1	296	1	12738	0.0232376
GO:0002574	thrombocyte differentiation	biological_process	7	106031132	1	296	1	12738	0.0232376
GO:0002863	positive regulation of inflammatory response to antigenic stimulus	biological_process	10	106030065	1	296	1	12738	0.0232376
GO:0046688	response to copper ion	biological_process	7	106035079	1	296	1	12738	0.0232376
GO:0055129	L-proline biosynthetic process	biological_process	13	106046759	1	296	1	12738	0.0232376
GO:0005169	neurotrophin TRKB receptor binding	molecular_function	9	106042354	1	296	1	12738	0.0232376
GO:2000108	positive regulation of leukocyte apoptotic process	biological_process	10	106035959	1	296	1	12738	0.0232376
GO:0003345	proepicardium cell migration involved in pericardium morphogenesis	biological_process	8	106036644	1	296	1	12738	0.0232376
GO:0038097	positive regulation of mast cell activation by Fc-epsilon receptor signaling pathway	biological_process	8	106035959	1	296	1	12738	0.0232376
GO:0006568	tryptophan metabolic process	biological_process	10	106039366	1	296	1	12738	0.0232376
GO:1902036	regulation of hematopoietic stem cell differentiation	biological_process	8	106029410	1	296	1	12738	0.0232376
GO:0021761	limbic system development	biological_process	6	106031461	1	296	1	12738	0.0232376
GO:1901231	positive regulation of non-canonical Wnt signaling pathway via JNK cascade	biological_process	11	106039555	1	296	1	12738	0.0232376
GO:0021882	regulation of transcription from RNA polymerase II promoter involved in forebrain neuron fate commitment	biological_process	11	106029859	1	296	1	12738	0.0232376
GO:0004317	3-hydroxypalmitoyl-[acyl-carrier-protein] dehydratase activity	molecular_function	8	106046771	1	296	1	12738	0.0232376
GO:0008329	signaling pattern recognition receptor activity	molecular_function	6	106037559	1	296	1	12738	0.0232376
GO:0004373	glycogen (starch) synthase activity	molecular_function	8	106038297	1	296	1	12738	0.0232376
GO:0004796	thromboxane-A synthase activity	molecular_function	6	106031025	1	296	1	12738	0.0232376
GO:0043651	linoleic acid metabolic process	biological_process	11	106047860	1	296	1	12738	0.0232376
GO:0042558	pteridine-containing compound metabolic process	biological_process	6	106048947	1	296	1	12738	0.0232376
GO:0003167	atrioventricular bundle cell differentiation	biological_process	9	106031461	1	296	1	12738	0.0232376
GO:0097310	cap2 mRNA methylation	biological_process	13	106033270	1	296	1	12738	0.0232376
GO:0008251	tRNA-specific adenosine deaminase activity	molecular_function	8	106046625	1	296	1	12738	0.0232376
GO:0045591	positive regulation of regulatory T cell differentiation	biological_process	11	106033136	1	296	1	12738	0.0232376
GO:0004977	melanocortin receptor activity	molecular_function	7	106034991	1	296	1	12738	0.0232376
GO:0015056	corticotrophin-releasing factor receptor activity	molecular_function	7	106045998	1	296	1	12738	0.0232376
GO:0047598	7-dehydrocholesterol reductase activity	molecular_function	7	106044822	1	296	1	12738	0.0232376
GO:0015227	acyl carnitine transmembrane transporter activity	molecular_function	9	106036021	1	296	1	12738	0.0232376
GO:0003834	beta-carotene 15,15'-monooxygenase activity	molecular_function	7	106033290	1	296	1	12738	0.0232376
GO:1902560	GMP reductase complex	cellular_component	5	106041705	1	296	1	12738	0.0232376
GO:0009444	pyruvate oxidation	biological_process	10	106035959	1	296	1	12738	0.0232376
GO:1901297	positive regulation of canonical Wnt signaling pathway involved in cardiac muscle cell fate commitment	biological_process	9	106035942	1	296	1	12738	0.0232376
GO:0050129	N-formylglutamate deformylase activity	molecular_function	7	106034164	1	296	1	12738	0.0232376
GO:0021893	cerebral cortex GABAergic interneuron fate commitment	biological_process	7	106029859	1	296	1	12738	0.0232376
GO:1902033	regulation of hematopoietic stem cell proliferation	biological_process	8	106029410	1	296	1	12738	0.0232376
GO:0032458	slow endocytic recycling	biological_process	9	106035874	1	296	1	12738	0.0232376
GO:0004092	carnitine O-acetyltransferase activity	molecular_function	9	106047293	1	296	1	12738	0.0232376
GO:0090537	CERF complex	cellular_component	9	106030928	1	296	1	12738	0.0232376
GO:0035623	renal glucose absorption	biological_process	7	106031341	1	296	1	12738	0.0232376
GO:0006434	seryl-tRNA aminoacylation	biological_process	13	106046117	1	296	1	12738	0.0232376
GO:0008743	L-threonine 3-dehydrogenase activity	molecular_function	7	106038129	1	296	1	12738	0.0232376
GO:0019785	ISG15-specific protease activity	molecular_function	9	106030920	1	296	1	12738	0.0232376
GO:0001760	aminocarboxymuconate-semialdehyde decarboxylase activity	molecular_function	7	106039366	1	296	1	12738	0.0232376
GO:0004313	[acyl-carrier-protein] S-acetyltransferase activity	molecular_function	8	106046771	1	296	1	12738	0.0232376
GO:1901810	beta-carotene metabolic process	biological_process	11	106033290	1	296	1	12738	0.0232376
GO:0060931	sinoatrial node cell development	biological_process	10	106031461	1	296	1	12738	0.0232376
GO:0009994	oocyte differentiation	biological_process	5	106046773	1	296	1	12738	0.0232376
GO:0002541	activation of plasma proteins involved in acute inflammatory response	biological_process	9	106039482	1	296	1	12738	0.0232376
GO:0006651	diacylglycerol biosynthetic process	biological_process	10	106036259	1	296	1	12738	0.0232376
GO:0060844	arterial endothelial cell fate commitment	biological_process	9	106035942	1	296	1	12738	0.0232376
GO:0010159	specification of animal organ position	biological_process	6	106031461	1	296	1	12738	0.0232376
GO:0004319	enoyl-[acyl-carrier-protein] reductase (NADPH, B-specific) activity	molecular_function	8	106046771	1	296	1	12738	0.0232376
GO:0045589	regulation of regulatory T cell differentiation	biological_process	10	106030065	1	296	1	12738	0.0232376
GO:0033026	negative regulation of mast cell apoptotic process	biological_process	7	106036954	1	296	1	12738	0.0232376
GO:0051867	general adaptation syndrome, behavioral process	biological_process	4	106045998	1	296	1	12738	0.0232376
GO:0004343	glucosamine 6-phosphate N-acetyltransferase activity	molecular_function	9	106044060	1	296	1	12738	0.0232376
GO:0008426	protein kinase C inhibitor activity	molecular_function	9	106041405	1	296	1	12738	0.0232376
GO:0097101	blood vessel endothelial cell fate specification	biological_process	7	106035942	1	296	1	12738	0.0232376
GO:0010872	regulation of cholesterol esterification	biological_process	9	106036120	1	296	1	12738	0.0232376
GO:0070669	response to interleukin-2	biological_process	7	106039749	1	296	1	12738	0.0232376
GO:0043404	corticotropin-releasing hormone receptor activity	molecular_function	6	106036863	1	296	1	12738	0.0232376
GO:0071727	cellular response to triacyl bacterial lipopeptide	biological_process	10	106049641	1	296	1	12738	0.0232376
GO:0002760	positive regulation of antimicrobial humoral response	biological_process	8	106043926	1	296	1	12738	0.0232376
GO:0016296	palmitoyl-[acyl-carrier-protein] hydrolase activity	molecular_function	9	106046771	1	296	1	12738	0.0232376
GO:1990535	neuron projection maintenance	biological_process	8	106035559	1	296	1	12738	0.0232376
GO:0060481	lobar bronchus epithelium development	biological_process	8	106044116	1	296	1	12738	0.0232376
GO:0032765	positive regulation of mast cell cytokine production	biological_process	9	106035959	1	296	1	12738	0.0232376
GO:0003920	GMP reductase activity	molecular_function	7	106041705	1	296	1	12738	0.0232376
GO:0001544	initiation of primordial ovarian follicle growth	biological_process	5	106032604	1	296	1	12738	0.0232376
GO:0023035	CD40 signaling pathway	biological_process	6	106034514	1	296	1	12738	0.0232376
GO:0002282	microglial cell activation involved in immune response	biological_process	8	106041816	1	296	1	12738	0.0232376
GO:1901475	pyruvate transmembrane transport	biological_process	12	106047360	1	296	1	12738	0.0232376
GO:0030223	neutrophil differentiation	biological_process	9	106031132	1	296	1	12738	0.0232376
GO:0031177	phosphopantetheine binding	molecular_function	6	106046771	1	296	1	12738	0.0232376
GO:0043435	response to corticotropin-releasing hormone	biological_process	7	106036863	1	296	1	12738	0.0232376
GO:0046485	ether lipid metabolic process	biological_process	7	106037493	1	296	1	12738	0.0232376
GO:0005776	autophagosome	cellular_component	7	106030497;106032814;106045398	3	296	27	12738	0.0240639
GO:0046579	positive regulation of Ras protein signal transduction	biological_process	11	106036954;106032359	2	296	11	12738	0.0257724
GO:0045453	bone resorption	biological_process	8	106031341;106040283	2	296	11	12738	0.0257724
GO:0007017	microtubule-based process	biological_process	4	106045884;106043857;106046847	3	296	28	12738	0.0264995
GO:0008270	zinc ion binding	molecular_function	8	106049850;106033392;106038996;106033235;106036456;106048947;106049760;106041077;106030699;106035824;106035437;106035959;106046514;106032313;106041601;106035874;106032814;106035482;106044116;106040741;106039924;106033839;106034670;106038930;106035485;106036461;106030921	27	296	788	12738	0.0277009
GO:0050839	cell adhesion molecule binding	molecular_function	5	106039749;106039396;106032784	3	296	29	12738	0.029062
GO:0001047	core promoter binding	molecular_function	8	106032604;106046565;106041729	3	296	29	12738	0.029062
GO:0043565	sequence-specific DNA binding	molecular_function	7	106034611;106035942;106035974;106049830;106040741;106032604;106045105;106045296	8	296	157	12738	0.0302592
GO:0042593	glucose homeostasis	biological_process	8	106032604;106033480;106046775;106031341	4	296	51	12738	0.0303866
GO:0005887	integral component of plasma membrane	cellular_component	6	106030203;106036644;106039396;106047360;106049029;106035946;106046773;106039749;106038049;106037397;106040978;106041077;106046837;106040845;106044110;106036079;106040283;106035079;106046793	19	296	514	12738	0.0313013
GO:0001558	regulation of cell growth	biological_process	6	106044601;106034041;106032415	3	296	31	12738	0.0345654
GO:0045787	positive regulation of cell cycle	biological_process	7	106031461;106035959	2	296	13	12738	0.0354539
GO:2000377	regulation of reactive oxygen species metabolic process	biological_process	7	106032604;106037792	2	296	13	12738	0.0354539
GO:0043524	negative regulation of neuron apoptotic process	biological_process	10	106049499;106047134;106035959;106029859	4	296	55	12738	0.0386216
GO:0030324	lung development	biological_process	6	106035824;106044822;106032415	3	296	33	12738	0.0405675
GO:0001046	core promoter sequence-specific DNA binding	molecular_function	9	106045296;106035925;106035959	3	296	33	12738	0.0405675
GO:0043525	positive regulation of neuron apoptotic process	biological_process	10	106032604;106035925	2	296	14	12738	0.0407398
GO:0000159	protein phosphatase type 2A complex	cellular_component	5	106039555;106035065	2	296	14	12738	0.0407398
GO:0005178	integrin binding	molecular_function	6	106034041;106030203;106032415;106032784	4	296	56	12738	0.0408606
GO:0004066	asparagine synthase (glutamine-hydrolyzing) activity	molecular_function	7	106037542	1	296	2	12738	0.0459369
GO:0009190	cyclic nucleotide biosynthetic process	biological_process	10	106036360	1	296	2	12738	0.0459369
GO:0038033	positive regulation of endothelial cell chemotaxis by VEGF-activated vascular endothelial growth factor receptor signaling pathway	biological_process	10	106041405	1	296	2	12738	0.0459369
GO:0030208	dermatan sulfate biosynthetic process	biological_process	9	106032570	1	296	2	12738	0.0459369
GO:2000860	positive regulation of aldosterone secretion	biological_process	12	106035946	1	296	2	12738	0.0459369
GO:0045347	negative regulation of MHC class II biosynthetic process	biological_process	9	106043819	1	296	2	12738	0.0459369
GO:0060355	positive regulation of cell adhesion molecule production	biological_process	7	106037559	1	296	2	12738	0.0459369
GO:0004008	copper-exporting ATPase activity	molecular_function	12	106035079	1	296	2	12738	0.0459369
GO:0070736	protein-glycine ligase activity, initiating	molecular_function	8	106034670	1	296	2	12738	0.0459369
GO:0060005	vestibular reflex	biological_process	6	106035959	1	296	2	12738	0.0459369
GO:0040016	embryonic cleavage	biological_process	5	106040311	1	296	2	12738	0.0459369
GO:0042475	odontogenesis of dentin-containing tooth	biological_process	7	106029859	1	296	2	12738	0.0459369
GO:0032367	intracellular cholesterol transport	biological_process	10	106036120	1	296	2	12738	0.0459369
GO:0004768	stearoyl-CoA 9-desaturase activity	molecular_function	8	106049365	1	296	2	12738	0.0459369
GO:0061326	renal tubule development	biological_process	6	106036871	1	296	2	12738	0.0459369
GO:0060923	cardiac muscle cell fate commitment	biological_process	7	106031461	1	296	2	12738	0.0459369
GO:0002763	positive regulation of myeloid leukocyte differentiation	biological_process	9	106036954	1	296	2	12738	0.0459369
GO:0045187	regulation of circadian sleep/wake cycle, sleep	biological_process	7	106047247	1	296	2	12738	0.0459369
GO:0002495	antigen processing and presentation of peptide antigen via MHC class II	biological_process	6	106032313	1	296	2	12738	0.0459369
GO:0046653	tetrahydrofolate metabolic process	biological_process	7	106047654	1	296	2	12738	0.0459369
GO:0034436	glycoprotein transport	biological_process	10	106036120	1	296	2	12738	0.0459369
GO:0008898	S-adenosylmethionine-homocysteine S-methyltransferase activity	molecular_function	8	106048947	1	296	2	12738	0.0459369
GO:0043774	coenzyme F420-2 alpha-glutamyl ligase activity	molecular_function	7	106034670	1	296	2	12738	0.0459369
GO:0044754	autolysosome	cellular_component	10	106032814	1	296	2	12738	0.0459369
GO:0035726	common myeloid progenitor cell proliferation	biological_process	4	106035959	1	296	2	12738	0.0459369
GO:2000304	positive regulation of ceramide biosynthetic process	biological_process	9	106034041	1	296	2	12738	0.0459369
GO:0010998	regulation of translational initiation by eIF2 alpha phosphorylation	biological_process	10	106029410	1	296	2	12738	0.0459369
GO:0003160	endocardium morphogenesis	biological_process	5	106035942	1	296	2	12738	0.0459369
GO:0004315	3-oxoacyl-[acyl-carrier-protein] synthase activity	molecular_function	8	106046771	1	296	2	12738	0.0459369
GO:0004357	glutamate-cysteine ligase activity	molecular_function	7	106039445	1	296	2	12738	0.0459369
GO:1990254	keratin filament binding	molecular_function	6	106048750	1	296	2	12738	0.0459369
GO:0051591	response to cAMP	biological_process	8	106045296	1	296	2	12738	0.0459369
GO:0070668	positive regulation of mast cell proliferation	biological_process	9	106036954	1	296	2	12738	0.0459369
GO:0033993	response to lipid	biological_process	6	106036120	1	296	2	12738	0.0459369
GO:0006534	cysteine metabolic process	biological_process	10	106039445	1	296	2	12738	0.0459369
GO:0043969	histone H2B acetylation	biological_process	11	106035824	1	296	2	12738	0.0459369
GO:0070891	lipoteichoic acid binding	molecular_function	5	106049641	1	296	2	12738	0.0459369
GO:0060003	copper ion export	biological_process	12	106035079	1	296	2	12738	0.0459369
GO:0034041	ATP-coupled sterol transmembrane transporter activity	molecular_function	6	106036120	1	296	2	12738	0.0459369
GO:0046874	quinolinate metabolic process	biological_process	6	106039366	1	296	2	12738	0.0459369
GO:0004740	pyruvate dehydrogenase (acetyl-transferring) kinase activity	molecular_function	8	106037792	1	296	2	12738	0.0459369
GO:0006677	glycosylceramide metabolic process	biological_process	10	106047276	1	296	2	12738	0.0459369
GO:0032877	positive regulation of DNA endoreduplication	biological_process	9	106046565	1	296	2	12738	0.0459369
GO:0010641	positive regulation of platelet-derived growth factor receptor signaling pathway	biological_process	9	106039482	1	296	2	12738	0.0459369
GO:0070873	regulation of glycogen metabolic process	biological_process	10	106042586	1	296	2	12738	0.0459369
GO:0047757	chondroitin-glucuronate 5-epimerase activity	molecular_function	7	106032570	1	296	2	12738	0.0459369
GO:0001952	regulation of cell-matrix adhesion	biological_process	7	106040311	1	296	2	12738	0.0459369
GO:0015680	protein maturation by copper ion transfer	biological_process	8	106035079	1	296	2	12738	0.0459369
GO:0050436	microfibril binding	molecular_function	4	106044116	1	296	2	12738	0.0459369
GO:0004103	choline kinase activity	molecular_function	7	106038812	1	296	2	12738	0.0459369
GO:0004798	thymidylate kinase activity	molecular_function	8	106030698	1	296	2	12738	0.0459369
GO:0006227	dUDP biosynthetic process	biological_process	12	106030698	1	296	2	12738	0.0459369
GO:0015375	glycine:sodium symporter activity	molecular_function	9	106049029	1	296	2	12738	0.0459369
GO:0046338	phosphatidylethanolamine catabolic process	biological_process	10	106047860	1	296	2	12738	0.0459369
GO:0008766	UDP-N-acetylmuramoylalanyl-D-glutamyl-2,6-diaminopimelate-D-alanyl-D-alanine ligase activity	molecular_function	7	106034670	1	296	2	12738	0.0459369
GO:1990590	ATF1-ATF4 transcription factor complex	cellular_component	7	106035925	1	296	2	12738	0.0459369
GO:0090241	negative regulation of histone H4 acetylation	biological_process	12	106043819	1	296	2	12738	0.0459369
GO:0071870	cellular response to catecholamine stimulus	biological_process	8	106035959	1	296	2	12738	0.0459369
GO:1903208	negative regulation of hydrogen peroxide-induced neuron death	biological_process	10	106035959	1	296	2	12738	0.0459369
GO:0051458	corticotropin secretion	biological_process	11	106045998	1	296	2	12738	0.0459369
GO:0044753	amphisome	cellular_component	8	106032814	1	296	2	12738	0.0459369
GO:0071243	cellular response to arsenic-containing substance	biological_process	6	106033392	1	296	2	12738	0.0459369
GO:0070738	tubulin-glycine ligase activity	molecular_function	8	106034670	1	296	2	12738	0.0459369
GO:0001842	neural fold formation	biological_process	8	106030928	1	296	2	12738	0.0459369
GO:0050780	dopamine receptor binding	molecular_function	7	106043405	1	296	2	12738	0.0459369
GO:0035710	CD4-positive, alpha-beta T cell activation	biological_process	9	106039774	1	296	2	12738	0.0459369
GO:0046884	follicle-stimulating hormone secretion	biological_process	10	106031461	1	296	2	12738	0.0459369
GO:1990589	ATF4-CREB1 transcription factor complex	cellular_component	7	106035925	1	296	2	12738	0.0459369
GO:0043773	coenzyme F420-0 gamma-glutamyl ligase activity	molecular_function	7	106034670	1	296	2	12738	0.0459369
GO:0038018	Wnt receptor catabolic process	biological_process	8	106041077	1	296	2	12738	0.0459369
GO:1900625	positive regulation of monocyte aggregation	biological_process	9	106035959	1	296	2	12738	0.0459369
GO:0001523	retinoid metabolic process	biological_process	10	106033290	1	296	2	12738	0.0459369
GO:0070737	protein-glycine ligase activity, elongating	molecular_function	8	106034670	1	296	2	12738	0.0459369
GO:0071726	cellular response to diacyl bacterial lipopeptide	biological_process	10	106049641	1	296	2	12738	0.0459369
GO:0048332	mesoderm morphogenesis	biological_process	6	106031461	1	296	2	12738	0.0459369
GO:0097156	fasciculation of motor neuron axon	biological_process	7	106035559	1	296	2	12738	0.0459369
GO:1902723	negative regulation of skeletal muscle satellite cell proliferation	biological_process	9	106040932	1	296	2	12738	0.0459369
GO:0004144	diacylglycerol O-acyltransferase activity	molecular_function	9	106036259	1	296	2	12738	0.0459369
GO:0036091	positive regulation of transcription from RNA polymerase II promoter in response to oxidative stress	biological_process	12	106035925	1	296	2	12738	0.0459369
GO:0004483	mRNA (nucleoside-2'-O-)-methyltransferase activity	molecular_function	8	106033270	1	296	2	12738	0.0459369
GO:1990037	Lewy body core	cellular_component	5	106035925	1	296	2	12738	0.0459369
GO:0072573	tolerance induction to lipopolysaccharide	biological_process	5	106043926	1	296	2	12738	0.0459369
GO:0006233	dTDP biosynthetic process	biological_process	12	106030698	1	296	2	12738	0.0459369
GO:0006089	lactate metabolic process	biological_process	9	106046771	1	296	2	12738	0.0459369
GO:0017109	glutamate-cysteine ligase complex	cellular_component	6	106039445	1	296	2	12738	0.0459369
GO:0031267	small GTPase binding	molecular_function	7	106039924	1	296	2	12738	0.0459369
GO:0006072	glycerol-3-phosphate metabolic process	biological_process	8	106048890	1	296	2	12738	0.0459369
GO:0031065	positive regulation of histone deacetylation	biological_process	11	106038857	1	296	2	12738	0.0459369
GO:0030011	maintenance of cell polarity	biological_process	5	106033136	1	296	2	12738	0.0459369
GO:0034165	positive regulation of toll-like receptor 9 signaling pathway	biological_process	10	106030808	1	296	2	12738	0.0459369
GO:0072554	blood vessel lumenization	biological_process	9	106035942	1	296	2	12738	0.0459369
GO:0051208	sequestering of calcium ion	biological_process	5	106035079	1	296	2	12738	0.0459369
GO:1903352	L-ornithine transmembrane transport	biological_process	8	106037397	1	296	2	12738	0.0459369
GO:0000064	L-ornithine transmembrane transporter activity	molecular_function	7	106037397	1	296	2	12738	0.0459369
GO:0070735	protein-glycine ligase activity	molecular_function	7	106034670	1	296	2	12738	0.0459369
GO:0030241	skeletal muscle myosin thick filament assembly	biological_process	8	106029845	1	296	2	12738	0.0459369
GO:0006529	asparagine biosynthetic process	biological_process	12	106037542	1	296	2	12738	0.0459369
GO:0048304	positive regulation of isotype switching to IgG isotypes	biological_process	11	106030065	1	296	2	12738	0.0459369
GO:0042596	fear response	biological_process	6	106045998	1	296	2	12738	0.0459369
GO:0034157	positive regulation of toll-like receptor 7 signaling pathway	biological_process	10	106030808	1	296	2	12738	0.0459369
GO:0051525	NFAT protein binding	molecular_function	8	106043819	1	296	2	12738	0.0459369
GO:0044375	regulation of peroxisome size	biological_process	6	106044990	1	296	2	12738	0.0459369
GO:0018169	ribosomal S6-glutamic acid ligase activity	molecular_function	8	106034670	1	296	2	12738	0.0459369
GO:1901380	negative regulation of potassium ion transmembrane transport	biological_process	11	106048727	1	296	2	12738	0.0459369
GO:0097493	structural molecule activity conferring elasticity	molecular_function	4	106029845	1	296	2	12738	0.0459369
GO:0003846	2-acylglycerol O-acyltransferase activity	molecular_function	9	106036259	1	296	2	12738	0.0459369
GO:0047613	aconitate decarboxylase activity	molecular_function	7	106043926	1	296	2	12738	0.0459369
GO:0002438	acute inflammatory response to antigenic stimulus	biological_process	8	106035572	1	296	2	12738	0.0459369
GO:0045542	positive regulation of cholesterol biosynthetic process	biological_process	11	106036120	1	296	2	12738	0.0459369
GO:0048341	paraxial mesoderm formation	biological_process	7	106031341	1	296	2	12738	0.0459369
GO:0008483	transaminase activity	molecular_function	6	106038664	1	296	2	12738	0.0459369
GO:0008395	steroid hydroxylase activity	molecular_function	6	106046243;106033532	2	296	15	12738	0.0463008
GO:0032588	trans-Golgi network membrane	cellular_component	8	106032313;106046773	2	296	15	12738	0.0463008
GO:0006956	complement activation	biological_process	5	106040121;106040156	2	296	15	12738	0.0463008
GO:0042149	cellular response to glucose starvation	biological_process	9	106037542;106035925	2	296	15	12738	0.0463008
GO:0003333	amino acid transmembrane transport	biological_process	11	106049029;106047462	2	296	15	12738	0.0463008
GO:0048839	inner ear development	biological_process	5	106046773;106040156	2	296	15	12738	0.0463008
GO:0010976	positive regulation of neuron projection development	biological_process	11	106033480;106049499;106047762	3	296	35	12738	0.0470591
GO:0051965	positive regulation of synapse assembly	biological_process	7	106036644;106042354;106038824	3	296	35	12738	0.0470591
GO:0007156	homophilic cell adhesion via plasma membrane adhesion molecules	biological_process	7	106047066;106040311;106039749;106039396;106035177	5	296	85	12738	0.0477615
GO:0005518	collagen binding	molecular_function	5	106035946;106045956;106032784	3	296	36	12738	0.0504849
GO:0016705	oxidoreductase activity, acting on paired donors, with incorporation or reduction of molecular oxygen	molecular_function	5	106032913;106031025	2	296	16	12738	0.0521214
GO:0043021	ribonucleoprotein complex binding	molecular_function	5	106034670;106047798	2	296	16	12738	0.0521214
GO:0006811	ion transport	biological_process	6	106039289;106039284	2	296	16	12738	0.0521214
GO:2000352	negative regulation of endothelial cell apoptotic process	biological_process	11	106034514;106049499	2	296	16	12738	0.0521214
GO:0006887	exocytosis	biological_process	7	106030921;106046980;106030368	3	296	38	12738	0.0576883
GO:0097192	extrinsic apoptotic signaling pathway in absence of ligand	biological_process	6	106032604;106036954	2	296	18	12738	0.0644817
GO:0003151	outflow tract morphogenesis	biological_process	5	106035942;106031461	2	296	18	12738	0.0644817
GO:0061098	positive regulation of protein tyrosine kinase activity	biological_process	12	106040932;106033480	2	296	18	12738	0.0644817
GO:0031072	heat shock protein binding	molecular_function	5	106046171;106033814	2	296	18	12738	0.0644817
GO:0060033	anatomical structure regression	biological_process	4	106043819	1	296	3	12738	0.0681105
GO:0000309	nicotinamide-nucleotide adenylyltransferase activity	molecular_function	8	106042537	1	296	3	12738	0.0681105
GO:0048608	reproductive structure development	biological_process	5	106031341	1	296	3	12738	0.0681105
GO:0042535	positive regulation of tumor necrosis factor biosynthetic process	biological_process	10	106041405	1	296	3	12738	0.0681105
GO:0038171	cannabinoid signaling pathway	biological_process	6	106040283	1	296	3	12738	0.0681105
GO:2000253	positive regulation of feeding behavior	biological_process	7	106035959	1	296	3	12738	0.0681105
GO:0061635	regulation of protein complex stability	biological_process	5	106032814	1	296	3	12738	0.0681105
GO:0009912	auditory receptor cell fate commitment	biological_process	8	106035942	1	296	3	12738	0.0681105
GO:0043367	CD4-positive, alpha-beta T cell differentiation	biological_process	10	106030808	1	296	3	12738	0.0681105
GO:0003256	regulation of transcription from RNA polymerase II promoter involved in myocardial precursor cell differentiation	biological_process	11	106035942	1	296	3	12738	0.0681105
GO:0071953	elastic fiber	cellular_component	5	106041036	1	296	3	12738	0.0681105
GO:0050833	pyruvate transmembrane transporter activity	molecular_function	8	106047360	1	296	3	12738	0.0681105
GO:0061419	positive regulation of transcription from RNA polymerase II promoter in response to hypoxia	biological_process	12	106035942	1	296	3	12738	0.0681105
GO:0004999	vasoactive intestinal polypeptide receptor activity	molecular_function	7	106036855	1	296	3	12738	0.0681105
GO:0019800	peptide cross-linking via chondroitin 4-sulfate glycosaminoglycan	biological_process	10	106049499	1	296	3	12738	0.0681105
GO:0048102	autophagic cell death	biological_process	6	106030497	1	296	3	12738	0.0681105
GO:0035234	ectopic germ cell programmed cell death	biological_process	5	106036954	1	296	3	12738	0.0681105
GO:0035912	dorsal aorta morphogenesis	biological_process	9	106035942	1	296	3	12738	0.0681105
GO:0019534	toxin transmembrane transporter activity	molecular_function	5	106036120	1	296	3	12738	0.0681105
GO:2001013	epithelial cell proliferation involved in renal tubule morphogenesis	biological_process	5	106046773	1	296	3	12738	0.0681105
GO:0006657	CDP-choline pathway	biological_process	11	106038812	1	296	3	12738	0.0681105
GO:0070345	negative regulation of fat cell proliferation	biological_process	8	106041729	1	296	3	12738	0.0681105
GO:0042301	phosphate ion binding	molecular_function	6	106047654	1	296	3	12738	0.0681105
GO:0034162	toll-like receptor 9 signaling pathway	biological_process	9	106034514	1	296	3	12738	0.0681105
GO:0004487	methylenetetrahydrofolate dehydrogenase (NAD+) activity	molecular_function	7	106047654	1	296	3	12738	0.0681105
GO:0010499	proteasomal ubiquitin-independent protein catabolic process	biological_process	9	106042926	1	296	3	12738	0.0681105
GO:0097411	hypoxia-inducible factor-1alpha signaling pathway	biological_process	5	106037792	1	296	3	12738	0.0681105
GO:0060718	chorionic trophoblast cell differentiation	biological_process	6	106046565	1	296	3	12738	0.0681105
GO:0004515	nicotinate-nucleotide adenylyltransferase activity	molecular_function	8	106042537	1	296	3	12738	0.0681105
GO:0004540	ribonuclease activity	molecular_function	7	106047798	1	296	3	12738	0.0681105
GO:0044320	cellular response to leptin stimulus	biological_process	7	106035959	1	296	3	12738	0.0681105
GO:0048050	post-embryonic eye morphogenesis	biological_process	7	106042282	1	296	3	12738	0.0681105
GO:0030098	lymphocyte differentiation	biological_process	7	106043819	1	296	3	12738	0.0681105
GO:0060486	Clara cell differentiation	biological_process	8	106035942	1	296	3	12738	0.0681105
GO:0070739	protein-glutamic acid ligase activity	molecular_function	7	106034670	1	296	3	12738	0.0681105
GO:0005173	stem cell factor receptor binding	molecular_function	7	106036954	1	296	3	12738	0.0681105
GO:0042987	amyloid precursor protein catabolic process	biological_process	8	106036120	1	296	3	12738	0.0681105
GO:0002860	positive regulation of natural killer cell mediated cytotoxicity directed against tumor cell target	biological_process	12	106039749	1	296	3	12738	0.0681105
GO:0061073	ciliary body morphogenesis	biological_process	5	106042381	1	296	3	12738	0.0681105
GO:0002193	MAML1-RBP-Jkappa- ICN1 complex	cellular_component	4	106035942	1	296	3	12738	0.0681105
GO:0009041	uridylate kinase activity	molecular_function	8	106030698	1	296	3	12738	0.0681105
GO:0086100	endothelin receptor signaling pathway	biological_process	6	106047519	1	296	3	12738	0.0681105
GO:0060591	chondroblast differentiation	biological_process	6	106034041	1	296	3	12738	0.0681105
GO:0004127	cytidylate kinase activity	molecular_function	8	106030698	1	296	3	12738	0.0681105
GO:0015181	arginine transmembrane transporter activity	molecular_function	7	106037397	1	296	3	12738	0.0681105
GO:0016409	palmitoyltransferase activity	molecular_function	7	106031520	1	296	3	12738	0.0681105
GO:0035745	T-helper 2 cell cytokine production	biological_process	8	106035572	1	296	3	12738	0.0681105
GO:0008595	anterior/posterior axis specification, embryo	biological_process	7	106031461	1	296	3	12738	0.0681105
GO:0034628	'de novo' NAD biosynthetic process from aspartate	biological_process	13	106042537	1	296	3	12738	0.0681105
GO:2000138	positive regulation of cell proliferation involved in heart morphogenesis	biological_process	8	106035942	1	296	3	12738	0.0681105
GO:0004305	ethanolamine kinase activity	molecular_function	7	106038812	1	296	3	12738	0.0681105
GO:0006144	purine nucleobase metabolic process	biological_process	9	106041705	1	296	3	12738	0.0681105
GO:0002067	glandular epithelial cell differentiation	biological_process	8	106035572	1	296	3	12738	0.0681105
GO:0006636	unsaturated fatty acid biosynthetic process	biological_process	11	106049365	1	296	3	12738	0.0681105
GO:1990418	response to insulin-like growth factor stimulus	biological_process	6	106035916	1	296	3	12738	0.0681105
GO:0045647	negative regulation of erythrocyte differentiation	biological_process	9	106033727	1	296	3	12738	0.0681105
GO:0004949	cannabinoid receptor activity	molecular_function	7	106040283	1	296	3	12738	0.0681105
GO:0032100	positive regulation of appetite	biological_process	11	106046771	1	296	3	12738	0.0681105
GO:0090084	negative regulation of inclusion body assembly	biological_process	8	106033814	1	296	3	12738	0.0681105
GO:0019254	carnitine metabolic process, CoA-linked	biological_process	8	106047293	1	296	3	12738	0.0681105
GO:0004536	deoxyribonuclease activity	molecular_function	7	106038038	1	296	3	12738	0.0681105
GO:0006567	threonine catabolic process	biological_process	12	106038129	1	296	3	12738	0.0681105
GO:0004962	endothelin receptor activity	molecular_function	7	106047519	1	296	3	12738	0.0681105
GO:0007195	adenylate cyclase-inhibiting dopamine receptor signaling pathway	biological_process	9	106029894	1	296	3	12738	0.0681105
GO:0048598	embryonic morphogenesis	biological_process	5	106036644	1	296	3	12738	0.0681105
GO:0006235	dTTP biosynthetic process	biological_process	12	106030698	1	296	3	12738	0.0681105
GO:0035634	response to stilbenoid	biological_process	7	106030920	1	296	3	12738	0.0681105
GO:1902262	apoptotic process involved in blood vessel morphogenesis	biological_process	9	106043819	1	296	3	12738	0.0681105
GO:0009957	epidermal cell fate specification	biological_process	6	106035942	1	296	3	12738	0.0681105
GO:0016941	natriuretic peptide receptor activity	molecular_function	6	106036360	1	296	3	12738	0.0681105
GO:0045814	negative regulation of gene expression, epigenetic	biological_process	9	106043819	1	296	3	12738	0.0681105
GO:0042135	neurotransmitter catabolic process	biological_process	7	106034164	1	296	3	12738	0.0681105
GO:0034638	phosphatidylcholine catabolic process	biological_process	10	106047860	1	296	3	12738	0.0681105
GO:0002158	osteoclast proliferation	biological_process	5	106036360	1	296	3	12738	0.0681105
GO:0001542	ovulation from ovarian follicle	biological_process	5	106032604	1	296	3	12738	0.0681105
GO:0090501	RNA phosphodiester bond hydrolysis	biological_process	9	106047798	1	296	3	12738	0.0681105
GO:1903401	L-lysine transmembrane transport	biological_process	8	106037397	1	296	3	12738	0.0681105
GO:0003873	6-phosphofructo-2-kinase activity	molecular_function	8	106042848	1	296	3	12738	0.0681105
GO:0042287	MHC protein binding	molecular_function	6	106032313	1	296	3	12738	0.0681105
GO:0010510	regulation of acetyl-CoA biosynthetic process from pyruvate	biological_process	10	106037792	1	296	3	12738	0.0681105
GO:0047499	calcium-independent phospholipase A2 activity	molecular_function	9	106047860	1	296	3	12738	0.0681105
GO:0003181	atrioventricular valve morphogenesis	biological_process	6	106034041	1	296	3	12738	0.0681105
GO:0030540	female genitalia development	biological_process	7	106031461	1	296	3	12738	0.0681105
GO:2000171	negative regulation of dendrite development	biological_process	12	106038358	1	296	3	12738	0.0681105
GO:0010888	negative regulation of lipid storage	biological_process	6	106036120	1	296	3	12738	0.0681105
GO:0001547	antral ovarian follicle growth	biological_process	5	106032604	1	296	3	12738	0.0681105
GO:0097237	cellular response to toxic substance	biological_process	6	106044569	1	296	3	12738	0.0681105
GO:0048733	sebaceous gland development	biological_process	7	106035942	1	296	3	12738	0.0681105
GO:0001228	DNA-binding transcription activator activity, RNA polymerase II-specific	molecular_function	6	106035824;106032604;106031341	3	296	41	12738	0.0693446
GO:0005200	structural constituent of cytoskeleton	molecular_function	4	106046847;106043857;106045884	3	296	41	12738	0.0693446
GO:0007519	skeletal muscle tissue development	biological_process	8	106041036;106035824	2	296	19	12738	0.0709932
GO:0001707	mesoderm formation	biological_process	6	106035858;106035959	2	296	19	12738	0.0709932
GO:0060548	negative regulation of cell death	biological_process	7	106034041;106032415	2	296	19	12738	0.0709932
GO:0072593	reactive oxygen species metabolic process	biological_process	5	106032415;106034041	2	296	19	12738	0.0709932
GO:0010811	positive regulation of cell-substrate adhesion	biological_process	7	106049499;106034041	2	296	19	12738	0.0709932
GO:0005789	endoplasmic reticulum membrane	cellular_component	5	106030808;106042535;106032313;106041511;106049365;106034952;106036644;106046171	8	296	188	12738	0.0723187
GO:0005770	late endosome	cellular_component	8	106042537;106044060;106035079;106035874	4	296	69	12738	0.0764727
GO:0005080	protein kinase C binding	molecular_function	8	106041405;106032814	2	296	20	12738	0.0777075
GO:0030178	negative regulation of Wnt signaling pathway	biological_process	9	106039555;106042381	2	296	20	12738	0.0777075
GO:0001227	DNA-binding transcription repressor activity, RNA polymerase II-specific	molecular_function	6	106032604;106046565	2	296	20	12738	0.0777075
GO:0070527	platelet aggregation	biological_process	7	106040978;106041405	2	296	20	12738	0.0777075
GO:0010508	positive regulation of autophagy	biological_process	9	106030497;106039924	2	296	20	12738	0.0777075
GO:0001568	blood vessel development	biological_process	5	106044822;106031461	2	296	20	12738	0.0777075
GO:0008201	heparin binding	molecular_function	6	106049499;106032415;106030203;106034041	4	296	70	12738	0.0796994
GO:0030513	positive regulation of BMP signaling pathway	biological_process	11	106035942;106034041	2	296	21	12738	0.0846119
GO:0009408	response to heat	biological_process	5	106030497;106033814	2	296	21	12738	0.0846119
GO:0009058	biosynthetic process	biological_process	4	106046771;106037812	2	296	21	12738	0.0846119
GO:0000932	P-body	cellular_component	8	106040962;106033235;106032814	3	296	45	12738	0.086387
GO:0051897	positive regulation of protein kinase B signaling	biological_process	10	106030065;106035946;106039482	3	296	45	12738	0.086387
GO:0006990	positive regulation of transcription from RNA polymerase II promoter involved in unfolded protein response	biological_process	12	106035824	1	296	4	12738	0.0897704
GO:0060765	regulation of androgen receptor signaling pathway	biological_process	9	106035824	1	296	4	12738	0.0897704
GO:0045646	regulation of erythrocyte differentiation	biological_process	8	106043819	1	296	4	12738	0.0897704
GO:0046324	regulation of glucose import	biological_process	9	106046775	1	296	4	12738	0.0897704
GO:0006003	fructose 2,6-bisphosphate metabolic process	biological_process	7	106042848	1	296	4	12738	0.0897704
GO:0032275	luteinizing hormone secretion	biological_process	10	106031461	1	296	4	12738	0.0897704
GO:0009086	methionine biosynthetic process	biological_process	11	106048947	1	296	4	12738	0.0897704
GO:0010828	positive regulation of glucose transmembrane transport	biological_process	9	106035959	1	296	4	12738	0.0897704
GO:0030314	junctional membrane complex	cellular_component	4	106030588	1	296	4	12738	0.0897704
GO:1902725	negative regulation of satellite cell differentiation	biological_process	9	106040932	1	296	4	12738	0.0897704
GO:0048668	collateral sprouting	biological_process	6	106042354	1	296	4	12738	0.0897704
GO:0004488	methylenetetrahydrofolate dehydrogenase (NADP+) activity	molecular_function	7	106047654	1	296	4	12738	0.0897704
GO:2000553	positive regulation of T-helper 2 cell cytokine production	biological_process	12	106030808	1	296	4	12738	0.0897704
GO:0071398	cellular response to fatty acid	biological_process	7	106037792	1	296	4	12738	0.0897704
GO:0010518	positive regulation of phospholipase activity	biological_process	9	106034041	1	296	4	12738	0.0897704
GO:0035610	protein side chain deglutamylation	biological_process	12	106036461	1	296	4	12738	0.0897704
GO:0070365	hepatocyte differentiation	biological_process	7	106046565	1	296	4	12738	0.0897704
GO:0031133	regulation of axon diameter	biological_process	7	106048727	1	296	4	12738	0.0897704
GO:0070740	tubulin-glutamic acid ligase activity	molecular_function	8	106034670	1	296	4	12738	0.0897704
GO:0071447	cellular response to hydroperoxide	biological_process	7	106030497	1	296	4	12738	0.0897704
GO:0002320	lymphoid progenitor cell differentiation	biological_process	7	106043819	1	296	4	12738	0.0897704
GO:0048505	regulation of timing of cell differentiation	biological_process	7	106035942	1	296	4	12738	0.0897704
GO:0035609	C-terminal protein deglutamylation	biological_process	11	106036461	1	296	4	12738	0.0897704
GO:0044027	hypermethylation of CpG island	biological_process	11	106043819	1	296	4	12738	0.0897704
GO:0050880	regulation of blood vessel size	biological_process	7	106039445	1	296	4	12738	0.0897704
GO:0032330	regulation of chondrocyte differentiation	biological_process	7	106032415	1	296	4	12738	0.0897704
GO:0046696	lipopolysaccharide receptor complex	cellular_component	5	106049641	1	296	4	12738	0.0897704
GO:0035357	peroxisome proliferator activated receptor signaling pathway	biological_process	6	106037792	1	296	4	12738	0.0897704
GO:0046641	positive regulation of alpha-beta T cell proliferation	biological_process	12	106030065	1	296	4	12738	0.0897704
GO:0006687	glycosphingolipid metabolic process	biological_process	9	106045296	1	296	4	12738	0.0897704
GO:0006032	chitin catabolic process	biological_process	8	106045865	1	296	4	12738	0.0897704
GO:0071223	cellular response to lipoteichoic acid	biological_process	8	106049641	1	296	4	12738	0.0897704
GO:0004791	thioredoxin-disulfide reductase activity	molecular_function	7	106035858	1	296	4	12738	0.0897704
GO:0090043	regulation of tubulin deacetylation	biological_process	10	106035824	1	296	4	12738	0.0897704
GO:1901031	regulation of response to reactive oxygen species	biological_process	8	106037440	1	296	4	12738	0.0897704
GO:1902766	skeletal muscle satellite cell migration	biological_process	7	106040932	1	296	4	12738	0.0897704
GO:0042157	lipoprotein metabolic process	biological_process	7	106045917	1	296	4	12738	0.0897704
GO:0015349	thyroid hormone transmembrane transporter activity	molecular_function	7	106040845	1	296	4	12738	0.0897704
GO:0009396	folic acid-containing compound biosynthetic process	biological_process	7	106047654	1	296	4	12738	0.0897704
GO:0006646	phosphatidylethanolamine biosynthetic process	biological_process	10	106038812	1	296	4	12738	0.0897704
GO:0001223	transcription coactivator binding	molecular_function	7	106035959	1	296	4	12738	0.0897704
GO:0035455	response to interferon-alpha	biological_process	7	106029410	1	296	4	12738	0.0897704
GO:0048476	Holliday junction resolvase complex	cellular_component	4	106033573	1	296	4	12738	0.0897704
GO:0018076	N-terminal peptidyl-lysine acetylation	biological_process	12	106035824	1	296	4	12738	0.0897704
GO:0072602	interleukin-4 secretion	biological_process	12	106035942	1	296	4	12738	0.0897704
GO:0031419	cobalamin binding	molecular_function	5	106048947	1	296	4	12738	0.0897704
GO:0072089	stem cell proliferation	biological_process	4	106041077	1	296	4	12738	0.0897704
GO:0045104	intermediate filament cytoskeleton organization	biological_process	7	106048750	1	296	4	12738	0.0897704
GO:0009312	oligosaccharide biosynthetic process	biological_process	7	106047276	1	296	4	12738	0.0897704
GO:0072675	osteoclast fusion	biological_process	6	106030361	1	296	4	12738	0.0897704
GO:0048739	cardiac muscle fiber development	biological_process	9	106029845	1	296	4	12738	0.0897704
GO:0004468	lysine N-acetyltransferase activity, acting on acetyl phosphate as donor	molecular_function	9	106035824	1	296	4	12738	0.0897704
GO:0008179	adenylate cyclase binding	molecular_function	6	106029894	1	296	4	12738	0.0897704
GO:0051900	regulation of mitochondrial depolarization	biological_process	7	106039445	1	296	4	12738	0.0897704
GO:1902035	positive regulation of hematopoietic stem cell proliferation	biological_process	9	106036954	1	296	4	12738	0.0897704
GO:0015189	L-lysine transmembrane transporter activity	molecular_function	7	106037397	1	296	4	12738	0.0897704
GO:0050871	positive regulation of B cell activation	biological_process	9	106034514	1	296	4	12738	0.0897704
GO:0016500	protein-hormone receptor activity	molecular_function	5	106046773	1	296	4	12738	0.0897704
GO:0007263	nitric oxide mediated signal transduction	biological_process	7	106049499	1	296	4	12738	0.0897704
GO:0048752	semicircular canal morphogenesis	biological_process	6	106035959	1	296	4	12738	0.0897704
GO:0003073	regulation of systemic arterial blood pressure	biological_process	6	106035284	1	296	4	12738	0.0897704
GO:0045088	regulation of innate immune response	biological_process	7	106034670	1	296	4	12738	0.0897704
GO:0009235	cobalamin metabolic process	biological_process	7	106048947	1	296	4	12738	0.0897704
GO:0021540	corpus callosum morphogenesis	biological_process	12	106042381	1	296	4	12738	0.0897704
GO:0001665	alpha-N-acetylgalactosaminide alpha-2,6-sialyltransferase activity	molecular_function	7	106047276	1	296	4	12738	0.0897704
GO:0006048	UDP-N-acetylglucosamine biosynthetic process	biological_process	8	106044060	1	296	4	12738	0.0897704
GO:0004568	chitinase activity	molecular_function	7	106045865	1	296	4	12738	0.0897704
GO:0030240	skeletal muscle thin filament assembly	biological_process	7	106029845	1	296	4	12738	0.0897704
GO:0006633	fatty acid biosynthetic process	biological_process	10	106037493;106031341	2	296	22	12738	0.0916939
GO:0001772	immunological synapse	cellular_component	5	106030065;106033136	2	296	22	12738	0.0916939
GO:0015631	tubulin binding	molecular_function	6	106036461;106035284	2	296	22	12738	0.0916939
GO:0005778	peroxisomal membrane	cellular_component	8	106047860;106047760	2	296	23	12738	0.0989415
GO:0031490	chromatin DNA binding	molecular_function	7	106035824;106032604	2	296	23	12738	0.0989415
GO:0001085	RNA polymerase II transcription factor binding	molecular_function	6	106043819;106035925	2	296	23	12738	0.0989415
GO:0008203	cholesterol metabolic process	biological_process	8	106036120;106031341	2	296	23	12738	0.0989415
GO:0001756	somitogenesis	biological_process	7	106035824;106035942	2	296	23	12738	0.0989415
GO:0032259	methylation	biological_process	4	106048947;106039378;106032721	3	296	48	12738	0.100213
GO:0006508	proteolysis	biological_process	7	106034164;106048727;106036461;106044116;106038996;106038930;106035437;106035414;106036456	9	296	239	12738	0.105732
GO:0007157	heterophilic cell-cell adhesion via plasma membrane cell adhesion molecules	biological_process	7	106039749;106039396	2	296	24	12738	0.106343
GO:0005739	mitochondrion	cellular_component	6	106049048;106032721;106035414;106038129;106033478;106037792;106031290;106043926;106041036;106047654;106036021;106035858;106046514;106047293;106036216;106036120;106039058;106030698;106036011;106030177;106048890	21	296	676	12738	0.107452
GO:0000981	DNA-binding transcription factor activity, RNA polymerase II-specific	molecular_function	5	106034325;106043819;106035925;106032604	4	296	78	12738	0.10785
GO:0048715	negative regulation of oligodendrocyte differentiation	biological_process	12	106029859	1	296	5	12738	0.110929
GO:1900165	negative regulation of interleukin-6 secretion	biological_process	9	106048125	1	296	5	12738	0.110929
GO:1902895	positive regulation of pri-miRNA transcription by RNA polymerase II	biological_process	11	106043819	1	296	5	12738	0.110929
GO:1990440	positive regulation of transcription from RNA polymerase II promoter in response to endoplasmic reticulum stress	biological_process	7	106035925	1	296	5	12738	0.110929
GO:0016709	oxidoreductase activity, acting on paired donors, with incorporation or reduction of molecular oxygen, NAD(P)H as one donor, and incorporation of one atom of oxygen	molecular_function	6	106030921	1	296	5	12738	0.110929
GO:0044214	spanning component of plasma membrane	cellular_component	7	106030065	1	296	5	12738	0.110929
GO:0032099	negative regulation of appetite	biological_process	11	106036863	1	296	5	12738	0.110929
GO:0042026	protein refolding	biological_process	5	106033814	1	296	5	12738	0.110929
GO:0021795	cerebral cortex cell migration	biological_process	9	106041816	1	296	5	12738	0.110929
GO:0050671	positive regulation of lymphocyte proliferation	biological_process	10	106039774	1	296	5	12738	0.110929
GO:0032481	positive regulation of type I interferon production	biological_process	8	106049641	1	296	5	12738	0.110929
GO:0060219	camera-type eye photoreceptor cell differentiation	biological_process	9	106036871	1	296	5	12738	0.110929
GO:0036010	protein localization to endosome	biological_process	8	106035874	1	296	5	12738	0.110929
GO:0032466	negative regulation of cytokinesis	biological_process	9	106046565	1	296	5	12738	0.110929
GO:0061045	negative regulation of wound healing	biological_process	8	106030361	1	296	5	12738	0.110929
GO:0033689	negative regulation of osteoblast proliferation	biological_process	8	106029410	1	296	5	12738	0.110929
GO:0045120	pronucleus	cellular_component	7	106031341	1	296	5	12738	0.110929
GO:0035810	positive regulation of urine volume	biological_process	7	106036360	1	296	5	12738	0.110929
GO:0004694	eukaryotic translation initiation factor 2alpha kinase activity	molecular_function	9	106029410	1	296	5	12738	0.110929
GO:0004180	carboxypeptidase activity	molecular_function	8	106034164	1	296	5	12738	0.110929
GO:0006000	fructose metabolic process	biological_process	8	106042848	1	296	5	12738	0.110929
GO:0002376	immune system process	biological_process	3	106034670	1	296	5	12738	0.110929
GO:0010961	cellular magnesium ion homeostasis	biological_process	11	106048727	1	296	5	12738	0.110929
GO:0003214	cardiac left ventricle morphogenesis	biological_process	7	106035942	1	296	5	12738	0.110929
GO:0003139	secondary heart field specification	biological_process	8	106035942	1	296	5	12738	0.110929
GO:0008324	cation transmembrane transporter activity	molecular_function	6	106045057	1	296	5	12738	0.110929
GO:0061042	vascular wound healing	biological_process	7	106049499	1	296	5	12738	0.110929
GO:0043032	positive regulation of macrophage activation	biological_process	8	106034514	1	296	5	12738	0.110929
GO:0050869	negative regulation of B cell activation	biological_process	9	106048125	1	296	5	12738	0.110929
GO:1900042	positive regulation of interleukin-2 secretion	biological_process	9	106033136	1	296	5	12738	0.110929
GO:0006941	striated muscle contraction	biological_process	7	106029845	1	296	5	12738	0.110929
GO:0032874	positive regulation of stress-activated MAPK cascade	biological_process	12	106029410	1	296	5	12738	0.110929
GO:0048149	behavioral response to ethanol	biological_process	5	106045998	1	296	5	12738	0.110929
GO:0051371	muscle alpha-actinin binding	molecular_function	8	106029845	1	296	5	12738	0.110929
GO:0008171	O-methyltransferase activity	molecular_function	7	106032721	1	296	5	12738	0.110929
GO:0060907	positive regulation of macrophage cytokine production	biological_process	9	106033480	1	296	5	12738	0.110929
GO:0001894	tissue homeostasis	biological_process	7	106032415	1	296	5	12738	0.110929
GO:0004366	glycerol-3-phosphate O-acyltransferase activity	molecular_function	8	106048890	1	296	5	12738	0.110929
GO:0055008	cardiac muscle tissue morphogenesis	biological_process	7	106029845	1	296	5	12738	0.110929
GO:0042789	mRNA transcription by RNA polymerase II	biological_process	10	106035925	1	296	5	12738	0.110929
GO:0008061	chitin binding	molecular_function	5	106045865	1	296	5	12738	0.110929
GO:0050662	coenzyme binding	molecular_function	5	106038129	1	296	5	12738	0.110929
GO:0036302	atrioventricular canal development	biological_process	5	106035942	1	296	5	12738	0.110929
GO:0007586	digestion	biological_process	4	106046133	1	296	5	12738	0.110929
GO:0035195	gene silencing by miRNA	biological_process	11	106033235	1	296	5	12738	0.110929
GO:0015280	ligand-gated sodium channel activity	molecular_function	9	106046904	1	296	5	12738	0.110929
GO:0045724	positive regulation of cilium assembly	biological_process	10	106035853	1	296	5	12738	0.110929
GO:0031301	integral component of organelle membrane	cellular_component	6	106039924	1	296	5	12738	0.110929
GO:0048208	COPII vesicle coating	biological_process	8	106042535	1	296	5	12738	0.110929
GO:0048513	animal organ development	biological_process	5	106042742	1	296	5	12738	0.110929
GO:0021960	anterior commissure morphogenesis	biological_process	12	106042381	1	296	5	12738	0.110929
GO:0060322	head development	biological_process	5	106036644	1	296	5	12738	0.110929
GO:0034374	low-density lipoprotein particle remodeling	biological_process	9	106036120	1	296	5	12738	0.110929
GO:0022407	regulation of cell-cell adhesion	biological_process	6	106042354	1	296	5	12738	0.110929
GO:0050919	negative chemotaxis	biological_process	6	106036644;106042354	2	296	25	12738	0.113889
GO:0035019	somatic stem cell population maintenance	biological_process	5	106043819;106035942	2	296	25	12738	0.113889
GO:0001503	ossification	biological_process	4	106032415;106047668	2	296	25	12738	0.113889
GO:0009636	response to toxic substance	biological_process	5	106040978;106029410	2	296	25	12738	0.113889
GO:0007416	synapse assembly	biological_process	6	106036644;106038824	2	296	25	12738	0.113889
GO:0006417	regulation of translation	biological_process	9	106032604;106030204	2	296	25	12738	0.113889
GO:0030968	endoplasmic reticulum unfolded protein response	biological_process	5	106029410;106041511	2	296	26	12738	0.121566
GO:0021766	hippocampus development	biological_process	5	106029859;106035959	2	296	26	12738	0.121566
GO:0007623	circadian rhythm	biological_process	4	106035824;106045105	2	296	26	12738	0.121566
GO:0035914	skeletal muscle cell differentiation	biological_process	6	106034611;106038794	2	296	26	12738	0.121566
GO:0008543	fibroblast growth factor receptor signaling pathway	biological_process	8	106036644;106032415	2	296	26	12738	0.121566
GO:0003714	transcription corepressor activity	molecular_function	5	106035482;106030524;106033235;106046565	4	296	83	12738	0.127418
GO:0030512	negative regulation of transforming growth factor beta receptor signaling pathway	biological_process	10	106030361;106044116	2	296	27	12738	0.129367
GO:0030183	B cell differentiation	biological_process	8	106035824;106035942	2	296	27	12738	0.129367
GO:0001102	RNA polymerase II activating transcription factor binding	molecular_function	8	106035824;106031461	2	296	27	12738	0.129367
GO:0045616	regulation of keratinocyte differentiation	biological_process	9	106030361	1	296	6	12738	0.131597
GO:0006163	purine nucleotide metabolic process	biological_process	9	106041705	1	296	6	12738	0.131597
GO:0000185	activation of MAPKKK activity	biological_process	13	106048205	1	296	6	12738	0.131597
GO:2000648	positive regulation of stem cell proliferation	biological_process	8	106031461	1	296	6	12738	0.131597
GO:0035025	positive regulation of Rho protein signal transduction	biological_process	12	106040283	1	296	6	12738	0.131597
GO:0046321	positive regulation of fatty acid oxidation	biological_process	10	106035959	1	296	6	12738	0.131597
GO:0005355	glucose transmembrane transporter activity	molecular_function	9	106044110	1	296	6	12738	0.131597
GO:0042574	retinal metabolic process	biological_process	11	106033290	1	296	6	12738	0.131597
GO:0055003	cardiac myofibril assembly	biological_process	8	106029845	1	296	6	12738	0.131597
GO:0010521	telomerase inhibitor activity	molecular_function	6	106034820	1	296	6	12738	0.131597
GO:0016559	peroxisome fission	biological_process	7	106044990	1	296	6	12738	0.131597
GO:0044130	negative regulation of growth of symbiont in host	biological_process	7	106032814	1	296	6	12738	0.131597
GO:0060012	synaptic transmission, glycinergic	biological_process	10	106049029	1	296	6	12738	0.131597
GO:0048678	response to axon injury	biological_process	6	106036644	1	296	6	12738	0.131597
GO:0006699	bile acid biosynthetic process	biological_process	8	106031341	1	296	6	12738	0.131597
GO:0090277	positive regulation of peptide hormone secretion	biological_process	10	106035916	1	296	6	12738	0.131597
GO:0008528	G protein-coupled peptide receptor activity	molecular_function	6	106036360	1	296	6	12738	0.131597
GO:0005548	phospholipid transporter activity	molecular_function	5	106036120	1	296	6	12738	0.131597
GO:0045333	cellular respiration	biological_process	7	106035959	1	296	6	12738	0.131597
GO:0034464	BBSome	cellular_component	4	106036871	1	296	6	12738	0.131597
GO:0048255	mRNA stabilization	biological_process	11	106040962	1	296	6	12738	0.131597
GO:0030042	actin filament depolymerization	biological_process	8	106030921	1	296	6	12738	0.131597
GO:0035518	histone H2A monoubiquitination	biological_process	14	106035482	1	296	6	12738	0.131597
GO:2000637	positive regulation of gene silencing by miRNA	biological_process	8	106033235	1	296	6	12738	0.131597
GO:0006309	apoptotic DNA fragmentation	biological_process	10	106038038	1	296	6	12738	0.131597
GO:0048048	embryonic eye morphogenesis	biological_process	7	106042282	1	296	6	12738	0.131597
GO:2000096	positive regulation of Wnt signaling pathway, planar cell polarity pathway	biological_process	11	106039555	1	296	6	12738	0.131597
GO:0032722	positive regulation of chemokine production	biological_process	8	106029410	1	296	6	12738	0.131597
GO:0045943	positive regulation of transcription by RNA polymerase I	biological_process	10	106035925	1	296	6	12738	0.131597
GO:0045086	positive regulation of interleukin-2 biosynthetic process	biological_process	9	106030065	1	296	6	12738	0.131597
GO:0007221	positive regulation of transcription of Notch receptor target	biological_process	11	106035942	1	296	6	12738	0.131597
GO:0032469	endoplasmic reticulum calcium ion homeostasis	biological_process	12	106035853	1	296	6	12738	0.131597
GO:0048246	macrophage chemotaxis	biological_process	6	106041816	1	296	6	12738	0.131597
GO:0046934	phosphatidylinositol-4,5-bisphosphate 3-kinase activity	molecular_function	8	106040311	1	296	6	12738	0.131597
GO:0043303	mast cell degranulation	biological_process	9	106035959	1	296	6	12738	0.131597
GO:0010738	regulation of protein kinase A signaling	biological_process	9	106036216	1	296	6	12738	0.131597
GO:1900745	positive regulation of p38MAPK cascade	biological_process	13	106048205	1	296	6	12738	0.131597
GO:0015677	copper ion import	biological_process	11	106035079	1	296	6	12738	0.131597
GO:0016209	antioxidant activity	molecular_function	3	106030497	1	296	6	12738	0.131597
GO:0098542	defense response to other organism	biological_process	6	106035572	1	296	6	12738	0.131597
GO:0031668	cellular response to extracellular stimulus	biological_process	5	106038794	1	296	6	12738	0.131597
GO:0005622	intracellular	cellular_component	4	106049499;106035572;106049850;106030368;106036360;106042742;106037317;106049760;106032359;106035284;106039584;106043112;106046438;106031318	14	296	435	12738	0.137173
GO:0017148	negative regulation of translation	biological_process	10	106029410;106042926	2	296	28	12738	0.137279
GO:0008217	regulation of blood pressure	biological_process	5	106047519;106036360	2	296	28	12738	0.137279
GO:0045732	positive regulation of protein catabolic process	biological_process	8	106035916;106039555	2	296	28	12738	0.137279
GO:0034644	cellular response to UV	biological_process	8	106035824;106030497	2	296	28	12738	0.137279
GO:0008013	beta-catenin binding	molecular_function	5	106047066;106035824;106032604	3	296	56	12738	0.140902
GO:0019898	extrinsic component of membrane	cellular_component	4	106046775;106035679;106035874	3	296	56	12738	0.140902
GO:0009615	response to virus	biological_process	7	106029410;106041405	2	296	29	12738	0.145295
GO:0000045	autophagosome assembly	biological_process	7	106045398;106030497	2	296	29	12738	0.145295
GO:0021983	pituitary gland development	biological_process	7	106035942	1	296	7	12738	0.151786
GO:0035331	negative regulation of hippo signaling	biological_process	10	106033235	1	296	7	12738	0.151786
GO:0004950	chemokine receptor activity	molecular_function	8	106041816	1	296	7	12738	0.151786
GO:0042310	vasoconstriction	biological_process	10	106047519	1	296	7	12738	0.151786
GO:0060413	atrial septum morphogenesis	biological_process	6	106034041	1	296	7	12738	0.151786
GO:0042581	specific granule	cellular_component	9	106035035	1	296	7	12738	0.151786
GO:0009968	negative regulation of signal transduction	biological_process	8	106049910	1	296	7	12738	0.151786
GO:0097060	synaptic membrane	cellular_component	4	106036644	1	296	7	12738	0.151786
GO:0030857	negative regulation of epithelial cell differentiation	biological_process	8	106031461	1	296	7	12738	0.151786
GO:0035005	1-phosphatidylinositol-4-phosphate 3-kinase activity	molecular_function	8	106040311	1	296	7	12738	0.151786
GO:0042594	response to starvation	biological_process	5	106045818	1	296	7	12738	0.151786
GO:0055091	phospholipid homeostasis	biological_process	9	106036120	1	296	7	12738	0.151786
GO:0042562	hormone binding	molecular_function	4	106036360	1	296	7	12738	0.151786
GO:0016712	oxidoreductase activity, acting on paired donors, with incorporation or reduction of molecular oxygen, reduced flavin or flavoprotein as one donor, and incorporation of one atom of oxygen	molecular_function	6	106046243	1	296	7	12738	0.151786
GO:0008392	arachidonic acid epoxygenase activity	molecular_function	7	106046243	1	296	7	12738	0.151786
GO:0048484	enteric nervous system development	biological_process	6	106047519	1	296	7	12738	0.151786
GO:0045807	positive regulation of endocytosis	biological_process	8	106049641	1	296	7	12738	0.151786
GO:0030833	regulation of actin filament polymerization	biological_process	8	106041036	1	296	7	12738	0.151786
GO:0008290	F-actin capping protein complex	cellular_component	4	106033136	1	296	7	12738	0.151786
GO:0042162	telomeric DNA binding	molecular_function	8	106034820	1	296	7	12738	0.151786
GO:0033700	phospholipid efflux	biological_process	9	106036120	1	296	7	12738	0.151786
GO:0043149	stress fiber assembly	biological_process	8	106041036	1	296	7	12738	0.151786
GO:0031018	endocrine pancreas development	biological_process	5	106031341	1	296	7	12738	0.151786
GO:0006370	7-methylguanosine mRNA capping	biological_process	11	106033270	1	296	7	12738	0.151786
GO:0070498	interleukin-1-mediated signaling pathway	biological_process	7	106034514	1	296	7	12738	0.151786
GO:0001973	adenosine receptor signaling pathway	biological_process	7	106029894	1	296	7	12738	0.151786
GO:0005640	nuclear outer membrane	cellular_component	6	106044822	1	296	7	12738	0.151786
GO:0007202	activation of phospholipase C activity	biological_process	11	106040283	1	296	7	12738	0.151786
GO:0090331	negative regulation of platelet aggregation	biological_process	10	106035946	1	296	7	12738	0.151786
GO:0070327	thyroid hormone transport	biological_process	7	106040845	1	296	7	12738	0.151786
GO:0001158	enhancer sequence-specific DNA binding	molecular_function	9	106041601	1	296	7	12738	0.151786
GO:0006536	glutamate metabolic process	biological_process	11	106039445	1	296	7	12738	0.151786
GO:0060055	angiogenesis involved in wound healing	biological_process	6	106040311	1	296	7	12738	0.151786
GO:0030851	granulocyte differentiation	biological_process	8	106043819	1	296	7	12738	0.151786
GO:0048672	positive regulation of collateral sprouting	biological_process	8	106042354	1	296	7	12738	0.151786
GO:0098609	cell-cell adhesion	biological_process	5	106036644	1	296	7	12738	0.151786
GO:0002437	inflammatory response to antigenic stimulus	biological_process	7	106035942	1	296	7	12738	0.151786
GO:0048671	negative regulation of collateral sprouting	biological_process	8	106045818	1	296	7	12738	0.151786
GO:0008331	high voltage-gated calcium channel activity	molecular_function	10	106030933	1	296	7	12738	0.151786
GO:0003198	epithelial to mesenchymal transition involved in endocardial cushion formation	biological_process	9	106035942	1	296	7	12738	0.151786
GO:0031430	M band	cellular_component	5	106029845	1	296	7	12738	0.151786
GO:0051974	negative regulation of telomerase activity	biological_process	8	106034820	1	296	7	12738	0.151786
GO:0097157	pre-mRNA intronic binding	molecular_function	8	106035824	1	296	7	12738	0.151786
GO:0050482	arachidonic acid secretion	biological_process	9	106047860	1	296	7	12738	0.151786
GO:0043522	leucine zipper domain binding	molecular_function	7	106035925	1	296	7	12738	0.151786
GO:0009887	animal organ morphogenesis	biological_process	5	106042586;106035824	2	296	30	12738	0.153406
GO:0007267	cell-cell signaling	biological_process	5	106032415;106034041	2	296	30	12738	0.153406
GO:0003824	catalytic activity	molecular_function	3	106037812;106033478;106030808	3	296	59	12738	0.15739
GO:0000122	negative regulation of transcription by RNA polymerase II	biological_process	10	106045105;106043819;106035959;106047247;106035824;106029859;106035942;106035482;106032604;106038857;106031461	11	296	339	12738	0.166931
GO:0045944	positive regulation of transcription by RNA polymerase II	biological_process	10	106034952;106033727;106034041;106035959;106030732;106047798;106034514;106038794;106032604;106045296;106030065;106034325;106046565;106031341	14	296	452	12738	0.16864
GO:0005913	cell-cell adherens junction	cellular_component	5	106039749;106039396	2	296	32	12738	0.169875
GO:0007166	cell surface receptor signaling pathway	biological_process	5	106046793;106036855;106045998;106036863	4	296	93	12738	0.170503
GO:0090129	positive regulation of synapse maturation	biological_process	8	106038824	1	296	8	12738	0.171507
GO:0006878	cellular copper ion homeostasis	biological_process	12	106035079	1	296	8	12738	0.171507
GO:0050709	negative regulation of protein secretion	biological_process	10	106030808	1	296	8	12738	0.171507
GO:1990138	neuron projection extension	biological_process	6	106036644	1	296	8	12738	0.171507
GO:0030111	regulation of Wnt signaling pathway	biological_process	8	106031341	1	296	8	12738	0.171507
GO:0030279	negative regulation of ossification	biological_process	7	106035942	1	296	8	12738	0.171507
GO:1901224	positive regulation of NIK/NF-kappaB signaling	biological_process	10	106029410	1	296	8	12738	0.171507
GO:0097602	cullin family protein binding	molecular_function	5	106035853	1	296	8	12738	0.171507
GO:1902176	negative regulation of oxidative stress-induced intrinsic apoptotic signaling pathway	biological_process	9	106041405	1	296	8	12738	0.171507
GO:0044295	axonal growth cone	cellular_component	6	106036644	1	296	8	12738	0.171507
GO:0042629	mast cell granule	cellular_component	9	106035959	1	296	8	12738	0.171507
GO:0035162	embryonic hemopoiesis	biological_process	8	106036954	1	296	8	12738	0.171507
GO:0006612	protein targeting to membrane	biological_process	12	106035874	1	296	8	12738	0.171507
GO:2000009	negative regulation of protein localization to cell surface	biological_process	7	106035559	1	296	8	12738	0.171507
GO:0071360	cellular response to exogenous dsRNA	biological_process	9	106037559	1	296	8	12738	0.171507
GO:0009954	proximal/distal pattern formation	biological_process	6	106029859	1	296	8	12738	0.171507
GO:0035994	response to muscle stretch	biological_process	6	106038794	1	296	8	12738	0.171507
GO:0034142	toll-like receptor 4 signaling pathway	biological_process	9	106049641	1	296	8	12738	0.171507
GO:0006750	glutathione biosynthetic process	biological_process	9	106039445	1	296	8	12738	0.171507
GO:0016339	calcium-dependent cell-cell adhesion via plasma membrane cell adhesion molecules	biological_process	7	106031239	1	296	8	12738	0.171507
GO:0006952	defense response	biological_process	5	106043926	1	296	8	12738	0.171507
GO:0017127	cholesterol transporter activity	molecular_function	6	106036120	1	296	8	12738	0.171507
GO:0004518	nuclease activity	molecular_function	6	106033573	1	296	8	12738	0.171507
GO:0035879	plasma membrane lactate transport	biological_process	13	106047360	1	296	8	12738	0.171507
GO:0021670	lateral ventricle development	biological_process	5	106042381	1	296	8	12738	0.171507
GO:0005865	striated muscle thin filament	cellular_component	6	106029845	1	296	8	12738	0.171507
GO:0050715	positive regulation of cytokine secretion	biological_process	8	106039749	1	296	8	12738	0.171507
GO:0006910	phagocytosis, recognition	biological_process	5	106037559	1	296	8	12738	0.171507
GO:0005244	voltage-gated ion channel activity	molecular_function	9	106043405	1	296	8	12738	0.171507
GO:0034134	toll-like receptor 2 signaling pathway	biological_process	9	106034514	1	296	8	12738	0.171507
GO:0005779	integral component of peroxisomal membrane	cellular_component	7	106044990	1	296	8	12738	0.171507
GO:0010839	negative regulation of keratinocyte proliferation	biological_process	9	106030361	1	296	8	12738	0.171507
GO:0051893	regulation of focal adhesion assembly	biological_process	8	106042354	1	296	8	12738	0.171507
GO:0007187	G protein-coupled receptor signaling pathway, coupled to cyclic nucleotide second messenger	biological_process	6	106046837	1	296	8	12738	0.171507
GO:0010629	negative regulation of gene expression	biological_process	8	106030065;106040962;106032415	3	296	62	12738	0.174437
GO:0009055	electron transfer activity	molecular_function	5	106045559;106049048	2	296	33	12738	0.178217
GO:0050885	neuromuscular process controlling balance	biological_process	7	106035959;106029894	2	296	33	12738	0.178217
GO:0003924	GTPase activity	molecular_function	9	106037317;106046847;106036132;106045884;106043857	5	296	129	12738	0.18146
GO:0051260	protein homooligomerization	biological_process	8	106035946;106035035;106032734;106035853	4	296	96	12738	0.184319
GO:0050852	T cell receptor signaling pathway	biological_process	8	106033136;106030065	2	296	34	12738	0.186621
GO:0046330	positive regulation of JNK cascade	biological_process	13	106032415;106048205	2	296	34	12738	0.186621
GO:0005528	FK506 binding	molecular_function	6	106046171	1	296	9	12738	0.190771
GO:0031629	synaptic vesicle fusion to presynaptic active zone membrane	biological_process	9	106039550	1	296	9	12738	0.190771
GO:0004519	endonuclease activity	molecular_function	7	106038038	1	296	9	12738	0.190771
GO:0051393	alpha-actinin binding	molecular_function	7	106030933	1	296	9	12738	0.190771
GO:0061036	positive regulation of cartilage development	biological_process	7	106034041	1	296	9	12738	0.190771
GO:0097009	energy homeostasis	biological_process	5	106035959	1	296	9	12738	0.190771
GO:0097320	plasma membrane tubulation	biological_process	7	106035874	1	296	9	12738	0.190771
GO:0015129	lactate transmembrane transporter activity	molecular_function	8	106047360	1	296	9	12738	0.190771
GO:0042923	neuropeptide binding	molecular_function	6	106046837	1	296	9	12738	0.190771
GO:0005978	glycogen biosynthetic process	biological_process	10	106038297	1	296	9	12738	0.190771
GO:0000987	proximal promoter sequence-specific DNA binding	molecular_function	9	106035974	1	296	9	12738	0.190771
GO:0034045	phagophore assembly site membrane	cellular_component	6	106045818	1	296	9	12738	0.190771
GO:0016446	somatic hypermutation of immunoglobulin genes	biological_process	6	106049527	1	296	9	12738	0.190771
GO:0004535	poly(A)-specific ribonuclease activity	molecular_function	10	106040962	1	296	9	12738	0.190771
GO:0045947	negative regulation of translational initiation	biological_process	11	106048125	1	296	9	12738	0.190771
GO:0051601	exocyst localization	biological_process	8	106046980	1	296	9	12738	0.190771
GO:0004089	carbonate dehydratase activity	molecular_function	7	106046514	1	296	9	12738	0.190771
GO:0034614	cellular response to reactive oxygen species	biological_process	7	106038794	1	296	9	12738	0.190771
GO:0007163	establishment or maintenance of cell polarity	biological_process	4	106035177	1	296	9	12738	0.190771
GO:0031290	retinal ganglion cell axon guidance	biological_process	7	106042354	1	296	9	12738	0.190771
GO:0030225	macrophage differentiation	biological_process	8	106043819	1	296	9	12738	0.190771
GO:0005351	carbohydrate:proton symporter activity	molecular_function	7	106044110	1	296	9	12738	0.190771
GO:0070208	protein heterotrimerization	biological_process	9	106035946	1	296	9	12738	0.190771
GO:0097225	sperm midpiece	cellular_component	5	106032814	1	296	9	12738	0.190771
GO:0008045	motor neuron axon guidance	biological_process	7	106035559	1	296	9	12738	0.190771
GO:0045662	negative regulation of myoblast differentiation	biological_process	8	106031461	1	296	9	12738	0.190771
GO:0009755	hormone-mediated signaling pathway	biological_process	5	106036863	1	296	9	12738	0.190771
GO:0043488	regulation of mRNA stability	biological_process	10	106047798	1	296	9	12738	0.190771
GO:0008637	apoptotic mitochondrial changes	biological_process	7	106039445	1	296	9	12738	0.190771
GO:0010875	positive regulation of cholesterol efflux	biological_process	11	106036120	1	296	9	12738	0.190771
GO:0007191	adenylate cyclase-activating dopamine receptor signaling pathway	biological_process	9	106029894	1	296	9	12738	0.190771
GO:0050431	transforming growth factor beta binding	molecular_function	6	106030361	1	296	9	12738	0.190771
GO:0031519	PcG protein complex	cellular_component	4	106035482	1	296	9	12738	0.190771
GO:0006695	cholesterol biosynthetic process	biological_process	9	106044822	1	296	9	12738	0.190771
GO:0008307	structural constituent of muscle	molecular_function	4	106029845	1	296	9	12738	0.190771
GO:2000177	regulation of neural precursor cell proliferation	biological_process	7	106032604	1	296	9	12738	0.190771
GO:0045060	negative thymic T cell selection	biological_process	6	106030065	1	296	9	12738	0.190771
GO:0070300	phosphatidic acid binding	molecular_function	6	106035874	1	296	9	12738	0.190771
GO:0001516	prostaglandin biosynthetic process	biological_process	11	106047860	1	296	9	12738	0.190771
GO:0043560	insulin receptor substrate binding	molecular_function	5	106040311	1	296	9	12738	0.190771
GO:0003222	ventricular trabecula myocardium morphogenesis	biological_process	9	106035942	1	296	9	12738	0.190771
GO:0006882	cellular zinc ion homeostasis	biological_process	12	106035079	1	296	9	12738	0.190771
GO:0015347	sodium-independent organic anion transmembrane transporter activity	molecular_function	8	106040845	1	296	9	12738	0.190771
GO:0030224	monocyte differentiation	biological_process	8	106035572	1	296	9	12738	0.190771
GO:0001501	skeletal system development	biological_process	6	106031461;106036360	2	296	35	12738	0.19508
GO:0050731	positive regulation of peptidyl-tyrosine phosphorylation	biological_process	11	106036954;106042354	2	296	35	12738	0.19508
GO:0006898	receptor-mediated endocytosis	biological_process	8	106048719;106049641;106035874	3	296	66	12738	0.197914
GO:0043401	steroid hormone mediated signaling pathway	biological_process	6	106041601;106035959	2	296	36	12738	0.203585
GO:0000149	SNARE binding	molecular_function	5	106046980;106039550	2	296	36	12738	0.203585
GO:0043410	positive regulation of MAPK cascade	biological_process	11	106048125;106035946	2	296	36	12738	0.203585
GO:0004842	ubiquitin-protein transferase activity	molecular_function	6	106046070;106041077;106046091;106034670;106032313;106039924	6	296	171	12738	0.207756
GO:0035988	chondrocyte proliferation	biological_process	4	106032415	1	296	10	12738	0.209589
GO:0045672	positive regulation of osteoclast differentiation	biological_process	10	106038794	1	296	10	12738	0.209589
GO:0030325	adrenal gland development	biological_process	7	106045998	1	296	10	12738	0.209589
GO:0005942	phosphatidylinositol 3-kinase complex	cellular_component	7	106040311	1	296	10	12738	0.209589
GO:0043679	axon terminus	cellular_component	6	106036644	1	296	10	12738	0.209589
GO:0015908	fatty acid transport	biological_process	8	106031341	1	296	10	12738	0.209589
GO:0019955	cytokine binding	molecular_function	5	106035572	1	296	10	12738	0.209589
GO:0033690	positive regulation of osteoblast proliferation	biological_process	8	106034041	1	296	10	12738	0.209589
GO:0034375	high-density lipoprotein particle remodeling	biological_process	9	106036120	1	296	10	12738	0.209589
GO:0043536	positive regulation of blood vessel endothelial cell migration	biological_process	11	106041405	1	296	10	12738	0.209589
GO:0005088	Ras guanyl-nucleotide exchange factor activity	molecular_function	8	106032359	1	296	10	12738	0.209589
GO:0060122	inner ear receptor cell stereocilium organization	biological_process	8	106030928	1	296	10	12738	0.209589
GO:0000502	proteasome complex	cellular_component	5	106033392	1	296	10	12738	0.209589
GO:0000290	deadenylation-dependent decapping of nuclear-transcribed mRNA	biological_process	12	106040962	1	296	10	12738	0.209589
GO:0008033	tRNA processing	biological_process	11	106046625	1	296	10	12738	0.209589
GO:0043923	positive regulation by host of viral transcription	biological_process	10	106035824	1	296	10	12738	0.209589
GO:0031295	T cell costimulation	biological_process	5	106030065	1	296	10	12738	0.209589
GO:0010765	positive regulation of sodium ion transport	biological_process	10	106047762	1	296	10	12738	0.209589
GO:1903507	negative regulation of nucleic acid-templated transcription	biological_process	10	106033235	1	296	10	12738	0.209589
GO:0030574	collagen catabolic process	biological_process	5	106045956	1	296	10	12738	0.209589
GO:0043252	sodium-independent organic anion transport	biological_process	9	106040845	1	296	10	12738	0.209589
GO:0045597	positive regulation of cell differentiation	biological_process	7	106032415	1	296	10	12738	0.209589
GO:0006783	heme biosynthetic process	biological_process	9	106031341	1	296	10	12738	0.209589
GO:0002687	positive regulation of leukocyte migration	biological_process	7	106036954	1	296	10	12738	0.209589
GO:0071901	negative regulation of protein serine/threonine kinase activity	biological_process	12	106041405	1	296	10	12738	0.209589
GO:0031012	extracellular matrix	cellular_component	4	106042282;106034971;106039482	3	296	68	12738	0.209926
GO:0020037	heme binding	molecular_function	6	106032913;106046243;106031025	3	296	69	12738	0.215992
GO:0006355	regulation of transcription, DNA-templated	biological_process	8	106045105;106034611;106042076;106045296;106036120;106042282;106040741;106041601;106030625;106049556	10	296	322	12738	0.217263
GO:0030154	cell differentiation	biological_process	5	106044822;106032415;106043819;106047668	4	296	103	12738	0.217865
GO:0003707	steroid hormone receptor activity	molecular_function	5	106041601;106035959	2	296	38	12738	0.220711
GO:0071222	cellular response to lipopolysaccharide	biological_process	8	106030698;106034514	2	296	38	12738	0.220711
GO:0051087	chaperone binding	molecular_function	5	106031461;106033814	2	296	38	12738	0.220711
GO:0001750	photoreceptor outer segment	cellular_component	5	106031341;106049910	2	296	38	12738	0.220711
GO:0008152	metabolic process	biological_process	3	106033478;106043926;106035756	3	296	70	12738	0.222095
GO:0015171	amino acid transmembrane transporter activity	molecular_function	7	106047462	1	296	11	12738	0.227971
GO:0030169	low-density lipoprotein particle binding	molecular_function	7	106037559	1	296	11	12738	0.227971
GO:0021772	olfactory bulb development	biological_process	5	106036871	1	296	11	12738	0.227971
GO:0032331	negative regulation of chondrocyte differentiation	biological_process	8	106042282	1	296	11	12738	0.227971
GO:0001935	endothelial cell proliferation	biological_process	5	106040311	1	296	11	12738	0.227971
GO:0050908	detection of light stimulus involved in visual perception	biological_process	9	106049910	1	296	11	12738	0.227971
GO:0045596	negative regulation of cell differentiation	biological_process	7	106035942	1	296	11	12738	0.227971
GO:0000407	phagophore assembly site	cellular_component	6	106032814	1	296	11	12738	0.227971
GO:0015095	magnesium ion transmembrane transporter activity	molecular_function	9	106038310	1	296	11	12738	0.227971
GO:0030073	insulin secretion	biological_process	11	106031341	1	296	11	12738	0.227971
GO:0001974	blood vessel remodeling	biological_process	5	106035942	1	296	11	12738	0.227971
GO:0033962	cytoplasmic mRNA processing body assembly	biological_process	9	106040962	1	296	11	12738	0.227971
GO:0035035	histone acetyltransferase binding	molecular_function	6	106035959	1	296	11	12738	0.227971
GO:0090102	cochlea development	biological_process	5	106030928	1	296	11	12738	0.227971
GO:0030539	male genitalia development	biological_process	7	106031461	1	296	11	12738	0.227971
GO:0006950	response to stress	biological_process	4	106048205	1	296	11	12738	0.227971
GO:0007338	single fertilization	biological_process	5	106030928	1	296	11	12738	0.227971
GO:0051018	protein kinase A binding	molecular_function	5	106036216	1	296	11	12738	0.227971
GO:0070507	regulation of microtubule cytoskeleton organization	biological_process	7	106042354	1	296	11	12738	0.227971
GO:0021549	cerebellum development	biological_process	5	106047762	1	296	11	12738	0.227971
GO:0045671	negative regulation of osteoclast differentiation	biological_process	10	106040283	1	296	11	12738	0.227971
GO:0008484	sulfuric ester hydrolase activity	molecular_function	6	106035756	1	296	11	12738	0.227971
GO:0001556	oocyte maturation	biological_process	5	106032604	1	296	11	12738	0.227971
GO:0030220	platelet formation	biological_process	7	106035824	1	296	11	12738	0.227971
GO:0060395	SMAD protein signal transduction	biological_process	5	106031341;106038794	2	296	39	12738	0.22932
GO:0006955	immune response	biological_process	4	106032313;106045105;106037559;106030065	4	296	106	12738	0.232722
GO:0045893	positive regulation of transcription, DNA-templated	biological_process	9	106049830;106045398;106030497;106035974;106041729;106031461	6	296	179	12738	0.23765
GO:0001755	neural crest cell migration	biological_process	8	106036570;106036954	2	296	40	12738	0.23795
GO:0003713	transcription coactivator activity	molecular_function	5	106034952;106035824;106030732;106049556	4	296	108	12738	0.242762
GO:0034707	chloride channel complex	cellular_component	7	106043405	1	296	12	12738	0.245926
GO:1990126	retrograde transport, endosome to plasma membrane	biological_process	8	106035874	1	296	12	12738	0.245926
GO:0070372	regulation of ERK1 and ERK2 cascade	biological_process	11	106034041	1	296	12	12738	0.245926
GO:0015721	bile acid and bile salt transport	biological_process	8	106031341	1	296	12	12738	0.245926
GO:0048661	positive regulation of smooth muscle cell proliferation	biological_process	8	106035959	1	296	12	12738	0.245926
GO:0005104	fibroblast growth factor receptor binding	molecular_function	7	106036644	1	296	12	12738	0.245926
GO:0003995	acyl-CoA dehydrogenase activity	molecular_function	6	106049048	1	296	12	12738	0.245926
GO:0001895	retina homeostasis	biological_process	8	106041405	1	296	12	12738	0.245926
GO:0030295	protein kinase activator activity	molecular_function	7	106033480	1	296	12	12738	0.245926
GO:0000920	septum digestion after cytokinesis	biological_process	4	106035679	1	296	12	12738	0.245926
GO:0002020	protease binding	molecular_function	6	106039482;106030065	2	296	41	12738	0.246596
GO:0000977	RNA polymerase II regulatory region sequence-specific DNA binding	molecular_function	9	106046565;106029859;106035925	3	296	74	12738	0.246824
GO:0016787	hydrolase activity	molecular_function	4	106037092;106034202;106039366	3	296	76	12738	0.259347
GO:0010951	negative regulation of endopeptidase activity	biological_process	11	106033760;106030361;106034541	3	296	76	12738	0.259347
GO:0032720	negative regulation of tumor necrosis factor production	biological_process	9	106030203	1	296	13	12738	0.263466
GO:0012506	vesicle membrane	cellular_component	5	106046775	1	296	13	12738	0.263466
GO:0052890	oxidoreductase activity, acting on the CH-CH group of donors, with a flavin as acceptor	molecular_function	6	106049048	1	296	13	12738	0.263466
GO:0045663	positive regulation of myoblast differentiation	biological_process	8	106038049	1	296	13	12738	0.263466
GO:0043280	positive regulation of cysteine-type endopeptidase activity involved in apoptotic process	biological_process	10	106034041	1	296	13	12738	0.263466
GO:0001786	phosphatidylserine binding	molecular_function	6	106032855	1	296	13	12738	0.263466
GO:0045840	positive regulation of mitotic nuclear division	biological_process	9	106030065	1	296	13	12738	0.263466
GO:0035115	embryonic forelimb morphogenesis	biological_process	8	106031461	1	296	13	12738	0.263466
GO:0016303	1-phosphatidylinositol-3-kinase activity	molecular_function	8	106040311	1	296	13	12738	0.263466
GO:0035589	G protein-coupled purinergic nucleotide receptor signaling pathway	biological_process	7	106036079	1	296	13	12738	0.263466
GO:0007269	neurotransmitter secretion	biological_process	6	106038824	1	296	13	12738	0.263466
GO:0045028	G protein-coupled purinergic nucleotide receptor activity	molecular_function	8	106036079	1	296	13	12738	0.263466
GO:0071949	FAD binding	molecular_function	7	106030921	1	296	13	12738	0.263466
GO:0033613	activating transcription factor binding	molecular_function	7	106035974	1	296	13	12738	0.263466
GO:0001502	cartilage condensation	biological_process	4	106032415	1	296	13	12738	0.263466
GO:0005891	voltage-gated calcium channel complex	cellular_component	9	106030933	1	296	13	12738	0.263466
GO:0050796	regulation of insulin secretion	biological_process	10	106031341	1	296	13	12738	0.263466
GO:0015297	antiporter activity	molecular_function	7	106037397	1	296	13	12738	0.263466
GO:0048786	presynaptic active zone	cellular_component	4	106030368	1	296	13	12738	0.263466
GO:0045095	keratin filament	cellular_component	8	106048750	1	296	13	12738	0.263466
GO:0035855	megakaryocyte development	biological_process	7	106035824	1	296	13	12738	0.263466
GO:0060045	positive regulation of cardiac muscle cell proliferation	biological_process	8	106035942	1	296	13	12738	0.263466
GO:0046835	carbohydrate phosphorylation	biological_process	8	106042848	1	296	13	12738	0.263466
GO:0005328	neurotransmitter:sodium symporter activity	molecular_function	5	106049029	1	296	13	12738	0.263466
GO:0051492	regulation of stress fiber assembly	biological_process	7	106036871	1	296	13	12738	0.263466
GO:0032728	positive regulation of interferon-beta production	biological_process	9	106034670	1	296	13	12738	0.263466
GO:0002931	response to ischemia	biological_process	5	106049499	1	296	13	12738	0.263466
GO:0048872	homeostasis of number of cells	biological_process	6	106033136	1	296	13	12738	0.263466
GO:0050829	defense response to Gram-negative bacterium	biological_process	9	106032748	1	296	13	12738	0.263466
GO:0042572	retinol metabolic process	biological_process	11	106033290	1	296	13	12738	0.263466
GO:0007596	blood coagulation	biological_process	7	106039482;106034541	2	296	43	12738	0.263916
GO:0001666	response to hypoxia	biological_process	5	106033235;106035824	2	296	43	12738	0.263916
GO:0007224	smoothened signaling pathway	biological_process	6	106031520;106038049	2	296	43	12738	0.263916
GO:0045766	positive regulation of angiogenesis	biological_process	8	106041405;106039482	2	296	44	12738	0.27258
GO:0016311	dephosphorylation	biological_process	7	106034952;106030732	2	296	44	12738	0.27258
GO:0032436	positive regulation of proteasomal ubiquitin-dependent protein catabolic process	biological_process	12	106030699;106033392	2	296	44	12738	0.27258
GO:0006874	cellular calcium ion homeostasis	biological_process	11	106048727;106040311	2	296	44	12738	0.27258
GO:0016491	oxidoreductase activity	molecular_function	4	106033870;106043113;106033871	3	296	79	12738	0.27828
GO:0008219	cell death	biological_process	4	106047860	1	296	14	12738	0.280598
GO:0006165	nucleoside diphosphate phosphorylation	biological_process	9	106030698	1	296	14	12738	0.280598
GO:0007259	receptor signaling pathway via JAK-STAT	biological_process	7	106035572	1	296	14	12738	0.280598
GO:0045740	positive regulation of DNA replication	biological_process	10	106036954	1	296	14	12738	0.280598
GO:0004709	MAP kinase kinase kinase activity	molecular_function	9	106043112	1	296	14	12738	0.280598
GO:0002040	sprouting angiogenesis	biological_process	6	106046565	1	296	14	12738	0.280598
GO:0097150	neuronal stem cell population maintenance	biological_process	5	106032604	1	296	14	12738	0.280598
GO:0004181	metallocarboxypeptidase activity	molecular_function	9	106036461	1	296	14	12738	0.280598
GO:0045931	positive regulation of mitotic cell cycle	biological_process	8	106037542	1	296	14	12738	0.280598
GO:0055072	iron ion homeostasis	biological_process	11	106039289	1	296	14	12738	0.280598
GO:0005719	nuclear euchromatin	cellular_component	8	106030928	1	296	14	12738	0.280598
GO:0086010	membrane depolarization during action potential	biological_process	7	106030933	1	296	14	12738	0.280598
GO:0001530	lipopolysaccharide binding	molecular_function	5	106049641	1	296	14	12738	0.280598
GO:0034399	nuclear periphery	cellular_component	6	106035925	1	296	14	12738	0.280598
GO:0030234	enzyme regulator activity	molecular_function	4	106039445	1	296	14	12738	0.280598
GO:0016573	histone acetylation	biological_process	10	106031341	1	296	14	12738	0.280598
GO:0090398	cellular senescence	biological_process	6	106031461	1	296	14	12738	0.280598
GO:0038191	neuropilin binding	molecular_function	6	106035559	1	296	14	12738	0.280598
GO:0007229	integrin-mediated signaling pathway	biological_process	6	106038996;106032415	2	296	46	12738	0.289892
GO:0036459	thiol-dependent ubiquitinyl hydrolase activity	molecular_function	9	106030920	1	296	15	12738	0.297334
GO:0060412	ventricular septum morphogenesis	biological_process	6	106031461	1	296	15	12738	0.297334
GO:0043044	ATP-dependent chromatin remodeling	biological_process	7	106030928	1	296	15	12738	0.297334
GO:0031663	lipopolysaccharide-mediated signaling pathway	biological_process	6	106049641	1	296	15	12738	0.297334
GO:0008277	regulation of G protein-coupled receptor signaling pathway	biological_process	8	106032734	1	296	15	12738	0.297334
GO:0050729	positive regulation of inflammatory response	biological_process	9	106033480	1	296	15	12738	0.297334
GO:0004550	nucleoside diphosphate kinase activity	molecular_function	7	106030698	1	296	15	12738	0.297334
GO:0061077	chaperone-mediated protein folding	biological_process	5	106046171	1	296	15	12738	0.297334
GO:0009409	response to cold	biological_process	5	106035974	1	296	15	12738	0.297334
GO:0030326	embryonic limb morphogenesis	biological_process	7	106031341	1	296	15	12738	0.297334
GO:0051028	mRNA transport	biological_process	10	106030204	1	296	15	12738	0.297334
GO:0005922	connexin complex	cellular_component	6	106040409	1	296	15	12738	0.297334
GO:0036092	phosphatidylinositol-3-phosphate biosynthetic process	biological_process	11	106040311	1	296	15	12738	0.297334
GO:0018345	protein palmitoylation	biological_process	10	106031520	1	296	15	12738	0.297334
GO:0045648	positive regulation of erythrocyte differentiation	biological_process	9	106032604	1	296	15	12738	0.297334
GO:0050681	androgen receptor binding	molecular_function	9	106035824	1	296	15	12738	0.297334
GO:0070412	R-SMAD binding	molecular_function	6	106038794	1	296	15	12738	0.297334
GO:0031593	polyubiquitin modification-dependent protein binding	molecular_function	6	106034514	1	296	15	12738	0.297334
GO:0031225	anchored component of membrane	cellular_component	5	106047762	1	296	15	12738	0.297334
GO:0046875	ephrin receptor binding	molecular_function	6	106042354	1	296	15	12738	0.297334
GO:0034765	regulation of ion transmembrane transport	biological_process	8	106043405;106030933	2	296	47	12738	0.298532
GO:0006979	response to oxidative stress	biological_process	5	106031341;106039445	2	296	47	12738	0.298532
GO:0090263	positive regulation of canonical Wnt signaling pathway	biological_process	10	106046773;106033480	2	296	47	12738	0.298532
GO:0004867	serine-type endopeptidase inhibitor activity	molecular_function	8	106033760;106034541	2	296	47	12738	0.298532
GO:0006469	negative regulation of protein kinase activity	biological_process	11	106036644;106048205	2	296	48	12738	0.307154
GO:0006629	lipid metabolic process	biological_process	5	106033871;106033870	2	296	48	12738	0.307154
GO:0022604	regulation of cell morphogenesis	biological_process	7	106033235	1	296	16	12738	0.313681
GO:0042542	response to hydrogen peroxide	biological_process	7	106035959	1	296	16	12738	0.313681
GO:0033539	fatty acid beta-oxidation using acyl-CoA dehydrogenase	biological_process	12	106049048	1	296	16	12738	0.313681
GO:0046676	negative regulation of insulin secretion	biological_process	11	106035916	1	296	16	12738	0.313681
GO:0010575	positive regulation of vascular endothelial growth factor production	biological_process	8	106035925	1	296	16	12738	0.313681
GO:0005977	glycogen metabolic process	biological_process	9	106046100	1	296	16	12738	0.313681
GO:0070059	intrinsic apoptotic signaling pathway in response to endoplasmic reticulum stress	biological_process	7	106035925	1	296	16	12738	0.313681
GO:0004866	endopeptidase inhibitor activity	molecular_function	7	106030361	1	296	16	12738	0.313681
GO:0050890	cognition	biological_process	6	106036466	1	296	16	12738	0.313681
GO:0032729	positive regulation of interferon-gamma production	biological_process	8	106049641	1	296	16	12738	0.313681
GO:0035116	embryonic hindlimb morphogenesis	biological_process	8	106031461	1	296	16	12738	0.313681
GO:0007608	sensory perception of smell	biological_process	8	106036871	1	296	16	12738	0.313681
GO:0001574	ganglioside biosynthetic process	biological_process	11	106047276	1	296	16	12738	0.313681
GO:0006959	humoral immune response	biological_process	5	106035942	1	296	16	12738	0.313681
GO:0090503	RNA phosphodiester bond hydrolysis, exonucleolytic	biological_process	10	106040962	1	296	16	12738	0.313681
GO:2000134	negative regulation of G1/S transition of mitotic cell cycle	biological_process	10	106046565	1	296	16	12738	0.313681
GO:0007626	locomotory behavior	biological_process	4	106033480;106029894	2	296	49	12738	0.315756
GO:0005911	cell-cell junction	cellular_component	4	106035177;106033136;106036644	3	296	85	12738	0.316472
GO:0071277	cellular response to calcium ion	biological_process	8	106038794	1	296	17	12738	0.32965
GO:0048278	vesicle docking	biological_process	6	106039550	1	296	17	12738	0.32965
GO:0048675	axon extension	biological_process	7	106045818	1	296	17	12738	0.32965
GO:0042169	SH2 domain binding	molecular_function	6	106032814	1	296	17	12738	0.32965
GO:0030100	regulation of endocytosis	biological_process	7	106041511	1	296	17	12738	0.32965
GO:0000123	histone acetyltransferase complex	cellular_component	6	106035824	1	296	17	12738	0.32965
GO:2001235	positive regulation of apoptotic signaling pathway	biological_process	9	106030497	1	296	17	12738	0.32965
GO:0048741	skeletal muscle fiber development	biological_process	9	106048727	1	296	17	12738	0.32965
GO:0009311	oligosaccharide metabolic process	biological_process	6	106047276	1	296	17	12738	0.32965
GO:0043531	ADP binding	molecular_function	9	106036120	1	296	17	12738	0.32965
GO:0045214	sarcomere organization	biological_process	9	106029845	1	296	17	12738	0.32965
GO:0045746	negative regulation of Notch signaling pathway	biological_process	9	106029859	1	296	17	12738	0.32965
GO:0032526	response to retinoic acid	biological_process	6	106033290	1	296	17	12738	0.32965
GO:0006094	gluconeogenesis	biological_process	9	106035925	1	296	17	12738	0.32965
GO:0008361	regulation of cell size	biological_process	6	106048727	1	296	17	12738	0.32965
GO:0060612	adipose tissue development	biological_process	7	106035974	1	296	17	12738	0.32965
GO:0030534	adult behavior	biological_process	4	106035959	1	296	17	12738	0.32965
GO:0043627	response to estrogen	biological_process	4	106035824	1	296	17	12738	0.32965
GO:0030168	platelet activation	biological_process	5	106040311	1	296	17	12738	0.32965
GO:0000145	exocyst	cellular_component	7	106046980	1	296	17	12738	0.32965
GO:0004386	helicase activity	molecular_function	9	106032336	1	296	17	12738	0.32965
GO:0001649	osteoblast differentiation	biological_process	6	106034041;106045956	2	296	51	12738	0.332884
GO:0005623	cell	cellular_component	3	106041601;106048727;106046771	3	296	88	12738	0.335627
GO:0031175	neuron projection development	biological_process	7	106035874;106036644	2	296	52	12738	0.341403
GO:0010468	regulation of gene expression	biological_process	7	106042381;106042586	2	296	52	12738	0.341403
GO:0035264	multicellular organism growth	biological_process	4	106044822;106036871	2	296	52	12738	0.341403
GO:0005741	mitochondrial outer membrane	cellular_component	6	106030808;106030732	2	296	52	12738	0.341403
GO:0007249	I-kappaB kinase/NF-kappaB signaling	biological_process	6	106034514	1	296	18	12738	0.345248
GO:0007154	cell communication	biological_process	4	106040409	1	296	18	12738	0.345248
GO:0055088	lipid homeostasis	biological_process	7	106049048	1	296	18	12738	0.345248
GO:0042734	presynaptic membrane	cellular_component	5	106032734	1	296	18	12738	0.345248
GO:0016239	positive regulation of macroautophagy	biological_process	10	106032814	1	296	18	12738	0.345248
GO:0042752	regulation of circadian rhythm	biological_process	5	106040962	1	296	18	12738	0.345248
GO:2001240	negative regulation of extrinsic apoptotic signaling pathway in absence of ligand	biological_process	10	106041816	1	296	18	12738	0.345248
GO:0070530	K63-linked polyubiquitin modification-dependent protein binding	molecular_function	7	106032814	1	296	18	12738	0.345248
GO:0051537	2 iron, 2 sulfur cluster binding	molecular_function	6	106045559	1	296	18	12738	0.345248
GO:0008047	enzyme activator activity	molecular_function	5	106046133	1	296	18	12738	0.345248
GO:0005070	SH3/SH2 adaptor activity	molecular_function	7	106030065	1	296	18	12738	0.345248
GO:0033344	cholesterol efflux	biological_process	10	106036120	1	296	18	12738	0.345248
GO:0050660	flavin adenine dinucleotide binding	molecular_function	6	106035858;106049048	2	296	53	12738	0.349888
GO:0030018	Z disc	cellular_component	5	106041405;106029845	2	296	53	12738	0.349888
GO:0005249	voltage-gated potassium channel activity	molecular_function	9	106036275	1	296	19	12738	0.360484
GO:0003281	ventricular septum development	biological_process	6	106034041	1	296	19	12738	0.360484
GO:0042102	positive regulation of T cell proliferation	biological_process	11	106033136	1	296	19	12738	0.360484
GO:0005254	chloride channel activity	molecular_function	8	106043405	1	296	19	12738	0.360484
GO:0050873	brown fat cell differentiation	biological_process	7	106035974	1	296	19	12738	0.360484
GO:0009966	regulation of signal transduction	biological_process	7	106041511	1	296	19	12738	0.360484
GO:0016042	lipid catabolic process	biological_process	6	106046133	1	296	19	12738	0.360484
GO:0034260	negative regulation of GTPase activity	biological_process	8	106036871	1	296	19	12738	0.360484
GO:0009749	response to glucose	biological_process	9	106031341	1	296	19	12738	0.360484
GO:0042771	intrinsic apoptotic signaling pathway in response to DNA damage by p53 class mediator	biological_process	8	106035824	1	296	19	12738	0.360484
GO:0031463	Cul3-RING ubiquitin ligase complex	cellular_component	7	106042926;106035853	2	296	55	12738	0.366742
GO:0001764	neuron migration	biological_process	7	106049499;106038358	2	296	55	12738	0.366742
GO:0005802	trans-Golgi network	cellular_component	7	106035079;106032784;106042537	3	296	93	12738	0.367474
GO:0043005	neuron projection	cellular_component	5	106035925;106039378;106046837	3	296	93	12738	0.367474
GO:0016477	cell migration	biological_process	6	106032415;106033136;106032359	3	296	94	12738	0.373817
GO:0030335	positive regulation of cell migration	biological_process	8	106034041;106048750;106036570	3	296	94	12738	0.373817
GO:0042493	response to drug	biological_process	5	106038794;106039445	2	296	56	12738	0.375107
GO:0048706	embryonic skeletal system development	biological_process	7	106029859	1	296	20	12738	0.375367
GO:0001103	RNA polymerase II repressing transcription factor binding	molecular_function	8	106035942	1	296	20	12738	0.375367
GO:0000281	mitotic cytokinesis	biological_process	7	106035679	1	296	20	12738	0.375367
GO:0043010	camera-type eye development	biological_process	8	106042282	1	296	20	12738	0.375367
GO:0045296	cadherin binding	molecular_function	6	106035035	1	296	20	12738	0.375367
GO:0030215	semaphorin receptor binding	molecular_function	6	106036570	1	296	20	12738	0.375367
GO:0097503	sialylation	biological_process	7	106047276	1	296	20	12738	0.375367
GO:0006730	one-carbon metabolic process	biological_process	5	106046514	1	296	20	12738	0.375367
GO:0005089	Rho guanyl-nucleotide exchange factor activity	molecular_function	9	106034426;106046438	2	296	57	12738	0.383426
GO:0005215	transporter activity	molecular_function	3	106039307;106039284	2	296	57	12738	0.383426
GO:0043065	positive regulation of apoptotic process	biological_process	9	106035925;106048205;106043113	3	296	96	12738	0.386465
GO:0006412	translation	biological_process	8	106036021;106037317;106036011;106029410	4	296	136	12738	0.389212
GO:0010506	regulation of autophagy	biological_process	8	106045818	1	296	21	12738	0.389905
GO:0042552	myelination	biological_process	6	106048727	1	296	21	12738	0.389905
GO:0034599	cellular response to oxidative stress	biological_process	6	106032604	1	296	21	12738	0.389905
GO:0032956	regulation of actin cytoskeleton organization	biological_process	7	106042354	1	296	21	12738	0.389905
GO:0045860	positive regulation of protein kinase activity	biological_process	11	106034041	1	296	21	12738	0.389905
GO:0070534	protein K63-linked ubiquitination	biological_process	13	106039924	1	296	21	12738	0.389905
GO:0030522	intracellular receptor signaling pathway	biological_process	5	106035959	1	296	21	12738	0.389905
GO:0004879	nuclear receptor activity	molecular_function	6	106035959	1	296	21	12738	0.389905
GO:0008144	drug binding	molecular_function	4	106038812	1	296	21	12738	0.389905
GO:0019722	calcium-mediated signaling	biological_process	7	106035284	1	296	21	12738	0.389905
GO:0000062	fatty-acyl-CoA binding	molecular_function	9	106049048	1	296	21	12738	0.389905
GO:1900026	positive regulation of substrate adhesion-dependent cell spreading	biological_process	10	106035035	1	296	21	12738	0.389905
GO:0019901	protein kinase binding	molecular_function	7	106048750;106035959;106034514;106033480;106030065;106032604	6	296	217	12738	0.391611
GO:0001525	angiogenesis	biological_process	5	106032415;106032784;106035942	3	296	97	12738	0.392767
GO:0003700	DNA-binding transcription factor activity	molecular_function	4	106041601;106034611;106030524;106041729;106035974;106045296	6	296	220	12738	0.404088
GO:0018279	protein N-linked glycosylation via asparagine	biological_process	11	106047276	1	296	22	12738	0.404106
GO:0071526	semaphorin-plexin signaling pathway	biological_process	6	106036570	1	296	22	12738	0.404106
GO:0001541	ovarian follicle development	biological_process	6	106037812	1	296	22	12738	0.404106
GO:0030659	cytoplasmic vesicle membrane	cellular_component	6	106032313	1	296	22	12738	0.404106
GO:0045599	negative regulation of fat cell differentiation	biological_process	8	106038857	1	296	22	12738	0.404106
GO:0030218	erythrocyte differentiation	biological_process	7	106043819	1	296	22	12738	0.404106
GO:0048843	negative regulation of axon extension involved in axon guidance	biological_process	9	106036570	1	296	22	12738	0.404106
GO:0034605	cellular response to heat	biological_process	6	106042076	1	296	22	12738	0.404106
GO:2001237	negative regulation of extrinsic apoptotic signaling pathway	biological_process	10	106039445	1	296	22	12738	0.404106
GO:0016049	cell growth	biological_process	4	106049499	1	296	22	12738	0.404106
GO:0004364	glutathione transferase activity	molecular_function	6	106043405	1	296	22	12738	0.404106
GO:0032760	positive regulation of tumor necrosis factor production	biological_process	9	106049641	1	296	22	12738	0.404106
GO:0016235	aggresome	cellular_component	6	106032814	1	296	22	12738	0.404106
GO:0006749	glutathione metabolic process	biological_process	8	106043405	1	296	22	12738	0.404106
GO:0005102	signaling receptor binding	molecular_function	5	106039749;106039396;106042742;106047293	4	296	141	12738	0.415493
GO:0055085	transmembrane transport	biological_process	6	106031627;106039307;106036011;106045057	4	296	141	12738	0.415493
GO:0007186	G protein-coupled receptor signaling pathway	biological_process	5	106046773;106036855;106033480;106041816;106036863;106034991	6	296	223	12738	0.416549
GO:0045668	negative regulation of osteoblast differentiation	biological_process	8	106040962	1	296	23	12738	0.417977
GO:0043621	protein self-association	molecular_function	5	106030808	1	296	23	12738	0.417977
GO:0043967	histone H4 acetylation	biological_process	11	106035824	1	296	23	12738	0.417977
GO:0033209	tumor necrosis factor-mediated signaling pathway	biological_process	7	106032604	1	296	23	12738	0.417977
GO:0003730	mRNA 3'-UTR binding	molecular_function	8	106030204	1	296	23	12738	0.417977
GO:0032147	activation of protein kinase activity	biological_process	12	106033480	1	296	23	12738	0.417977
GO:0050679	positive regulation of epithelial cell proliferation	biological_process	8	106035959	1	296	23	12738	0.417977
GO:0055038	recycling endosome membrane	cellular_component	9	106035874	1	296	23	12738	0.417977
GO:0031624	ubiquitin conjugating enzyme binding	molecular_function	7	106030699	1	296	23	12738	0.417977
GO:0003723	RNA binding	molecular_function	6	106044214;106030625;106032336;106047798;106046625	5	296	183	12738	0.421255
GO:0017137	Rab GTPase binding	molecular_function	9	106035874;106030921;106030368	3	296	102	12738	0.424003
GO:0008083	growth factor activity	molecular_function	7	106043113;106036954	2	296	62	12738	0.424261
GO:0048015	phosphatidylinositol-mediated signaling	biological_process	7	106040311	1	296	24	12738	0.431526
GO:0031902	late endosome membrane	cellular_component	9	106032313	1	296	24	12738	0.431526
GO:0005154	epidermal growth factor receptor binding	molecular_function	7	106042282	1	296	24	12738	0.431526
GO:0035091	phosphatidylinositol binding	molecular_function	6	106035679;106047455	2	296	63	12738	0.432262
GO:0007399	nervous system development	biological_process	6	106042926;106038794	2	296	64	12738	0.440204
GO:0035023	regulation of Rho protein signal transduction	biological_process	11	106034426;106046438	2	296	64	12738	0.440204
GO:0007275	multicellular organism development	biological_process	4	106035974;106047668;106031239	3	296	105	12738	0.442483
GO:0001938	positive regulation of endothelial cell proliferation	biological_process	9	106039482	1	296	25	12738	0.444761
GO:0009986	cell surface	cellular_component	4	106039482;106030361;106033480;106040978;106034541;106035437	6	296	230	12738	0.445493
GO:0003682	chromatin binding	molecular_function	4	106038857;106035942;106049830;106038794;106029859	5	296	189	12738	0.448677
GO:0043066	negative regulation of apoptotic process	biological_process	9	106037542;106029410;106031461;106034041	4	296	148	12738	0.451839
GO:0045184	establishment of protein localization	biological_process	6	106033136	1	296	26	12738	0.457689
GO:0046426	negative regulation of receptor signaling pathway via JAK-STAT	biological_process	10	106036644	1	296	26	12738	0.457689
GO:0051219	phosphoprotein binding	molecular_function	5	106047323	1	296	26	12738	0.457689
GO:0005747	mitochondrial respiratory chain complex I	cellular_component	7	106049643	1	296	26	12738	0.457689
GO:0032391	photoreceptor connecting cilium	cellular_component	6	106036871	1	296	26	12738	0.457689
GO:0005507	copper ion binding	molecular_function	8	106035079	1	296	26	12738	0.457689
GO:0004896	cytokine receptor activity	molecular_function	6	106039482	1	296	26	12738	0.457689
GO:0001933	negative regulation of protein phosphorylation	biological_process	10	106030361	1	296	26	12738	0.457689
GO:0051539	4 iron, 4 sulfur cluster binding	molecular_function	6	106030808	1	296	26	12738	0.457689
GO:0010628	positive regulation of gene expression	biological_process	8	106047762;106035946;106040311	3	296	108	12738	0.46073
GO:0050821	protein stabilization	biological_process	6	106035824;106034514	2	296	67	12738	0.463656
GO:0043087	regulation of GTPase activity	biological_process	7	106042354	1	296	27	12738	0.470316
GO:0043406	positive regulation of MAP kinase activity	biological_process	12	106036954	1	296	27	12738	0.470316
GO:0004402	histone acetyltransferase activity	molecular_function	11	106035824	1	296	27	12738	0.470316
GO:0042472	inner ear morphogenesis	biological_process	6	106034325	1	296	27	12738	0.470316
GO:0045600	positive regulation of fat cell differentiation	biological_process	8	106040962	1	296	27	12738	0.470316
GO:0009898	cytoplasmic side of plasma membrane	cellular_component	5	106046775	1	296	27	12738	0.470316
GO:0009897	external side of plasma membrane	cellular_component	5	106035572;106030065;106036120	3	296	110	12738	0.472752
GO:0090090	negative regulation of canonical Wnt signaling pathway	biological_process	10	106039555;106032604	2	296	69	12738	0.478967
GO:0051496	positive regulation of stress fiber assembly	biological_process	8	106032415	1	296	28	12738	0.482651
GO:0005109	frizzled binding	molecular_function	7	106041077	1	296	28	12738	0.482651
GO:0042742	defense response to bacterium	biological_process	8	106035942	1	296	28	12738	0.482651
GO:0048013	ephrin receptor signaling pathway	biological_process	8	106042354	1	296	28	12738	0.482651
GO:0005793	endoplasmic reticulum-Golgi intermediate compartment	cellular_component	6	106044060	1	296	28	12738	0.482651
GO:1901998	toxin transport	biological_process	6	106036120	1	296	28	12738	0.482651
GO:0051898	negative regulation of protein kinase B signaling	biological_process	10	106048125	1	296	28	12738	0.482651
GO:0048538	thymus development	biological_process	7	106033136	1	296	28	12738	0.482651
GO:0032880	regulation of protein localization	biological_process	6	106036871	1	296	28	12738	0.482651
GO:0043235	receptor complex	cellular_component	4	106036855;106032734	2	296	70	12738	0.486522
GO:0042803	protein homodimerization activity	molecular_function	6	106039396;106039749;106040156;106038812;106036120;106031341;106036644;106035035;106040395;106035679	10	296	412	12738	0.489816
GO:0003755	peptidyl-prolyl cis-trans isomerase activity	molecular_function	6	106046171	1	296	29	12738	0.494699
GO:0030216	keratinocyte differentiation	biological_process	8	106035942	1	296	29	12738	0.494699
GO:0043966	histone H3 acetylation	biological_process	11	106043819	1	296	29	12738	0.494699
GO:0097190	apoptotic signaling pathway	biological_process	5	106030065	1	296	29	12738	0.494699
GO:0032091	negative regulation of protein binding	biological_process	7	106035679	1	296	29	12738	0.494699
GO:0000413	protein peptidyl-prolyl isomerization	biological_process	11	106046171	1	296	29	12738	0.494699
GO:0042802	identical protein binding	molecular_function	5	106046565;106032814;106038664;106035853;106044060;106035874;106041405	7	296	286	12738	0.498613
GO:0045171	intercellular bridge	cellular_component	4	106040311	1	296	30	12738	0.506468
GO:0008285	negative regulation of cell population proliferation	biological_process	7	106046565;106033727;106035942;106030497	4	296	159	12738	0.507354
GO:0045121	membrane raft	cellular_component	6	106033480;106049641	2	296	73	12738	0.508773
GO:0043231	intracellular membrane-bounded organelle	cellular_component	5	106034685;106039689;106035679	3	296	117	12738	0.513821
GO:0019221	cytokine-mediated signaling pathway	biological_process	6	106036644;106039482	2	296	74	12738	0.51605
GO:0004860	protein kinase inhibitor activity	molecular_function	7	106036644	1	296	31	12738	0.517964
GO:0007173	epidermal growth factor receptor signaling pathway	biological_process	9	106042282	1	296	31	12738	0.517964
GO:0006869	lipid transport	biological_process	7	106045917	1	296	31	12738	0.517964
GO:0070098	chemokine-mediated signaling pathway	biological_process	7	106041816	1	296	31	12738	0.517964
GO:0000209	protein polyubiquitination	biological_process	12	106032313;106030699	2	296	75	12738	0.523255
GO:0098655	cation transmembrane transport	biological_process	8	106045057	1	296	32	12738	0.529192
GO:0031901	early endosome membrane	cellular_component	9	106032313	1	296	32	12738	0.529192
GO:0030276	clathrin binding	molecular_function	5	106035284	1	296	32	12738	0.529192
GO:0005881	cytoplasmic microtubule	cellular_component	8	106045884	1	296	32	12738	0.529192
GO:0044297	cell body	cellular_component	4	106035559	1	296	32	12738	0.529192
GO:0046854	phosphatidylinositol phosphorylation	biological_process	10	106040311	1	296	32	12738	0.529192
GO:0005484	SNAP receptor activity	molecular_function	5	106039550	1	296	33	12738	0.54016
GO:0005811	lipid droplet	cellular_component	6	106030808	1	296	33	12738	0.54016
GO:0001889	liver development	biological_process	7	106031341	1	296	33	12738	0.54016
GO:0001947	heart looping	biological_process	7	106031461	1	296	33	12738	0.54016
GO:0043085	positive regulation of catalytic activity	biological_process	6	106046133	1	296	33	12738	0.54016
GO:0007015	actin filament organization	biological_process	6	106035177	1	296	34	12738	0.550874
GO:0071456	cellular response to hypoxia	biological_process	6	106049499	1	296	34	12738	0.550874
GO:0045669	positive regulation of osteoblast differentiation	biological_process	8	106034041	1	296	34	12738	0.550874
GO:0042632	cholesterol homeostasis	biological_process	9	106036120	1	296	34	12738	0.550874
GO:0019827	stem cell population maintenance	biological_process	4	106031461	1	296	34	12738	0.550874
GO:0005525	GTP binding	molecular_function	8	106036132;106048382;106031318;106045884;106043857;106046847	6	296	258	12738	0.557066
GO:0019900	kinase binding	molecular_function	6	106047247	1	296	35	12738	0.561338
GO:0005543	phospholipid binding	molecular_function	5	106039482	1	296	35	12738	0.561338
GO:0070936	protein K48-linked ubiquitination	biological_process	13	106039924	1	296	35	12738	0.561338
GO:0006338	chromatin remodeling	biological_process	6	106031341	1	296	35	12738	0.561338
GO:0005788	endoplasmic reticulum lumen	cellular_component	7	106042495	1	296	35	12738	0.561338
GO:0008021	synaptic vesicle	cellular_component	4	106039550	1	296	35	12738	0.561338
GO:0006919	activation of cysteine-type endopeptidase activity involved in apoptotic process	biological_process	11	106039482	1	296	36	12738	0.57156
GO:0032092	positive regulation of protein binding	biological_process	7	106035824	1	296	36	12738	0.57156
GO:0061630	ubiquitin protein ligase activity	molecular_function	7	106039924;106032313;106030699	3	296	128	12738	0.57474
GO:0006281	DNA repair	biological_process	8	106044359;106033573	2	296	83	12738	0.578257
GO:0016525	negative regulation of angiogenesis	biological_process	8	106041816	1	296	37	12738	0.581544
GO:0016579	protein deubiquitination	biological_process	9	106030920	1	296	37	12738	0.581544
GO:0003725	double-stranded RNA binding	molecular_function	7	106029410	1	296	37	12738	0.581544
GO:0045087	innate immune response	biological_process	5	106029410;106034670	2	296	84	12738	0.584798
GO:0004930	G protein-coupled receptor activity	molecular_function	6	106033480;106036863;106046837	3	296	130	12738	0.585296
GO:0007286	spermatid development	biological_process	6	106040395	1	296	38	12738	0.591296
GO:0031532	actin cytoskeleton reorganization	biological_process	8	106041511	1	296	38	12738	0.591296
GO:0006511	ubiquitin-dependent protein catabolic process	biological_process	10	106030920;106032814	2	296	86	12738	0.597654
GO:0000980	RNA polymerase II distal enhancer sequence-specific DNA binding	molecular_function	10	106043819	1	296	39	12738	0.600822
GO:0007179	transforming growth factor beta receptor signaling pathway	biological_process	8	106038794	1	296	39	12738	0.600822
GO:0008584	male gonad development	biological_process	7	106036954	1	296	39	12738	0.600822
GO:0031201	SNARE complex	cellular_component	6	106039550	1	296	39	12738	0.600822
GO:0007218	neuropeptide signaling pathway	biological_process	6	106046837	1	296	39	12738	0.600822
GO:0014068	positive regulation of phosphatidylinositol 3-kinase signaling	biological_process	10	106030065	1	296	39	12738	0.600822
GO:0070374	positive regulation of ERK1 and ERK2 cascade	biological_process	12	106032415;106040283	2	296	87	12738	0.603969
GO:0004672	protein kinase activity	molecular_function	7	106047798;106029845	2	296	87	12738	0.603969
GO:0005794	Golgi apparatus	cellular_component	6	106047276;106030699;106042537;106039550;106036120;106044060;106049641;106032415;106032570	9	296	407	12738	0.608004
GO:0042733	embryonic digit morphogenesis	biological_process	6	106031461	1	296	40	12738	0.610126
GO:0043130	ubiquitin binding	molecular_function	6	106032814	1	296	40	12738	0.610126
GO:0030334	regulation of cell migration	biological_process	7	106042586	1	296	40	12738	0.610126
GO:0051091	positive regulation of DNA-binding transcription factor activity	biological_process	6	106035824	1	296	40	12738	0.610126
GO:0090305	nucleic acid phosphodiester bond hydrolysis	biological_process	8	106033573	1	296	40	12738	0.610126
GO:0007507	heart development	biological_process	6	106036644;106035824	2	296	88	12738	0.61021
GO:0046982	protein heterodimerization activity	molecular_function	6	106036120;106039445;106044569;106031341;106029894	5	296	227	12738	0.610713
GO:0046872	metal ion binding	molecular_function	6	106045559;106041705;106033290;106049842;106030524;106034670;106039289;106034535;106033814;106033727;106034202;106035974;106030368;106038824	14	296	633	12738	0.614802
GO:0043123	positive regulation of I-kappaB kinase/NF-kappaB signaling	biological_process	10	106033480;106034514	2	296	89	12738	0.616375
GO:0008289	lipid binding	molecular_function	4	106045917	1	296	41	12738	0.619214
GO:0006397	mRNA processing	biological_process	10	106047798	1	296	41	12738	0.619214
GO:0003684	damaged DNA binding	molecular_function	7	106035824	1	296	42	12738	0.628092
GO:0030175	filopodium	cellular_component	7	106035177	1	296	42	12738	0.628092
GO:0005044	scavenger receptor activity	molecular_function	4	106048719	1	296	42	12738	0.628092
GO:0045454	cell redox homeostasis	biological_process	5	106035858	1	296	42	12738	0.628092
GO:0048471	perinuclear region of cytoplasm	cellular_component	6	106040962;106029410;106035035;106035177;106035079;106046775	6	296	279	12738	0.633459
GO:0047485	protein N-terminus binding	molecular_function	5	106035942	1	296	43	12738	0.636762
GO:0035725	sodium ion transmembrane transport	biological_process	10	106046904	1	296	43	12738	0.636762
GO:0060021	roof of mouth development	biological_process	5	106031461	1	296	43	12738	0.636762
GO:0030176	integral component of endoplasmic reticulum membrane	cellular_component	7	106044822	1	296	43	12738	0.636762
GO:0002244	hematopoietic progenitor cell differentiation	biological_process	6	106034082	1	296	44	12738	0.645232
GO:0046777	protein autophosphorylation	biological_process	10	106029410;106045818	2	296	94	12738	0.646083
GO:0030170	pyridoxal phosphate binding	molecular_function	6	106038664	1	296	45	12738	0.653504
GO:1902476	chloride transmembrane transport	biological_process	10	106043405	1	296	45	12738	0.653504
GO:0005886	plasma membrane	cellular_component	4	106033480;106034991;106039584;106039482;106035177;106040311;106031239;106039749;106036954;106035035;106036360;106030214;106039284;106047462;106030921;106030933;106029894;106041511;106032313;106038358;106047762;106036120;106047791;106041405;106039550	25	296	1143	12738	0.656
GO:0005764	lysosome	cellular_component	8	106039924;106032313	2	296	96	12738	0.657448
GO:0003697	single-stranded DNA binding	molecular_function	7	106034820	1	296	46	12738	0.661584
GO:0001843	neural tube closure	biological_process	7	106030928	1	296	46	12738	0.661584
GO:0000151	ubiquitin ligase complex	cellular_component	5	106030699	1	296	46	12738	0.661584
GO:0030165	PDZ domain binding	molecular_function	6	106039555	1	296	46	12738	0.661584
GO:0008022	protein C-terminus binding	molecular_function	5	106035824;106032415	2	296	97	12738	0.66302
GO:0005634	nucleus	cellular_component	6	106045398;106041601;106046565;106034325;106035177;106041405;106045105;106043405;106031461;106037440;106035942;106033573;106035858;106049527;106030497;106033270;106035974;106030524;106046091;106034611;106032604;106031239;106040962;106035925;106030204;106048205;106040741;106038794;106029859;106038038;106049830;106038857;106033097;106034952;106035959;106030732;106046070;106045296;106043819;106030698	40	296	1814	12738	0.666722
GO:0016605	PML body	cellular_component	8	106032814	1	296	48	12738	0.677186
GO:0007050	cell cycle arrest	biological_process	5	106030497	1	296	48	12738	0.677186
GO:0009791	post-embryonic development	biological_process	4	106044822	1	296	48	12738	0.677186
GO:0072562	blood microparticle	cellular_component	4	106040156	1	296	48	12738	0.677186
GO:0014069	postsynaptic density	cellular_component	5	106030933	1	296	49	12738	0.684716
GO:0005125	cytokine activity	molecular_function	7	106036954	1	296	50	12738	0.69207
GO:0051082	unfolded protein binding	molecular_function	5	106033814	1	296	50	12738	0.69207
GO:0005777	peroxisome	cellular_component	7	106047293	1	296	50	12738	0.69207
GO:0030336	negative regulation of cell migration	biological_process	8	106030497	1	296	51	12738	0.699254
GO:0000165	MAPK cascade	biological_process	11	106043112	1	296	51	12738	0.699254
GO:0007283	spermatogenesis	biological_process	7	106037812;106045296	2	296	104	12738	0.700007
GO:0006886	intracellular protein transport	biological_process	10	106039550;106046775;106030368	3	296	155	12738	0.702629
GO:0042127	regulation of cell population proliferation	biological_process	6	106044822;106046773	2	296	105	12738	0.705007
GO:0007160	cell-matrix adhesion	biological_process	6	106032415	1	296	52	12738	0.706271
GO:0002039	p53 binding	molecular_function	5	106035824	1	296	52	12738	0.706271
GO:0055037	recycling endosome	cellular_component	8	106036120	1	296	53	12738	0.713124
GO:0008283	cell population proliferation	biological_process	3	106035858;106032784	2	296	108	12738	0.719594
GO:0007010	cytoskeleton organization	biological_process	6	106033235	1	296	54	12738	0.719819
GO:0051092	positive regulation of NF-kappaB transcription factor activity	biological_process	7	106029410	1	296	54	12738	0.719819
GO:0032496	response to lipopolysaccharide	biological_process	7	106040962	1	296	55	12738	0.726357
GO:0007268	chemical synaptic transmission	biological_process	9	106046837	1	296	56	12738	0.732743
GO:0003779	actin binding	molecular_function	6	106042926;106030921;106035284	3	296	164	12738	0.738159
GO:0051726	regulation of cell cycle	biological_process	6	106048205	1	296	58	12738	0.745074
GO:0007420	brain development	biological_process	6	106039378	1	296	59	12738	0.751025
GO:0044325	ion channel binding	molecular_function	5	106036275	1	296	60	12738	0.756837
GO:0005769	early endosome	cellular_component	8	106038358;106041511	2	296	117	12738	0.759754
GO:0005516	calmodulin binding	molecular_function	5	106030933	1	296	62	12738	0.76806
GO:0016323	basolateral plasma membrane	cellular_component	5	106035079	1	296	63	12738	0.773476
GO:0005874	microtubule	cellular_component	7	106043857;106046847	2	296	122	12738	0.779848
GO:0030308	negative regulation of cell growth	biological_process	7	106043113	1	296	65	12738	0.783933
GO:0071805	potassium ion transmembrane transport	biological_process	10	106036275	1	296	66	12738	0.788979
GO:0003729	mRNA binding	molecular_function	7	106040962	1	296	68	12738	0.798723
GO:0030246	carbohydrate binding	molecular_function	4	106047762	1	296	68	12738	0.798723
GO:0045211	postsynaptic membrane	cellular_component	5	106032734	1	296	68	12738	0.798723
GO:0005765	lysosomal membrane	cellular_component	9	106039924;106032313	2	296	131	12738	0.812333
GO:0070588	calcium ion transmembrane transport	biological_process	11	106030933	1	296	72	12738	0.816885
GO:0018108	peptidyl-tyrosine phosphorylation	biological_process	10	106042282	1	296	74	12738	0.825344
GO:0007605	sensory perception of sound	biological_process	8	106040409	1	296	75	12738	0.829426
GO:0030496	midbody	cellular_component	4	106035679	1	296	75	12738	0.829426
GO:0000287	magnesium ion binding	molecular_function	7	106047654;106043112	2	296	137	12738	0.831551
GO:0005743	mitochondrial inner membrane	cellular_component	6	106038310;106030808	2	296	138	12738	0.834576
GO:0046983	protein dimerization activity	molecular_function	5	106042076	1	296	77	12738	0.837308
GO:0043161	proteasome-mediated ubiquitin-dependent protein catabolic process	biological_process	11	106035853	1	296	77	12738	0.837308
GO:0005975	carbohydrate metabolic process	biological_process	5	106045865	1	296	77	12738	0.837308
GO:0004674	protein serine/threonine kinase activity	molecular_function	8	106045818;106041359;106037792	3	296	196	12738	0.837867
GO:0015031	protein transport	biological_process	9	106042535	1	296	79	12738	0.844826
GO:0004725	protein tyrosine phosphatase activity	molecular_function	9	106041511	1	296	79	12738	0.844826
GO:0044212	transcription regulatory region DNA binding	molecular_function	7	106035974	1	296	80	12738	0.848455
GO:0004252	serine-type endopeptidase activity	molecular_function	8	106035414	1	296	81	12738	0.851999
GO:0016310	phosphorylation	biological_process	7	106038812	1	296	81	12738	0.851999
GO:0005925	focal adhesion	cellular_component	7	106045956;106035177;106036644;106041405	4	296	257	12738	0.852141
GO:0035335	peptidyl-tyrosine dephosphorylation	biological_process	10	106041511	1	296	83	12738	0.85884
GO:0045892	negative regulation of transcription, DNA-templated	biological_process	9	106045296;106030524	2	296	147	12738	0.859675
GO:0016887	ATPase activity	molecular_function	9	106042495	1	296	84	12738	0.862142
GO:0051015	actin filament binding	molecular_function	7	106029845	1	296	85	12738	0.865367
GO:0042981	regulation of apoptotic process	biological_process	8	106043112	1	296	86	12738	0.868516
GO:0006974	cellular response to DNA damage stimulus	biological_process	6	106049527	1	296	87	12738	0.871592
GO:0003735	structural constituent of ribosome	molecular_function	4	106036021;106036011	2	296	153	12738	0.874424
GO:0018105	peptidyl-serine phosphorylation	biological_process	10	106037792	1	296	90	12738	0.880397
GO:0005509	calcium ion binding	molecular_function	7	106035284;106047533;106044601;106035177;106047066;106042282;106039555	7	296	436	12738	0.885056
GO:0000790	nuclear chromatin	cellular_component	7	106043819	1	296	93	12738	0.8886
GO:0045202	synapse	cellular_component	3	106042537	1	296	96	12738	0.896242
GO:0008284	positive regulation of cell population proliferation	biological_process	7	106035572;106041729	2	296	165	12738	0.899735
GO:0006351	transcription, DNA-templated	biological_process	8	106041601;106031461;106046565;106041729	4	296	284	12738	0.90015
GO:0019904	protein domain specific binding	molecular_function	5	106035679	1	296	98	12738	0.901044
GO:0030027	lamellipodium	cellular_component	6	106035177	1	296	99	12738	0.903361
GO:0031625	ubiquitin protein ligase binding	molecular_function	7	106047247;106032814	2	296	168	12738	0.905277
GO:0070062	extracellular exosome	cellular_component	7	106033480;106035284;106040156;106043405;106035230;106035177;106035679;106037559;106032784;106046133;106035035;106042495;106049641;106039378;106040121;106032814;106047066;106046793;106030214;106034202;106036216;106042282;106041405;106039482;106046171;106046117;106035858;106036360;106039366;106047762	30	296	1589	12738	0.909846
GO:0035556	intracellular signal transduction	biological_process	5	106042742;106041405;106046438	3	296	236	12738	0.915161
GO:0006357	regulation of transcription by RNA polymerase II	biological_process	9	106033727;106043819	2	296	174	12738	0.915514
GO:0006468	protein phosphorylation	biological_process	9	106047798;106041359;106029845	3	296	237	12738	0.916572
GO:0016567	protein ubiquitination	biological_process	11	106042926;106034670	2	296	175	12738	0.917116
GO:0007264	small GTPase mediated signal transduction	biological_process	6	106032359;106031318	2	296	175	12738	0.917116
GO:0008134	transcription factor binding	molecular_function	5	106038794	1	296	106	12738	0.918137
GO:0005768	endosome	cellular_component	7	106032313	1	296	108	12738	0.921928
GO:0019899	enzyme binding	molecular_function	5	106047323	1	296	109	12738	0.923758
GO:0043209	myelin sheath	cellular_component	4	106047762	1	296	109	12738	0.923758
GO:0043547	positive regulation of GTPase activity	biological_process	8	106047791;106034426;106032359;106046438	4	296	308	12738	0.930733
GO:0000166	nucleotide binding	molecular_function	5	106029894;106039584;106030204	3	296	254	12738	0.937511
GO:0005783	endoplasmic reticulum	cellular_component	6	106035853;106037493;106032570;106036259;106046214	5	296	378	12738	0.942055
GO:0000139	Golgi membrane	cellular_component	7	106042535	1	296	127	12738	0.950265
GO:0003677	DNA binding	molecular_function	6	106035482;106033573;106033727;106049556;106044359	5	296	392	12738	0.952934
GO:0007165	signal transduction	biological_process	4	106035974;106034041;106032415	3	296	271	12738	0.953511
GO:0005524	ATP binding	molecular_function	5	106046117;106042848;106033814;106042495;106029845;106029410;106047798;106042537;106030698;106041359;106043112;106036120;106032336;106045818;106035079;106037792	16	296	1027	12738	0.97043
GO:0005654	nucleoplasm	cellular_component	6	106034514;106046171;106038794;106035482;106039378;106042076;106032604;106035900;106046775;106030698;106041729;106036120;106031341;106046847;106039546;106030921;106044569	17	296	1085	12738	0.972331
GO:0005515	protein binding	molecular_function	4	106041511;106034670;106043884;106047762;106035942	5	296	431	12738	0.974181
GO:0005829	cytosol	cellular_component	6	106029894;106039366;106030698;106033814;106047873;106034952;106035946;106035858;106030933;106030497;106046775;106048947	12	296	844	12738	0.978802
GO:0005737	cytoplasm	cellular_component	5	106035485;106040395;106031341;106034426;106035942;106035824;106046070;106046117;106041729;106043405;106042926;106032336;106046091;106039555;106045296;106047134;106039689;106048205;106032604;106046847;106034514;106031239;106034670;106049830;106047791;106030177;106034685;106033136;106042076;106045105;106045865;106030921;106035925;106043857;106030204;106033270;106036644;106039378	38	296	2188	12738	0.983961
GO:0005096	GTPase activator activity	molecular_function	6	106047791	1	296	185	12738	0.987497
GO:0003676	nucleic acid binding	molecular_function	5	106034202	1	296	224	12738	0.995077
GO:0005730	nucleolus	cellular_component	6	106035942;106033480;106040311	3	296	439	12738	0.998081
GO:0005813	centrosome	cellular_component	7	106042934	1	296	277	12738	0.998619
GO:0016020	membrane	cellular_component	3	106036871;106033814;106029410;106030368;106032604;106040826	6	296	771	12738	0.999774

## Sheet: S VS. P
GO_ID	GO_Term	GO_function	GO_class	Genes	S gene number	TS gene number	B gene number	TB gene number	pvalue
GO:0005615	extracellular space	cellular_component	4	106042320;106045567;106035569;106047637;106041911;106047654;106045208;106049407;106049190;106031329;106035437;106036151;106038263;106044751;106038940;106046458;106032736;106035946;106040400;106036644;106032499;106041117;106046246;106035550;106034176;106048076;106041089;106036210;106040556;106041040;106048001;106047401;106047641;106037158;106029905;106041456;106037482;106049658;106048595;106041910…	88	1243	553	12738	2.27266e-06
GO:0000070	mitotic sister chromatid segregation	biological_process	8	106041414;106033950;106038609;106029392;106031528;106038085;106047083;106046017;106049168	9	1243	17	12738	9.17538e-06
GO:0007059	chromosome segregation	biological_process	4	106040509;106031528;106049883;106049524;106034986;106041414;106033449;106049567;106040371;106033318;106048796;106037338;106043412;106048854;106029964	15	1243	45	12738	1.30614e-05
GO:0000775	chromosome, centromeric region	cellular_component	7	106030058;106035170;106029477;106038945;106035704;106049191;106038085;106033318;106043412;106039182;106049883	11	1243	26	12738	1.4164e-05
GO:0007076	mitotic chromosome condensation	biological_process	10	106043534;106047659;106040566;106033436;106043036;106047845	6	1243	8	12738	2.00996e-05
GO:0006270	DNA replication initiation	biological_process	8	106029579;106039399;106039299;106035779;106038436;106038116;106031430;106046215	8	1243	15	12738	2.76364e-05
GO:0000281	mitotic cytokinesis	biological_process	7	106043635;106040753;106046017;106047742;106049135;106035679;106042773;106035004;106044350	9	1243	20	12738	4.83247e-05
GO:0006268	DNA unwinding involved in DNA replication	biological_process	10	106039299;106047081;106049567;106029579;106038436	5	1243	6	12738	4.84338e-05
GO:0042555	MCM complex	cellular_component	4	106029579;106039299;106038116;106038436;106035779;106032638	6	1243	9	12738	5.52959e-05
GO:0005524	ATP binding	molecular_function	5	106035231;106037638;106035355;106043112;106038023;106036117;106037608;106042994;106046302;106038076;106032343;106041493;106047891;106040509;106029579;106040463;106032160;106048906;106048765;106038330;106029748;106043635;106039469;106045695;106029410;106048590;106038116;106032547;106030765;106040461;106038436;106048913;106033063;106047794;106037891;106042816;106038370;106047273;106030908;106048214…	137	1243	1027	12738	6.63567e-05
GO:0003697	single-stranded DNA binding	molecular_function	7	106046309;106043963;106030954;106045695;106039299;106046215;106031430;106029579;106038436;106041778;106029314;106038756;106033368;106047081	14	1243	46	12738	7.91483e-05
GO:0000776	kinetochore	cellular_component	4	106033950;106038609;106047083;106031575;106034986;106045309;106037769;106029618;106033063;106033449;106030270;106031528;106049168;106037528	14	1243	46	12738	7.91483e-05
GO:0000796	condensin complex	cellular_component	6	106043036;106047659;106043534;106033436	4	1243	4	12738	9.02788e-05
GO:0051301	cell division	biological_process	4	106047659;106043412;106031248;106035704;106038085;106043573;106034398;106033711;106049168;106045082;106043502;106030058;106049540;106033449;106040405;106041414;106047845;106037338;106041976;106034986	20	1243	85	12738	0.000151943
GO:0051988	regulation of attachment of spindle microtubules to kinetochore	biological_process	8	106049168;106047083;106032002;106047742;106031528	5	1243	7	12738	0.000155817
GO:0030496	midbody	cellular_component	4	106033598;106042773;106041984;106040714;106047742;106031528;106046017;106030954;106032002;106043635;106031575;106049883;106045309;106049135;106031678;106041976;106035679;106048661	18	1243	75	12738	0.000245817
GO:0055114	oxidation-reduction process	biological_process	4	106046374;106047654;106047319;106038291;106038129;106039930;106046764;106046610;106041914;106038207;106048273;106035858;106049515;106031015;106037756;106033723;106047684;106045552;106049844;106035836;106046771;106031596;106029463;106046759;106031824;106033870;106033290;106037842;106044083;106040639;106033854;106030813;106048393;106039033;106035909;106038503;106041367;106039697;106033871;106037493…	63	1243	415	12738	0.000247204
GO:0000922	spindle pole	cellular_component	6	106046017;106030954;106031575;106040509;106047168;106037528;106038609;106031528;106034638;106034398;106044542;106030270;106043573;106031120	14	1243	52	12738	0.000334304
GO:0000236	mitotic prometaphase	biological_process	6	106043573;106037338;106030058;106035704	4	1243	5	12738	0.000416258
GO:0000090	mitotic anaphase	biological_process	6	106037338;106043573;106035704;106030058	4	1243	5	12738	0.000416258
GO:0010032	meiotic chromosome condensation	biological_process	10	106043036;106047845;106040566;106043534	4	1243	5	12738	0.000416258
GO:0016324	apical plasma membrane	cellular_component	5	106031573;106046850;106046983;106029823;106046134;106042637;106031994;106030907;106042039;106038188;106044723;106029965;106043133;106045987;106032300;106029905;106031996;106035906;106048739;106036857;106048214;106038375	22	1243	109	12738	0.000734604
GO:0000779	condensed chromosome, centromeric region	cellular_component	8	106045309;106047845;106040566	3	1243	3	12738	0.000927178
GO:0000778	condensed nuclear chromosome kinetochore	cellular_component	6	106047065;106034986;106047765	3	1243	3	12738	0.000927178
GO:0097149	centralspindlin complex	cellular_component	4	106032002;106047742;106043635	3	1243	3	12738	0.000927178
GO:0000942	condensed nuclear chromosome outer kinetochore	cellular_component	5	106046017;106042248;106034986	3	1243	3	12738	0.000927178
GO:2000042	negative regulation of double-strand break repair via homologous recombination	biological_process	11	106045729;106035866;106038756	3	1243	3	12738	0.000927178
GO:0043142	single-stranded DNA-dependent ATPase activity	molecular_function	12	106031012;106047081;106045729	3	1243	3	12738	0.000927178
GO:0034501	protein localization to kinetochore	biological_process	10	106034398;106047065;106041414;106047058	4	1243	6	12738	0.00115191
GO:0000940	condensed chromosome outer kinetochore	cellular_component	4	106047065;106037338;106034398;106040371	4	1243	6	12738	0.00115191
GO:1900745	positive regulation of p38MAPK cascade	biological_process	13	106034259;106048205;106031596;106045084	4	1243	6	12738	0.00115191
GO:0005201	extracellular matrix structural constituent	molecular_function	4	106041036;106040733;106044996;106034535;106034484;106039681;106049842;106038546;106030805;106039404	10	1243	35	12738	0.00142152
GO:0005871	kinesin complex	cellular_component	5	106045170;106041976;106033449;106033063;106040509;106049174;106042773;106033950;106045309;106042994;106038370	11	1243	41	12738	0.00147062
GO:0031234	extrinsic component of cytoplasmic side of plasma membrane	cellular_component	6	106046302;106032857;106047742;106037608;106032547;106048210;106039045;106034327;106043428;106047160;106044014	11	1243	41	12738	0.00147062
GO:0005814	centriole	cellular_component	6	106045170;106044542;106034172;106035657;106042429;106049339;106040405;106030797;106039134;106042423;106047310;106048182;106033077;106033338	14	1243	60	12738	0.00156453
GO:0005518	collagen binding	molecular_function	5	106031573;106045956;106035946;106037298;106032836;106034120;106048842;106042407;106033209;106031730	10	1243	36	12738	0.00179874
GO:0006730	one-carbon metabolic process	biological_process	5	106048906;106030632;106035909;106030553;106049013;106039026;106041914	7	1243	20	12738	0.00205045
GO:0005581	collagen trimer	cellular_component	4	106038546;106034517;106049842;106034535;106035946;106049606;106037559;106049611;106034484	9	1243	31	12738	0.00216133
GO:0010951	negative regulation of endopeptidase activity	biological_process	11	106032055;106032695;106048075;106043254;106033766;106034541;106034517;106048076;106042407;106048083;106041456;106042567;106039695;106034408;106032054;106036370	16	1243	76	12738	0.00236692
GO:0006536	glutamate metabolic process	biological_process	11	106030429;106047319;106039445;106032348	4	1243	7	12738	0.00248003
GO:0097539	ciliary transition fiber	cellular_component	4	106031575;106048182;106047310;106049339	4	1243	7	12738	0.00248003
GO:0005876	spindle microtubule	cellular_component	8	106044728;106049168;106041867;106040509;106037338;106040371;106046017;106040404	8	1243	26	12738	0.00252626
GO:0009058	biosynthetic process	biological_process	4	106035804;106037812;106031092;106039616;106035909;106032348;106046771	7	1243	21	12738	0.00281968
GO:0031572	G2 DNA damage checkpoint	biological_process	8	106048796;106037902;106046653;106037611;106046017;106040556	6	1243	16	12738	0.00288921
GO:0007100	mitotic centrosome separation	biological_process	6	106041867;106033449;106040509	3	1243	4	12738	0.00343788
GO:0045132	meiotic chromosome segregation	biological_process	6	106043036;106043534;106030270	3	1243	4	12738	0.00343788
GO:0045143	homologous chromosome segregation	biological_process	7	106034408;106046017;106029392	3	1243	4	12738	0.00343788
GO:0085020	protein K6-linked ubiquitination	biological_process	13	106048796;106046109;106039539	3	1243	4	12738	0.00343788
GO:0034080	CENP-A containing nucleosome assembly	biological_process	9	106043412;106039182;106049191	3	1243	4	12738	0.00343788
GO:0070201	regulation of establishment of protein localization	biological_process	7	106034357;106037247;106034273	3	1243	4	12738	0.00343788
GO:0043515	kinetochore binding	molecular_function	5	106034398;106042127;106045309	3	1243	4	12738	0.00343788
GO:0072687	meiotic spindle	cellular_component	7	106041984;106041867;106042321	3	1243	4	12738	0.00343788
GO:0006633	fatty acid biosynthetic process	biological_process	10	106038658;106032845;106040417;106037493;106033473;106032325;106031086	7	1243	22	12738	0.00379193
GO:0051262	protein tetramerization	biological_process	8	106044730;106033725;106047160;106038090;106049013;106041040;106035378	7	1243	22	12738	0.00379193
GO:0032508	DNA duplex unwinding	biological_process	9	106030954;106031430;106029314;106033993;106045609;106035779;106038116;106031012;106038756	9	1243	34	12738	0.00430618
GO:0036064	ciliary basal body	cellular_component	7	106039134;106035167;106042456;106042219;106031575;106046322;106037247;106044252;106042429;106038188;106031145;106049339;106031573;106047310	14	1243	67	12738	0.00463706
GO:0000784	nuclear chromosome, telomeric region	cellular_component	8	106029579;106033993;106038436;106033368;106029618;106039299;106035565;106047081;106031012;106038116;106035779	11	1243	48	12738	0.00558452
GO:0007080	mitotic metaphase plate congression	biological_process	9	106033063;106042320;106033950;106041976;106045309;106034398	6	1243	18	12738	0.00564995
GO:0000777	condensed chromosome kinetochore	cellular_component	5	106030058;106049883;106042127;106034986;106029964;106037528	6	1243	18	12738	0.00564995
GO:0030282	bone mineralization	biological_process	7	106038378;106046827;106034120;106034604;106037793	5	1243	13	12738	0.00578672
GO:0020037	heme binding	molecular_function	6	106048582;106040639;106030805;106029463;106042422;106044188;106044189;106031025;106039033;106038207;106033854;106042781;106032273;106039661	14	1243	69	12738	0.00609889
GO:0004715	non-membrane spanning protein tyrosine kinase activity	molecular_function	9	106037608;106048836;106037891;106046302;106032857;106032547;106040910;106048210;106039045	9	1243	36	12738	0.00647338
GO:0007156	homophilic cell adhesion via plasma membrane adhesion molecules	biological_process	7	106049813;106049502;106034400;106039749;106034158;106049464;106040308;106040311;106040293;106037162;106035177;106037612;106032512;106046592;106047066;106040977	16	1243	85	12738	0.00748202
GO:0010389	regulation of G2/M transition of mitotic cell cycle	biological_process	9	106031575;106041976;106042451;106049540	4	1243	9	12738	0.00760814
GO:0010569	regulation of double-strand break repair via homologous recombination	biological_process	10	106036560;106046309;106047081;106040556	4	1243	9	12738	0.00760814
GO:0035371	microtubule plus-end	cellular_component	7	106047083;106049168;106043573;106033063	4	1243	9	12738	0.00760814
GO:0004089	carbonate dehydratase activity	molecular_function	7	106046850;106039026;106030632;106030553	4	1243	9	12738	0.00760814
GO:0005504	fatty acid binding	molecular_function	5	106037939;106037158;106030656;106041911	4	1243	9	12738	0.00760814
GO:0008307	structural constituent of muscle	molecular_function	4	106048739;106035154;106048013;106029845	4	1243	9	12738	0.00760814
GO:0016446	somatic hypermutation of immunoglobulin genes	biological_process	6	106045729;106049525;106049527;106049229	4	1243	9	12738	0.00760814
GO:0003678	DNA helicase activity	molecular_function	10	106029579;106038116;106038756;106035779	4	1243	9	12738	0.00760814
GO:0043138	3'-5' DNA helicase activity	molecular_function	11	106045609;106031430;106038756	3	1243	5	12738	0.0079703
GO:0071376	cellular response to corticotropin-releasing hormone stimulus	biological_process	8	106035959;106045998;106032234	3	1243	5	12738	0.0079703
GO:0005638	lamin filament	cellular_component	8	106045679;106040450;106047098	3	1243	5	12738	0.0079703
GO:0051371	muscle alpha-actinin binding	molecular_function	8	106029845;106031055;106049251	3	1243	5	12738	0.0079703
GO:0043394	proteoglycan binding	molecular_function	5	106040733;106030929;106048842	3	1243	5	12738	0.0079703
GO:0051304	chromosome separation	biological_process	5	106048590;106040566;106047845	3	1243	5	12738	0.0079703
GO:0008970	phospholipase A1 activity	molecular_function	8	106037322;106042951;106037560	3	1243	5	12738	0.0079703
GO:0035385	Roundabout signaling pathway	biological_process	6	106040308;106040293;106049190	3	1243	5	12738	0.0079703
GO:0051233	spindle midzone	cellular_component	6	106047742;106041867;106038085;106041976;106046017	5	1243	14	12738	0.00828747
GO:0019825	oxygen binding	molecular_function	5	106048582;106044188;106041911;106044189;106033591	5	1243	14	12738	0.00828747
GO:0032467	positive regulation of cytokinesis	biological_process	9	106031450;106047742;106041976;106043635;106032002	5	1243	14	12738	0.00828747
GO:0000785	chromatin	cellular_component	6	106035704;106046017;106047886;106039808;106035866;106040556;106047081;106035657;106038756;106040761	10	1243	44	12738	0.00857529
GO:0008017	microtubule binding	molecular_function	7	106040509;106044252;106033449;106032985;106047742;106038370;106041976;106031672;106045309;106042773;106037338;106042994;106043502;106049174;106036967;106031697;106034500;106048661;106046017;106045170;106043635;106037528	22	1243	132	12738	0.00867525
GO:0007057	spindle assembly involved in female meiosis I	biological_process	6	106041867;106034282	2	1243	2	12738	0.00951534
GO:0030951	establishment or maintenance of microtubule cytoskeleton polarity	biological_process	8	106033063;106043573	2	1243	2	12738	0.00951534
GO:0004357	glutamate-cysteine ligase activity	molecular_function	7	106039445;106030429	2	1243	2	12738	0.00951534
GO:0006534	cysteine metabolic process	biological_process	10	106030429;106039445	2	1243	2	12738	0.00951534
GO:0019853	L-ascorbic acid biosynthetic process	biological_process	8	106049515;106035684	2	1243	2	12738	0.00951534
GO:0003846	2-acylglycerol O-acyltransferase activity	molecular_function	9	106036259;106042403	2	1243	2	12738	0.00951534
GO:0032792	negative regulation of CREB transcription factor activity	biological_process	7	106033149;106036117	2	1243	2	12738	0.00951534
GO:0046602	regulation of mitotic centrosome separation	biological_process	9	106040556;106040509	2	1243	2	12738	0.00951534
GO:0001792	polymeric immunoglobulin receptor activity	molecular_function	7	106041362;106041363	2	1243	2	12738	0.00951534
GO:0004144	diacylglycerol O-acyltransferase activity	molecular_function	9	106042403;106036259	2	1243	2	12738	0.00951534
GO:0006601	creatine biosynthetic process	biological_process	7	106043350;106048218	2	1243	2	12738	0.00951534
GO:0019145	aminobutyraldehyde dehydrogenase activity	molecular_function	8	106047784;106035909	2	1243	2	12738	0.00951534
GO:2000503	positive regulation of natural killer cell chemotaxis	biological_process	10	106041040;106038263	2	1243	2	12738	0.00951534
GO:0004459	L-lactate dehydrogenase activity	molecular_function	7	106042616;106038291	2	1243	2	12738	0.00951534
GO:0031262	Ndc80 complex	cellular_component	4	106029964;106034986	2	1243	2	12738	0.00951534
GO:0050925	negative regulation of negative chemotaxis	biological_process	9	106040308;106040293	2	1243	2	12738	0.00951534
GO:0006739	NADP metabolic process	biological_process	4	106029563;106044510	2	1243	2	12738	0.00951534
GO:0030892	mitotic cohesin complex	cellular_component	5	106030270;106030058	2	1243	2	12738	0.00951534
GO:0051458	corticotropin secretion	biological_process	11	106045998;106036857	2	1243	2	12738	0.00951534
GO:0097362	MCM8-MCM9 complex	cellular_component	5	106032404;106045620	2	1243	2	12738	0.00951534
GO:1990037	Lewy body core	cellular_component	5	106033143;106035925	2	1243	2	12738	0.00951534
GO:0047105	4-trimethylammoniobutyraldehyde dehydrogenase activity	molecular_function	7	106035909;106047784	2	1243	2	12738	0.00951534
GO:0017109	glutamate-cysteine ligase complex	cellular_component	6	106030429;106039445	2	1243	2	12738	0.00951534
GO:0032532	regulation of microvillus length	biological_process	10	106036271;106044252	2	1243	2	12738	0.00951534
GO:0051383	kinetochore organization	biological_process	6	106043036;106043534	2	1243	2	12738	0.00951534
GO:0031436	BRCA1-BARD1 complex	cellular_component	7	106034572;106048796	2	1243	2	12738	0.00951534
GO:0004483	mRNA (nucleoside-2'-O-)-methyltransferase activity	molecular_function	8	106033270;106029753	2	1243	2	12738	0.00951534
GO:0032877	positive regulation of DNA endoreduplication	biological_process	9	106033875;106046565	2	1243	2	12738	0.00951534
GO:0000915	actomyosin contractile ring assembly	biological_process	7	106047742;106043635	2	1243	2	12738	0.00951534
GO:0046653	tetrahydrofolate metabolic process	biological_process	7	106049013;106047654	2	1243	2	12738	0.00951534
GO:0043139	5'-3' DNA helicase activity	molecular_function	11	106031012;106029314	2	1243	2	12738	0.00951534
GO:0060402	calcium ion transport into cytosol	biological_process	14	106046157;106033725	2	1243	2	12738	0.00951534
GO:0051033	RNA transmembrane transporter activity	molecular_function	7	106045747;106039732	2	1243	2	12738	0.00951534
GO:0004465	lipoprotein lipase activity	molecular_function	8	106037322;106040417	2	1243	2	12738	0.00951534
GO:0035989	tendon development	biological_process	7	106040733;106039404	2	1243	2	12738	0.00951534
GO:1902896	terminal web assembly	biological_process	9	106036271;106044252	2	1243	2	12738	0.00951534
GO:0071615	oxidative deethylation	biological_process	5	106044188;106044189	2	1243	2	12738	0.00951534
GO:0050877	nervous system process	biological_process	5	106039102;106033944	2	1243	2	12738	0.00951534
GO:0004421	hydroxymethylglutaryl-CoA synthase activity	molecular_function	7	106041545;106036330	2	1243	2	12738	0.00951534
GO:0001951	intestinal D-glucose absorption	biological_process	9	106036271;106044252	2	1243	2	12738	0.00951534
GO:2000620	positive regulation of histone H4-K16 acetylation	biological_process	13	106041047;106048796	2	1243	2	12738	0.00951534
GO:0034340	response to type I interferon	biological_process	7	106049013;106041301	2	1243	2	12738	0.00951534
GO:0046578	regulation of Ras protein signal transduction	biological_process	10	106048134;106042534	2	1243	2	12738	0.00951534
GO:0000799	nuclear condensin complex	cellular_component	7	106047845;106040566	2	1243	2	12738	0.00951534
GO:0002925	positive regulation of humoral immune response mediated by circulating immunoglobulin	biological_process	12	106029362;106049456	2	1243	2	12738	0.00951534
GO:0072686	mitotic spindle	cellular_component	7	106029392;106038609;106041867;106038188;106047083;106049168	6	1243	20	12738	0.00995914
GO:0005507	copper ion binding	molecular_function	8	106045552;106037756;106047401;106035836;106048001;106047684;106044730	7	1243	26	12738	0.0103552
GO:0045184	establishment of protein localization	biological_process	6	106031573;106033136;106049339;106046017;106045335;106041976;106049135	7	1243	26	12738	0.0103552
[truncated: 3,602 more rows]
