# Supplementary material for: Molecular Mechanisms of circRNA–miRNA–mRNA Interactions in the Regulation of Goose Liver Development
Source: Animals (Basel). 2024 Mar 8;14(6):839. doi: 10.3390/ani14060839 (PMC10967295; doi:10.3390/ani14060839)
Supplement: Supplementary file 1 [file animals-14-00839-s001.zip › Supplementary Table S6.List of the KEGG analysis of the DEmiRNAs’ target genes during goose liver development.xlsx]

## Sheet: F VS. P
pathway_id	pathway_name	Genes	S gene number	TS gene number	B gene number	TB gene number	pvalue
3030	DNA replication	106038436;106039275;106039299;106032160;106031012;106045620;106030408;106048300;106037922;106047461;106049362;106038116;106029579;106035779	14	780	40	8671	5.08726e-06
4110	Cell cycle	106032943;106047751;106033338;106038436;106029579;106034064;106035565;106034408;106049540;106043534;106033711;106039399;106043036;106037922;106040910;106047065;106038116;106035779;106046017;106033015;106031430;106040556;106029392;106048590;106039299;106045119;106038609;106042248;106042451;106033875;106031512	31	780	167	8671	7.18663e-05
3320	PPAR signaling pathway	106043304;106040393;106032757;106048420;106039033;106034120;106032913;106032338;106032406;106044932;106036242;106033870;106041991;106032975;106041905;106039314;106036789;106035150;106046322;106037939;106049365;106034382	22	780	103	8671	9.67665e-05
4512	ECM-receptor interaction	106044590;106035092;106042282;106049842;106038546;106033261;106031250;106040932;106034517;106035295;106031573;106031730;106039681;106049611;106042532;106034419;106045477;106032695;106049609;106031773;106049839;106049430;106045335;106045987;106045740;106041217	26	780	138	8671	0.000210544
5144	Malaria	106041274;106033601;106033261;106042282;106048580;106033591;106048582;106035573	8	780	22	8671	0.000421262
1212	Fatty acid metabolism	106036242;106048420;106048393;106041854;106043774;106032757;106049365;106030295;106033870;106041905;106039669;106033871;106045919;106046771	14	780	63	8671	0.00116262
4672	Intestinal immune network for IgA production	106039298;106041362;106030065;106049915;106046679;106045387;106039956;106040111;106044892;106043396;106049922	11	780	44	8671	0.00140086
61	Fatty acid biosynthesis	106036242;106043774;106048420;106032757;106046771;106030295	6	780	17	8671	0.00270379
910	Nitrogen metabolism	106047794;106030553;106039026;106046850;106030632;106046514	6	780	17	8671	0.00270379
250	Alanine, aspartate and glutamate metabolism	106039616;106037253;106041306;106038349;106047794;106032548;106046330;106039818;106032006;106041395;106049930	11	780	49	8671	0.00351688
5219	Bladder cancer	106044954;106033875;106033261;106042282;106042870;106047992	6	780	18	8671	0.00375121
4114	Oocyte meiosis	106029392;106039536;106039887;106034408;106032921;106035733;106030270;106041867;106031512;106034064;106048913;106046017;106043036;106037349;106030058;106038609;106038863;106042248;106043534;106034282	20	780	122	8671	0.0059356
3460	Fanconi anemia pathway	106046500;106046108;106030636;106046109;106043633;106049489;106044281;106030954;106045729;106034422;106036297;106048796;106047081;106036660	14	780	78	8671	0.0090344
650	Butanoate metabolism	106036330;106033473;106038090;106031425;106046330;106039818;106039669	7	780	29	8671	0.0124736
140	Steroid hormone biosynthesis	106031015;106039033;106029463;106044188;106038207;106041293;106046243;106044875;106034449;106041656;106044189	11	780	58	8671	0.0131037
980	Metabolism of xenobiotics by cytochrome P450	106034449;106041293;106044189;106048259;106044188;106029463;106037222;106030436;106030438	9	780	44	8671	0.0147915
4974	Protein digestion and absorption	106031011;106043555;106039404;106029888;106037784;106049606;106035946;106030849;106029823;106038375;106038380;106037793;106034484;106040733;106030538	15	780	93	8671	0.0182892
5206	MicroRNAs in cancer	106044978;106045883;106040067;106048317;106042282;106030204;106033875;106033261;106043635;106031686;106046489;106042773;106047474	13	780	77	8671	0.0189894
380	Tryptophan metabolism	106029463;106049930;106039366;106044189;106032093;106046751;106032348;106044188;106043484	9	780	47	8671	0.022344
4914	Progesterone-mediated oocyte maturation	106039536;106038609;106042248;106046988;106039887;106049540;106033338;106042451;106046150;106037349;106040461;106031512;106046017;106033711;106035733;106038863	16	780	104	8671	0.0229219
3410	Base excision repair	106047461;106041778;106048300;106049362;106033421;106040404;106041738	7	780	34	8671	0.029074
4640	Hematopoietic cell lineage	106041274;106043031;106048279;106043555;106037793;106039849	6	780	27	8671	0.0298573
4610	Complement and coagulation cascades	106043031;106049106;106036358;106032054;106031896;106048076;106043254;106038378;106033760;106041274;106048075;106041217;106037756;106036370;106034541	15	780	99	8671	0.0305943
5143	African trypanosomiasis	106048582;106048580;106033591;106033601	4	780	14	8671	0.0313061
1040	Biosynthesis of unsaturated fatty acids	106033871;106033870;106041854;106045919;106049365;106041905	6	780	29	8671	0.041139
780	Biotin metabolism	106030295;106030251	2	780	4	8671	0.042887
740	Riboflavin metabolism	106044168;106037277	2	780	4	8671	0.042887
982	Drug metabolism - cytochrome P450	106030436;106048259;106041531;106030438;106041548;106038038;106034449	7	780	37	8671	0.0440833
5010	Alzheimer disease	106042746;106029853;106038930;106036113;106043555;106037793;106042387	7	780	37	8671	0.0440833
260	Glycine, serine and threonine metabolism	106038129;106048218;106043350;106045443;106042859;106035804;106036144;106048001	8	780	47	8671	0.056304
4745	Phototransduction - fly	106036365;106041235;106029982	3	780	11	8671	0.0692622
4621	NOD-like receptor signaling pathway	106035961;106041918;106041040;106039774;106043614;106037349;106038098;106046988;106046661;106041492;106046150;106040461	12	780	85	8671	0.0772196
100	Steroid biosynthesis	106039661;106032325;106038503;106038131;106044822	5	780	26	8671	0.0784866
340	Histidine metabolism	106040401;106044049;106048259;106036957;106048295	5	780	26	8671	0.0784866
120	Primary bile acid biosynthesis	106031015;106036789;106039314;106039033	4	780	19	8671	0.0849306
5231	Choline metabolism in cancer	106032589;106039496;106033727;106037480;106044092;106032666	6	780	35	8671	0.0893973
1051	Biosynthesis of ansamycins	106048938	1	780	1	8671	0.089955
4614	Renin-angiotensin system	106035654;106037793;106037784;106043555	4	780	20	8671	0.0989588
5150	Staphylococcus aureus infection	106049573;106043254;106048013;106049106;106038378	5	780	28	8671	0.10135
4145	Phagosome	106045987;106035406;106039756;106043857;106042282;106049922;106042532;106045884;106031196;106046946;106038378;106030346;106042213;106043396;106033261;106033449;106035092;106035573;106044590;106049915;106044826;106042500;106031773;106037559;106030345	25	780	214	8671	0.104839
330	Arginine and proline metabolism	106043350;106048218;106046759;106044049;106033391;106048295;106030561;106037864	8	780	54	8671	0.108178
410	beta-Alanine metabolism	106046330;106039818;106048295;106048259;106044049;106048001	6	780	37	8671	0.110288
4060	Cytokine-cytokine receptor interaction	106046925;106046044;106036341;106043335;106038345;106041040;106043599;106046679;106041492;106039774;106042896;106036804;106035198;106041089;106047069;106044325;106033292;106036954;106038263;106039298;106045387;106044892;106041918	23	780	197	8671	0.116569
4975	Fat digestion and absorption	106033998;106030713	2	780	7	8671	0.125313
280	Valine, leucine and isoleucine degradation	106038090;106049930;106036330;106048393;106049048;106039669;106046330;106031425	8	780	56	8671	0.126626
592	alpha-Linolenic acid metabolism	106033870;106042951;106047860;106042968	4	780	22	8671	0.129937
1230	Biosynthesis of amino acids	106047866;106032348;106048938;106046759;106036144;106047827;106041395;106047794;106045443;106039616;106033391	11	780	84	8671	0.131339
4115	p53 signaling pathway	106030927;106042038;106031773;106046458;106031512;106033087;106042567;106036301;106042282;106030813;106033261;106049540;106040556;106033711	14	780	113	8671	0.136039
310	Lysine degradation	106031728;106048309;106039737;106035063;106032348;106045007;106033948;106032093;106034357	9	780	67	8671	0.144837
240	Pyrimidine metabolism	106043942;106046605;106047796;106032673;106031003;106047461;106037557;106030813;106030408;106046791;106033797;106035191;106048027;106048561;106040768	15	780	124	8671	0.145511
4940	Type I diabetes mellitus	106039002;106039818;106033451	3	780	15	8671	0.146591
5205	Proteoglycans in cancer	106042580;106035573;106040067;106031519;106035733;106033261;106042282;106039184	8	780	58	8671	0.146597
830	Retinol metabolism	106043174;106031772;106038207;106049844;106034449;106044188;106044189;106032913	8	780	58	8671	0.146597
4727	GABAergic synapse	106039974;106045047;106048830;106039818;106031043;106035733;106049029	7	780	49	8671	0.147176
5200	Pathways in cancer	106042870;106044092;106049412;106036572;106035733;106047992;106039780;106033875;106044954;106044728;106045082;106048830;106047742	13	780	105	8671	0.147455
4740	Olfactory transduction	106035284;106048573;106048571;106036461;106041538;106044723;106035733;106030428;106034572	9	780	68	8671	0.154502
51	Fructose and mannose metabolism	106042172;106038743;106030908;106042848;106047827	5	780	32	8671	0.155594
52	Galactose metabolism	106045603;106032152;106042918;106049821;106037875;106030908	6	780	41	8671	0.158674
500	Starch and sucrose metabolism	106042918;106049821;106034449;106032152;106045603;106032499;106030908	7	780	50	8671	0.158749
670	One carbon pool by folate	106037557;106041914;106035909;106041917	4	780	24	8671	0.164357
300	Lysine biosynthesis	106032348	1	780	2	8671	0.171828
480	Glutathione metabolism	106029563;106030429;106044311;106030436;106048561;106030438;106030813	7	780	52	8671	0.183074
5030	Cocaine addiction	106043077;106035733	2	780	9	8671	0.190961
4923	Regulation of lipolysis in adipocytes	106035733;106043332	2	780	9	8671	0.190961
3430	Mismatch repair	106049362;106039275;106032160;106049229	4	780	26	8671	0.201612
10	Glycolysis / Gluconeogenesis	106047827;106037842;106041991;106038291;106047866;106048259;106047758;106030908	8	780	63	8671	0.202569
520	Amino sugar and nucleotide sugar metabolism	106044060;106037875;106045603;106045865;106042172;106030908;106033848	7	780	54	8671	0.208833
5222	Small cell lung cancer	106049412;106033875;106045082	3	780	18	8671	0.216472
5164	Influenza A	106034640;106035961;106041918;106041189;106044181;106039820;106035573;106049922;106041040;106031780;106037266;106041492;106046150;106036132;106041301;106039774;106040461;106048516	18	780	164	8671	0.219785
4960	Aldosterone-regulated sodium reabsorption	106032234;106040024	2	780	10	8671	0.225234
5031	Amphetamine addiction	106035733;106043077	2	780	10	8671	0.225234
5140	Leishmaniasis	106041274;106035573	2	780	10	8671	0.225234
4210	Apoptosis	106044728;106037849;106045679;106040450;106048728;106042387	6	780	46	8671	0.229524
4623	Cytosolic DNA-sensing pathway	106041301;106039774;106030386;106041040;106031780;106041492	6	780	46	8671	0.229524
4370	VEGF signaling pathway	106042816;106031451;106035198;106032263;106042968;106042951;106040461;106046150;106037349	9	780	75	8671	0.230128
360	Phenylalanine metabolism	106049930;106048001;106048259	3	780	19	8671	0.241136
4622	RIG-I-like receptor signaling pathway	106041268;106034386;106032987;106040461;106046150;106031780;106041918;106041301;106043535	9	780	76	8671	0.24192
5340	Primary immunodeficiency	106037891;106039849	2	780	11	8671	0.259894
4924	Renin secretion	106035733;106036857	2	780	11	8671	0.259894
71	Fatty acid degradation	106039669;106036242;106032913;106032757;106048393;106048420	6	780	48	8671	0.260313
5146	Amoebiasis	106031451;106035573;106035733	3	780	20	8671	0.266226
4510	Focal adhesion	106035295;106033799;106035198;106042387;106044590;106049430;106045477;106033874;106031730;106037349;106033261;106031773;106042282;106049609;106049611;106038546;106034517;106035092;106037446;106042532;106049445;106045987;106049842;106049839;106032921;106041217;106038734;106039681;106031573	29	780	288	8671	0.287112
3440	Homologous recombination	106033557;106032952;106047081;106036297;106043633	5	780	40	8671	0.289127
5133	Pertussis	106035961;106043254;106035573	3	780	21	8671	0.2916
5020	Prion diseases	106036358;106035733	2	780	12	8671	0.294595
4964	Proximal tubule bicarbonate reclamation	106038375;106036857	2	780	12	8671	0.294595
72	Synthesis and degradation of ketone bodies	106036330;106038090	2	780	12	8671	0.294595
5132	Salmonella infection	106037349;106039774;106048614;106035573;106033874;106041918;106040461;106041089;106046150	9	780	81	8671	0.303649
4723	Retrograde endocannabinoid signaling	106048830;106038037;106033086;106030368;106035733	5	780	41	8671	0.307245
4978	Mineral absorption	106031322;106032162;106042572;106033725;106039697;106038012;106038375	7	780	61	8671	0.307605
4514	Cell adhesion molecules (CAMs)	106047762;106042547;106033980;106049813;106030065;106040932;106049343;106037008;106049922;106039546;106039956;106036714;106036755;106033965;106032346;106042567;106034285;106044095;106037570	19	780	186	8671	0.313942
254	Aflatoxin biosynthesis	106043774	1	780	4	8671	0.314162
524	Neomycin, kanamycin and gentamicin biosynthesis	106030908	1	780	4	8671	0.314162
220	Arginine biosynthesis	106047794;106041395;106039616	3	780	22	8671	0.317126
4970	Salivary secretion	106029907;106043194;106049428;106035733;106038940	5	780	42	8671	0.325519
760	Nicotinate and nicotinamide metabolism	106047721;106032499;106048027;106044955;106040332	5	780	42	8671	0.325519
4660	T cell receptor signaling pathway	106037891;106037446;106035870;106039849	4	780	33	8671	0.345152
4010	MAPK signaling pathway	106044055;106046072;106042951;106049517;106044833;106046150;106033034;106035733;106038863;106048874;106040879;106037266;106040461;106031451;106046874;106034537;106038040;106039536;106042816;106045803;106033874;106037349;106032300;106037849;106030867;106042748;106039820;106034332;106045383;106034500;106038572;106042968;106047302	33	780	341	8671	0.354336
620	Pyruvate metabolism	106038291;106047758;106035378;106043774;106041991;106037842	6	780	54	8671	0.357594
4062	Chemokine signaling pathway	106038127;106045413;106035733;106048830;106037446	5	780	44	8671	0.362351
130	Ubiquinone and other terpenoid-quinone biosynthesis	106046610;106043848	2	780	14	8671	0.363022
5014	Amyotrophic lateral sclerosis (ALS)	106048843;106037849	2	780	14	8671	0.363022
5321	Inflammatory bowel disease (IBD)	106035573;106030306	2	780	14	8671	0.363022
4977	Vitamin digestion and absorption	106032006;106039558;106033998;106044261	4	780	34	8671	0.36632
591	Linoleic acid metabolism	106047860;106042968;106038207;106042951	4	780	34	8671	0.36632
4391	Hippo signaling pathway - fly	106034158;106049464;106041562;106034400;106042679;106040977;106049502	7	780	65	8671	0.367691
4962	Vasopressin-regulated water reabsorption	106031674;106035733;106031611	3	780	24	8671	0.368156
1200	Carbon metabolism	106032093;106030908;106047827;106037842;106048938;106047866;106047758;106046826;106045443;106035378;106039669;106044311;106029563;106039616	14	780	139	8671	0.369339
750	Vitamin B6 metabolism	106045443	1	780	5	8671	0.375885
5212	Pancreatic cancer	106036572;106033875;106044092	3	780	25	8671	0.39345
900	Terpenoid backbone biosynthesis	106048516;106036330;106042919	3	780	25	8671	0.39345
983	Drug metabolism - other enzymes	106034449;106033299;106046791;106040768;106047796	5	780	46	8671	0.399273
561	Glycerolipid metabolism	106046322;106036259;106048173;106043304;106030732;106045208;106034952;106042403	8	780	78	8671	0.403699
350	Tyrosine metabolism	106048259;106048001;106049930;106030805	4	780	36	8671	0.408485
4360	Axon guidance	106040142;106036714;106040293;106044405;106041580;106039469;106032736;106030774;106037792;106034005;106043973;106045063	12	780	122	8671	0.417351
5012	Parkinson disease	106031248;106043077;106035733	3	780	26	8671	0.418472
4390	Hippo signaling pathway	106037380;106041912;106044728;106033235;106032415;106041962;106041910	7	780	69	8671	0.428452
4350	TGF-beta signaling pathway	106031773;106047637;106042896;106036804;106029586;106037349;106030421;106033727;106033261;106044996;106042684;106042282	12	780	123	8671	0.428688
4918	Thyroid hormone synthesis	106035733;106042039	2	780	16	8671	0.428788
5412	Arrhythmogenic right ventricular cardiomyopathy (ARVC)	106048739;106048388;106034878;106037612	4	780	37	8671	0.42937
4650	Natural killer cell mediated cytotoxicity	106037891;106037446;106038599	3	780	27	8671	0.443144
5161	Hepatitis B	106044728;106035573;106033875	3	780	27	8671	0.443144
4713	Circadian entrainment	106048830;106040661;106035733	3	780	27	8671	0.443144
565	Ether lipid metabolism	106031996;106047860;106042951;106042968;106035135	5	780	49	8671	0.454128
1210	2-Oxocarboxylic acid metabolism	106032348;106039616	2	780	17	8671	0.460308
4213	Longevity regulating pathway - multiple species	106035733;106048836	2	780	17	8671	0.460308
4620	Toll-like receptor signaling pathway	106041492;106041040;106039956;106041089;106046150;106037349;106041918;106041301;106031780;106040461;106035573	11	780	115	8671	0.462219
40	Pentose and glucuronate interconversions	106046764;106034449;106045603	3	780	28	8671	0.467393
640	Propanoate metabolism	106046330;106038291;106043774;106047758	4	780	39	8671	0.470495
4913	Ovarian steroidogenesis	106035733	1	780	7	8671	0.483184
400	Phenylalanine, tyrosine and tryptophan biosynthesis	106049930	1	780	7	8671	0.483184
4961	Endocrine and other factor-regulated calcium reabsorption	106035733	1	780	7	8671	0.483184
590	Arachidonic acid metabolism	106037158;106032913;106042951;106032299;106042968;106047860;106038207	7	780	73	8671	0.488457
4917	Prolactin signaling pathway	106037164;106046143	2	780	18	8671	0.490787
4080	Neuroactive ligand-receptor interaction	106035583;106048674;106035413;106048153;106041081;106047519;106049680;106047107;106043623;106047467;106031808;106036666;106049658;106046827;106046118;106046925;106029763;106036863;106032839;106031806;106043899;106045658;106035041;106038880;106038010;106036341;106033708;106030797;106030285	29	780	317	8671	0.491101
5162	Measles	106035573;106039849;106038599	3	780	29	8671	0.491161
5134	Legionellosis	106035573;106041274;106040053	3	780	29	8671	0.491161
4710	Circadian rhythm	106048836;106038218	2	780	19	8671	0.520158
5210	Colorectal cancer	106044092;106044728	2	780	19	8671	0.520158
4976	Bile secretion	106037856;106035733;106036857;106038375;106031322	5	780	53	8671	0.524867
860	Porphyrin and chlorophyll metabolism	106042859;106034449;106047684	3	780	31	8671	0.537047
62	Fatty acid elongation	106048393;106041854;106035664	3	780	31	8671	0.537047
4211	Longevity regulating pathway	106048836;106035733	2	780	20	8671	0.548373
4932	Non-alcoholic fatty liver disease (NAFLD)	106048836;106037849	2	780	20	8671	0.548373
5410	Hypertrophic cardiomyopathy (HCM)	106032337;106048388;106048836;106044978	4	780	43	8671	0.549024
4920	Adipocytokine signaling pathway	106036186;106036242;106032757;106040393;106038192;106048420;106048836;106041991	8	780	89	8671	0.555222
564	Glycerophospholipid metabolism	106047860;106034952;106046780;106046127;106048173;106030732;106031996;106042951;106048340;106042968	10	780	112	8671	0.558582
4922	Glucagon signaling pathway	106048836;106039156;106035733	3	780	32	8671	0.559086
4915	Estrogen signaling pathway	106033727;106035733;106037164	3	780	32	8671	0.559086
5414	Dilated cardiomyopathy (DCM)	106032337;106048388;106044978;106035733	4	780	44	8671	0.567691
53	Ascorbate and aldarate metabolism	106034449;106049515	2	780	21	8671	0.575402
5142	Chagas disease (American trypanosomiasis)	106035573;106039849	2	780	21	8671	0.575402
4721	Synaptic vesicle cycle	106043692;106030368	2	780	21	8671	0.575402
770	Pantothenate and CoA biosynthesis	106032499;106032502	2	780	21	8671	0.575402
5230	Central carbon metabolism in cancer	106034706;106037792;106031011	3	780	33	8671	0.580479
4340	Hedgehog signaling pathway	106045170;106035733;106047637;106036212;106029965;106049830	6	780	68	8671	0.581917
4950	Maturity onset diabetes of the young	106044370;106041143;106033616;106031341	4	780	45	8671	0.585922
4744	Phototransduction	106033206;106038642;106034749	3	780	34	8671	0.601204
4728	Dopaminergic synapse	106048830;106035733;106043077	3	780	34	8671	0.601204
4670	Leukocyte transendothelial migration	106037446;106042547	2	780	22	8671	0.601229
4973	Carbohydrate digestion and absorption	106031439;106031322	2	780	22	8671	0.601229
4925	Aldosterone synthesis and secretion	106035733;106048765	2	780	22	8671	0.601229
4666	Fc gamma R-mediated phagocytosis	106037446;106038127;106045413;106031674	4	780	46	8671	0.603699
4720	Long-term potentiation	106035733	1	780	10	8671	0.610591
600	Sphingolipid metabolism	106034302;106032002;106039930;106044153;106033004	5	780	59	8671	0.622542
4750	Inflammatory mediator regulation of TRP channels	106032913;106035733	2	780	23	8671	0.625853
5016	Huntington disease	106033727;106047132;106031498;106031524;106047160;106047157	6	780	72	8671	0.638683
30	Pentose phosphate pathway	106029563;106044311;106048938	3	780	36	8671	0.640585
5100	Bacterial invasion of epithelial cells	106043947;106033308;106048953	3	780	36	8671	0.640585
20	Citrate cycle (TCA cycle)	106032093;106041991;106037842	3	780	36	8671	0.640585
430	Taurine and hypotaurine metabolism	106039818	1	780	11	8671	0.645661
4151	PI3K-Akt signaling pathway	106041217;106048836;106035573;106033261;106042282;106048830	6	780	73	8671	0.652136
4921	Oxytocin signaling pathway	106041538;106048765;106035733;106048836	4	780	49	8671	0.654155
4742	Taste transduction	106048524;106035733;106047727	3	780	37	8671	0.659222
230	Purine metabolism	106038349;106043942;106030408;106041306;106048027;106030929;106048561;106044473;106032499;106047461;106032278;106036360;106044472;106041705;106036126;106030813;106032673	17	780	204	8671	0.667194
4725	Cholinergic synapse	106035733;106048830	2	780	25	8671	0.671526
5323	Rheumatoid arthritis	106035573	1	780	12	8671	0.677576
5218	Melanoma	106033875	1	780	12	8671	0.677576
5214	Glioma	106033875	1	780	12	8671	0.677576
5145	Toxoplasmosis	106035573	1	780	12	8671	0.677576
5166	Human T-cell leukemia virus 1 infection	106039849;106035733;106037891;106030624;106033875	5	780	64	8671	0.694051
4668	TNF signaling pathway	106045228;106037849	2	780	27	8671	0.712571
5032	Morphine addiction	106035733;106048830	2	780	27	8671	0.712571
4152	AMPK signaling pathway	106030894;106048836;106041143	3	780	41	8671	0.726712
4022	cGMP-PKG signaling pathway	106038134;106040850;106041538	3	780	41	8671	0.726712
4611	Platelet activation	106035733;106041217	2	780	28	8671	0.731431
4064	NF-kappa B signaling pathway	106037891;106035573	2	780	28	8671	0.731431
5220	Chronic myeloid leukemia	106047742;106033875	2	780	28	8671	0.731431
5221	Acute myeloid leukemia	106039780	1	780	14	8671	0.733051
5215	Prostate cancer	106033875	1	780	14	8671	0.733051
3450	Non-homologous end-joining	106048300	1	780	14	8671	0.733051
5034	Alcoholism	106030849;106045886;106048830;106043077;106030791	5	780	68	8671	0.744162
4540	Gap junction	106045884;106042213;106037349;106032278;106035733;106031512;106043857;106037669	8	780	106	8671	0.748848
3420	Nucleotide excision repair	106039275;106032160;106037638;106049362;106047461	5	780	69	8671	0.755695
4140	Autophagy - animal	106048836;106044058;106044051	3	780	43	8671	0.75631
460	Cyanoamino acid metabolism	106037253	1	780	15	8671	0.757103
4810	Regulation of actin cytoskeleton	106041793;106049839;106040879;106037446;106032921;106034537;106041036;106044252;106039165;106034332;106045779;106037349;106038734;106035767;106045746;106038572;106044313;106047923;106036875;106045987;106048962;106049445	22	780	276	8671	0.757353
4911	Insulin secretion	106035733;106040551	2	780	30	8671	0.766003
511	Other glycan degradation	106046007;106035038	2	780	30	8671	0.766003
5322	Systemic lupus erythematosus	106045886;106043254;106036358;106041087;106030849	5	780	70	8671	0.766835
270	Cysteine and methionine metabolism	106030429;106036144;106038291;106049930	4	780	58	8671	0.778435
2010	ABC transporters	106031528;106036120;106035102;106046653	4	780	58	8671	0.778435
4550	Signaling pathways regulating pluripotency of stem cells	106033616;106030582;106041697;106031461;106031341	5	780	72	8671	0.787952
512	Mucin type O-glycan biosynthesis	106039134;106042917	2	780	32	8671	0.79664
4024	cAMP signaling pathway	106035733;106037446;106048524	3	780	47	8671	0.807713
4146	Peroxisome	106036512;106038090;106045919;106035836;106032757;106032548;106036242;106042881	8	780	114	8671	0.816311
630	Glyoxylate and dicarboxylate metabolism	106046826;106046751;106047794	3	780	48	8671	0.819039
5169	Epstein-Barr virus infection	106048856;106031451;106043031;106035733	4	780	62	8671	0.821013
4726	Serotonergic synapse	106045787;106035733;106048830	3	780	49	8671	0.829792
4919	Thyroid hormone signaling pathway	106045458;106040850;106035733;106038134	4	780	63	8671	0.830537
4320	Dorso-ventral axis formation	106039887;106049076;106031697;106037349	4	780	63	8671	0.830537
4912	GnRH signaling pathway	106037349;106042968;106035733;106040461;106031996;106042951;106046150	7	780	104	8671	0.837886
4933	AGE-RAGE signaling pathway in diabetic complications	106040461;106039681;106041918;106049842;106046150;106038546;106037349;106034535	8	780	118	8671	0.844383
4150	mTOR signaling pathway	106039536;106038863;106048836;106036186;106035490;106037349	6	780	92	8671	0.846693
4972	Pancreatic secretion	106048129;106029907	2	780	36	8671	0.847432
4215	Apoptosis - multiple species	106044728	1	780	20	8671	0.848534
4971	Gastric acid secretion	106035733	1	780	20	8671	0.848534
4910	Insulin signaling pathway	106041991;106046771;106048836;106035733;106037349;106030908;106043774;106035150;106032338;106032921;106033799;106036186	12	780	170	8671	0.848675
4068	FoxO signaling pathway	106046017;106037349;106032604;106040461;106044827;106033711;106048836;106042423;106036186;106041991;106048134;106046150;106034325;106049540;106035459	15	780	208	8671	0.850085
4380	Osteoclast differentiation	106037891;106040832	2	780	37	8671	0.858187
5223	Non-small cell lung cancer	106033875	1	780	21	8671	0.862191
5160	Hepatitis C	106042547	1	780	21	8671	0.862191
5416	Viral myocarditis	106048388	1	780	21	8671	0.862191
4270	Vascular smooth muscle contraction	106042951;106037174;106042968;106035733;106037349;106032278;106033959;106032921;106032913	9	780	134	8671	0.86257
4066	HIF-1 signaling pathway	106037792;106035573	2	780	38	8671	0.868245
4662	B cell receptor signaling pathway	106037446;106043031	2	780	39	8671	0.877643
604	Glycosphingolipid biosynthesis - ganglio series	106030351	1	780	23	8671	0.885925
4664	Fc epsilon RI signaling pathway	106037446	1	780	23	8671	0.885925
4724	Glutamatergic synapse	106048830;106035733	2	780	40	8671	0.88642
4330	Notch signaling pathway	106048003;106030636;106041220;106035942;106044620	5	780	85	8671	0.890827
4261	Adrenergic signaling in cardiomyocytes	106032921;106044978;106040461;106046874;106046150;106048874;106037349;106045746;106035733;106047923;106029998	11	780	167	8671	0.896062
4260	Cardiac muscle contraction	106046874;106045746;106047923;106044978	4	780	72	8671	0.898613
4214	Apoptosis - fly	106042679	1	780	26	8671	0.914094
532	Glycosaminoglycan biosynthesis - chondroitin sulfate / dermatan sulfate	106032571	1	780	26	8671	0.914094
603	Glycosphingolipid biosynthesis - globo and isoglobo series	106043526	1	780	26	8671	0.914094
5168	Herpes simplex virus 1 infection	106041040;106047247;106041301;106031512;106032921;106031780;106046679;106040317;106041492;106049922;106042804;106044181	12	780	186	8671	0.917874
4071	Sphingolipid signaling pathway	106037849	1	780	28	8671	0.928898
4530	Tight junction	106042547;106037608;106043944;106037503;106034537;106037177;106046980;106038572;106034273;106047013;106037174;106049343;106048129	13	780	209	8671	0.944792
4520	Adherens junction	106035150;106037570;106035767;106037349;106037608;106030907;106032338	7	780	127	8671	0.946728
5152	Tuberculosis	106035573;106041274	2	780	50	8671	0.947124
4015	Rap1 signaling pathway	106033261;106032918;106044092;106042282	4	780	83	8671	0.948292
4014	Ras signaling pathway	106048830;106041406;106044092;106036572;106035733	5	780	99	8671	0.95053
4072	Phospholipase D signaling pathway	106044092	1	780	32	8671	0.951298
5203	Viral carcinogenesis	106048856;106035733;106047217	3	780	71	8671	0.960511
563	Glycosylphosphatidylinositol (GPI)-anchor biosynthesis	106049168	1	780	36	8671	0.966647
4012	ErbB signaling pathway	106041651;106037349;106033799;106035120;106042742	5	780	106	8671	0.967508
970	Aminoacyl-tRNA biosynthesis	106038347;106042359	2	780	57	8671	0.969587
4722	Neurotrophin signaling pathway	106037849	1	780	38	8671	0.972401
5202	Transcriptional misregulation in cancer	106037537;106042152;106045886;106041228;106035403;106039780;106033727;106031896	8	780	160	8671	0.980051
4931	Insulin resistance	106038863;106046442;106036186;106043668;106041991;106043195;106032921;106039536;106048836	9	780	178	8671	0.983172
4916	Melanogenesis	106047519;106036954;106035733;106037349	4	780	102	8671	0.985254
514	Other types of O-glycan biosynthesis	106040589	1	780	45	8671	0.98578
3050	Proteasome	106046470	1	780	45	8671	0.98578
4630	Jak-STAT signaling pathway	106043599;106039968;106046925;106036341;106045887;106046044;106046679	7	780	151	8671	0.98593
3010	Ribosome	106031992;106035904;106031318;106043502;106038475	5	780	128	8671	0.992045
4141	Protein processing in endoplasmic reticulum	106044038;106042387;106046988;106031122;106037266;106037912;106037849;106044751;106039820;106039024;106033814;106041157	12	780	237	8671	0.992238
4310	Wnt signaling pathway	106042684;106036136;106034123;106029979;106036212;106035733;106046071;106031450;106041456	9	780	193	8671	0.992619
4020	Calcium signaling pathway	106045658;106033708;106043396;106049915;106043623;106035733;106047467;106031696;106035124;106047519	10	780	211	8671	0.993673
3008	Ribosome biogenesis in eukaryotes	106041840;106038162;106047134	3	780	99	8671	0.995022
4144	Endocytosis	106031762;106033063;106029910;106044826;106041976;106038453;106034332;106048458;106030950;106044181;106033950;106037266;106031996;106036560;106038370;106032512;106033105;106046302;106039152;106040509;106030369;106030955;106035198;106039820;106042994;106039298	26	780	458	8671	0.997319
3018	RNA degradation	106045729;106048997;106047866	3	780	107	8671	0.997324
3040	Spliceosome	106042927;106037266;106047659;106047091;106032263;106041011;106039820	7	780	183	8671	0.998051
4120	Ubiquitin mediated proteolysis	106044569;106048796;106039924;106034064;106037820;106036660;106042926;106034971;106044181;106047553;106043361;106046070	12	780	266	8671	0.998376
562	Inositol phosphate metabolism	106035123;106047827	2	780	95	8671	0.998712
3015	mRNA surveillance pathway	106041360;106038669;106032921	3	780	120	8671	0.999044
190	Oxidative phosphorylation	106029490;106049643	2	780	99	8671	0.999086
3013	RNA transport	106034328;106047134;106045309;106035490;106032937;106038669;106041360	7	780	206	8671	0.999578
4142	Lysosome	106031928;106041426;106031859;106035406;106032694	5	780	182	8671	0.99983
4070	Phosphatidylinositol signaling system	106046127;106035123	2	780	139	8671	0.999973

## Sheet: S VS. F
pathway_id	pathway_name	Genes	S gene number	TS gene number	B gene number	TB gene number	pvalue
5166	Human T-cell leukemia virus 1 infection	106030497;106045296;106046565;106036021;106038857;106043819	6	221	64	8671	0.00560407
564	Glycerophospholipid metabolism	106030732;106048890;106038664;106038812;106047860;106034952;106030921;106037812	8	221	112	8671	0.00770468
5230	Central carbon metabolism in cancer	106040978;106031627;106047360;106037792	4	221	33	8671	0.00941251
5219	Bladder cancer	106044116;106046565;106042282	3	221	18	8671	0.010044
4610	Complement and coagulation cascades	106033760;106040121;106044601;106035230;106030361;106040156;106034541	7	221	99	8671	0.0130441
5206	MicroRNAs in cancer	106046565;106044116;106031290;106042282;106030204;106037397	6	221	77	8671	0.0135039
270	Cysteine and methionine metabolism	106039445;106035853;106031290;106048947;106047873	5	221	58	8671	0.0157527
4750	Inflammatory mediator regulation of TRP channels	106046904;106032913;106033532	3	221	23	8671	0.0198592
5164	Influenza A	106039774;106030808;106029410;106046625;106047798;106036644;106040311;106035824;106036132	9	221	164	8671	0.0242641
5150	Staphylococcus aureus infection	106040156;106035230;106040121	3	221	28	8671	0.0334879
5020	Prion diseases	106040156;106040121	2	221	12	8671	0.0360745
5218	Melanoma	106046565;106042076	2	221	12	8671	0.0360745
4360	Axon guidance	106035559;106047323;106047791;106036570;106042354;106036456;106037792	7	221	122	8671	0.0361403
1040	Biosynthesis of unsaturated fatty acids	106049365;106033870;106033871	3	221	29	8671	0.0366696
4916	Melanogenesis	106029894;106042076;106036954;106047519;106039584;106035824	6	221	102	8671	0.0457192
5221	Acute myeloid leukemia	106030524;106043819	2	221	14	8671	0.0481141
4711	Circadian rhythm - fly	106034611	1	221	2	8671	0.0503278
660	C5-Branched dibasic acid metabolism	106043926	1	221	2	8671	0.0503278
4540	Gap junction	106030203;106040409;106045884;106029894;106043857;106039584	6	221	106	8671	0.0533575
4261	Adrenergic signaling in cardiomyocytes	106035925;106045296;106030933;106035065;106029894;106038358;106040311;106039584	8	221	167	8671	0.0634868
4330	Notch signaling pathway	106033839;106030928;106035824;106035942;106038996	5	221	85	8671	0.0654731
4380	Osteoclast differentiation	106043819;106042076;106032814	3	221	37	8671	0.067346
4115	p53 signaling pathway	106035916;106037440;106036301;106044116;106042282;106048205	6	221	113	8671	0.0684898
1212	Fatty acid metabolism	106033870;106046771;106049365;106033871	4	221	63	8671	0.0763845
4145	Phagosome	106044116;106030344;106045956;106037559;106049641;106043857;106045884;106042282;106030203	9	221	214	8671	0.0964155
5133	Pertussis	106040156;106040121	2	221	21	8671	0.0989608
450	Selenocompound metabolism	106048947;106035858	2	221	21	8671	0.0989608
5142	Chagas disease (American trypanosomiasis)	106040156;106040121	2	221	21	8671	0.0989608
592	alpha-Linolenic acid metabolism	106047860;106033870	2	221	22	8671	0.107098
5144	Malaria	106044116;106042282	2	221	22	8671	0.107098
4550	Signaling pathways regulating pluripotency of stem cells	106040741;106031461;106031341;106029859	4	221	72	8671	0.111102
4151	PI3K-Akt signaling pathway	106042354;106048125;106044116;106042282	4	221	73	8671	0.115333
590	Arachidonic acid metabolism	106031025;106032913;106047860;106033532	4	221	73	8671	0.115333
670	One carbon pool by folate	106048947;106047654	2	221	24	8671	0.123872
561	Glycerolipid metabolism	106048890;106030732;106036259;106034952	4	221	78	8671	0.137508
4975	Fat digestion and absorption	106046133	1	221	7	8671	0.165387
4621	NOD-like receptor signaling pathway	106049760;106049850;106039774;106043112	4	221	85	8671	0.171141
830	Retinol metabolism	106033532;106032913;106033290	3	221	58	8671	0.183547
140	Steroid hormone biosynthesis	106046243;106035756;106033532	3	221	58	8671	0.183547
4915	Estrogen signaling pathway	106033727;106046171	2	221	32	8671	0.195792
5168	Herpes simplex virus 1 infection	106029410;106047247;106038794;106039396;106035824;106044214;106047798	7	221	186	8671	0.196758
4974	Protein digestion and absorption	106034082;106048727;106035946;106047462	4	221	93	8671	0.212643
591	Linoleic acid metabolism	106047860;106033532	2	221	34	8671	0.214539
5202	Transcriptional misregulation in cancer	106035959;106046775;106030524;106033727;106041359;106043819	6	221	160	8671	0.223827
5204	Chemical carcinogenesis	106033532	1	221	10	8671	0.227646
5010	Alzheimer disease	106038930;106048727	2	221	37	8671	0.242934
430	Taurine and hypotaurine metabolism	106047873	1	221	11	8671	0.247354
4066	HIF-1 signaling pathway	106039289;106037792	2	221	38	8671	0.252442
4390	Hippo signaling pathway	106033235;106032415;106034041	3	221	69	8671	0.257184
5214	Glioma	106046565	1	221	12	8671	0.266561
3320	PPAR signaling pathway	106032913;106033870;106049365;106041601	4	221	103	8671	0.267879
4914	Progesterone-mediated oocyte maturation	106039584;106035916;106040311;106029894	4	221	104	8671	0.273551
4912	GnRH signaling pathway	106030933;106039584;106035925;106029894	4	221	104	8671	0.273551
4512	ECM-receptor interaction	106044116;106047668;106049842;106040932;106042282	5	221	138	8671	0.275828
5200	Pathways in cancer	106030524;106042076;106046565;106043819	4	221	105	8671	0.279243
5410	Hypertrophic cardiomyopathy (HCM)	106038358;106029845	2	221	43	8671	0.299991
5215	Prostate cancer	106046565	1	221	14	8671	0.303524
5414	Dilated cardiomyopathy (DCM)	106029845;106038358	2	221	44	8671	0.309461
4623	Cytosolic DNA-sensing pathway	106039774;106046625	2	221	46	8671	0.328319
4620	Toll-like receptor signaling pathway	106036644;106049641;106038794;106040311	4	221	115	8671	0.336961
4514	Cell adhesion molecules (CAMs)	106047762;106040932;106039396;106038824;106030065;106039546	6	221	186	8671	0.337481
5132	Salmonella infection	106049641;106038794;106039774	3	221	81	8671	0.341027
4933	AGE-RAGE signaling pathway in diabetic complications	106034535;106040311;106049842;106039482	4	221	118	8671	0.354426
4015	Rap1 signaling pathway	106042354;106044116;106042282	3	221	83	8671	0.355044
910	Nitrogen metabolism	106046514	1	221	17	8671	0.35552
61	Fatty acid biosynthesis	106046771	1	221	17	8671	0.35552
4727	GABAergic synapse	106047462;106049029	2	221	49	8671	0.356333
250	Alanine, aspartate and glutamate metabolism	106037542;106034164	2	221	49	8671	0.356333
4921	Oxytocin signaling pathway	106037317;106038358	2	221	49	8671	0.356333
920	Sulfur metabolism	106035853	1	221	18	8671	0.371978
5222	Small cell lung cancer	106046565	1	221	18	8671	0.371978
4350	TGF-beta signaling pathway	106044116;106035824;106033727;106042282	4	221	123	8671	0.383523
4122	Sulfur relay system	106035853	1	221	19	8671	0.388018
520	Amino sugar and nucleotide sugar metabolism	106044060;106045865	2	221	54	8671	0.402031
4614	Renin-angiotensin system	106048727	1	221	20	8671	0.40365
4520	Adherens junction	106031239;106039396;106041511;106035824	4	221	127	8671	0.406701
4150	mTOR signaling pathway	106035916;106040311;106045818	3	221	92	8671	0.417434
4080	Neuroactive ligand-receptor interaction	106040283;106034991;106046773;106036079;106045998;106046837;106047519;106036863;106036855	9	221	317	8671	0.418807
5223	Non-small cell lung cancer	106046565	1	221	21	8671	0.418885
4721	Synaptic vesicle cycle	106030368	1	221	21	8671	0.418885
5160	Hepatitis C	106044214	1	221	21	8671	0.418885
280	Valine, leucine and isoleucine degradation	106049048;106043624	2	221	56	8671	0.419888
4910	Insulin signaling pathway	106041511;106040311;106038297;106046771;106046100	5	221	170	8671	0.437316
5205	Proteoglycans in cancer	106044116;106042282	2	221	58	8671	0.437471
4068	FoxO signaling pathway	106048205;106034325;106035916;106035824;106040311;106032604	6	221	208	8671	0.438019
4270	Vascular smooth muscle contraction	106032913;106030933;106029894;106039584	4	221	134	8671	0.446819
604	Glycosphingolipid biosynthesis - ganglio series	106047276	1	221	23	8671	0.448201
533	Glycosaminoglycan biosynthesis - keratan sulfate	106035437	1	221	24	8671	0.462302
4978	Mineral absorption	106035079;106039289	2	221	61	8671	0.463293
5212	Pancreatic cancer	106046565	1	221	25	8671	0.476045
4931	Insulin resistance	106040311;106046100;106041511;106044110;106038297	5	221	178	8671	0.477177
532	Glycosaminoglycan biosynthesis - chondroitin sulfate / dermatan sulfate	106032570	1	221	26	8671	0.489437
5012	Parkinson disease	106036021	1	221	26	8671	0.489437
100	Steroid biosynthesis	106044822	1	221	26	8671	0.489437
340	Histidine metabolism	106039378	1	221	26	8671	0.489437
4391	Hippo signaling pathway - fly	106035177;106047066	2	221	65	8671	0.49662
4640	Hematopoietic cell lineage	106048727	1	221	27	8671	0.502489
5161	Hepatitis B	106046565	1	221	27	8671	0.502489
5220	Chronic myeloid leukemia	106046565	1	221	28	8671	0.515209
4611	Platelet activation	106035230	1	221	28	8671	0.515209
4340	Hedgehog signaling pathway	106049830;106038049	2	221	68	8671	0.520739
4740	Olfactory transduction	106035284;106036461	2	221	68	8671	0.520739
650	Butanoate metabolism	106033478	1	221	29	8671	0.527605
5322	Systemic lupus erythematosus	106040156;106040121	2	221	70	8671	0.536386
5016	Huntington disease	106033727;106036021	2	221	72	8671	0.55168
4260	Cardiac muscle contraction	106038358;106030933	2	221	72	8671	0.55168
4146	Peroxisome	106047760;106044990;106047293	3	221	114	8671	0.559385
51	Fructose and mannose metabolism	106042848	1	221	32	8671	0.562932
510	N-Glycan biosynthesis	106035437;106032734	2	221	75	8671	0.573951
4370	VEGF signaling pathway	106040311;106041405	2	221	75	8671	0.573951
4977	Vitamin digestion and absorption	106039307	1	221	34	8671	0.585009
601	Glycosphingolipid biosynthesis - lacto and neolacto series	106035437	1	221	34	8671	0.585009
5231	Choline metabolism in cancer	106033727	1	221	35	8671	0.595627
230	Purine metabolism	106029894;106039584;106041705;106036360;106037092	5	221	204	8671	0.598759
4114	Oocyte meiosis	106039584;106035916;106029894	3	221	122	8671	0.605648
4130	SNARE interactions in vesicular transport	106039550	1	221	36	8671	0.605975
4742	Taste transduction	106046904	1	221	37	8671	0.61606
5412	Arrhythmogenic right ventricular cardiomyopathy (ARVC)	106038358	1	221	37	8671	0.61606
982	Drug metabolism - cytochrome P450	106038038	1	221	37	8671	0.61606
4110	Cell cycle	106041729;106046565;106048205;106035824	4	221	167	8671	0.620116
4020	Calcium signaling pathway	106039584;106047519;106030933;106036021;106046773	5	221	211	8671	0.62871
4662	B cell receptor signaling pathway	106048125	1	221	39	8671	0.635465
1230	Biosynthesis of amino acids	106048947;106046759	2	221	84	8671	0.635885
4724	Glutamatergic synapse	106047462	1	221	40	8671	0.644798
4010	MAPK signaling pathway	106032359;106049641;106030933;106048205;106038794;106035925;106041405;106038358	8	221	341	8671	0.64568
4723	Retrograde endocannabinoid signaling	106030368	1	221	41	8671	0.653893
4022	cGMP-PKG signaling pathway	106036021	1	221	41	8671	0.653893
4152	AMPK signaling pathway	106037317	1	221	41	8671	0.653893
760	Nicotinate and nicotinamide metabolism	106042537	1	221	42	8671	0.662756
4970	Salivary secretion	106048719	1	221	42	8671	0.662756
4920	Adipocytokine signaling pathway	106044110;106041601	2	221	89	8671	0.667147
4140	Autophagy - animal	106045818	1	221	43	8671	0.671393
4120	Ubiquitin mediated proteolysis	106034971;106042926;106046070;106044569;106039924;106046091	6	221	266	8671	0.677135
4672	Intestinal immune network for IgA production	106030065	1	221	44	8671	0.67981
4062	Chemokine signaling pathway	106034426	1	221	44	8671	0.67981
514	Other types of O-glycan biosynthesis	106035437	1	221	45	8671	0.688013
4950	Maturity onset diabetes of the young	106031341	1	221	45	8671	0.688013
260	Glycine, serine and threonine metabolism	106038129	1	221	47	8671	0.703795
380	Tryptophan metabolism	106039366	1	221	47	8671	0.703795
71	Fatty acid degradation	106032913	1	221	48	8671	0.711386
565	Ether lipid metabolism	106047860	1	221	49	8671	0.718783
4726	Serotonergic synapse	106033532	1	221	49	8671	0.718783
500	Starch and sucrose metabolism	106038297	1	221	50	8671	0.725991
480	Glutathione metabolism	106039445	1	221	52	8671	0.73986
4976	Bile secretion	106040845	1	221	53	8671	0.74653
4510	Focal adhesion	106040311;106044116;106030921;106042282;106049842;106035916	6	221	288	8671	0.748649
330	Arginine and proline metabolism	106046759	1	221	54	8671	0.75303
4012	ErbB signaling pathway	106040311;106042742	2	221	106	8671	0.757489
970	Aminoacyl-tRNA biosynthesis	106046117	1	221	57	8671	0.771551
2010	ABC transporters	106036120	1	221	58	8671	0.777412
600	Sphingolipid metabolism	106036466	1	221	59	8671	0.783124
5169	Epstein-Barr virus infection	106043819	1	221	62	8671	0.799397
4919	Thyroid hormone signaling pathway	106039284	1	221	63	8671	0.804547
240	Pyrimidine metabolism	106030698;106035858	2	221	124	8671	0.829344
4810	Regulation of actin cytoskeleton	106035874;106040311;106046438;106049641;106041036	5	221	276	8671	0.837998
4141	Protein processing in endoplasmic reticulum	106029410;106035925;106032313;106033814	4	221	237	8671	0.859416
4622	RIG-I-like receptor signaling pathway	106034670	1	221	76	8671	0.860653
3460	Fanconi anemia pathway	106033573	1	221	78	8671	0.867728
4070	Phosphatidylinositol signaling system	106030921;106040311	2	221	139	8671	0.873971
4310	Wnt signaling pathway	106035824;106035485;106039555	3	221	193	8671	0.874526
4060	Cytokine-cytokine receptor interaction	106041816;106039774;106036954	3	221	197	8671	0.883161
4630	Jak-STAT signaling pathway	106035824;106040311	2	221	151	8671	0.901676
4530	Tight junction	106030214;106035065;106046980	3	221	209	8671	0.905983
562	Inositol phosphate metabolism	106040311	1	221	95	8671	0.915097
4014	Ras signaling pathway	106042354	1	221	99	8671	0.923518
190	Oxidative phosphorylation	106049643	1	221	99	8671	0.923518
3008	Ribosome biogenesis in eukaryotes	106047134	1	221	99	8671	0.923518
3018	RNA degradation	106032336	1	221	107	8671	0.937945
3015	mRNA surveillance pathway	106035065	1	221	120	8671	0.955837
3010	Ribosome	106031318	1	221	128	8671	0.964186
3013	RNA transport	106045559;106047134	2	221	206	8671	0.970044
4142	Lysosome	106046793	1	221	182	8671	0.991341
4144	Endocytosis	106035874;106030920	2	221	458	8671	0.999928

## Sheet: S VS. P
pathway_id	pathway_name	Genes	S gene number	TS gene number	B gene number	TB gene number	pvalue
4110	Cell cycle	106034408;106042451;106035565;106039399;106035231;106045119;106035704;106035824;106039299;106034064;106031512;106048590;106033875;106035779;106031430;106045084;106043036;106040556;106038609;106033711;106032943;106049540;106046017;106040910;106047065;106029579;106043534;106047751;106029392;106033015;106038116;106042456;106033338;106046565;106039102;106042248;106046801;106048205;106038436;106041729	40	913	167	8671	4.01733e-07
1212	Fatty acid metabolism	106045919;106036840;106048393;106036242;106033870;106031888;106038658;106034764;106038080;106043774;106048420;106033871;106047545;106049365;106048146;106041854;106030350;106046771	18	913	63	8671	5.5806e-05
3030	DNA replication	106045620;106032160;106039299;106039275;106047461;106038116;106032404;106049362;106031012;106030408;106029579;106035779;106038436	13	913	40	8671	0.000143285
3320	PPAR signaling pathway	106033870;106030656;106036242;106034120;106049365;106046322;106048420;106030566;106031888;106039302;106034764;106032406;106034382;106039033;106040417;106048146;106041601;106041991;106036840;106032975;106037939;106032338	22	913	103	8671	0.000892544
61	Fatty acid biosynthesis	106031888;106031086;106038080;106048420;106036242;106046771;106043774	7	913	17	8671	0.00105457
5164	Influenza A	106036644;106029410;106039774;106029824;106044208;106035824;106046625;106041040;106047050;106048516;106034640;106036132;106037266;106046150;106041301;106035961;106040461;106046730;106041918;106040311;106041964;106044181;106030808;106031780;106039820;106040220;106041189;106032682;106032077;106035151	30	913	164	8671	0.00174133
1040	Biosynthesis of unsaturated fatty acids	106045919;106030350;106041854;106033870;106038658;106049365;106036840;106033871;106034764	9	913	29	8671	0.00218336
254	Aflatoxin biosynthesis	106043774;106038080;106031086	3	913	4	8671	0.00428914
72	Synthesis and degradation of ketone bodies	106044598;106047545;106038090;106036330;106041545	5	913	12	8671	0.00538386
4914	Progesterone-mediated oocyte maturation	106039102;106033338;106031512;106049540;106033711;106038609;106046988;106042248;106042456;106029748;106040311;106029894;106042451;106046801;106046017;106035916;106038094;106046150;106035231;106040461	20	913	104	8671	0.00542681
140	Steroid hormone biosynthesis	106043979;106039033;106029463;106033532;106035756;106044188;106031015;106034449;106035754;106035671;106038207;106041656;106044189	13	913	58	8671	0.00629351
260	Glycine, serine and threonine metabolism	106042084;106048001;106041429;106046374;106048218;106038129;106049013;106035804;106044083;106036349;106043350	11	913	47	8671	0.00826382
650	Butanoate metabolism	106031425;106036330;106033473;106044598;106041545;106038090;106039818;106047545	8	913	29	8671	0.00838369
4512	ECM-receptor interaction	106045740;106034419;106045987;106038546;106034517;106041217;106031250;106049430;106049842;106045477;106049057;106031730;106041870;106044590;106042282;106031573;106033261;106047668;106049609;106049611;106049839;106039681;106032695;106045335	24	913	138	8671	0.00911376
620	Pyruvate metabolism	106041991;106047784;106047545;106042616;106038291;106032932;106043774;106038080;106037842;106047758;106035378;106031086	12	913	54	8671	0.00912386
4978	Mineral absorption	106032162;106035551;106031329;106038375;106033725;106039697;106042572;106048273;106034410;106039289;106047454;106031322;106035906	13	913	61	8671	0.00974961
500	Starch and sucrose metabolism	106043979;106032499;106032152;106039110;106038297;106034449;106045191;106045603;106030908;106041117;106042905	11	913	50	8671	0.0132489
5206	MicroRNAs in cancer	106046565;106031686;106043635;106030395;106040878;106042282;106030204;106033261;106037397;106042773;106045883;106044978;106033875;106048317;106031290	15	913	77	8671	0.0132539
4621	NOD-like receptor signaling pathway	106047050;106035961;106043614;106033560;106039774;106029748;106046661;106046988;106046150;106041918;106036055;106041040;106043112;106040461;106049850;106038098	16	913	85	8671	0.0147921
3460	Fanconi anemia pathway	106046108;106045729;106049489;106048796;106030954;106046109;106036297;106033368;106034422;106030636;106043633;106030395;106048231;106047081;106036660	15	913	78	8671	0.0148652
53	Ascorbate and aldarate metabolism	106035684;106034449;106049515;106043979;106047784;106039110	6	913	21	8671	0.0181841
4640	Hematopoietic cell lineage	106039849;106043031;106049857;106037793;106048279;106039831;106048727	7	913	27	8671	0.0189111
910	Nitrogen metabolism	106046850;106039026;106047794;106030553;106030632	5	913	17	8671	0.0269689
4114	Oocyte meiosis	106042248;106038242;106048913;106046157;106030058;106029392;106031512;106043534;106046017;106035231;106030270;106029894;106038094;106038609;106034282;106035916;106034064;106034408;106041867;106043036	20	913	122	8671	0.0294346
4974	Protein digestion and absorption	106038380;106034484;106029888;106031011;106037784;106048727;106037835;106040733;106044413;106037793;106029823;106039404;106035946;106042357;106049606;106038375	16	913	93	8671	0.0324675
5219	Bladder cancer	106033875;106046565;106033261;106042282;106047992	5	913	18	8671	0.0341961
670	One carbon pool by folate	106047654;106035909;106041914;106049013;106041917;106037557	6	913	24	8671	0.0343852
4115	p53 signaling pathway	106042567;106049450;106049540;106045926;106044510;106040556;106046458;106033087;106042038;106035916;106031512;106048205;106030813;106035231;106033261;106045084;106042282;106033711	18	913	113	8671	0.0478735
100	Steroid biosynthesis	106039661;106038131;106033854;106032325;106032845;106038503	6	913	26	8671	0.0491486
4614	Renin-angiotensin system	106037835;106035654;106048727;106037784;106037793	5	913	20	8671	0.0519424
4622	RIG-I-like receptor signaling pathway	106041918;106041268;106040220;106034670;106029824;106046150;106040461;106031780;106032987;106032682;106034386;106043535;106041301	13	913	76	8671	0.0526036
330	Arginine and proline metabolism	106047784;106047319;106048218;106046759;106048295;106036839;106043350;106037864;106033391;106044049	10	913	54	8671	0.0528741
380	Tryptophan metabolism	106039366;106044188;106044189;106032348;106047545;106047784;106043484;106046751;106029463	9	913	47	8671	0.0536944
71	Fatty acid degradation	106048393;106036242;106048146;106034764;106031888;106047784;106048420;106036840;106047545	9	913	48	8671	0.0601895
10	Glycolysis / Gluconeogenesis	106038907;106042905;106047866;106047758;106042616;106041991;106030908;106045222;106037842;106038291;106047784	11	913	63	8671	0.0627542
250	Alanine, aspartate and glutamate metabolism	106036349;106037542;106041306;106038349;106039616;106047794;106039818;106032548;106037253	9	913	49	8671	0.0671667
40	Pentose and glucuronate interconversions	106045603;106041117;106034449;106046764;106043979;106039110	6	913	28	8671	0.0672781
592	alpha-Linolenic acid metabolism	106036840;106042968;106034764;106033870;106042951	5	913	22	8671	0.0741556
5132	Salmonella infection	106040461;106049641;106047305;106038794;106033874;106041918;106039774;106046150;106037528;106049407;106048615;106032077;106041089	13	913	81	8671	0.0799136
4610	Complement and coagulation cascades	106036370;106048076;106041217;106048083;106037756;106043031;106032808;106034541;106048075;106039695;106043254;106033766;106036358;106032054;106038378	15	913	99	8671	0.0940319
5340	Primary immunodeficiency	106037891;106039831;106039849	3	913	11	8671	0.101045
4210	Apoptosis	106040450;106044728;106048728;106042387;106047354;106037849;106038643;106045679	8	913	46	8671	0.105054
640	Propanoate metabolism	106047545;106031086;106042616;106038291;106047758;106043774;106038080	7	913	39	8671	0.109781
5222	Small cell lung cancer	106049412;106045082;106033875;106046565	4	913	18	8671	0.113368
4514	Cell adhesion molecules (CAMs)	106039546;106046592;106037482;106044095;106034285;106038824;106037384;106042547;106033965;106041970;106035653;106049343;106036755;106047762;106047416;106041540;106043158;106039956;106037008;106042567;106033980;106043179;106049813;106029492;106047858	25	913	186	8671	0.119526
4660	T cell receptor signaling pathway	106032857;106039849;106037446;106037891;106035870;106039831	6	913	33	8671	0.127231
280	Valine, leucine and isoleucine degradation	106036349;106041545;106036840;106036330;106047784;106038090;106048393;106047545;106031425	9	913	56	8671	0.129642
52	Galactose metabolism	106038907;106032152;106030908;106039329;106045603;106045191;106042905	7	913	41	8671	0.134201
4727	GABAergic synapse	106038343;106046383;106046175;106039974;106039818;106045047;106049029;106048830	8	913	49	8671	0.138279
4360	Axon guidance	106041580;106042446;106036892;106040308;106045063;106032736;106035550;106031414;106047275;106044405;106040293;106039469;106033641;106034005;106036456;106029999;106047323	17	913	122	8671	0.139687
830	Retinol metabolism	106033290;106034449;106049844;106033532;106038207;106043979;106044189;106044188;106039463	9	913	58	8671	0.151735
1230	Biosynthesis of amino acids	106049013;106039616;106032348;106038907;106047319;106041429;106047866;106048906;106045222;106033391;106047794;106046759	12	913	84	8671	0.169636
5100	Bacterial invasion of epithelial cells	106038279;106034169;106048953;106044647;106033598;106043947	6	913	36	8671	0.172337
5133	Pertussis	106043864;106035961;106032825;106043254	4	913	21	8671	0.173484
980	Metabolism of xenobiotics by cytochrome P450	106044189;106030436;106034449;106043979;106029463;106044188;106037222	7	913	44	8671	0.175306
410	beta-Alanine metabolism	106044049;106048295;106047784;106049846;106039818;106048001	6	913	37	8671	0.188668
5144	Malaria	106033591;106048582;106042282;106033261	4	913	22	8671	0.195556
5110	Vibrio cholerae infection	106035831	1	913	2	8671	0.199511
300	Lysine biosynthesis	106032348	1	913	2	8671	0.199511
660	C5-Branched dibasic acid metabolism	106043926	1	913	2	8671	0.199511
4940	Type I diabetes mellitus	106033451;106039002;106039818	3	913	15	8671	0.204691
4510	Focal adhesion	106049839;106040520;106049407;106049609;106042282;106035916;106049611;106038683;106033076;106049842;106045477;106037446;106040311;106034517;106033874;106044590;106049430;106045987;106038546;106031730;106039681;106033261;106041123;106030921;106049445;106032547;106049057;106031621;106042387;106033799;106032077;106041217;106035198;106031573;106041870	35	913	288	8671	0.205085
983	Drug metabolism - other enzymes	106043979;106031596;106033299;106033262;106046791;106049846;106034449	7	913	46	8671	0.205348
4623	Cytosolic DNA-sensing pathway	106041040;106046625;106031780;106030386;106040220;106041301;106039774	7	913	46	8671	0.205348
62	Fatty acid elongation	106030350;106048393;106041854;106038658;106035664	5	913	31	8671	0.222788
3440	Homologous recombination	106030507;106033557;106032952;106047081;106043633;106036297	6	913	40	8671	0.240862
4391	Hippo signaling pathway - fly	106040977;106041562;106034400;106049464;106034158;106047066;106049502;106035177;106042679	9	913	65	8671	0.241658
4723	Retrograde endocannabinoid signaling	106046175;106046383;106048830;106030368;106033086;106043876	6	913	41	8671	0.259146
270	Cysteine and methionine metabolism	106042084;106039445;106030429;106048906;106031290;106038291;106042616;106036349	8	913	58	8671	0.263092
900	Terpenoid backbone biosynthesis	106047545;106048516;106036330;106041545	4	913	25	8671	0.266039
5212	Pancreatic cancer	106033875;106044092;106036572;106046565	4	913	25	8671	0.266039
261	Monobactam biosynthesis	106030864	1	913	3	8671	0.283817
4960	Aldosterone-regulated sodium reabsorption	106032234;106040024	2	913	10	8671	0.284448
3410	Base excision repair	106047461;106041738;106041778;106049362;106040404	5	913	34	8671	0.284727
4977	Vitamin digestion and absorption	106033998;106039558;106049899;106029930;106044261	5	913	34	8671	0.284727
3430	Mismatch repair	106049229;106032160;106039275;106049362	4	913	26	8671	0.290518
340	Histidine metabolism	106039378;106048295;106047784;106044049	4	913	26	8671	0.290518
5410	Hypertrophic cardiomyopathy (HCM)	106031055;106031369;106029845;106048836;106044978;106038358	6	913	43	8671	0.296713
561	Glycerolipid metabolism	106045208;106048173;106042403;106047784;106044375;106046322;106036259;106037322;106039524;106040417	10	913	78	8671	0.303723
480	Glutathione metabolism	106039445;106029563;106030436;106030813;106029707;106030429;106048561	7	913	52	8671	0.304889
5231	Choline metabolism in cancer	106040416;106044092;106032589;106035154;106039496	5	913	35	8671	0.306078
4146	Peroxisome	106047760;106035836;106036840;106034764;106033262;106037676;106031888;106044726;106036512;106031596;106032548;106036242;106038090;106045919	14	913	114	8671	0.311891
230	Purine metabolism	106032673;106030813;106038231;106038094;106032499;106029894;106029621;106041705;106047461;106038349;106032273;106046665;106042905;106030408;106041306;106043942;106031596;106030929;106033262;106044472;106044473;106030864;106047279;106048561	24	913	204	8671	0.312492
5032	Morphine addiction	106043876;106046175;106048830;106046383	4	913	27	8671	0.315281
5161	Hepatitis B	106044728;106042456;106046565;106033875	4	913	27	8671	0.315281
4672	Intestinal immune network for IgA production	106039956;106049915;106045387;106037482;106041363;106041362	6	913	44	8671	0.315882
4620	Toll-like receptor signaling pathway	106046150;106031780;106041870;106040311;106041918;106035151;106049641;106040461;106041089;106041040;106038794;106039956;106036644;106041301	14	913	115	8671	0.323709
240	Pyrimidine metabolism	106037557;106032673;106047461;106043942;106046665;106035191;106030698;106031003;106046791;106049846;106030813;106030408;106048561;106033797;106035858	15	913	124	8671	0.324181
4745	Phototransduction - fly	106041235;106029982	2	913	11	8671	0.325204
524	Neomycin, kanamycin and gentamicin biosynthesis	106030908	1	913	4	8671	0.359252
740	Riboflavin metabolism	106044168	1	913	4	8671	0.359252
590	Arachidonic acid metabolism	106042968;106033532;106029707;106040639;106032299;106031025;106037158;106042951;106038207	9	913	73	8671	0.360876
5162	Measles	106038599;106049456;106039849;106039831	4	913	29	8671	0.365193
4964	Proximal tubule bicarbonate reclamation	106038375;106036857	2	913	12	8671	0.365319
5218	Melanoma	106046565;106033875	2	913	12	8671	0.365319
5214	Glioma	106033875;106046565	2	913	12	8671	0.365319
5020	Prion diseases	106032808;106036358	2	913	12	8671	0.365319
5160	Hepatitis C	106032825;106044214;106042547	3	913	21	8671	0.383297
770	Pantothenate and CoA biosynthesis	106032499;106046935;106049846	3	913	21	8671	0.383297
450	Selenocompound metabolism	106049587;106035858;106030864	3	913	21	8671	0.383297
4721	Synaptic vesicle cycle	106030368;106043692;106048269	3	913	21	8671	0.383297
630	Glyoxylate and dicarboxylate metabolism	106047545;106047794;106046751;106036839;106046374;106049013	6	913	48	8671	0.393866
564	Glycerophospholipid metabolism	106048149;106042951;106031996;106038664;106047059;106046127;106048173;106031029;106044375;106037812;106042968;106039524;106030921	13	913	112	8671	0.398641
4145	Phagosome	106035927;106044971;106049915;106043857;106030346;106042282;106038378;106045987;106033261;106033449;106030345;106031196;106029821;106032077;106032144;106049456;106044590;106049641;106030722;106039372;106037528;106049407;106037559;106045956	24	913	214	8671	0.403268
4973	Carbohydrate digestion and absorption	106031296;106031322;106031439	3	913	22	8671	0.41294
4670	Leukocyte transendothelial migration	106037446;106042547;106032857	3	913	22	8671	0.41294
565	Ether lipid metabolism	106031029;106044375;106035135;106042951;106031996;106042968	6	913	49	8671	0.413431
860	Porphyrin and chlorophyll metabolism	106047684;106043979;106045552;106034449	4	913	31	8671	0.414919
4740	Olfactory transduction	106034327;106048571;106048573;106034572;106036461;106044723;106030428;106047257	8	913	68	8671	0.42635
4966	Collecting duct acid secretion	106036746	1	913	5	8671	0.42675
600	Sphingolipid metabolism	106039930;106032002;106044375;106029829;106033723;106034302;106030455	7	913	59	8671	0.429603
4068	FoxO signaling pathway	106048836;106046733;106048205;106045084;106042423;106035916;106040311;106049540;106048134;106033711;106044827;106041991;106040461;106035459;106035824;106046150;106035231;106046017;106038683;106034325;106043349;106047963;106035657	23	913	208	8671	0.434447
51	Fructose and mannose metabolism	106042848;106038743;106030908;106038907	4	913	32	8671	0.439479
5143	African trypanosomiasis	106033591;106048582	2	913	14	8671	0.442435
5215	Prostate cancer	106033875;106046565	2	913	14	8671	0.442435
5033	Nicotine addiction	106046383;106046175	2	913	14	8671	0.442435
130	Ubiquinone and other terpenoid-quinone biosynthesis	106046610;106043848	2	913	14	8671	0.442435
5321	Inflammatory bowel disease (IBD)	106030306;106046788	2	913	14	8671	0.442435
5014	Amyotrophic lateral sclerosis (ALS)	106037849;106048843	2	913	14	8671	0.442435
4970	Salivary secretion	106040878;106038939;106048719;106038940;106049428	5	913	42	8671	0.457684
5230	Central carbon metabolism in cancer	106031627;106031011;106034697;106029999	4	913	33	8671	0.463728
4920	Adipocytokine signaling pathway	106041991;106048146;106044110;106048420;106048836;106041601;106036242;106031086;106031888;106046730	10	913	89	8671	0.464202
460	Cyanoamino acid metabolism	106037253;106049013	2	913	15	8671	0.479011
591	Linoleic acid metabolism	106033532;106042951;106038207;106042968	4	913	34	8671	0.487594
4725	Cholinergic synapse	106048830;106030367;106043876	3	913	25	8671	0.49862
4062	Chemokine signaling pathway	106032857;106039045;106034426;106048830;106037446	5	913	44	8671	0.49976
5414	Dilated cardiomyopathy (DCM)	106031369;106038358;106044978;106031055;106029845	5	913	44	8671	0.49976
520	Amino sugar and nucleotide sugar metabolism	106033848;106046482;106030908;106045603;106039110;106042905	6	913	54	8671	0.509381
5166	Human T-cell leukemia virus 1 infection	106038857;106030624;106039849;106039831;106037891;106033875;106046565	7	913	64	8671	0.517418
532	Glycosaminoglycan biosynthesis - chondroitin sulfate / dermatan sulfate	106047061;106032570;106032571	3	913	26	8671	0.525763
30	Pentose phosphate pathway	106035684;106038907;106042905;106029563	4	913	36	8671	0.533937
4975	Fat digestion and absorption	106033998	1	913	7	8671	0.541182
5216	Thyroid cancer	106032056	1	913	7	8671	0.541182
1210	2-Oxocarboxylic acid metabolism	106039616;106032348	2	913	17	8671	0.54754
4713	Circadian entrainment	106048830;106043876;106040661	3	913	27	8671	0.552074
4650	Natural killer cell mediated cytotoxicity	106038599;106037891;106037446	3	913	27	8671	0.552074
5200	Pathways in cancer	106032056;106046565;106049412;106044092;106045082;106036572;106047742;106047992;106048830;106033875;106044728	11	913	105	8671	0.554521
4080	Neuroactive ligand-receptor interaction	106048674;106046837;106034991;106036855;106032839;106033708;106045998;106043899;106043623;106035583;106038880;106049680;106041081;106030285;106030797;106046773;106039117;106046118;106046175;106049872;106031808;106036863;106047107;106036080;106047519;106040283;106046383;106029763;106049658;106046928;106035042;106046827;106043093	33	913	317	8671	0.556201
5010	Alzheimer disease	106042387;106048727;106036113;106037793	4	913	37	8671	0.556309
970	Aminoacyl-tRNA biosynthesis	106036003;106049587;106040078;106038076;106046117;106038347	6	913	57	8671	0.564107
4540	Gap junction	106029894;106038683;106040409;106038094;106046157;106037669;106032273;106043857;106040406;106038242;106031512	11	913	106	8671	0.567668
310	Lysine degradation	106033948;106031728;106047545;106034357;106045007;106047784;106032348	7	913	67	8671	0.567714
5150	Staphylococcus aureus infection	106038378;106043254;106048013	3	913	28	8671	0.577498
4611	Platelet activation	106039045;106044014;106041217	3	913	28	8671	0.577498
5220	Chronic myeloid leukemia	106046565;106033875;106047742	3	913	28	8671	0.577498
4064	NF-kappa B signaling pathway	106037891;106039045;106032682	3	913	28	8671	0.577498
4917	Prolactin signaling pathway	106046143;106032825	2	913	18	8671	0.579354
2010	ABC transporters	106046653;106031528;106048214;106036120;106032343;106029961	6	913	58	8671	0.581692
4340	Hedgehog signaling pathway	106047637;106045170;106038330;106036212;106032993;106029965;106042380	7	913	68	8671	0.583936
5034	Alcoholism	106043077;106030791;106048830;106045907;106045137;106044238;106049626	7	913	68	8671	0.583936
232	Caffeine metabolism	106031596	1	913	8	8671	0.589532
4010	MAPK signaling pathway	106049589;106043912;106039820;106033034;106032300;106038794;106040506;106035925;106044833;106040461;106040797;106034259;106044055;106049517;106048205;106037849;106040879;106044238;106042968;106042816;106046150;106045383;106042951;106037266;106045803;106047891;106033874;106045084;106046874;106038358;106034500;106038683;106032359;106049641;106042748	35	913	341	8671	0.591826
3420	Nucleotide excision repair	106039275;106047461;106033368;106042429;106037638;106049362;106032160	7	913	69	8671	0.599855
4060	Cytokine-cytokine receptor interaction	106041123;106046044;106038749;106044325;106045387;106042896;106043335;106048777;106041089;106041918;106046928;106038345;106037482;106048595;106045564;106039774;106038683;106035198;106038263;106041040	20	913	197	8671	0.604231
5210	Colorectal cancer	106044728;106044092	2	913	19	8671	0.609492
4710	Circadian rhythm	106038218;106048836	2	913	19	8671	0.609492
120	Primary bile acid biosynthesis	106039033;106031015	2	913	19	8671	0.609492
1200	Carbon metabolism	106045222;106035378;106039616;106047866;106030908;106029563;106047545;106046374;106038907;106035684;106041429;106049013;106037842;106047758	14	913	139	8671	0.611659
4141	Protein processing in endoplasmic reticulum	106040714;106038610;106029410;106041157;106033143;106037849;106042387;106039794;106034004;106032313;106029748;106046988;106031122;106048350;106031621;106039539;106049687;106035925;106039820;106033814;106039024;106044751;106037266;106049589	24	913	237	8671	0.613174
511	Other glycan degradation	106046007;106035038;106042970	3	913	30	8671	0.625535
4911	Insulin secretion	106048530;106040551;106033944	3	913	30	8671	0.625535
5030	Cocaine addiction	106043077	1	913	9	8671	0.632791
4923	Regulation of lipolysis in adipocytes	106043332	1	913	9	8671	0.632791
4730	Long-term depression	106039045	1	913	9	8671	0.632791
4932	Non-alcoholic fatty liver disease (NAFLD)	106037849;106048836	2	913	20	8671	0.637956
4350	TGF-beta signaling pathway	106035824;106031678;106029586;106042896;106042282;106033261;106045127;106042684;106044996;106034982;106037298;106047637	12	913	123	8671	0.65448
5223	Non-small cell lung cancer	106046565;106033875	2	913	21	8671	0.664762
5142	Chagas disease (American trypanosomiasis)	106039831;106039849	2	913	21	8671	0.664762
4912	GnRH signaling pathway	106029894;106042951;106046150;106035925;106038242;106046157;106038094;106042968;106040461;106031996	10	913	104	8671	0.667357
4976	Bile secretion	106031322;106036857;106038375;106037856;106040845	5	913	53	8671	0.669071
512	Mucin type O-glycan biosynthesis	106044482;106039134;106042922	3	913	32	8671	0.669682
4922	Glucagon signaling pathway	106036117;106039156;106048836	3	913	32	8671	0.669682
4915	Estrogen signaling pathway	106047975;106043876;106046171	3	913	32	8671	0.669682
5031	Amphetamine addiction	106043077	1	913	10	8671	0.671496
5204	Chemical carcinogenesis	106033532	1	913	10	8671	0.671496
4330	Notch signaling pathway	106038996;106048003;106044620;106035824;106048794;106030636;106041220;106039333	8	913	85	8671	0.68426
510	N-Glycan biosynthesis	106032734;106046978;106037036;106039278;106046787;106049687;106035437	7	913	75	8671	0.688193
4370	VEGF signaling pathway	106042816;106046150;106040461;106040311;106042968;106042951;106035198	7	913	75	8671	0.688193
220	Arginine biosynthesis	106039616;106047794	2	913	22	8671	0.689944
430	Taurine and hypotaurine metabolism	106039818	1	913	11	8671	0.706125
4924	Renin secretion	106036857	1	913	11	8671	0.706125
4728	Dopaminergic synapse	106043077;106048830;106043876	3	913	34	8671	0.709892
601	Glycosphingolipid biosynthesis - lacto and neolacto series	106035437;106034198;106032048	3	913	34	8671	0.709892
4750	Inflammatory mediator regulation of TRP channels	106036080;106033532	2	913	23	8671	0.713546
4664	Fc epsilon RI signaling pathway	106039045;106037446	2	913	23	8671	0.713546
563	Glycosylphosphatidylinositol (GPI)-anchor biosynthesis	106037036;106046094;106049168	3	913	36	8671	0.746228
4390	Hippo signaling pathway	106045149;106041912;106044728;106041962;106041911;106041910	6	913	69	8671	0.747787
5322	Systemic lupus erythematosus	106045137;106043254;106049626;106036358;106045907;106032808	6	913	70	8671	0.760193
5412	Arrhythmogenic right ventricular cardiomyopathy (ARVC)	106048739;106037612;106038358	3	913	37	8671	0.762986
982	Drug metabolism - cytochrome P450	106043979;106034449;106030436	3	913	37	8671	0.762986
4742	Taste transduction	106046383;106046175;106049251	3	913	37	8671	0.762986
5168	Herpes simplex virus 1 infection	106040220;106048685;106035231;106044208;106046730;106035824;106031780;106031512;106041301;106038794;106035151;106041040;106044181;106029410;106044214;106042804;106029824	17	913	186	8671	0.767692
4726	Serotonergic synapse	106033532;106043876;106048455;106048830	4	913	49	8671	0.773116
4921	Oxytocin signaling pathway	106043876;106038358;106048836;106048765	4	913	49	8671	0.773116
5012	Parkinson disease	106031248;106043077	2	913	26	8671	0.775437
603	Glycosphingolipid biosynthesis - globo and isoglobo series	106043526;106044126	2	913	26	8671	0.775437
4066	HIF-1 signaling pathway	106039289;106031329;106029999	3	913	38	8671	0.778834
4668	TNF signaling pathway	106045228;106037849	2	913	27	8671	0.793306
4662	B cell receptor signaling pathway	106037446;106043031;106039045	3	913	39	8671	0.793799
4151	PI3K-Akt signaling pathway	106033261;106042282;106030395;106048830;106041217;106048836	6	913	73	8671	0.794702
4520	Adherens junction	106033076;106032547;106049407;106035824;106046592;106031239;106032338;106030907;106038656;106037608;106032077	11	913	127	8671	0.795521
4933	AGE-RAGE signaling pathway in diabetic complications	106042534;106040463;106046150;106039681;106040461;106034535;106041918;106040311;106049842;106038546	10	913	118	8671	0.809348
4152	AMPK signaling pathway	106042456;106030894;106048836	3	913	41	8671	0.821198
4918	Thyroid hormone synthesis	106042039	1	913	16	8671	0.831662
4213	Longevity regulating pathway - multiple species	106048836	1	913	17	8671	0.84942
920	Sulfur metabolism	106030864	1	913	18	8671	0.865306
514	Other types of O-glycan biosynthesis	106034198;106035437;106040589	3	913	45	8671	0.866761
5205	Proteoglycans in cancer	106038279;106042282;106033261;106031519	4	913	58	8671	0.873194
4666	Fc gamma R-mediated phagocytosis	106040268;106039045;106037446	3	913	46	8671	0.876421
4070	Phosphatidylinositol signaling system	106046157;106030630;106037890;106038242;106042534;106030921;106040311;106046127;106049273;106035123;106045215	11	913	139	8671	0.878541
360	Phenylalanine metabolism	106048001	1	913	19	8671	0.879518
4630	Jak-STAT signaling pathway	106040400;106046928;106038749;106040463;106037410;106046730;106040493;106046044;106039968;106035824;106048210;106040311	12	913	151	8671	0.883711
4550	Signaling pathways regulating pluripotency of stem cells	106040423;106031408;106030582;106029859;106041697	5	913	72	8671	0.888348
4260	Cardiac muscle contraction	106036876;106038358;106046874;106044978;106045746	5	913	72	8671	0.888348
4211	Longevity regulating pathway	106048836	1	913	20	8671	0.892232
5146	Amoebiasis	106042407	1	913	20	8671	0.892232
4215	Apoptosis - multiple species	106044728	1	913	20	8671	0.892232
4930	Type II diabetes mellitus	106033944	1	913	21	8671	0.903605
5169	Epstein-Barr virus infection	106043031;106039045;106048856;106042456	4	913	62	8671	0.903748
350	Tyrosine metabolism	106030805;106048001	2	913	36	8671	0.905066
20	Citrate cycle (TCA cycle)	106041991;106037842	2	913	36	8671	0.905066
4810	Regulation of actin cytoskeleton	106043428;106045987;106041793;106049445;106036875;106049057;106040520;106040311;106044313;106032077;106037446;106044252;106045746;106033076;106038683;106045779;106048962;106040879;106041036;106049839;106049407;106049641;106049273	23	913	276	8671	0.907965
4380	Osteoclast differentiation	106037891;106032814	2	913	37	8671	0.913185
4925	Aldosterone synthesis and secretion	106048765	1	913	22	8671	0.91378
4722	Neurotrophin signaling pathway	106044238;106037849	2	913	38	8671	0.920649
604	Glycosphingolipid biosynthesis - ganglio series	106030351	1	913	23	8671	0.922881
533	Glycosaminoglycan biosynthesis - keratan sulfate	106035437	1	913	24	8671	0.931023
3060	Protein export	106040714	1	913	24	8671	0.931023
4724	Glutamatergic synapse	106048830;106043876	2	913	40	8671	0.9338
3018	RNA degradation	106045729;106038907;106047866;106032336;106045843;106045222;106043046	7	913	107	8671	0.942928
562	Inositol phosphate metabolism	106040311;106042534;106037890;106035123;106045215;106049273	6	913	95	8671	0.943983
4931	Insulin resistance	106031086;106048836;106041991;106048146;106044110;106046733;106040311;106046730;106031994;106043195;106044485;106038297;106046100	13	913	178	8671	0.944442
4214	Apoptosis - fly	106042679	1	913	26	8671	0.944821
760	Nicotinate and nicotinamide metabolism	106032499;106036344	2	913	42	8671	0.944869
4261	Adrenergic signaling in cardiomyocytes	106038358;106046150;106046874;106029894;106036876;106035925;106035065;106040461;106040311;106044978;106045746;106038094	12	913	167	8671	0.94577
4140	Autophagy - animal	106048836;106044058	2	913	43	8671	0.94972
5203	Viral carcinogenesis	106049626;106042456;106039045;106048856	4	913	71	8671	0.949867
4270	Vascular smooth muscle contraction	106033959;106043296;106029894;106046157;106042951;106032273;106038094;106042968;106038242	9	913	134	8671	0.951806
4910	Insulin signaling pathway	106038297;106033799;106030908;106031086;106041991;106048836;106046100;106040311;106032338;106046730;106043774;106046771	12	913	170	8671	0.953461
5016	Huntington disease	106047157;106047132;106047160;106043175	4	913	72	8671	0.953486
4071	Sphingolipid signaling pathway	106037849	1	913	28	8671	0.955861
4950	Maturity onset diabetes of the young	106031408;106044370	2	913	45	8671	0.958226
534	Glycosaminoglycan biosynthesis - heparan sulfate / heparin	106038121	1	913	29	8671	0.960524
4916	Melanogenesis	106029894;106038656;106035824;106038094;106047519;106042380	6	913	102	8671	0.964715
531	Glycosaminoglycan degradation	106047200	1	913	31	8671	0.968424
4072	Phospholipase D signaling pathway	106044092	1	913	32	8671	0.971761
4012	ErbB signaling pathway	106035120;106038683;106040311;106033799;106046246;106034259	6	913	106	8671	0.973143
4530	Tight junction	106032494;106049407;106034273;106038279;106049343;106037503;106047013;106034269;106035896;106037608;106042547;106035065;106032077;106037177	14	913	209	8671	0.979308
4015	Rap1 signaling pathway	106044092;106033261;106042282;106032918	4	913	83	8671	0.980154
4972	Pancreatic secretion	106044413	1	913	36	8671	0.981938
4130	SNARE interactions in vesicular transport	106039550	1	913	36	8671	0.981938
4014	Ras signaling pathway	106040389;106036572;106048830;106041406;106044092	5	913	99	8671	0.983053
4310	Wnt signaling pathway	106036136;106042380;106036212;106042684;106034604;106041456;106048842;106034123;106035824;106046071;106038656;106031450	12	913	193	8671	0.986861
4120	Ubiquitin mediated proteolysis	106037820;106034971;106031406;106034064;106039539;106046730;106030395;106046070;106047553;106039102;106045009;106036660;106039924;106044181;106048796;106039794;106044208;106043361	18	913	266	8671	0.987521
4142	Lysosome	106041426;106031859;106045567;106030885;106034176;106031928;106044971;106046793;106042970;106047200	10	913	182	8671	0.994575
4024	cAMP signaling pathway	106037446	1	913	47	8671	0.994721
4020	Calcium signaling pathway	106031696;106046773;106046157;106033708;106043623;106035042;106042534;106038094;106047519;106049915;106038242;106049872	12	913	211	8671	0.995584
5152	Tuberculosis	106049456	1	913	50	8671	0.996226
3015	mRNA surveillance pathway	106035065;106044633;106041360;106038669;106029581	5	913	120	8671	0.996741
4150	mTOR signaling pathway	106048836;106040311;106035916	3	913	92	8671	0.997587
4144	Endocytosis	106036560;106033950;106033105;106031762;106034528;106038453;106040509;106032512;106041123;106037266;106044181;106030009;106049273;106049174;106039820;106044208;106031678;106030920;106048458;106030950;106033063;106038370;106042994;106036359;106031996;106041976;106046302;106030330;106038683;106035198;106038749	31	913	458	8671	0.998265
5202	Transcriptional misregulation in cancer	106038023;106046775;106035959;106045926;106037537;106046788;106047273	7	913	160	8671	0.998602
3008	Ribosome biogenesis in eukaryotes	106035355;106043753;106038162	3	913	99	8671	0.998743
4320	Dorso-ventral axis formation	106031697	1	913	63	8671	0.99912
4919	Thyroid hormone signaling pathway	106045458	1	913	63	8671	0.99912
3010	Ribosome	106046123;106040643;106043502;106035904	4	913	128	8671	0.999582
3013	RNA transport	106045559;106038669;106039159;106034328;106029581;106047980;106041360;106045309;106041964	9	913	206	8671	0.999625
3040	Spliceosome	106037266;106047659;106029581;106039820;106042927;106047146;106041011	7	913	183	8671	0.999775
190	Oxidative phosphorylation	106030722	1	913	99	8671	0.999985
