# Supplementary material for: Molecular Mechanisms of circRNA–miRNA–mRNA Interactions in the Regulation of Goose Liver Development
Source: Animals (Basel). 2024 Mar 8;14(6):839. doi: 10.3390/ani14060839 (PMC10967295; doi:10.3390/ani14060839)
Supplement: Supplementary file 1 [file animals-14-00839-s001.zip › Supplementary Table S7.List of ceRNA regulatory networks during goose liver development.xlsx]

## Sheet: miRNA-circRNA FVSP
miRNA ID	Transcript ID	Gene ID	Symbol	Gene Annoation	TargetScan_score	miranda_Energy	TargetScan	miRanda	Total	GO Term	KEGG pathways
PC-3p-21150_30	ciRNA112				50	-10.44	1	1	2
PC-5p-4580_260	ciRNA112				80	-12.57	1	1	2
bta-miR-2478_L-1_1ss2TG	ciRNA112				75	-14.87	1	1	2
cgr-miR-1260_L+1	ciRNA112				75	-15.4	1	1	2
cgr-miR-3074_L+1	ciRNA112				71	-21.59	1	1	2
gga-miR-106-3p_R+1	ciRNA112				62	-40.9	1	1	2
gga-miR-106-5p_R+1	ciRNA112				83	-17.79	1	1	2
gga-miR-148b-3p_R-3	ciRNA112				53	-14.65	1	1	2
gga-miR-20b-5p	ciRNA112				66	-16.16	1	1	2
gga-miR-301a-5p_L+2	ciRNA112				85	-16.76	1	1	2
hsa-miR-3074-5p_L+1R+1	ciRNA112				71	-21.59	1	1	2
mmu-miR-3968_L-2_1ss14AT	ciRNA112				75	-16.28	1	1	2
xtr-miR-301_R+3	ciRNA112				75	-11.62	1	1	2
dre-miR-15b-5p_R+1	ciRNA1329				66	-18.45	1	1	2
dre-miR-15b-5p_R+1	ciRNA174				66	-18.45	1	1	2
dre-miR-15b-5p_R+1	ciRNA175				53	-37.42	1	1	2
gga-miR-106-3p_R+1	ciRNA175				66	-23.18	1	1	2
aca-miR-27a-5p_R+1	ciRNA177				60	-16.24	1	1	2
bta-miR-2478_L-1_1ss2TG	ciRNA177				62	-18.49	1	1	2
cgr-miR-1260_L+1	ciRNA177				62	-12.91	1	1	2
dre-miR-15b-5p_R+1	ciRNA177				86	-16.44	1	1	2
mmu-miR-3968_L-2_1ss14AT	ciRNA177				62	-13.96	1	1	2
PC-5p-1797_999	ciRNA1881				60	-28.88	1	1	2
cli-miR-139-3p_1ss10AG	ciRNA2147				84	-12.79	1	1	2
gga-miR-106-3p_R+1	ciRNA28				83	-21.42	1	1	2
gga-miR-181b-5p_R+1	ciRNA28				50	-16.07	1	1	2
PC-3p-3014_471	ciRNA294				75	-18.47	1	1	2
PC-5p-1797_999	ciRNA294				80	-24.65	1	1	2
aca-miR-190b	ciRNA294				50	-27.14	1	1	2
cpi-miR-92b-3p	ciRNA294				75	-12.14	1	1	2
dre-miR-107b_R-1	ciRNA294				82	-45	1	1	2
dre-miR-1388-5p_R+1_1ss10CT	ciRNA294				66	-20.62	1	1	2
dre-miR-141-3p_R+3_1ss22CT	ciRNA294				85	-32.28	1	1	2
dre-miR-15b-5p_R+1	ciRNA294				66	-29.98	1	1	2
fru-miR-200a_R+3	ciRNA294				85	-31.83	1	1	2
gga-miR-20a-3p_L-5	ciRNA294				71	-24.68	1	1	2
gga-miR-32-5p	ciRNA294				75	-14.59	1	1	2
gga-miR-363-3p_R-1	ciRNA294				75	-10.31	1	1	2
gga-miR-92-3p_R+1	ciRNA294				75	-12.35	1	1	2
hsa-miR-23a-3p_R-2	ciRNA294				60	-14.02	1	1	2
mdo-miR-22-3p_R+1	ciRNA294				81	-18.58	1	1	2
mmu-miR-146b-5p_R+1	ciRNA294				80	-37.99	1	1	2
mmu-miR-92a-3p_R+2	ciRNA294				75	-12.35	1	1	2
oni-miR-22c_2ss18GA22TC	ciRNA294				81	-18.04	1	1	2
gga-miR-27b-3p	ciRNA46				85	-13.45	1	1	2
gga-miR-338-5p	ciRNA46				80	-19.08	1	1	2
gga-miR-429-3p	ciRNA46				87	-13.42	1	1	2
cli-miR-2954-5p	ciRNA54				83	-24.06	1	1	2
PC-3p-2433_650	ciRNA579				62	-13.76	1	1	2
dre-miR-15b-5p_R+1	ciRNA579				93	-19.18	1	1	2
gga-miR-148b-3p_R-3	ciRNA579				86	-28.5	1	1	2
gga-miR-1662	ciRNA579				50	-13.2	1	1	2
gga-miR-23b-5p_L+1	ciRNA579				50	-41.27	1	1	2
oni-miR-10926	ciRNA579				84	-17	1	1	2
PC-3p-2433_650	ciRNA628				87	-16.49	1	1	2
cli-miR-222a-5p_R-1_1ss22CT	ciRNA628				80	-13.81	1	1	2
gga-miR-148b-3p_R-3	ciRNA628				73	-11.94	1	1	2
xtr-miR-301_R+3	ciRNA628				50	-17.09	1	1	2
cli-miR-139-3p_1ss10AG	ciRNA73				61	-23.48	1	1	2
gga-miR-221-5p_L-1	ciRNA73				66	-20.57	1	1	2
gga-miR-29a-3p	ciRNA73				57	-12.59	1	1	2
mmu-miR-146b-5p_R+1	ciRNA73				90	-19.94	1	1	2
gga-let-7l-5p	circRNA1011				66	-15.13	1	1	2
hsa-miR-23a-3p_R-2	circRNA1011				80	-14.34	1	1	2
mmu-let-7j_1ss8TG	circRNA1011				66	-19.13	1	1	2
ssa-miR-19a-3p_R+1	circRNA1038				55	-12.86	1	1	2
xtr-miR-19b_R+2	circRNA1038				66	-17.4	1	1	2
PC-3p-2433_650	circRNA1059				50	-12.37	1	1	2
gga-miR-456-3p_1ss22AT	circRNA1059				77	-20	1	1	2
oni-miR-10926	circRNA1059				89	-19.58	1	1	2
PC-3p-2433_650	circRNA1125				75	-11.75	1	1	2
cli-miR-139-3p_1ss10AG	circRNA1125				92	-25.6	1	1	2
oni-miR-10926	circRNA1125				63	-18.1	1	1	2
PC-5p-28334_19	circRNA1126				80	-18.55	1	1	2
cgr-miR-3074_L+1	circRNA1126				85	-22.21	1	1	2
gga-miR-148b-5p	circRNA1126				75	-15.64	1	1	2
gga-miR-15c-3p	circRNA1126				50	-15.78	1	1	2
gga-miR-22-5p_R-1	circRNA1126				66	-12.42	1	1	2
hsa-miR-3074-5p_L+1R+1	circRNA1126				85	-22.21	1	1	2
PC-3p-21150_30	circRNA1149				83	-11.86	1	1	2
aca-miR-190b	circRNA1149				75	-11.24	1	1	2
bta-miR-2478_L-1_1ss2TG	circRNA1149				50	-30.07	1	1	2
cli-miR-33-2-3p	circRNA1149				50	-17.39	1	1	2
cpi-miR-92b-3p	circRNA1149				50	-10.35	1	1	2
dre-miR-135a_R+1	circRNA1149				66	-36.97	1	1	2
dre-miR-141-3p_R+3_1ss22CT	circRNA1149				71	-30.43	1	1	2
fru-miR-200a_R+3	circRNA1149				71	-30.43	1	1	2
gga-miR-106-3p_R+1	circRNA1149				79	-23.97	1	1	2
gga-miR-106-5p_R+1	circRNA1149				50	-33.66	1	1	2
gga-miR-148b-3p_R-3	circRNA1149				93	-14.64	1	1	2
gga-miR-15c-3p	circRNA1149				62	-18.61	1	1	2
gga-miR-16-1-3p	circRNA1149				66	-11.13	1	1	2
gga-miR-20b-5p	circRNA1149				50	-31.84	1	1	2
gga-miR-32-5p	circRNA1149				50	-12.58	1	1	2
gga-miR-363-3p_R-1	circRNA1149				50	-11.19	1	1	2
gga-miR-429-3p	circRNA1149				75	-19.78	1	1	2
gga-miR-92-3p_R+1	circRNA1149				50	-10.35	1	1	2
mmu-miR-3968_L-2_1ss14AT	circRNA1149				50	-12.36	1	1	2
mmu-miR-92a-3p_R+2	circRNA1149				50	-10.35	1	1	2
oni-miR-218a_R+1	circRNA1149				66	-20.75	1	1	2
pal-miR-10014-5p_1ss17AT	circRNA1149				80	-29.76	1	1	2
gga-miR-1306-3p_R-1	circRNA1161				50	-20.78	1	1	2
dre-miR-107b_R-1	circRNA1236				88	-18.02	1	1	2
dre-miR-15b-5p_R+1	circRNA1236				60	-17.42	1	1	2
cli-miR-139-3p_1ss10AG	circRNA1248				53	-19.9	1	1	2
PC-3p-21150_30	circRNA1342				66	-29.03	1	1	2
PC-5p-4580_260	circRNA1342				60	-35.05	1	1	2
aca-miR-193-3p_R+2	circRNA1342				57	-51.65	1	1	2
bta-miR-2478_L-1_1ss2TG	circRNA1342				87	-67.87	1	1	2
cgr-miR-1260_L+1	circRNA1342				87	-55.89	1	1	2
cli-miR-139-3p_1ss10AG	circRNA1342				76	-13.82	1	1	2
dre-miR-141-3p_R+3_1ss22CT	circRNA1342				57	-44.47	1	1	2
fru-miR-200a_R+3	circRNA1342				57	-44.47	1	1	2
gga-miR-106-3p_R+1	circRNA1342				87	-49.53	1	1	2
gga-miR-16-2-3p_L+1R-2	circRNA1342				80	-11.48	1	1	2
gga-miR-1677-3p_L+1_1ss10GA	circRNA1342				60	-66.66	1	1	2
gga-miR-191-5p_R-3	circRNA1342				50	-12.24	1	1	2
gga-miR-19a-5p_L+3R-2	circRNA1342				50	-39.42	1	1	2
gga-miR-204	circRNA1342				83	-50.07	1	1	2
gga-miR-22-5p_R-1	circRNA1342				55	-20.93	1	1	2
gga-miR-221-5p_L-1	circRNA1342				50	-72.39	1	1	2
gga-miR-27b-3p	circRNA1342				71	-34.36	1	1	2
gga-miR-301a-5p_L+2	circRNA1342				71	-18.32	1	1	2
gga-miR-363-5p	circRNA1342				50	-18.51	1	1	2
gga-miR-429-3p	circRNA1342				62	-30.68	1	1	2
gga-miR-456-3p_1ss22AT	circRNA1342				88	-33.59	1	1	2
mdo-miR-181a-5p_R+3	circRNA1342				50	-70.08	1	1	2
mdo-miR-22-3p_R+1	circRNA1342				54	-14.57	1	1	2
mmu-miR-3968_L-2_1ss14AT	circRNA1342				87	-47.73	1	1	2
oni-miR-22c_2ss18GA22TC	circRNA1342				54	-14.1	1	1	2
ssa-miR-19a-3p_R+1	circRNA1342				77	-25.56	1	1	2
xtr-miR-19b_R+2	circRNA1342				55	-10.3	1	1	2
gga-miR-106-3p_R+1	circRNA1411				91	-18.53	1	1	2
gga-miR-363-5p	circRNA1411				75	-22.57	1	1	2
ssa-miR-19a-3p_R+1	circRNA1455				55	-12.86	1	1	2
xtr-miR-19b_R+2	circRNA1455				66	-17.4	1	1	2
mmu-miR-146b-5p_R+1	circRNA1466				60	-12.61	1	1	2
gga-miR-29a-3p	circRNA1474				85	-15.89	1	1	2
gga-miR-15c-3p	circRNA2003				87	-11.78	1	1	2
gga-miR-429-3p	circRNA2003				50	-10.8	1	1	2
ssa-miR-19a-3p_R+1	circRNA2003				88	-16.82	1	1	2
xtr-miR-19b_R+2	circRNA2003				88	-15.78	1	1	2
gga-miR-1677-3p_L+1_1ss10GA	circRNA2163				80	-14.11	1	1	2
mdo-miR-22-3p_R+1	circRNA2163				90	-17.79	1	1	2
oni-miR-22c_2ss18GA22TC	circRNA2163				90	-17.79	1	1	2
gga-miR-15c-3p	circRNA3021				75	-14.16	1	1	2
gga-miR-1454_R-1_1ss6AG	circRNA3094				75	-17.3	1	1	2
cgr-miR-1260_L+1	circRNA3562				50	-15.7	1	1	2
gga-miR-106-3p_R+1	circRNA3586				75	-19.07	1	1	2
gga-miR-106-3p_R+1	circRNA3660				95	-16.03	1	1	2
gga-miR-128-1-5p	circRNA3683				75	-26.46	1	1	2
cli-miR-2954-5p	circRNA3695				66	-27.67	1	1	2
gga-miR-106-3p_R+1	circRNA3695				58	-75.61	1	1	2
gga-miR-1306-3p_R-1	circRNA3695				66	-21.08	1	1	2
gga-miR-16-1-3p	circRNA3695				50	-18.3	1	1	2
gga-miR-18a-5p_R+1	circRNA3695				50	-14.01	1	1	2
gga-miR-18b-5p_R-2	circRNA3695				50	-14.01	1	1	2
gga-miR-33-3p_L+1R+1_1ss8CT	circRNA3695				80	-14.93	1	1	2
gga-miR-456-3p_1ss22AT	circRNA3695				55	-56.89	1	1	2
mdo-miR-22-3p_R+1	circRNA3695				63	-34.79	1	1	2
oni-miR-218a_R+1	circRNA3695				83	-19.48	1	1	2
oni-miR-22c_2ss18GA22TC	circRNA3695				63	-32.89	1	1	2
gga-miR-221-5p_L-1	circRNA3704				83	-19.69	1	1	2
gga-miR-1662	circRNA4				75	-12.31	1	1	2
gga-miR-19a-5p_L+3R-2	circRNA4				75	-16	1	1	2
PC-5p-28334_19	circRNA4227				60	-72.42	1	1	2
aca-miR-193-3p_R+2	circRNA4227				71	-42.92	1	1	2
aca-miR-27a-5p_R+1	circRNA4227				80	-46.5	1	1	2
cli-miR-2954-5p	circRNA4227				50	-87.11	1	1	2
gga-miR-128-1-5p	circRNA4227				50	-24.34	1	1	2
gga-miR-148b-5p	circRNA4227				50	-13.59	1	1	2
gga-miR-204	circRNA4227				50	-28.37	1	1	2
gga-miR-20a-3p_L-5	circRNA4227				85	-12.96	1	1	2
gga-miR-338-5p	circRNA4227				60	-13.6	1	1	2
oni-miR-10926	circRNA4227				73	-129.67	1	1	2
oni-miR-10c_L-1R+3_1ss16GA	circRNA4227				75	-18.07	1	1	2
cgr-miR-3074_L+1	circRNA506				57	-16.69	1	1	2
gga-miR-181b-5p_R+1	circRNA506				83	-17.05	1	1	2
gga-miR-20a-3p_L-5	circRNA506				57	-11.04	1	1	2
hsa-miR-3074-5p_L+1R+1	circRNA506				57	-16.69	1	1	2
mdo-miR-181a-5p_R+3	circRNA506				83	-15.08	1	1	2
gga-miR-1306-3p_R-1	circRNA513				83	-24.09	1	1	2
gga-miR-18a-5p_R+1	circRNA513				75	-14.66	1	1	2
gga-miR-18b-5p_R-2	circRNA513				75	-14.24	1	1	2
mdo-miR-22-3p_R+1	circRNA513				72	-23.53	1	1	2
oni-miR-22c_2ss18GA22TC	circRNA513				72	-23.53	1	1	2
mmu-miR-146b-5p_R+1	circRNA700				70	-19.01	1	1	2
cli-miR-1451-3p_R-2	circRNA78				66	-11.34	1	1	2
gga-miR-106-5p_R+1	circRNA78				50	-15.11	1	1	2
gga-miR-20b-5p	circRNA78				83	-16.02	1	1	2
gga-miR-221-3p	circRNA78				66	-25.02	1	1	2
gga-miR-222a_R+1	circRNA78				66	-22.37	1	1	2
gga-miR-29a-3p	circRNA78				71	-18.35	1	1	2
gga-miR-456-3p_1ss22AT	circRNA78				66	-22.74	1	1	2
ola-miR-222_R+6	circRNA78				66	-22.37	1	1	2
ola-miR-222_R+7	circRNA78				66	-24.58	1	1	2
oni-miR-10926	circRNA78				78	-23.86	1	1	2
pal-miR-10014-5p_1ss17AT	circRNA78				90	-19.57	1	1	2
xtr-miR-221_R+2	circRNA78				66	-25.14	1	1	2

## Sheet: miRBA-mRNA FVSP 
miRNA ID	Transcript ID	Gene ID	Symbol	TargetScan_score	miranda_Energy	TargetScan	miRanda	Total
PC-3p-3014_471	XM_013171110.2	106029793	CUEDC2	53	-19.59	1	1	2
bta-miR-2478_L-1_1ss2TG	XM_013171110.2	106029793	CUEDC2	69	-17.03	1	1	2
cgr-miR-1260_L+1	XM_013171110.2	106029793	CUEDC2	69	-15.39	1	1	2
gga-miR-128-1-5p	XM_013171110.2	106029793	CUEDC2	74	-27.71	1	1	2
gga-miR-148b-3p_R-3	XM_013171110.2	106029793	CUEDC2	95	-23.74	1	1	2
gga-miR-204	XM_013171110.2	106029793	CUEDC2	70	-21.11	1	1	2
mdo-miR-22-3p_R+1	XM_013171110.2	106029793	CUEDC2	61	-15.79	1	1	2
mmu-miR-3968_L-2_1ss14AT	XM_013171110.2	106029793	CUEDC2	70	-14.94	1	1	2
oni-miR-22c_2ss18GA22TC	XM_013171110.2	106029793	CUEDC2	61	-15.56	1	1	2
PC-5p-4580_260	XM_013171159.2	106029842	TTC30B	93	-11.4	1	1	2
cli-miR-139-3p_1ss10AG	XM_013171159.2	106029842	TTC30B	67	-20.43	1	1	2
cli-miR-33-2-3p	XM_013171159.2	106029842	TTC30B	80	-16.07	1	1	2
dre-miR-15b-5p_R+1	XM_013171159.2	106029842	TTC30B	63	-37.51	1	1	2
gga-miR-106-3p_R+1	XM_013171159.2	106029842	TTC30B	87	-24.24	1	1	2
gga-miR-148b-3p_R-3	XM_013171159.2	106029842	TTC30B	98	-17.58	1	1	2
gga-miR-19a-5p_L+3R-2	XM_013171159.2	106029842	TTC30B	63	-17.65	1	1	2
gga-miR-22-5p_R-1	XM_013171159.2	106029842	TTC30B	70	-15.21	1	1	2
gga-miR-33-3p_L+1R+1_1ss8CT	XM_013171159.2	106029842	TTC30B	99	-31.09	1	1	2
hsa-miR-23a-3p_R-2	XM_013171159.2	106029842	TTC30B	92	-20.06	1	1	2
mmu-miR-146b-5p_R+1	XM_013171159.2	106029842	TTC30B	91	-21.62	1	1	2
oni-miR-218a_R+1	XM_013171159.2	106029842	TTC30B	66	-28.89	1	1	2
PC-3p-21150_30	XM_013171214.2	106029888	SLC15A2	72	-23.82	1	1	2
ccr-miR-363_L-1R+2	XM_013171214.2	106029888	SLC15A2	66	-23.06	1	1	2
cgr-miR-3074_L+1	XM_013171214.2	106029888	SLC15A2	82	-66.65	1	1	2
cli-miR-139-3p_1ss10AG	XM_013171214.2	106029888	SLC15A2	67	-96.61	1	1	2
cli-miR-222a-5p_R-1_1ss22CT	XM_013171214.2	106029888	SLC15A2	76	-50.57	1	1	2
cli-miR-2954-5p	XM_013171214.2	106029888	SLC15A2	58	-140.39	1	1	2
dre-miR-107b_R-1	XM_013171214.2	106029888	SLC15A2	89	-128.81	1	1	2
dre-miR-135a_R+1	XM_013171214.2	106029888	SLC15A2	52	-66.12	1	1	2
dre-miR-15b-5p_R+1	XM_013171214.2	106029888	SLC15A2	81	-47.53	1	1	2
efu-miR-9226_L-2R-1_1ss4AG	XM_013171214.2	106029888	SLC15A2	75	-27.74	1	1	2
gga-let-7l-5p	XM_013171214.2	106029888	SLC15A2	94	-23.54	1	1	2
gga-miR-148b-3p_R-3	XM_013171214.2	106029888	SLC15A2	80	-49.21	1	1	2
gga-miR-148b-5p	XM_013171214.2	106029888	SLC15A2	89	-97.61	1	1	2
gga-miR-16-2-3p_L+1R-2	XM_013171214.2	106029888	SLC15A2	83	-26.63	1	1	2
gga-miR-1662	XM_013171214.2	106029888	SLC15A2	73	-40.79	1	1	2
gga-miR-20a-3p_L-5	XM_013171214.2	106029888	SLC15A2	72	-109.53	1	1	2
gga-miR-221-3p	XM_013171214.2	106029888	SLC15A2	83	-35.59	1	1	2
gga-miR-221-5p_L-1	XM_013171214.2	106029888	SLC15A2	79	-41.84	1	1	2
gga-miR-222a_R+1	XM_013171214.2	106029888	SLC15A2	80	-52.51	1	1	2
gga-miR-301a-5p_L+2	XM_013171214.2	106029888	SLC15A2	81	-17.07	1	1	2
gga-miR-32-5p	XM_013171214.2	106029888	SLC15A2	64	-58.47	1	1	2
gga-miR-33-3p_L+1R+1_1ss8CT	XM_013171214.2	106029888	SLC15A2	52	-28.02	1	1	2
gga-miR-363-3p_R-1	XM_013171214.2	106029888	SLC15A2	76	-46.58	1	1	2
gmo-miR-199-4-3p_R+2	XM_013171214.2	106029888	SLC15A2	64	-10.78	1	1	2
hsa-miR-3074-5p_L+1R+1	XM_013171214.2	106029888	SLC15A2	82	-66.65	1	1	2
mdo-miR-22-3p_R+1	XM_013171214.2	106029888	SLC15A2	74	-81.69	1	1	2
mmu-let-7j_1ss8TG	XM_013171214.2	106029888	SLC15A2	94	-55.54	1	1	2
ola-miR-222_R+6	XM_013171214.2	106029888	SLC15A2	80	-53.04	1	1	2
ola-miR-222_R+7	XM_013171214.2	106029888	SLC15A2	80	-53.82	1	1	2
oni-miR-10955_R-1_1ss10TC	XM_013171214.2	106029888	SLC15A2	69	-55.21	1	1	2
oni-miR-10c_L-1R+3_1ss16GA	XM_013171214.2	106029888	SLC15A2	50	-61.73	1	1	2
oni-miR-218a_R+1	XM_013171214.2	106029888	SLC15A2	96	-14.14	1	1	2
oni-miR-22c_2ss18GA22TC	XM_013171214.2	106029888	SLC15A2	74	-79.37	1	1	2
xtr-miR-221_R+2	XM_013171214.2	106029888	SLC15A2	83	-35.59	1	1	2
PC-5p-28334_19	XM_013171283.2	106029907	SLC12A8	82	-28.19	1	1	2
bta-miR-2478_L-1_1ss2TG	XM_013171283.2	106029907	SLC12A8	58	-14.01	1	1	2
cgr-miR-1260_L+1	XM_013171283.2	106029907	SLC12A8	72	-14.61	1	1	2
cli-miR-139-3p_1ss10AG	XM_013171283.2	106029907	SLC12A8	80	-45.18	1	1	2
cli-miR-222a-5p_R-1_1ss22CT	XM_013171283.2	106029907	SLC12A8	97	-68.43	1	1	2
gga-let-7l-5p	XM_013171283.2	106029907	SLC12A8	99	-21.48	1	1	2
gga-miR-16-1-3p	XM_013171283.2	106029907	SLC12A8	55	-12.73	1	1	2
gga-miR-181b-5p_R+1	XM_013171283.2	106029907	SLC12A8	96	-14.19	1	1	2
gga-miR-18a-5p_R+1	XM_013171283.2	106029907	SLC12A8	57	-30.3	1	1	2
gga-miR-18b-5p_R-2	XM_013171283.2	106029907	SLC12A8	57	-27.69	1	1	2
gga-miR-20a-3p_L-5	XM_013171283.2	106029907	SLC12A8	95	-16.16	1	1	2
gga-miR-27b-3p	XM_013171283.2	106029907	SLC12A8	99	-17.55	1	1	2
gga-miR-363-5p	XM_013171283.2	106029907	SLC12A8	61	-12.78	1	1	2
gga-miR-456-3p_1ss22AT	XM_013171283.2	106029907	SLC12A8	68	-19.53	1	1	2
gmo-miR-199-4-3p_R+2	XM_013171283.2	106029907	SLC12A8	93	-14.92	1	1	2
mdo-miR-181a-5p_R+3	XM_013171283.2	106029907	SLC12A8	96	-10.24	1	1	2
mmu-let-7j_1ss8TG	XM_013171283.2	106029907	SLC12A8	99	-40.47	1	1	2
mmu-miR-3968_L-2_1ss14AT	XM_013171283.2	106029907	SLC12A8	59	-12.96	1	1	2
PC-3p-2433_650	XM_013171456.2	106029964	SPC25	99	-17.3	1	1	2
aca-miR-190b	XM_013171456.2	106029964	SPC25	98	-35.43	1	1	2
aca-miR-193-3p_R+2	XM_013171456.2	106029964	SPC25	65	-15.35	1	1	2
ccr-miR-363_L-1R+2	XM_013171456.2	106029964	SPC25	84	-18	1	1	2
gga-miR-19a-5p_L+3R-2	XM_013171456.2	106029964	SPC25	62	-12.25	1	1	2
ssa-miR-30d-5p_1ss20AT	XM_013171456.2	106029964	SPC25	58	-11.84	1	1	2
PC-3p-3014_471	XM_013171536.2	106029998	RAPGEF4	85	-25.58	1	1	2
ccr-miR-363_L-1R+2	XM_013171536.2	106029998	RAPGEF4	97	-34.08	1	1	2
cgr-miR-3074_L+1	XM_013171536.2	106029998	RAPGEF4	65	-113.91	1	1	2
cli-miR-1451-3p_R-2	XM_013171536.2	106029998	RAPGEF4	90	-10.73	1	1	2
dre-miR-141-3p_R+3_1ss22CT	XM_013171536.2	106029998	RAPGEF4	78	-11.77	1	1	2
efu-miR-9226_L-2R-1_1ss4AG	XM_013171536.2	106029998	RAPGEF4	83	-20.07	1	1	2
fru-miR-200a_R+3	XM_013171536.2	106029998	RAPGEF4	78	-11.77	1	1	2
gga-let-7l-3p_R+1	XM_013171536.2	106029998	RAPGEF4	75	-12.17	1	1	2
gga-miR-106-5p_R+1	XM_013171536.2	106029998	RAPGEF4	93	-26.34	1	1	2
gga-miR-1454_R-1_1ss6AG	XM_013171536.2	106029998	RAPGEF4	61	-41.51	1	1	2
gga-miR-148b-3p_R-3	XM_013171536.2	106029998	RAPGEF4	82	-40.14	1	1	2
gga-miR-148b-5p	XM_013171536.2	106029998	RAPGEF4	86	-15.36	1	1	2
gga-miR-1662	XM_013171536.2	106029998	RAPGEF4	88	-22.07	1	1	2
gga-miR-20b-5p	XM_013171536.2	106029998	RAPGEF4	93	-25.59	1	1	2
gga-miR-22-5p_R-1	XM_013171536.2	106029998	RAPGEF4	68	-64.44	1	1	2
gga-miR-23b-5p_L+1	XM_013171536.2	106029998	RAPGEF4	86	-26.66	1	1	2
gga-miR-301a-5p_L+2	XM_013171536.2	106029998	RAPGEF4	88	-17.71	1	1	2
gga-miR-33-3p_L+1R+1_1ss8CT	XM_013171536.2	106029998	RAPGEF4	85	-61.87	1	1	2
gga-miR-338-5p	XM_013171536.2	106029998	RAPGEF4	87	-34.85	1	1	2
gga-miR-456-3p_1ss22AT	XM_013171536.2	106029998	RAPGEF4	85	-83.3	1	1	2
gmo-miR-199-4-3p_R+2	XM_013171536.2	106029998	RAPGEF4	73	-15.84	1	1	2
hsa-miR-23a-3p_R-2	XM_013171536.2	106029998	RAPGEF4	67	-12.32	1	1	2
hsa-miR-3074-5p_L+1R+1	XM_013171536.2	106029998	RAPGEF4	65	-113.91	1	1	2
mdo-miR-22-3p_R+1	XM_013171536.2	106029998	RAPGEF4	91	-40.56	1	1	2
oni-miR-218a_R+1	XM_013171536.2	106029998	RAPGEF4	92	-29.87	1	1	2
oni-miR-22c_2ss18GA22TC	XM_013171536.2	106029998	RAPGEF4	91	-39.74	1	1	2
ssa-miR-19a-3p_R+1	XM_013171536.2	106029998	RAPGEF4	94	-10.15	1	1	2
ssa-miR-30d-5p_1ss20AT	XM_013171536.2	106029998	RAPGEF4	53	-34.18	1	1	2
xtr-miR-19b_R+2	XM_013171536.2	106029998	RAPGEF4	94	-11.3	1	1	2
xtr-miR-301_R+3	XM_013171536.2	106029998	RAPGEF4	98	-11.42	1	1	2
PC-5p-4580_260	XM_013171553.2	106030003	CDCA7	62	-12.88	1	1	2
cli-miR-222a-5p_R-1_1ss22CT	XM_013171553.2	106030003	CDCA7	96	-12.05	1	1	2
cli-miR-33-2-3p	XM_013171553.2	106030003	CDCA7	66	-37.71	1	1	2
cpi-miR-92b-3p	XM_013171553.2	106030003	CDCA7	84	-11.33	1	1	2
dre-miR-135a_R+1	XM_013171553.2	106030003	CDCA7	77	-61.75	1	1	2
dre-miR-1388-5p_R+1_1ss10CT	XM_013171553.2	106030003	CDCA7	98	-26.26	1	1	2
dre-miR-141-3p_R+3_1ss22CT	XM_013171553.2	106030003	CDCA7	75	-14.75	1	1	2
fru-miR-200a_R+3	XM_013171553.2	106030003	CDCA7	75	-15.77	1	1	2
gga-miR-106-3p_R+1	XM_013171553.2	106030003	CDCA7	83	-34.4	1	1	2
gga-miR-1306-3p_R-1	XM_013171553.2	106030003	CDCA7	83	-44.41	1	1	2
gga-miR-19a-5p_L+3R-2	XM_013171553.2	106030003	CDCA7	66	-31.98	1	1	2
gga-miR-22-5p_R-1	XM_013171553.2	106030003	CDCA7	98	-13.17	1	1	2
gga-miR-23b-5p_L+1	XM_013171553.2	106030003	CDCA7	96	-38.03	1	1	2
gga-miR-32-5p	XM_013171553.2	106030003	CDCA7	89	-12.89	1	1	2
gga-miR-363-3p_R-1	XM_013171553.2	106030003	CDCA7	84	-18.39	1	1	2
gga-miR-92-3p_R+1	XM_013171553.2	106030003	CDCA7	84	-11.59	1	1	2
gmo-miR-199-4-3p_R+2	XM_013171553.2	106030003	CDCA7	96	-34.77	1	1	2
hsa-miR-23a-3p_R-2	XM_013171553.2	106030003	CDCA7	89	-10.97	1	1	2
mmu-miR-146b-5p_R+1	XM_013171553.2	106030003	CDCA7	74	-30.54	1	1	2
mmu-miR-92a-3p_R+2	XM_013171553.2	106030003	CDCA7	84	-12.21	1	1	2
oni-miR-10955_R-1_1ss10TC	XM_013171553.2	106030003	CDCA7	92	-18.23	1	1	2
oni-miR-218a_R+1	XM_013171553.2	106030003	CDCA7	96	-18.57	1	1	2
ssa-miR-19a-3p_R+1	XM_013171553.2	106030003	CDCA7	50	-24.52	1	1	2
PC-3p-21150_30	XM_013171596.2	106030033	PJVK	92	-15.46	1	1	2
PC-3p-2433_650	XM_013171596.2	106030033	PJVK	82	-88.8	1	1	2
aca-miR-190b	XM_013171596.2	106030033	PJVK	51	-27.63	1	1	2
aca-miR-27a-5p_R+1	XM_013171596.2	106030033	PJVK	57	-50.8	1	1	2
aca-miR-726_1ss1TC	XM_013171596.2	106030033	PJVK	81	-16.38	1	1	2
ccr-miR-363_L-1R+2	XM_013171596.2	106030033	PJVK	95	-23.73	1	1	2
cli-miR-222a-5p_R-1_1ss22CT	XM_013171596.2	106030033	PJVK	58	-75.09	1	1	2
cli-miR-2954-5p	XM_013171596.2	106030033	PJVK	60	-120.52	1	1	2
cli-miR-33-2-3p	XM_013171596.2	106030033	PJVK	80	-16.82	1	1	2
dre-miR-107b_R-1	XM_013171596.2	106030033	PJVK	58	-41.32	1	1	2
dre-miR-135a_R+1	XM_013171596.2	106030033	PJVK	88	-48.38	1	1	2
dre-miR-141-3p_R+3_1ss22CT	XM_013171596.2	106030033	PJVK	50	-61.94	1	1	2
dre-miR-15b-5p_R+1	XM_013171596.2	106030033	PJVK	77	-45	1	1	2
fru-miR-200a_R+3	XM_013171596.2	106030033	PJVK	50	-60.57	1	1	2
gga-let-7a-2-3p	XM_013171596.2	106030033	PJVK	82	-40.12	1	1	2
gga-miR-106-3p_R+1	XM_013171596.2	106030033	PJVK	92	-139.31	1	1	2
gga-miR-148b-5p	XM_013171596.2	106030033	PJVK	99	-46.15	1	1	2
gga-miR-15c-3p	XM_013171596.2	106030033	PJVK	80	-17.81	1	1	2
gga-miR-181b-5p_R+1	XM_013171596.2	106030033	PJVK	93	-29.67	1	1	2
gga-miR-18a-5p_R+1	XM_013171596.2	106030033	PJVK	56	-51.11	1	1	2
gga-miR-18b-5p_R-2	XM_013171596.2	106030033	PJVK	56	-18.54	1	1	2
gga-miR-19a-5p_L+3R-2	XM_013171596.2	106030033	PJVK	75	-49.89	1	1	2
gga-miR-204	XM_013171596.2	106030033	PJVK	87	-20.7	1	1	2
gga-miR-22-5p_R-1	XM_013171596.2	106030033	PJVK	62	-18.67	1	1	2
gga-miR-29a-3p	XM_013171596.2	106030033	PJVK	56	-34.88	1	1	2
gga-miR-301a-5p_L+2	XM_013171596.2	106030033	PJVK	67	-19.5	1	1	2
gga-miR-33-3p_L+1R+1_1ss8CT	XM_013171596.2	106030033	PJVK	88	-25.61	1	1	2
gga-miR-338-5p	XM_013171596.2	106030033	PJVK	62	-34.56	1	1	2
gga-miR-365-2-5p_L-1R+1	XM_013171596.2	106030033	PJVK	97	-58.57	1	1	2
gga-miR-429-3p	XM_013171596.2	106030033	PJVK	68	-59.55	1	1	2
gga-miR-456-3p_1ss22AT	XM_013171596.2	106030033	PJVK	78	-99.53	1	1	2
hsa-miR-23a-3p_R-2	XM_013171596.2	106030033	PJVK	83	-13.94	1	1	2
mdo-miR-181a-5p_R+3	XM_013171596.2	106030033	PJVK	93	-13.9	1	1	2
mmu-miR-146b-5p_R+1	XM_013171596.2	106030033	PJVK	90	-64.11	1	1	2
oni-miR-10926	XM_013171596.2	106030033	PJVK	89	-18.17	1	1	2
pal-miR-10014-5p_1ss17AT	XM_013171596.2	106030033	PJVK	61	-18.83	1	1	2
ssa-miR-19a-3p_R+1	XM_013171596.2	106030033	PJVK	60	-13.18	1	1	2
ssa-miR-30d-5p_1ss20AT	XM_013171596.2	106030033	PJVK	75	-77.21	1	1	2
xtr-miR-19b_R+2	XM_013171596.2	106030033	PJVK	59	-14.74	1	1	2
PC-5p-1797_999	XM_013171675.2	106030065	CD28	91	-19.57	1	1	2
gga-miR-106-5p_R+1	XM_013171675.2	106030065	CD28	54	-16.11	1	1	2
gga-miR-148b-3p_R-3	XM_013171675.2	106030065	CD28	94	-15.13	1	1	2
gga-miR-1677-3p_L+1_1ss10GA	XM_013171675.2	106030065	CD28	62	-34.31	1	1	2
gga-miR-22-5p_R-1	XM_013171675.2	106030065	CD28	86	-29.87	1	1	2
gga-miR-221-5p_L-1	XM_013171675.2	106030065	CD28	84	-15.85	1	1	2
gga-miR-365-2-5p_L-1R+1	XM_013171675.2	106030065	CD28	96	-47.84	1	1	2
hsa-miR-23a-3p_R-2	XM_013171675.2	106030065	CD28	86	-12.43	1	1	2
oni-miR-10955_R-1_1ss10TC	XM_013171675.2	106030065	CD28	56	-25.54	1	1	2
ssa-miR-30d-5p_1ss20AT	XM_013171675.2	106030065	CD28	96	-15.99	1	1	2
PC-5p-1797_999	XM_013171814.2	106030177	MACC1	76	-18.53	1	1	2
ccr-miR-363_L-1R+2	XM_013171814.2	106030177	MACC1	94	-16.17	1	1	2
cli-miR-222a-5p_R-1_1ss22CT	XM_013171814.2	106030177	MACC1	50	-11.98	1	1	2
cli-miR-2954-5p	XM_013171814.2	106030177	MACC1	75	-18.67	1	1	2
cpi-miR-92b-3p	XM_013171814.2	106030177	MACC1	85	-12.32	1	1	2
dre-miR-107b_R-1	XM_013171814.2	106030177	MACC1	56	-20.9	1	1	2
dre-miR-135a_R+1	XM_013171814.2	106030177	MACC1	63	-44.11	1	1	2
dre-miR-1388-5p_R+1_1ss10CT	XM_013171814.2	106030177	MACC1	91	-11.77	1	1	2
dre-miR-141-3p_R+3_1ss22CT	XM_013171814.2	106030177	MACC1	62	-65.77	1	1	2
fru-miR-200a_R+3	XM_013171814.2	106030177	MACC1	62	-65.85	1	1	2
gga-miR-106-5p_R+1	XM_013171814.2	106030177	MACC1	71	-27.91	1	1	2
gga-miR-1454_R-1_1ss6AG	XM_013171814.2	106030177	MACC1	70	-44.46	1	1	2
gga-miR-148b-3p_R-3	XM_013171814.2	106030177	MACC1	93	-18.32	1	1	2
gga-miR-1677-3p_L+1_1ss10GA	XM_013171814.2	106030177	MACC1	80	-26.85	1	1	2
gga-miR-181b-5p_R+1	XM_013171814.2	106030177	MACC1	70	-35.86	1	1	2
gga-miR-20a-3p_L-5	XM_013171814.2	106030177	MACC1	84	-67.45	1	1	2
gga-miR-20b-5p	XM_013171814.2	106030177	MACC1	70	-31.51	1	1	2
gga-miR-221-3p	XM_013171814.2	106030177	MACC1	54	-16.06	1	1	2
gga-miR-221-5p_L-1	XM_013171814.2	106030177	MACC1	61	-44.63	1	1	2
gga-miR-301a-5p_L+2	XM_013171814.2	106030177	MACC1	65	-16.97	1	1	2
gga-miR-363-3p_R-1	XM_013171814.2	106030177	MACC1	83	-13.92	1	1	2
gga-miR-363-5p	XM_013171814.2	106030177	MACC1	54	-27.43	1	1	2
gga-miR-92-3p_R+1	XM_013171814.2	106030177	MACC1	84	-12.92	1	1	2
gga-mir-3535-p3	XM_013171814.2	106030177	MACC1	88	-27.2	1	1	2
mdo-miR-181a-5p_R+3	XM_013171814.2	106030177	MACC1	70	-13.02	1	1	2
mmu-miR-146b-5p_R+1	XM_013171814.2	106030177	MACC1	70	-35.9	1	1	2
mmu-miR-3968_1ss14AT	XM_013171814.2	106030177	MACC1	93	-27.3	1	1	2
mmu-miR-92a-3p_R+2	XM_013171814.2	106030177	MACC1	84	-12.92	1	1	2
oni-miR-10c_L-1R+3_1ss16GA	XM_013171814.2	106030177	MACC1	81	-24.19	1	1	2
pal-miR-10014-5p_1ss17AT	XM_013171814.2	106030177	MACC1	83	-29.22	1	1	2
ssa-miR-19a-3p_R+1	XM_013171814.2	106030177	MACC1	94	-13.35	1	1	2
ssa-miR-30d-5p_1ss20AT	XM_013171814.2	106030177	MACC1	67	-15.13	1	1	2
xtr-miR-19b_R+2	XM_013171814.2	106030177	MACC1	94	-13.67	1	1	2
xtr-miR-221_R+2	XM_013171814.2	106030177	MACC1	54	-35.5	1	1	2
xtr-miR-301_R+3	XM_013171814.2	106030177	MACC1	89	-48.07	1	1	2
cli-miR-1451-3p_R-2	XM_013171825.2	106030187	CDCA7L	94	-15.73	1	1	2
gga-miR-106-3p_R+1	XM_013171825.2	106030187	CDCA7L	67	-103.12	1	1	2
gga-miR-106-5p_R+1	XM_013171825.2	106030187	CDCA7L	80	-15.86	1	1	2
gga-miR-148b-5p	XM_013171825.2	106030187	CDCA7L	80	-15.44	1	1	2
gga-miR-20b-5p	XM_013171825.2	106030187	CDCA7L	86	-15.26	1	1	2
gga-miR-22-5p_R-1	XM_013171825.2	106030187	CDCA7L	86	-27.8	1	1	2
gga-miR-33-3p_L+1R+1_1ss8CT	XM_013171825.2	106030187	CDCA7L	78	-42.92	1	1	2
gga-miR-363-5p	XM_013171825.2	106030187	CDCA7L	59	-25.39	1	1	2
hsa-miR-23a-3p_R-2	XM_013171825.2	106030187	CDCA7L	79	-10.85	1	1	2
oni-miR-218a_R+1	XM_013171825.2	106030187	CDCA7L	70	-14.09	1	1	2
cli-miR-1451-3p_R-2	XM_013171826.2	106030187	CDCA7L	94	-15.73	1	1	2
gga-miR-106-3p_R+1	XM_013171826.2	106030187	CDCA7L	67	-103.12	1	1	2
gga-miR-106-5p_R+1	XM_013171826.2	106030187	CDCA7L	80	-15.86	1	1	2
gga-miR-148b-5p	XM_013171826.2	106030187	CDCA7L	80	-15.44	1	1	2
gga-miR-20b-5p	XM_013171826.2	106030187	CDCA7L	86	-15.26	1	1	2
gga-miR-22-5p_R-1	XM_013171826.2	106030187	CDCA7L	86	-27.8	1	1	2
gga-miR-33-3p_L+1R+1_1ss8CT	XM_013171826.2	106030187	CDCA7L	78	-42.92	1	1	2
gga-miR-363-5p	XM_013171826.2	106030187	CDCA7L	59	-25.39	1	1	2
hsa-miR-23a-3p_R-2	XM_013171826.2	106030187	CDCA7L	79	-10.85	1	1	2
oni-miR-218a_R+1	XM_013171826.2	106030187	CDCA7L	70	-14.09	1	1	2
aca-miR-726_1ss1TC	XM_013171827.2	106030187	CDCA7L	79	-17.99	1	1	2
cli-miR-1451-3p_R-2	XM_013171827.2	106030187	CDCA7L	89	-15.73	1	1	2
gga-miR-106-3p_R+1	XM_013171827.2	106030187	CDCA7L	98	-119.25	1	1	2
gga-miR-106-5p_R+1	XM_013171827.2	106030187	CDCA7L	80	-15.86	1	1	2
gga-miR-148b-3p_R-3	XM_013171827.2	106030187	CDCA7L	72	-14.89	1	1	2
gga-miR-148b-5p	XM_013171827.2	106030187	CDCA7L	80	-15.44	1	1	2
gga-miR-20b-5p	XM_013171827.2	106030187	CDCA7L	86	-15.26	1	1	2
gga-miR-22-5p_R-1	XM_013171827.2	106030187	CDCA7L	71	-27.8	1	1	2
gga-miR-301a-5p_L+2	XM_013171827.2	106030187	CDCA7L	70	-16.7	1	1	2
gga-miR-33-3p_L+1R+1_1ss8CT	XM_013171827.2	106030187	CDCA7L	78	-42.92	1	1	2
gga-miR-363-5p	XM_013171827.2	106030187	CDCA7L	59	-25.39	1	1	2
hsa-miR-23a-3p_R-2	XM_013171827.2	106030187	CDCA7L	73	-10.85	1	1	2
oni-miR-10c_L-1R+3_1ss16GA	XM_013171827.2	106030187	CDCA7L	91	-23.43	1	1	2
oni-miR-218a_R+1	XM_013171827.2	106030187	CDCA7L	70	-14.09	1	1	2
PC-5p-4580_260	XM_013171873.2	106030219	OSBPL3	51	-15.39	1	1	2
cli-miR-139-3p_1ss10AG	XM_013171873.2	106030219	OSBPL3	70	-22.26	1	1	2
cli-miR-2954-5p	XM_013171873.2	106030219	OSBPL3	71	-57.47	1	1	2
cli-miR-33-2-3p	XM_013171873.2	106030219	OSBPL3	80	-13.23	1	1	2
dre-miR-107b_R-1	XM_013171873.2	106030219	OSBPL3	98	-12.58	1	1	2
dre-miR-135a_R+1	XM_013171873.2	106030219	OSBPL3	77	-15.98	1	1	2
dre-miR-141-3p_R+3_1ss22CT	XM_013171873.2	106030219	OSBPL3	76	-14.8	1	1	2
dre-miR-15b-5p_R+1	XM_013171873.2	106030219	OSBPL3	89	-43.76	1	1	2
fru-miR-200a_R+3	XM_013171873.2	106030219	OSBPL3	76	-14.13	1	1	2
gga-miR-106-3p_R+1	XM_013171873.2	106030219	OSBPL3	63	-52.29	1	1	2
gga-miR-106-5p_R+1	XM_013171873.2	106030219	OSBPL3	67	-28.53	1	1	2
gga-miR-1454_R-1_1ss6AG	XM_013171873.2	106030219	OSBPL3	76	-14.02	1	1	2
gga-miR-148b-3p_R-3	XM_013171873.2	106030219	OSBPL3	87	-14.04	1	1	2
gga-miR-148b-5p	XM_013171873.2	106030219	OSBPL3	70	-76.32	1	1	2
gga-miR-15c-3p	XM_013171873.2	106030219	OSBPL3	67	-29.95	1	1	2
gga-miR-16-1-3p	XM_013171873.2	106030219	OSBPL3	91	-47.14	1	1	2
gga-miR-16-2-3p_L+1R-2	XM_013171873.2	106030219	OSBPL3	73	-15.72	1	1	2
gga-miR-1677-3p_L+1_1ss10GA	XM_013171873.2	106030219	OSBPL3	59	-39.52	1	1	2
gga-miR-181b-5p_R+1	XM_013171873.2	106030219	OSBPL3	61	-63.98	1	1	2
gga-miR-18a-5p_R+1	XM_013171873.2	106030219	OSBPL3	94	-39.06	1	1	2
gga-miR-18b-5p_R-2	XM_013171873.2	106030219	OSBPL3	94	-38.6	1	1	2
gga-miR-204	XM_013171873.2	106030219	OSBPL3	87	-55.57	1	1	2
gga-miR-20a-3p_L-5	XM_013171873.2	106030219	OSBPL3	68	-10.03	1	1	2
gga-miR-20b-5p	XM_013171873.2	106030219	OSBPL3	68	-48.38	1	1	2
gga-miR-22-5p_R-1	XM_013171873.2	106030219	OSBPL3	74	-47.83	1	1	2
gga-miR-221-3p	XM_013171873.2	106030219	OSBPL3	94	-15.96	1	1	2
gga-miR-221-5p_L-1	XM_013171873.2	106030219	OSBPL3	91	-63.87	1	1	2
gga-miR-222a_R+1	XM_013171873.2	106030219	OSBPL3	93	-15.01	1	1	2
gga-miR-29a-3p	XM_013171873.2	106030219	OSBPL3	51	-40.05	1	1	2
gga-miR-301a-5p_L+2	XM_013171873.2	106030219	OSBPL3	59	-15.99	1	1	2
gga-miR-32-5p	XM_013171873.2	106030219	OSBPL3	71	-15.41	1	1	2
gga-miR-363-5p	XM_013171873.2	106030219	OSBPL3	92	-14.49	1	1	2
gga-miR-365-2-5p_L-1R+1	XM_013171873.2	106030219	OSBPL3	82	-21.7	1	1	2
gga-miR-429-3p	XM_013171873.2	106030219	OSBPL3	66	-15.48	1	1	2
gga-miR-456-3p_1ss22AT	XM_013171873.2	106030219	OSBPL3	56	-16.9	1	1	2
gga-mir-3535-p3	XM_013171873.2	106030219	OSBPL3	87	-38.41	1	1	2
hsa-miR-4454_L+1	XM_013171873.2	106030219	OSBPL3	98	-32.78	1	1	2
mdo-miR-181a-5p_R+3	XM_013171873.2	106030219	OSBPL3	53	-90.77	1	1	2
mdo-miR-22-3p_R+1	XM_013171873.2	106030219	OSBPL3	97	-35.21	1	1	2
ola-miR-222_R+6	XM_013171873.2	106030219	OSBPL3	93	-15.01	1	1	2
ola-miR-222_R+7	XM_013171873.2	106030219	OSBPL3	93	-15.01	1	1	2
oni-miR-10926	XM_013171873.2	106030219	OSBPL3	63	-35.99	1	1	2
oni-miR-22c_2ss18GA22TC	XM_013171873.2	106030219	OSBPL3	97	-34.46	1	1	2
ssa-miR-30d-5p_1ss20AT	XM_013171873.2	106030219	OSBPL3	74	-46.64	1	1	2
xtr-miR-221_R+2	XM_013171873.2	106030219	OSBPL3	94	-35.12	1	1	2
xtr-miR-301_R+3	XM_013171873.2	106030219	OSBPL3	75	-85.13	1	1	2
PC-5p-4580_260	XM_013171875.2	106030219	OSBPL3	51	-15.39	1	1	2
cli-miR-139-3p_1ss10AG	XM_013171875.2	106030219	OSBPL3	70	-22.26	1	1	2
cli-miR-2954-5p	XM_013171875.2	106030219	OSBPL3	71	-57.47	1	1	2
cli-miR-33-2-3p	XM_013171875.2	106030219	OSBPL3	80	-13.23	1	1	2
dre-miR-107b_R-1	XM_013171875.2	106030219	OSBPL3	98	-12.58	1	1	2
dre-miR-135a_R+1	XM_013171875.2	106030219	OSBPL3	77	-15.98	1	1	2
dre-miR-141-3p_R+3_1ss22CT	XM_013171875.2	106030219	OSBPL3	76	-14.8	1	1	2
dre-miR-15b-5p_R+1	XM_013171875.2	106030219	OSBPL3	89	-43.76	1	1	2
fru-miR-200a_R+3	XM_013171875.2	106030219	OSBPL3	76	-14.13	1	1	2
gga-miR-106-3p_R+1	XM_013171875.2	106030219	OSBPL3	63	-52.29	1	1	2
gga-miR-106-5p_R+1	XM_013171875.2	106030219	OSBPL3	67	-28.53	1	1	2
gga-miR-1454_R-1_1ss6AG	XM_013171875.2	106030219	OSBPL3	76	-14.02	1	1	2
gga-miR-148b-3p_R-3	XM_013171875.2	106030219	OSBPL3	88	-14.04	1	1	2
gga-miR-148b-5p	XM_013171875.2	106030219	OSBPL3	70	-52.91	1	1	2
gga-miR-15c-3p	XM_013171875.2	106030219	OSBPL3	70	-29.95	1	1	2
gga-miR-16-1-3p	XM_013171875.2	106030219	OSBPL3	91	-47.14	1	1	2
gga-miR-16-2-3p_L+1R-2	XM_013171875.2	106030219	OSBPL3	73	-15.72	1	1	2
gga-miR-1677-3p_L+1_1ss10GA	XM_013171875.2	106030219	OSBPL3	59	-39.52	1	1	2
gga-miR-181b-5p_R+1	XM_013171875.2	106030219	OSBPL3	61	-63.98	1	1	2
gga-miR-18a-5p_R+1	XM_013171875.2	106030219	OSBPL3	94	-39.06	1	1	2
gga-miR-18b-5p_R-2	XM_013171875.2	106030219	OSBPL3	94	-38.6	1	1	2
gga-miR-204	XM_013171875.2	106030219	OSBPL3	87	-55.57	1	1	2
gga-miR-20a-3p_L-5	XM_013171875.2	106030219	OSBPL3	68	-10.03	1	1	2
gga-miR-20b-5p	XM_013171875.2	106030219	OSBPL3	68	-48.38	1	1	2
gga-miR-22-5p_R-1	XM_013171875.2	106030219	OSBPL3	74	-47.83	1	1	2
gga-miR-221-3p	XM_013171875.2	106030219	OSBPL3	94	-15.96	1	1	2
gga-miR-221-5p_L-1	XM_013171875.2	106030219	OSBPL3	91	-63.87	1	1	2
gga-miR-222a_R+1	XM_013171875.2	106030219	OSBPL3	93	-15.01	1	1	2
gga-miR-29a-3p	XM_013171875.2	106030219	OSBPL3	51	-40.05	1	1	2
gga-miR-32-5p	XM_013171875.2	106030219	OSBPL3	71	-15.41	1	1	2
gga-miR-363-5p	XM_013171875.2	106030219	OSBPL3	92	-14.49	1	1	2
gga-miR-365-2-5p_L-1R+1	XM_013171875.2	106030219	OSBPL3	82	-21.7	1	1	2
gga-miR-429-3p	XM_013171875.2	106030219	OSBPL3	66	-15.48	1	1	2
gga-miR-456-3p_1ss22AT	XM_013171875.2	106030219	OSBPL3	56	-16.9	1	1	2
gga-mir-3535-p3	XM_013171875.2	106030219	OSBPL3	87	-38.41	1	1	2
hsa-miR-4454_L+1	XM_013171875.2	106030219	OSBPL3	98	-32.78	1	1	2
mdo-miR-181a-5p_R+3	XM_013171875.2	106030219	OSBPL3	53	-90.77	1	1	2
mdo-miR-22-3p_R+1	XM_013171875.2	106030219	OSBPL3	97	-35.21	1	1	2
ola-miR-222_R+6	XM_013171875.2	106030219	OSBPL3	93	-15.01	1	1	2
ola-miR-222_R+7	XM_013171875.2	106030219	OSBPL3	93	-15.01	1	1	2
oni-miR-10926	XM_013171875.2	106030219	OSBPL3	93	-35.28	1	1	2
oni-miR-22c_2ss18GA22TC	XM_013171875.2	106030219	OSBPL3	97	-34.46	1	1	2
ssa-miR-30d-5p_1ss20AT	XM_013171875.2	106030219	OSBPL3	74	-46.64	1	1	2
xtr-miR-221_R+2	XM_013171875.2	106030219	OSBPL3	94	-35.12	1	1	2
xtr-miR-301_R+3	XM_013171875.2	106030219	OSBPL3	75	-85.13	1	1	2
PC-5p-4580_260	XM_013171876.2	106030219	OSBPL3	51	-15.39	1	1	2
cli-miR-139-3p_1ss10AG	XM_013171876.2	106030219	OSBPL3	70	-22.26	1	1	2
cli-miR-2954-5p	XM_013171876.2	106030219	OSBPL3	71	-57.47	1	1	2
cli-miR-33-2-3p	XM_013171876.2	106030219	OSBPL3	80	-13.23	1	1	2
dre-miR-107b_R-1	XM_013171876.2	106030219	OSBPL3	98	-12.58	1	1	2
dre-miR-135a_R+1	XM_013171876.2	106030219	OSBPL3	77	-15.98	1	1	2
dre-miR-141-3p_R+3_1ss22CT	XM_013171876.2	106030219	OSBPL3	76	-14.8	1	1	2
dre-miR-15b-5p_R+1	XM_013171876.2	106030219	OSBPL3	89	-43.76	1	1	2
fru-miR-200a_R+3	XM_013171876.2	106030219	OSBPL3	76	-14.13	1	1	2
gga-miR-106-3p_R+1	XM_013171876.2	106030219	OSBPL3	63	-52.29	1	1	2
gga-miR-106-5p_R+1	XM_013171876.2	106030219	OSBPL3	67	-28.53	1	1	2
gga-miR-1454_R-1_1ss6AG	XM_013171876.2	106030219	OSBPL3	76	-14.02	1	1	2
gga-miR-148b-3p_R-3	XM_013171876.2	106030219	OSBPL3	88	-14.04	1	1	2
gga-miR-148b-5p	XM_013171876.2	106030219	OSBPL3	70	-52.91	1	1	2
gga-miR-15c-3p	XM_013171876.2	106030219	OSBPL3	70	-29.95	1	1	2
gga-miR-16-1-3p	XM_013171876.2	106030219	OSBPL3	91	-47.14	1	1	2
gga-miR-16-2-3p_L+1R-2	XM_013171876.2	106030219	OSBPL3	73	-15.72	1	1	2
gga-miR-1677-3p_L+1_1ss10GA	XM_013171876.2	106030219	OSBPL3	59	-39.52	1	1	2
gga-miR-181b-5p_R+1	XM_013171876.2	106030219	OSBPL3	61	-63.98	1	1	2
gga-miR-18a-5p_R+1	XM_013171876.2	106030219	OSBPL3	94	-39.06	1	1	2
gga-miR-18b-5p_R-2	XM_013171876.2	106030219	OSBPL3	94	-38.6	1	1	2
gga-miR-204	XM_013171876.2	106030219	OSBPL3	87	-55.57	1	1	2
gga-miR-20a-3p_L-5	XM_013171876.2	106030219	OSBPL3	68	-10.03	1	1	2
gga-miR-20b-5p	XM_013171876.2	106030219	OSBPL3	68	-48.38	1	1	2
gga-miR-22-5p_R-1	XM_013171876.2	106030219	OSBPL3	74	-47.83	1	1	2
gga-miR-221-3p	XM_013171876.2	106030219	OSBPL3	94	-15.96	1	1	2
gga-miR-221-5p_L-1	XM_013171876.2	106030219	OSBPL3	91	-63.87	1	1	2
gga-miR-222a_R+1	XM_013171876.2	106030219	OSBPL3	93	-15.01	1	1	2
gga-miR-29a-3p	XM_013171876.2	106030219	OSBPL3	51	-40.05	1	1	2
gga-miR-32-5p	XM_013171876.2	106030219	OSBPL3	71	-15.41	1	1	2
gga-miR-363-5p	XM_013171876.2	106030219	OSBPL3	92	-14.49	1	1	2
gga-miR-365-2-5p_L-1R+1	XM_013171876.2	106030219	OSBPL3	82	-21.7	1	1	2
gga-miR-429-3p	XM_013171876.2	106030219	OSBPL3	66	-15.48	1	1	2
gga-miR-456-3p_1ss22AT	XM_013171876.2	106030219	OSBPL3	56	-16.9	1	1	2
gga-mir-3535-p3	XM_013171876.2	106030219	OSBPL3	87	-38.41	1	1	2
hsa-miR-4454_L+1	XM_013171876.2	106030219	OSBPL3	98	-32.78	1	1	2
mdo-miR-181a-5p_R+3	XM_013171876.2	106030219	OSBPL3	53	-90.77	1	1	2
mdo-miR-22-3p_R+1	XM_013171876.2	106030219	OSBPL3	97	-35.21	1	1	2
ola-miR-222_R+6	XM_013171876.2	106030219	OSBPL3	93	-15.01	1	1	2
ola-miR-222_R+7	XM_013171876.2	106030219	OSBPL3	93	-15.01	1	1	2
oni-miR-10926	XM_013171876.2	106030219	OSBPL3	93	-35.28	1	1	2
oni-miR-22c_2ss18GA22TC	XM_013171876.2	106030219	OSBPL3	97	-34.46	1	1	2
ssa-miR-30d-5p_1ss20AT	XM_013171876.2	106030219	OSBPL3	74	-46.64	1	1	2
xtr-miR-221_R+2	XM_013171876.2	106030219	OSBPL3	94	-35.12	1	1	2
xtr-miR-301_R+3	XM_013171876.2	106030219	OSBPL3	75	-85.13	1	1	2
PC-3p-21150_30	XM_013171992.2	106030285	THRB	92	-13.16	1	1	2
cgr-miR-3074_L+1	XM_013171992.2	106030285	THRB	83	-36.57	1	1	2
cli-miR-222a-5p_R-1_1ss22CT	XM_013171992.2	106030285	THRB	89	-17.55	1	1	2
cli-miR-33-2-3p	XM_013171992.2	106030285	THRB	59	-38.89	1	1	2
dre-miR-107b_R-1	XM_013171992.2	106030285	THRB	54	-54.28	1	1	2
dre-miR-15b-5p_R+1	XM_013171992.2	106030285	THRB	98	-79.51	1	1	2
gga-let-7l-3p_R+1	XM_013171992.2	106030285	THRB	57	-35.15	1	1	2
gga-miR-106-3p_R+1	XM_013171992.2	106030285	THRB	64	-88.34	1	1	2
gga-miR-1306-3p_R-1	XM_013171992.2	106030285	THRB	77	-18.3	1	1	2
gga-miR-15c-3p	XM_013171992.2	106030285	THRB	90	-15.54	1	1	2
gga-miR-204	XM_013171992.2	106030285	THRB	67	-15.22	1	1	2
gga-miR-20a-3p_L-5	XM_013171992.2	106030285	THRB	88	-32.77	1	1	2
gga-miR-22-5p_R-1	XM_013171992.2	106030285	THRB	71	-55.29	1	1	2
gga-miR-221-3p	XM_013171992.2	106030285	THRB	60	-15.51	1	1	2
gga-miR-221-5p_L-1	XM_013171992.2	106030285	THRB	87	-56.59	1	1	2
gga-miR-222a_R+1	XM_013171992.2	106030285	THRB	66	-76.2	1	1	2
gga-miR-27b-3p	XM_013171992.2	106030285	THRB	52	-15.16	1	1	2
gga-miR-429-3p	XM_013171992.2	106030285	THRB	82	-59.79	1	1	2
gga-miR-92-3p_R+1	XM_013171992.2	106030285	THRB	64	-17.6	1	1	2
gmo-miR-199-4-3p_R+2	XM_013171992.2	106030285	THRB	65	-97.27	1	1	2
hsa-miR-3074-5p_L+1R+1	XM_013171992.2	106030285	THRB	83	-36.57	1	1	2
mmu-miR-146b-5p_R+1	XM_013171992.2	106030285	THRB	97	-42.42	1	1	2
mmu-miR-92a-3p_R+2	XM_013171992.2	106030285	THRB	72	-17.6	1	1	2
ola-miR-222_R+6	XM_013171992.2	106030285	THRB	66	-76.2	1	1	2
ola-miR-222_R+7	XM_013171992.2	106030285	THRB	66	-76.2	1	1	2
oni-miR-10c_L-1R+3_1ss16GA	XM_013171992.2	106030285	THRB	73	-14.36	1	1	2
ssa-miR-30d-5p_1ss20AT	XM_013171992.2	106030285	THRB	86	-28.53	1	1	2
xtr-miR-221_R+2	XM_013171992.2	106030285	THRB	60	-15.51	1	1	2
xtr-miR-301_R+3	XM_013171992.2	106030285	THRB	71	-65.09	1	1	2
PC-3p-21150_30	XM_013172016.2	106030295	OXSM	64	-25.78	1	1	2
cli-miR-139-3p_1ss10AG	XM_013172016.2	106030295	OXSM	53	-15	1	1	2
cli-miR-2954-5p	XM_013172016.2	106030295	OXSM	95	-16.09	1	1	2
dre-miR-15b-5p_R+1	XM_013172016.2	106030295	OXSM	97	-79.26	1	1	2
gga-miR-148b-3p_R-3	XM_013172016.2	106030295	OXSM	77	-11.18	1	1	2
gga-miR-1662	XM_013172016.2	106030295	OXSM	53	-17.02	1	1	2
gga-miR-1677-3p_L+1_1ss10GA	XM_013172016.2	106030295	OXSM	57	-17.09	1	1	2
gga-miR-301a-5p_L+2	XM_013172016.2	106030295	OXSM	95	-15.8	1	1	2
mdo-miR-460-3p	XM_013172016.2	106030295	OXSM	95	-20.21	1	1	2
oni-miR-10926	XM_013172016.2	106030295	OXSM	88	-16.27	1	1	2
xtr-miR-301_R+3	XM_013172016.2	106030295	OXSM	80	-39.45	1	1	2
PC-3p-3014_471	XM_013172036.2	106030306	EOMES	64	-18.96	1	1	2
cli-miR-222a-5p_R-1_1ss22CT	XM_013172036.2	106030306	EOMES	71	-22.09	1	1	2
cpi-miR-92b-3p	XM_013172036.2	106030306	EOMES	66	-11.74	1	1	2
dre-miR-107b_R-1	XM_013172036.2	106030306	EOMES	87	-17.91	1	1	2
dre-miR-15b-5p_R+1	XM_013172036.2	106030306	EOMES	80	-11.15	1	1	2
gga-miR-106-3p_R+1	XM_013172036.2	106030306	EOMES	63	-20.81	1	1	2
gga-miR-128-1-5p	XM_013172036.2	106030306	EOMES	61	-76.93	1	1	2
gga-miR-1454_R-1_1ss6AG	XM_013172036.2	106030306	EOMES	93	-14.64	1	1	2
gga-miR-148b-3p_R-3	XM_013172036.2	106030306	EOMES	81	-12.74	1	1	2
gga-miR-18a-5p_R+1	XM_013172036.2	106030306	EOMES	62	-18.45	1	1	2
gga-miR-18b-5p_R-2	XM_013172036.2	106030306	EOMES	62	-14.35	1	1	2
gga-miR-221-5p_L-1	XM_013172036.2	106030306	EOMES	83	-33.44	1	1	2
gga-miR-29a-3p	XM_013172036.2	106030306	EOMES	73	-48.76	1	1	2
gga-miR-32-5p	XM_013172036.2	106030306	EOMES	82	-12.35	1	1	2
gga-miR-338-5p	XM_013172036.2	106030306	EOMES	77	-10.73	1	1	2
gga-miR-363-3p_R-1	XM_013172036.2	106030306	EOMES	80	-11.18	1	1	2
gga-miR-456-3p_1ss22AT	XM_013172036.2	106030306	EOMES	55	-42.09	1	1	2
hsa-miR-23a-3p_R-2	XM_013172036.2	106030306	EOMES	79	-13.04	1	1	2
hsa-miR-4454_L+1_1ss3GA	XM_013172036.2	106030306	EOMES	50	-31.09	1	1	2
cgr-miR-1260_L+1	XM_013172100.2	106030345	LOC106030345	67	-14.72	1	1	2
cgr-miR-3074_L+1	XM_013172100.2	106030345	LOC106030345	81	-59.6	1	1	2
cli-miR-2954-5p	XM_013172100.2	106030345	LOC106030345	57	-68.59	1	1	2
dre-miR-107b_R-1	XM_013172100.2	106030345	LOC106030345	66	-12.42	1	1	2
gga-miR-106-3p_R+1	XM_013172100.2	106030345	LOC106030345	55	-15.69	1	1	2
gga-miR-148b-3p_R-3	XM_013172100.2	106030345	LOC106030345	99	-25.04	1	1	2
gga-miR-148b-5p	XM_013172100.2	106030345	LOC106030345	53	-53.24	1	1	2
gga-miR-1662	XM_013172100.2	106030345	LOC106030345	53	-27.38	1	1	2
gga-miR-1677-3p_L+1_1ss10GA	XM_013172100.2	106030345	LOC106030345	91	-31.33	1	1	2
gga-miR-18a-5p_R+1	XM_013172100.2	106030345	LOC106030345	95	-24.14	1	1	2
gga-miR-18b-5p_R-2	XM_013172100.2	106030345	LOC106030345	95	-24.14	1	1	2
gga-miR-19a-5p_L+3R-2	XM_013172100.2	106030345	LOC106030345	98	-22.16	1	1	2
gga-miR-23b-5p_L+1	XM_013172100.2	106030345	LOC106030345	54	-20.92	1	1	2
gga-miR-27b-3p	XM_013172100.2	106030345	LOC106030345	71	-30.03	1	1	2
gga-miR-365-2-5p_L-1R+1	XM_013172100.2	106030345	LOC106030345	98	-35.65	1	1	2
gga-miR-429-3p	XM_013172100.2	106030345	LOC106030345	75	-33.5	1	1	2
gga-mir-3535-p3	XM_013172100.2	106030345	LOC106030345	61	-11.01	1	1	2
hsa-miR-3074-5p_L+1R+1	XM_013172100.2	106030345	LOC106030345	81	-59.6	1	1	2
hsa-miR-4454_L+1_1ss3GA	XM_013172100.2	106030345	LOC106030345	91	-13.92	1	1	2
mdo-miR-181a-5p_R+3	XM_013172100.2	106030345	LOC106030345	72	-16.4	1	1	2
mmu-miR-3968_L-2_1ss14AT	XM_013172100.2	106030345	LOC106030345	50	-14.94	1	1	2
oni-miR-10c_L-1R+3_1ss16GA	XM_013172100.2	106030345	LOC106030345	58	-19.26	1	1	2
oni-miR-218a_R+1	XM_013172100.2	106030345	LOC106030345	56	-16.24	1	1	2
ssa-miR-19a-3p_R+1	XM_013172100.2	106030345	LOC106030345	94	-20.67	1	1	2
ssa-miR-30d-5p_1ss20AT	XM_013172100.2	106030345	LOC106030345	84	-11.51	1	1	2
xtr-miR-19b_R+2	XM_013172100.2	106030345	LOC106030345	94	-41.28	1	1	2
xtr-miR-301_R+3	XM_013172100.2	106030345	LOC106030345	96	-47.3	1	1	2
cgr-miR-1260_L+1	XM_013172102.2	106030345	LOC106030345	67	-14.72	1	1	2
cgr-miR-3074_L+1	XM_013172102.2	106030345	LOC106030345	81	-38.42	1	1	2
cli-miR-2954-5p	XM_013172102.2	106030345	LOC106030345	82	-68.59	1	1	2
dre-miR-107b_R-1	XM_013172102.2	106030345	LOC106030345	66	-12.42	1	1	2
gga-let-7a-2-3p	XM_013172102.2	106030345	LOC106030345	82	-12.72	1	1	2
gga-miR-148b-3p_R-3	XM_013172102.2	106030345	LOC106030345	99	-25.04	1	1	2
gga-miR-148b-5p	XM_013172102.2	106030345	LOC106030345	52	-30.89	1	1	2
gga-miR-1662	XM_013172102.2	106030345	LOC106030345	74	-27.38	1	1	2
gga-miR-1677-3p_L+1_1ss10GA	XM_013172102.2	106030345	LOC106030345	91	-31.33	1	1	2
gga-miR-22-5p_R-1	XM_013172102.2	106030345	LOC106030345	71	-34.22	1	1	2
gga-miR-23b-5p_L+1	XM_013172102.2	106030345	LOC106030345	54	-20.92	1	1	2
gga-miR-27b-3p	XM_013172102.2	106030345	LOC106030345	71	-41.17	1	1	2
gga-miR-429-3p	XM_013172102.2	106030345	LOC106030345	51	-33.5	1	1	2
gga-mir-3535-p3	XM_013172102.2	106030345	LOC106030345	61	-11.01	1	1	2
hsa-miR-3074-5p_L+1R+1	XM_013172102.2	106030345	LOC106030345	81	-38.42	1	1	2
hsa-miR-4454_L+1_1ss3GA	XM_013172102.2	106030345	LOC106030345	91	-13.92	1	1	2
mmu-miR-3968_L-2_1ss14AT	XM_013172102.2	106030345	LOC106030345	50	-14.94	1	1	2
oni-miR-10c_L-1R+3_1ss16GA	XM_013172102.2	106030345	LOC106030345	58	-19.26	1	1	2
oni-miR-218a_R+1	XM_013172102.2	106030345	LOC106030345	56	-16.24	1	1	2
ssa-miR-19a-3p_R+1	XM_013172102.2	106030345	LOC106030345	63	-32.63	1	1	2
ssa-miR-30d-5p_1ss20AT	XM_013172102.2	106030345	LOC106030345	83	-11.51	1	1	2
xtr-miR-19b_R+2	XM_013172102.2	106030345	LOC106030345	63	-38.52	1	1	2
xtr-miR-301_R+3	XM_013172102.2	106030345	LOC106030345	96	-39.52	1	1	2
cgr-miR-1260_L+1	XM_013172103.2	106030345	LOC106030345	67	-14.72	1	1	2
cgr-miR-3074_L+1	XM_013172103.2	106030345	LOC106030345	81	-59.6	1	1	2
cli-miR-2954-5p	XM_013172103.2	106030345	LOC106030345	57	-68.59	1	1	2
dre-miR-107b_R-1	XM_013172103.2	106030345	LOC106030345	66	-12.42	1	1	2
gga-miR-106-3p_R+1	XM_013172103.2	106030345	LOC106030345	55	-15.69	1	1	2
gga-miR-148b-3p_R-3	XM_013172103.2	106030345	LOC106030345	99	-25.04	1	1	2
gga-miR-148b-5p	XM_013172103.2	106030345	LOC106030345	52	-53.24	1	1	2
gga-miR-1662	XM_013172103.2	106030345	LOC106030345	53	-27.38	1	1	2
gga-miR-1677-3p_L+1_1ss10GA	XM_013172103.2	106030345	LOC106030345	91	-31.33	1	1	2
gga-miR-18a-5p_R+1	XM_013172103.2	106030345	LOC106030345	95	-24.14	1	1	2
gga-miR-18b-5p_R-2	XM_013172103.2	106030345	LOC106030345	95	-24.14	1	1	2
gga-miR-19a-5p_L+3R-2	XM_013172103.2	106030345	LOC106030345	98	-22.16	1	1	2
gga-miR-23b-5p_L+1	XM_013172103.2	106030345	LOC106030345	54	-20.92	1	1	2
gga-miR-27b-3p	XM_013172103.2	106030345	LOC106030345	71	-30.03	1	1	2
gga-miR-365-2-5p_L-1R+1	XM_013172103.2	106030345	LOC106030345	98	-35.65	1	1	2
gga-miR-429-3p	XM_013172103.2	106030345	LOC106030345	75	-33.5	1	1	2
gga-mir-3535-p3	XM_013172103.2	106030345	LOC106030345	61	-11.01	1	1	2
hsa-miR-3074-5p_L+1R+1	XM_013172103.2	106030345	LOC106030345	81	-59.6	1	1	2
hsa-miR-4454_L+1_1ss3GA	XM_013172103.2	106030345	LOC106030345	91	-13.92	1	1	2
mdo-miR-181a-5p_R+3	XM_013172103.2	106030345	LOC106030345	72	-16.4	1	1	2
mmu-miR-3968_L-2_1ss14AT	XM_013172103.2	106030345	LOC106030345	50	-14.94	1	1	2
oni-miR-10c_L-1R+3_1ss16GA	XM_013172103.2	106030345	LOC106030345	58	-19.26	1	1	2
oni-miR-218a_R+1	XM_013172103.2	106030345	LOC106030345	56	-16.24	1	1	2
ssa-miR-19a-3p_R+1	XM_013172103.2	106030345	LOC106030345	94	-20.67	1	1	2
ssa-miR-30d-5p_1ss20AT	XM_013172103.2	106030345	LOC106030345	83	-11.51	1	1	2
xtr-miR-19b_R+2	XM_013172103.2	106030345	LOC106030345	94	-41.28	1	1	2
xtr-miR-301_R+3	XM_013172103.2	106030345	LOC106030345	96	-47.3	1	1	2
PC-3p-3014_471	XM_013172104.2	106030345	LOC106030345	52	-33.87	1	1	2
cgr-miR-1260_L+1	XM_013172104.2	106030345	LOC106030345	67	-14.72	1	1	2
cgr-miR-3074_L+1	XM_013172104.2	106030345	LOC106030345	88	-59.6	1	1	2
cli-miR-2954-5p	XM_013172104.2	106030345	LOC106030345	84	-68.59	1	1	2
dre-miR-107b_R-1	XM_013172104.2	106030345	LOC106030345	66	-12.42	1	1	2
dre-miR-1388-5p_R+1_1ss10CT	XM_013172104.2	106030345	LOC106030345	56	-23.29	1	1	2
gga-miR-106-3p_R+1	XM_013172104.2	106030345	LOC106030345	55	-15.69	1	1	2
gga-miR-148b-3p_R-3	XM_013172104.2	106030345	LOC106030345	72	-12.01	1	1	2
gga-miR-148b-5p	XM_013172104.2	106030345	LOC106030345	65	-53.24	1	1	2
gga-miR-1662	XM_013172104.2	106030345	LOC106030345	53	-27.38	1	1	2
gga-miR-1677-3p_L+1_1ss10GA	XM_013172104.2	106030345	LOC106030345	57	-18.21	1	1	2
gga-miR-18a-5p_R+1	XM_013172104.2	106030345	LOC106030345	95	-24.14	1	1	2
gga-miR-18b-5p_R-2	XM_013172104.2	106030345	LOC106030345	95	-24.14	1	1	2
gga-miR-19a-5p_L+3R-2	XM_013172104.2	106030345	LOC106030345	98	-22.16	1	1	2
gga-miR-23b-5p_L+1	XM_013172104.2	106030345	LOC106030345	54	-20.92	1	1	2
gga-miR-27b-3p	XM_013172104.2	106030345	LOC106030345	71	-30.03	1	1	2
gga-miR-365-2-5p_L-1R+1	XM_013172104.2	106030345	LOC106030345	98	-35.65	1	1	2
gga-miR-429-3p	XM_013172104.2	106030345	LOC106030345	62	-33.5	1	1	2
gga-mir-3535-p3	XM_013172104.2	106030345	LOC106030345	81	-11.01	1	1	2
hsa-miR-3074-5p_L+1R+1	XM_013172104.2	106030345	LOC106030345	88	-59.6	1	1	2
hsa-miR-4454_L+1_1ss3GA	XM_013172104.2	106030345	LOC106030345	95	-13.92	1	1	2
mdo-miR-181a-5p_R+3	XM_013172104.2	106030345	LOC106030345	72	-16.4	1	1	2
mmu-miR-3968_L-2_1ss14AT	XM_013172104.2	106030345	LOC106030345	50	-14.94	1	1	2
oni-miR-10926	XM_013172104.2	106030345	LOC106030345	67	-14.26	1	1	2
oni-miR-10c_L-1R+3_1ss16GA	XM_013172104.2	106030345	LOC106030345	77	-19.26	1	1	2
oni-miR-218a_R+1	XM_013172104.2	106030345	LOC106030345	56	-16.24	1	1	2
ssa-miR-30d-5p_1ss20AT	XM_013172104.2	106030345	LOC106030345	92	-16.04	1	1	2
PC-3p-21150_30	XM_013172175.2	106030368	RIMS1	81	-87.32	1	1	2
PC-5p-1797_999	XM_013172175.2	106030368	RIMS1	67	-16.06	1	1	2
PC-5p-28334_19	XM_013172175.2	106030368	RIMS1	73	-43.88	1	1	2
PC-5p-4580_260	XM_013172175.2	106030368	RIMS1	94	-52.26	1	1	2
aca-miR-27a-5p_R+1	XM_013172175.2	106030368	RIMS1	71	-15.59	1	1	2
cli-miR-1451-3p_R-2	XM_013172175.2	106030368	RIMS1	81	-39.7	1	1	2
cli-miR-2954-5p	XM_013172175.2	106030368	RIMS1	73	-76.02	1	1	2
cli-miR-33-2-3p	XM_013172175.2	106030368	RIMS1	61	-35.14	1	1	2
cpi-miR-92b-3p	XM_013172175.2	106030368	RIMS1	69	-27.63	1	1	2
dre-miR-107b_R-1	XM_013172175.2	106030368	RIMS1	61	-34.4	1	1	2
dre-miR-135a_R+1	XM_013172175.2	106030368	RIMS1	87	-73.49	1	1	2
dre-miR-141-3p_R+3_1ss22CT	XM_013172175.2	106030368	RIMS1	70	-129.62	1	1	2
dre-miR-15b-5p_R+1	XM_013172175.2	106030368	RIMS1	52	-54.95	1	1	2
fru-miR-200a_R+3	XM_013172175.2	106030368	RIMS1	70	-129.03	1	1	2
gga-let-7a-2-3p	XM_013172175.2	106030368	RIMS1	88	-43.91	1	1	2
gga-miR-106-3p_R+1	XM_013172175.2	106030368	RIMS1	97	-17.21	1	1	2
gga-miR-106-5p_R+1	XM_013172175.2	106030368	RIMS1	54	-66.54	1	1	2
gga-miR-1454_R-1_1ss6AG	XM_013172175.2	106030368	RIMS1	55	-74.86	1	1	2
gga-miR-148b-3p_R-3	XM_013172175.2	106030368	RIMS1	91	-45.66	1	1	2
gga-miR-16-1-3p	XM_013172175.2	106030368	RIMS1	60	-76.99	1	1	2
gga-miR-1662	XM_013172175.2	106030368	RIMS1	76	-19	1	1	2
gga-miR-1677-3p_L+1_1ss10GA	XM_013172175.2	106030368	RIMS1	90	-57.43	1	1	2
gga-miR-204	XM_013172175.2	106030368	RIMS1	98	-16.5	1	1	2
gga-miR-20a-3p_L-5	XM_013172175.2	106030368	RIMS1	61	-52.42	1	1	2
gga-miR-20b-5p	XM_013172175.2	106030368	RIMS1	55	-81.04	1	1	2
gga-miR-22-5p_R-1	XM_013172175.2	106030368	RIMS1	60	-44.33	1	1	2
gga-miR-221-3p	XM_013172175.2	106030368	RIMS1	52	-33.23	1	1	2
gga-miR-221-5p_L-1	XM_013172175.2	106030368	RIMS1	58	-66.73	1	1	2
gga-miR-23b-5p_L+1	XM_013172175.2	106030368	RIMS1	61	-21.88	1	1	2
gga-miR-27b-3p	XM_013172175.2	106030368	RIMS1	95	-11.57	1	1	2
gga-miR-29a-3p	XM_013172175.2	106030368	RIMS1	90	-99.75	1	1	2
gga-miR-301a-5p_L+2	XM_013172175.2	106030368	RIMS1	83	-46.52	1	1	2
gga-miR-32-5p	XM_013172175.2	106030368	RIMS1	51	-26.1	1	1	2
gga-miR-33-3p_L+1R+1_1ss8CT	XM_013172175.2	106030368	RIMS1	51	-40.42	1	1	2
gga-miR-338-5p	XM_013172175.2	106030368	RIMS1	77	-105.19	1	1	2
gga-miR-363-3p_R-1	XM_013172175.2	106030368	RIMS1	75	-11.43	1	1	2
gga-miR-429-3p	XM_013172175.2	106030368	RIMS1	57	-72.15	1	1	2
gga-miR-92-3p_R+1	XM_013172175.2	106030368	RIMS1	68	-12.47	1	1	2
mdo-miR-22-3p_R+1	XM_013172175.2	106030368	RIMS1	67	-18.07	1	1	2
mmu-miR-146b-5p_R+1	XM_013172175.2	106030368	RIMS1	85	-78.05	1	1	2
mmu-miR-92a-3p_R+2	XM_013172175.2	106030368	RIMS1	68	-12.76	1	1	2
oni-miR-10c_L-1R+3_1ss16GA	XM_013172175.2	106030368	RIMS1	75	-13.67	1	1	2
oni-miR-218a_R+1	XM_013172175.2	106030368	RIMS1	77	-78.17	1	1	2
oni-miR-22c_2ss18GA22TC	XM_013172175.2	106030368	RIMS1	68	-18.07	1	1	2
pal-miR-10014-5p_1ss17AT	XM_013172175.2	106030368	RIMS1	90	-37.99	1	1	2
ssa-miR-19a-3p_R+1	XM_013172175.2	106030368	RIMS1	52	-77.36	1	1	2
ssa-miR-30d-5p_1ss20AT	XM_013172175.2	106030368	RIMS1	57	-51.61	1	1	2
xtr-miR-19b_R+2	XM_013172175.2	106030368	RIMS1	52	-128.93	1	1	2
xtr-miR-221_R+2	XM_013172175.2	106030368	RIMS1	52	-80.82	1	1	2
xtr-miR-301_R+3	XM_013172175.2	106030368	RIMS1	52	-106.25	1	1	2
aca-miR-190b	XM_013172252.2	106030421	BMP5	87	-10.38	1	1	2
dre-miR-107b_R-1	XM_013172252.2	106030421	BMP5	76	-29.19	1	1	2
dre-miR-141-3p_R+3_1ss22CT	XM_013172252.2	106030421	BMP5	81	-18.87	1	1	2
fru-miR-200a_R+3	XM_013172252.2	106030421	BMP5	81	-17.75	1	1	2
gga-let-7l-5p	XM_013172252.2	106030421	BMP5	85	-34.87	1	1	2
gga-miR-16-1-3p	XM_013172252.2	106030421	BMP5	89	-21.17	1	1	2
gga-miR-19a-5p_L+3R-2	XM_013172252.2	106030421	BMP5	65	-60.04	1	1	2
gga-miR-204	XM_013172252.2	106030421	BMP5	76	-40.87	1	1	2
gga-miR-22-5p_R-1	XM_013172252.2	106030421	BMP5	97	-38.33	1	1	2
gga-miR-27b-3p	XM_013172252.2	106030421	BMP5	95	-28.06	1	1	2
gga-miR-429-3p	XM_013172252.2	106030421	BMP5	82	-12.95	1	1	2
gga-miR-456-3p_1ss22AT	XM_013172252.2	106030421	BMP5	53	-26.4	1	1	2
mmu-let-7j_1ss8TG	XM_013172252.2	106030421	BMP5	83	-32.8	1	1	2
mmu-miR-146b-5p_R+1	XM_013172252.2	106030421	BMP5	91	-16.28	1	1	2
PC-3p-2433_650	XM_013172262.2	106030421	BMP5	63	-31.15	1	1	2
aca-miR-190b	XM_013172262.2	106030421	BMP5	87	-10.38	1	1	2
dre-miR-107b_R-1	XM_013172262.2	106030421	BMP5	83	-29.19	1	1	2
dre-miR-141-3p_R+3_1ss22CT	XM_013172262.2	106030421	BMP5	93	-18.87	1	1	2
fru-miR-200a_R+3	XM_013172262.2	106030421	BMP5	93	-17.75	1	1	2
gga-let-7l-5p	XM_013172262.2	106030421	BMP5	95	-34.87	1	1	2
gga-miR-191-5p_R-3	XM_013172262.2	106030421	BMP5	50	-11.79	1	1	2
gga-miR-19a-5p_L+3R-2	XM_013172262.2	106030421	BMP5	65	-60.04	1	1	2
gga-miR-204	XM_013172262.2	106030421	BMP5	76	-40.87	1	1	2
gga-miR-27b-3p	XM_013172262.2	106030421	BMP5	74	-28.06	1	1	2
gga-miR-429-3p	XM_013172262.2	106030421	BMP5	82	-12.95	1	1	2
gga-miR-456-3p_1ss22AT	XM_013172262.2	106030421	BMP5	58	-26.4	1	1	2
mmu-let-7j_1ss8TG	XM_013172262.2	106030421	BMP5	95	-32.8	1	1	2
mmu-miR-146b-5p_R+1	XM_013172262.2	106030421	BMP5	91	-16.28	1	1	2
PC-5p-28334_19	XM_013172273.2	106030429	GCLC	97	-21.66	1	1	2
PC-5p-4580_260	XM_013172273.2	106030429	GCLC	98	-21.88	1	1	2
cli-miR-139-3p_1ss10AG	XM_013172273.2	106030429	GCLC	91	-25.36	1	1	2
dre-miR-107b_R-1	XM_013172273.2	106030429	GCLC	55	-11.66	1	1	2
dre-miR-135a_R+1	XM_013172273.2	106030429	GCLC	81	-15.29	1	1	2
gga-let-7l-3p_R+1	XM_013172273.2	106030429	GCLC	88	-46.83	1	1	2
gga-miR-106-3p_R+1	XM_013172273.2	106030429	GCLC	82	-33.52	1	1	2
gga-miR-148b-3p_R-3	XM_013172273.2	106030429	GCLC	93	-17.41	1	1	2
gga-miR-181b-5p_R+1	XM_013172273.2	106030429	GCLC	63	-55.17	1	1	2
gga-miR-22-5p_R-1	XM_013172273.2	106030429	GCLC	94	-27	1	1	2
gga-miR-27b-3p	XM_013172273.2	106030429	GCLC	78	-32.03	1	1	2
mdo-miR-181a-5p_R+3	XM_013172273.2	106030429	GCLC	62	-47.36	1	1	2
oni-miR-10926	XM_013172273.2	106030429	GCLC	94	-26.94	1	1	2
xtr-miR-19b_R+2	XM_013172273.2	106030429	GCLC	69	-10.26	1	1	2
xtr-miR-301_R+3	XM_013172273.2	106030429	GCLC	77	-34.31	1	1	2
gga-miR-1677-3p_L+1_1ss10GA	XM_013172284.2	106030436	LOC106030436	91	-18.78	1	1	2
gga-miR-204	XM_013172284.2	106030436	LOC106030436	82	-14.57	1	1	2
gga-miR-27b-3p	XM_013172284.2	106030436	LOC106030436	87	-14.1	1	1	2
gga-miR-27b-5p_R-1	XM_013172284.2	106030436	LOC106030436	90	-16.67	1	1	2
gga-miR-1677-3p_L+1_1ss10GA	XM_013172285.2	106030436	LOC106030436	91	-18.78	1	1	2
gga-miR-27b-3p	XM_013172285.2	106030436	LOC106030436	87	-14.1	1	1	2
cli-miR-1451-3p_R-2	XM_013172287.2	106030438	LOC106030438	99	-11.45	1	1	2
gga-miR-106-3p_R+1	XM_013172287.2	106030438	LOC106030438	99	-33.69	1	1	2
gga-miR-1454_R-1_1ss6AG	XM_013172287.2	106030438	LOC106030438	93	-18.7	1	1	2
gga-miR-22-5p_R-1	XM_013172287.2	106030438	LOC106030438	72	-10.61	1	1	2
gmo-miR-199-4-3p_R+2	XM_013172287.2	106030438	LOC106030438	65	-22.16	1	1	2
PC-3p-2433_650	XM_013172379.2	106030538	LOC106030538	90	-35.04	1	1	2
cli-miR-139-3p_1ss10AG	XM_013172379.2	106030538	LOC106030538	68	-23.26	1	1	2
cli-miR-222a-5p_R-1_1ss22CT	XM_013172379.2	106030538	LOC106030538	91	-19.61	1	1	2
cpi-miR-92b-3p	XM_013172379.2	106030538	LOC106030538	69	-15.15	1	1	2
dre-miR-141-3p_R+3_1ss22CT	XM_013172379.2	106030538	LOC106030538	74	-16.02	1	1	2
dre-miR-15b-5p_R+1	XM_013172379.2	106030538	LOC106030538	82	-12.08	1	1	2
fru-miR-200a_R+3	XM_013172379.2	106030538	LOC106030538	74	-15.97	1	1	2
gga-let-7l-3p_R+1	XM_013172379.2	106030538	LOC106030538	95	-28.15	1	1	2
gga-miR-106-3p_R+1	XM_013172379.2	106030538	LOC106030538	94	-30.09	1	1	2
gga-miR-106-5p_R+1	XM_013172379.2	106030538	LOC106030538	80	-31.88	1	1	2
gga-miR-1454_R-1_1ss6AG	XM_013172379.2	106030538	LOC106030538	64	-11.98	1	1	2
gga-miR-16-1-3p	XM_013172379.2	106030538	LOC106030538	57	-35.43	1	1	2
gga-miR-1662	XM_013172379.2	106030538	LOC106030538	62	-12.72	1	1	2
gga-miR-18a-5p_R+1	XM_013172379.2	106030538	LOC106030538	95	-55.37	1	1	2
gga-miR-18b-5p_R-2	XM_013172379.2	106030538	LOC106030538	95	-54.45	1	1	2
gga-miR-191-5p_R-3	XM_013172379.2	106030538	LOC106030538	73	-19.67	1	1	2
gga-miR-19a-5p_L+3R-2	XM_013172379.2	106030538	LOC106030538	78	-44.44	1	1	2
gga-miR-204	XM_013172379.2	106030538	LOC106030538	80	-22.2	1	1	2
gga-miR-20a-3p_L-5	XM_013172379.2	106030538	LOC106030538	71	-67.77	1	1	2
gga-miR-20b-5p	XM_013172379.2	106030538	LOC106030538	83	-32.38	1	1	2
gga-miR-22-5p_R-1	XM_013172379.2	106030538	LOC106030538	61	-49.21	1	1	2
gga-miR-32-5p	XM_013172379.2	106030538	LOC106030538	68	-31.94	1	1	2
gga-miR-33-3p_L+1R+1_1ss8CT	XM_013172379.2	106030538	LOC106030538	94	-10.14	1	1	2
gga-miR-363-3p_R-1	XM_013172379.2	106030538	LOC106030538	63	-15.82	1	1	2
gga-miR-365-2-5p_L-1R+1	XM_013172379.2	106030538	LOC106030538	98	-63.38	1	1	2
gga-miR-429-3p	XM_013172379.2	106030538	LOC106030538	54	-11.96	1	1	2
gga-miR-92-3p_R+1	XM_013172379.2	106030538	LOC106030538	73	-18.85	1	1	2
gmo-miR-199-4-3p_R+2	XM_013172379.2	106030538	LOC106030538	52	-14.68	1	1	2
hsa-miR-23a-3p_R-2	XM_013172379.2	106030538	LOC106030538	99	-12.14	1	1	2
mdo-miR-181a-5p_R+3	XM_013172379.2	106030538	LOC106030538	98	-48.78	1	1	2
mdo-miR-22-3p_R+1	XM_013172379.2	106030538	LOC106030538	75	-31.95	1	1	2
mmu-miR-92a-3p_R+2	XM_013172379.2	106030538	LOC106030538	73	-19.55	1	1	2
oni-miR-22c_2ss18GA22TC	XM_013172379.2	106030538	LOC106030538	75	-31.67	1	1	2
pal-miR-10014-5p_1ss17AT	XM_013172379.2	106030538	LOC106030538	86	-14.53	1	1	2
xtr-miR-301_R+3	XM_013172379.2	106030538	LOC106030538	72	-48.88	1	1	2
PC-3p-2433_650	XM_013172380.2	106030538	LOC106030538	90	-28.6	1	1	2
cgr-miR-3074_L+1	XM_013172380.2	106030538	LOC106030538	94	-30.86	1	1	2
cli-miR-139-3p_1ss10AG	XM_013172380.2	106030538	LOC106030538	68	-23.26	1	1	2
cli-miR-222a-5p_R-1_1ss22CT	XM_013172380.2	106030538	LOC106030538	91	-19.61	1	1	2
dre-miR-141-3p_R+3_1ss22CT	XM_013172380.2	106030538	LOC106030538	74	-32.42	1	1	2
fru-miR-200a_R+3	XM_013172380.2	106030538	LOC106030538	74	-31.83	1	1	2
gga-let-7l-3p_R+1	XM_013172380.2	106030538	LOC106030538	88	-12.3	1	1	2
gga-miR-106-3p_R+1	XM_013172380.2	106030538	LOC106030538	89	-44.66	1	1	2
gga-miR-106-5p_R+1	XM_013172380.2	106030538	LOC106030538	80	-31.88	1	1	2
gga-miR-16-1-3p	XM_013172380.2	106030538	LOC106030538	57	-35.43	1	1	2
gga-miR-16-2-3p_L+1R-2	XM_013172380.2	106030538	LOC106030538	77	-15.1	1	1	2
gga-miR-1677-3p_L+1_1ss10GA	XM_013172380.2	106030538	LOC106030538	93	-15.07	1	1	2
gga-miR-18a-5p_R+1	XM_013172380.2	106030538	LOC106030538	95	-55.37	1	1	2
gga-miR-18b-5p_R-2	XM_013172380.2	106030538	LOC106030538	95	-54.45	1	1	2
gga-miR-191-5p_R-3	XM_013172380.2	106030538	LOC106030538	73	-19.67	1	1	2
gga-miR-19a-5p_L+3R-2	XM_013172380.2	106030538	LOC106030538	78	-32.67	1	1	2
gga-miR-20a-3p_L-5	XM_013172380.2	106030538	LOC106030538	71	-40.82	1	1	2
gga-miR-20b-5p	XM_013172380.2	106030538	LOC106030538	83	-32.38	1	1	2
gga-miR-22-5p_R-1	XM_013172380.2	106030538	LOC106030538	61	-17.25	1	1	2
gga-miR-33-3p_L+1R+1_1ss8CT	XM_013172380.2	106030538	LOC106030538	94	-10.1	1	1	2
gga-miR-365-2-5p_L-1R+1	XM_013172380.2	106030538	LOC106030538	98	-41.34	1	1	2
gga-miR-429-3p	XM_013172380.2	106030538	LOC106030538	54	-11.96	1	1	2
gmo-miR-199-4-3p_R+2	XM_013172380.2	106030538	LOC106030538	52	-14.68	1	1	2
hsa-miR-23a-3p_R-2	XM_013172380.2	106030538	LOC106030538	99	-26.03	1	1	2
hsa-miR-3074-5p_L+1R+1	XM_013172380.2	106030538	LOC106030538	94	-30.86	1	1	2
mdo-miR-181a-5p_R+3	XM_013172380.2	106030538	LOC106030538	98	-25.18	1	1	2
mdo-miR-22-3p_R+1	XM_013172380.2	106030538	LOC106030538	99	-15.17	1	1	2
oni-miR-22c_2ss18GA22TC	XM_013172380.2	106030538	LOC106030538	99	-15.17	1	1	2
pal-miR-10014-5p_1ss17AT	XM_013172380.2	106030538	LOC106030538	86	-14.53	1	1	2
xtr-miR-301_R+3	XM_013172380.2	106030538	LOC106030538	72	-48.88	1	1	2
PC-3p-2433_650	XM_013172383.2	106030538	LOC106030538	90	-34.71	1	1	2
cgr-miR-1260_L+1	XM_013172383.2	106030538	LOC106030538	50	-11.06	1	1	2
cli-miR-139-3p_1ss10AG	XM_013172383.2	106030538	LOC106030538	68	-23.26	1	1	2
cli-miR-222a-5p_R-1_1ss22CT	XM_013172383.2	106030538	LOC106030538	91	-19.61	1	1	2
dre-miR-141-3p_R+3_1ss22CT	XM_013172383.2	106030538	LOC106030538	74	-61.47	1	1	2
fru-miR-200a_R+3	XM_013172383.2	106030538	LOC106030538	74	-60.97	1	1	2
gga-miR-106-5p_R+1	XM_013172383.2	106030538	LOC106030538	80	-31.88	1	1	2
gga-miR-16-1-3p	XM_013172383.2	106030538	LOC106030538	57	-35.43	1	1	2
gga-miR-16-2-3p_L+1R-2	XM_013172383.2	106030538	LOC106030538	92	-24.58	1	1	2
gga-miR-18a-5p_R+1	XM_013172383.2	106030538	LOC106030538	95	-93.02	1	1	2
gga-miR-18b-5p_R-2	XM_013172383.2	106030538	LOC106030538	95	-54.45	1	1	2
gga-miR-191-5p_R-3	XM_013172383.2	106030538	LOC106030538	73	-19.67	1	1	2
gga-miR-19a-5p_L+3R-2	XM_013172383.2	106030538	LOC106030538	78	-48.41	1	1	2
gga-miR-20a-3p_L-5	XM_013172383.2	106030538	LOC106030538	71	-55.08	1	1	2
gga-miR-20b-5p	XM_013172383.2	106030538	LOC106030538	83	-32.38	1	1	2
gga-miR-22-5p_R-1	XM_013172383.2	106030538	LOC106030538	61	-17.25	1	1	2
gga-miR-33-3p_L+1R+1_1ss8CT	XM_013172383.2	106030538	LOC106030538	94	-40.9	1	1	2
gga-miR-363-5p	XM_013172383.2	106030538	LOC106030538	85	-14.66	1	1	2
gga-miR-365-2-5p_L-1R+1	XM_013172383.2	106030538	LOC106030538	98	-73	1	1	2
gga-miR-429-3p	XM_013172383.2	106030538	LOC106030538	54	-11.96	1	1	2
gmo-miR-199-4-3p_R+2	XM_013172383.2	106030538	LOC106030538	52	-14.68	1	1	2
hsa-miR-23a-3p_R-2	XM_013172383.2	106030538	LOC106030538	99	-12.14	1	1	2
mdo-miR-181a-5p_R+3	XM_013172383.2	106030538	LOC106030538	98	-25.18	1	1	2
oni-miR-10955_R-1_1ss10TC	XM_013172383.2	106030538	LOC106030538	62	-19.62	1	1	2
pal-miR-10014-5p_1ss17AT	XM_013172383.2	106030538	LOC106030538	86	-14.53	1	1	2
xtr-miR-301_R+3	XM_013172383.2	106030538	LOC106030538	72	-63.69	1	1	2
PC-5p-1797_999	XM_013172520.2	106030624	MYBL1	89	-15.86	1	1	2
PC-5p-4580_260	XM_013172520.2	106030624	MYBL1	70	-16.29	1	1	2
cgr-miR-3074_L+1	XM_013172520.2	106030624	MYBL1	52	-20.96	1	1	2
cli-miR-139-3p_1ss10AG	XM_013172520.2	106030624	MYBL1	53	-25.49	1	1	2
dre-miR-141-3p_R+3_1ss22CT	XM_013172520.2	106030624	MYBL1	58	-35.87	1	1	2
dre-miR-15b-5p_R+1	XM_013172520.2	106030624	MYBL1	83	-57.27	1	1	2
fru-miR-200a_R+3	XM_013172520.2	106030624	MYBL1	58	-34.94	1	1	2
gga-let-7a-2-3p	XM_013172520.2	106030624	MYBL1	74	-26.56	1	1	2
gga-miR-1454_R-1_1ss6AG	XM_013172520.2	106030624	MYBL1	84	-54.36	1	1	2
gga-miR-148b-3p_R-3	XM_013172520.2	106030624	MYBL1	90	-12.14	1	1	2
gga-miR-16-1-3p	XM_013172520.2	106030624	MYBL1	92	-10.36	1	1	2
gga-miR-1677-3p_L+1_1ss10GA	XM_013172520.2	106030624	MYBL1	85	-16.95	1	1	2
gga-miR-181b-5p_R+1	XM_013172520.2	106030624	MYBL1	88	-42.95	1	1	2
gga-miR-18a-5p_R+1	XM_013172520.2	106030624	MYBL1	64	-14.61	1	1	2
gga-miR-18b-5p_R-2	XM_013172520.2	106030624	MYBL1	64	-14.61	1	1	2
gga-miR-20a-3p_L-5	XM_013172520.2	106030624	MYBL1	91	-49.98	1	1	2
gga-miR-221-5p_L-1	XM_013172520.2	106030624	MYBL1	99	-56.69	1	1	2
gga-miR-222a_R+1	XM_013172520.2	106030624	MYBL1	94	-11.06	1	1	2
gga-miR-33-3p_L+1R+1_1ss8CT	XM_013172520.2	106030624	MYBL1	86	-10.57	1	1	2
gga-miR-365-2-5p_L-1R+1	XM_013172520.2	106030624	MYBL1	98	-15.56	1	1	2
gmo-miR-199-4-3p_R+2	XM_013172520.2	106030624	MYBL1	71	-14.03	1	1	2
hsa-miR-3074-5p_L+1R+1	XM_013172520.2	106030624	MYBL1	52	-20.96	1	1	2
hsa-miR-4454_L+1_1ss3GA	XM_013172520.2	106030624	MYBL1	92	-11.26	1	1	2
mdo-miR-181a-5p_R+3	XM_013172520.2	106030624	MYBL1	88	-64.27	1	1	2
mdo-miR-22-3p_R+1	XM_013172520.2	106030624	MYBL1	84	-17.09	1	1	2
mmu-miR-146b-5p_R+1	XM_013172520.2	106030624	MYBL1	84	-24.21	1	1	2
ola-miR-222_R+6	XM_013172520.2	106030624	MYBL1	94	-11.06	1	1	2
ola-miR-222_R+7	XM_013172520.2	106030624	MYBL1	94	-11.06	1	1	2
oni-miR-218a_R+1	XM_013172520.2	106030624	MYBL1	59	-15.53	1	1	2
oni-miR-22c_2ss18GA22TC	XM_013172520.2	106030624	MYBL1	84	-15.04	1	1	2
xtr-miR-301_R+3	XM_013172520.2	106030624	MYBL1	62	-50.61	1	1	2
PC-3p-21150_30	XM_013172594.2	106030699	RNF144A	57	-30.07	1	1	2
PC-3p-3754_341	XM_013172594.2	106030699	RNF144A	54	-23.03	1	1	2
aca-miR-193-3p_R+2	XM_013172594.2	106030699	RNF144A	91	-18.31	1	1	2
cgr-miR-3074_L+1	XM_013172594.2	106030699	RNF144A	66	-63.73	1	1	2
cli-miR-139-3p_1ss10AG	XM_013172594.2	106030699	RNF144A	67	-66.3	1	1	2
dre-miR-107b_R-1	XM_013172594.2	106030699	RNF144A	52	-55.75	1	1	2
dre-miR-135a_R+1	XM_013172594.2	106030699	RNF144A	58	-28.19	1	1	2
dre-miR-141-3p_R+3_1ss22CT	XM_013172594.2	106030699	RNF144A	98	-37.6	1	1	2
fru-miR-200a_R+3	XM_013172594.2	106030699	RNF144A	98	-36.93	1	1	2
gga-let-7a-2-3p	XM_013172594.2	106030699	RNF144A	58	-24.91	1	1	2
gga-let-7l-3p_R+1	XM_013172594.2	106030699	RNF144A	60	-75	1	1	2
gga-let-7l-5p	XM_013172594.2	106030699	RNF144A	74	-18.57	1	1	2
gga-miR-106-3p_R+1	XM_013172594.2	106030699	RNF144A	85	-101.76	1	1	2
gga-miR-181b-5p_R+1	XM_013172594.2	106030699	RNF144A	60	-42.02	1	1	2
gga-miR-18a-5p_R+1	XM_013172594.2	106030699	RNF144A	74	-15.56	1	1	2
gga-miR-20a-3p_L-5	XM_013172594.2	106030699	RNF144A	89	-86.44	1	1	2
gga-miR-22-5p_R-1	XM_013172594.2	106030699	RNF144A	77	-82.69	1	1	2
gga-miR-221-5p_L-1	XM_013172594.2	106030699	RNF144A	55	-35.98	1	1	2
gga-miR-27b-3p	XM_013172594.2	106030699	RNF144A	84	-40.76	1	1	2
gga-miR-29a-3p	XM_013172594.2	106030699	RNF144A	50	-31.77	1	1	2
gga-miR-338-5p	XM_013172594.2	106030699	RNF144A	67	-14.51	1	1	2
gga-mir-3535-p3	XM_013172594.2	106030699	RNF144A	92	-18.2	1	1	2
gmo-miR-199-4-3p_R+2	XM_013172594.2	106030699	RNF144A	62	-28.66	1	1	2
hsa-miR-3074-5p_L+1R+1	XM_013172594.2	106030699	RNF144A	66	-63.73	1	1	2
mdo-miR-181a-5p_R+3	XM_013172594.2	106030699	RNF144A	61	-44.95	1	1	2
mdo-miR-22-3p_R+1	XM_013172594.2	106030699	RNF144A	70	-16.68	1	1	2
mdo-miR-460-3p	XM_013172594.2	106030699	RNF144A	67	-53.77	1	1	2
mmu-let-7j_1ss8TG	XM_013172594.2	106030699	RNF144A	74	-101.81	1	1	2
mmu-miR-146b-5p_R+1	XM_013172594.2	106030699	RNF144A	82	-60.81	1	1	2
mmu-miR-3968_1ss14AT	XM_013172594.2	106030699	RNF144A	91	-28.99	1	1	2
oni-miR-10926	XM_013172594.2	106030699	RNF144A	68	-43.91	1	1	2
oni-miR-10c_L-1R+3_1ss16GA	XM_013172594.2	106030699	RNF144A	72	-83.19	1	1	2
oni-miR-218a_R+1	XM_013172594.2	106030699	RNF144A	71	-44.09	1	1	2
oni-miR-22c_2ss18GA22TC	XM_013172594.2	106030699	RNF144A	70	-14.88	1	1	2
ssa-miR-19a-3p_R+1	XM_013172594.2	106030699	RNF144A	68	-65.55	1	1	2
xtr-miR-19b_R+2	XM_013172594.2	106030699	RNF144A	68	-100.37	1	1	2
PC-5p-28334_19	XM_013172614.2	106030713	LOC106030713	99	-48.59	1	1	2
ccr-miR-363_L-1R+2	XM_013172614.2	106030713	LOC106030713	82	-20.33	1	1	2
cgr-miR-3074_L+1	XM_013172614.2	106030713	LOC106030713	70	-19.69	1	1	2
cpi-miR-92b-3p	XM_013172614.2	106030713	LOC106030713	61	-20.86	1	1	2
dre-miR-1388-5p_R+1_1ss10CT	XM_013172614.2	106030713	LOC106030713	56	-15.79	1	1	2
dre-miR-15b-5p_R+1	XM_013172614.2	106030713	LOC106030713	71	-45.4	1	1	2
efu-miR-9226_L-2R-1_1ss4AG	XM_013172614.2	106030713	LOC106030713	65	-22.92	1	1	2
gga-miR-148b-5p	XM_013172614.2	106030713	LOC106030713	90	-64.52	1	1	2
gga-miR-221-3p	XM_013172614.2	106030713	LOC106030713	89	-17.98	1	1	2
gga-miR-221-5p_L-1	XM_013172614.2	106030713	LOC106030713	51	-42.31	1	1	2
gga-miR-222a_R+1	XM_013172614.2	106030713	LOC106030713	89	-19.22	1	1	2
gga-miR-29a-3p	XM_013172614.2	106030713	LOC106030713	83	-66.81	1	1	2
gga-miR-32-5p	XM_013172614.2	106030713	LOC106030713	53	-14.33	1	1	2
gga-miR-363-3p_R-1	XM_013172614.2	106030713	LOC106030713	54	-11.98	1	1	2
gga-miR-363-5p	XM_013172614.2	106030713	LOC106030713	98	-32.02	1	1	2
gga-miR-92-3p_R+1	XM_013172614.2	106030713	LOC106030713	60	-18.75	1	1	2
hsa-miR-3074-5p_L+1R+1	XM_013172614.2	106030713	LOC106030713	70	-19.69	1	1	2
mdo-miR-22-3p_R+1	XM_013172614.2	106030713	LOC106030713	73	-91.54	1	1	2
mmu-miR-3968_1ss14AT	XM_013172614.2	106030713	LOC106030713	98	-11.77	1	1	2
mmu-miR-92a-3p_R+2	XM_013172614.2	106030713	LOC106030713	60	-18.75	1	1	2
ola-miR-222_R+6	XM_013172614.2	106030713	LOC106030713	89	-19.31	1	1	2
ola-miR-222_R+7	XM_013172614.2	106030713	LOC106030713	89	-19.31	1	1	2
oni-miR-10926	XM_013172614.2	106030713	LOC106030713	66	-39.98	1	1	2
oni-miR-10955_R-1_1ss10TC	XM_013172614.2	106030713	LOC106030713	66	-23.45	1	1	2
oni-miR-22c_2ss18GA22TC	XM_013172614.2	106030713	LOC106030713	73	-90.2	1	1	2
ssa-miR-30d-5p_1ss20AT	XM_013172614.2	106030713	LOC106030713	61	-16.32	1	1	2
xtr-miR-221_R+2	XM_013172614.2	106030713	LOC106030713	89	-18.91	1	1	2
cli-miR-139-3p_1ss10AG	XM_013172779.2	106030791	SLC29A3	97	-41.07	1	1	2
dre-miR-135a_R+1	XM_013172779.2	106030791	SLC29A3	77	-31.36	1	1	2
gga-let-7l-3p_R+1	XM_013172779.2	106030791	SLC29A3	87	-17.09	1	1	2
gga-miR-128-1-5p	XM_013172779.2	106030791	SLC29A3	89	-23.3	1	1	2
gga-miR-15c-3p	XM_013172779.2	106030791	SLC29A3	67	-54.88	1	1	2
gga-miR-18a-5p_R+1	XM_013172779.2	106030791	SLC29A3	57	-31.91	1	1	2
gga-miR-18b-5p_R-2	XM_013172779.2	106030791	SLC29A3	58	-12.48	1	1	2
gga-miR-204	XM_013172779.2	106030791	SLC29A3	62	-35.6	1	1	2
ssa-miR-19a-3p_R+1	XM_013172779.2	106030791	SLC29A3	80	-15.03	1	1	2
xtr-miR-19b_R+2	XM_013172779.2	106030791	SLC29A3	80	-13.13	1	1	2
PC-3p-21150_30	XM_013172792.2	106030797	CEP135	84	-25.68	1	1	2
PC-5p-28334_19	XM_013172792.2	106030797	CEP135	87	-48.88	1	1	2
cgr-miR-3074_L+1	XM_013172792.2	106030797	CEP135	59	-69.13	1	1	2
cli-miR-222a-5p_R-1_1ss22CT	XM_013172792.2	106030797	CEP135	52	-74.06	1	1	2
cli-miR-2954-5p	XM_013172792.2	106030797	CEP135	63	-92.85	1	1	2
cpi-miR-92b-3p	XM_013172792.2	106030797	CEP135	83	-27.94	1	1	2
dre-miR-1388-5p_R+1_1ss10CT	XM_013172792.2	106030797	CEP135	89	-11.55	1	1	2
efu-miR-9226_L-2R-1_1ss4AG	XM_013172792.2	106030797	CEP135	89	-21.14	1	1	2
gga-let-7l-3p_R+1	XM_013172792.2	106030797	CEP135	66	-40.42	1	1	2
gga-let-7l-5p	XM_013172792.2	106030797	CEP135	79	-13.97	1	1	2
gga-miR-106-3p_R+1	XM_013172792.2	106030797	CEP135	66	-62.14	1	1	2
gga-miR-148b-3p_R-3	XM_013172792.2	106030797	CEP135	74	-12.84	1	1	2
gga-miR-148b-5p	XM_013172792.2	106030797	CEP135	91	-28.7	1	1	2
gga-miR-16-1-3p	XM_013172792.2	106030797	CEP135	79	-50.38	1	1	2
gga-miR-181b-5p_R+1	XM_013172792.2	106030797	CEP135	52	-21.57	1	1	2
gga-miR-204	XM_013172792.2	106030797	CEP135	76	-53.52	1	1	2
gga-miR-22-5p_R-1	XM_013172792.2	106030797	CEP135	65	-49.93	1	1	2
gga-miR-27b-3p	XM_013172792.2	106030797	CEP135	93	-44.84	1	1	2
gga-miR-32-5p	XM_013172792.2	106030797	CEP135	76	-25.3	1	1	2
gga-miR-33-3p_L+1R+1_1ss8CT	XM_013172792.2	106030797	CEP135	83	-104.42	1	1	2
gga-miR-363-3p_R-1	XM_013172792.2	106030797	CEP135	89	-15.9	1	1	2
gga-miR-92-3p_R+1	XM_013172792.2	106030797	CEP135	83	-29.2	1	1	2
hsa-miR-23a-3p_R-2	XM_013172792.2	106030797	CEP135	91	-36.53	1	1	2
hsa-miR-3074-5p_L+1R+1	XM_013172792.2	106030797	CEP135	59	-69.13	1	1	2
mdo-miR-181a-5p_R+3	XM_013172792.2	106030797	CEP135	51	-38.68	1	1	2
mdo-miR-22-3p_R+1	XM_013172792.2	106030797	CEP135	65	-41.55	1	1	2
mmu-let-7j_1ss8TG	XM_013172792.2	106030797	CEP135	79	-17.86	1	1	2
mmu-miR-92a-3p_R+2	XM_013172792.2	106030797	CEP135	83	-42.09	1	1	2
oni-miR-10926	XM_013172792.2	106030797	CEP135	67	-13.38	1	1	2
oni-miR-10c_L-1R+3_1ss16GA	XM_013172792.2	106030797	CEP135	89	-30.92	1	1	2
oni-miR-22c_2ss18GA22TC	XM_013172792.2	106030797	CEP135	65	-40.85	1	1	2
pal-miR-10014-5p_1ss17AT	XM_013172792.2	106030797	CEP135	99	-29.28	1	1	2
ssa-miR-19a-3p_R+1	XM_013172792.2	106030797	CEP135	85	-40.55	1	1	2
ssa-miR-30d-5p_1ss20AT	XM_013172792.2	106030797	CEP135	77	-33.9	1	1	2
xtr-miR-19b_R+2	XM_013172792.2	106030797	CEP135	85	-30.97	1	1	2
PC-3p-21150_30	XM_013172793.2	106030797	CEP135	84	-25.68	1	1	2
cgr-miR-3074_L+1	XM_013172793.2	106030797	CEP135	99	-26.48	1	1	2
cli-miR-222a-5p_R-1_1ss22CT	XM_013172793.2	106030797	CEP135	77	-59.25	1	1	2
dre-miR-1388-5p_R+1_1ss10CT	XM_013172793.2	106030797	CEP135	89	-11.55	1	1	2
gga-miR-106-3p_R+1	XM_013172793.2	106030797	CEP135	66	-43.85	1	1	2
gga-miR-148b-3p_R-3	XM_013172793.2	106030797	CEP135	74	-30.2	1	1	2
gga-miR-148b-5p	XM_013172793.2	106030797	CEP135	91	-63.08	1	1	2
gga-miR-19a-5p_L+3R-2	XM_013172793.2	106030797	CEP135	92	-21.69	1	1	2
gga-miR-22-5p_R-1	XM_013172793.2	106030797	CEP135	84	-49.93	1	1	2
gmo-miR-199-4-3p_R+2	XM_013172793.2	106030797	CEP135	57	-18.2	1	1	2
hsa-miR-23a-3p_R-2	XM_013172793.2	106030797	CEP135	91	-26.16	1	1	2
hsa-miR-3074-5p_L+1R+1	XM_013172793.2	106030797	CEP135	99	-26.48	1	1	2
mdo-miR-181a-5p_R+3	XM_013172793.2	106030797	CEP135	51	-16.45	1	1	2
oni-miR-10926	XM_013172793.2	106030797	CEP135	71	-13.38	1	1	2
ssa-miR-30d-5p_1ss20AT	XM_013172793.2	106030797	CEP135	77	-17.61	1	1	2
PC-5p-4580_260	XM_013172829.2	106030849	LOC106030849	51	-20.78	1	1	2
aca-miR-726_1ss1TC	XM_013172829.2	106030849	LOC106030849	96	-12.61	1	1	2
gga-miR-106-3p_R+1	XM_013172829.2	106030849	LOC106030849	87	-20.53	1	1	2
gga-miR-22-5p_R-1	XM_013172829.2	106030849	LOC106030849	98	-16.96	1	1	2
gga-miR-221-5p_L-1	XM_013172829.2	106030849	LOC106030849	74	-15.53	1	1	2
gga-mir-3535-p3	XM_013172829.2	106030849	LOC106030849	53	-10.76	1	1	2
mdo-miR-22-3p_R+1	XM_013172829.2	106030849	LOC106030849	85	-19.69	1	1	2
oni-miR-22c_2ss18GA22TC	XM_013172829.2	106030849	LOC106030849	85	-19.69	1	1	2
aca-miR-726_1ss1TC	XM_013172842.2	106030849	LOC106030849	96	-12.61	1	1	2
cli-miR-222a-5p_R-1_1ss22CT	XM_013172842.2	106030849	LOC106030849	93	-15.34	1	1	2
cli-miR-2954-5p	XM_013172842.2	106030849	LOC106030849	68	-76.81	1	1	2
gga-miR-106-3p_R+1	XM_013172842.2	106030849	LOC106030849	87	-20.53	1	1	2
gga-miR-22-5p_R-1	XM_013172842.2	106030849	LOC106030849	98	-16.96	1	1	2
gga-miR-221-5p_L-1	XM_013172842.2	106030849	LOC106030849	82	-15.53	1	1	2
gga-mir-3535-p3	XM_013172842.2	106030849	LOC106030849	60	-10.76	1	1	2
mdo-miR-22-3p_R+1	XM_013172842.2	106030849	LOC106030849	92	-19.69	1	1	2
oni-miR-22c_2ss18GA22TC	XM_013172842.2	106030849	LOC106030849	92	-19.69	1	1	2
aca-miR-726_1ss1TC	XM_013172851.2	106030849	LOC106030849	96	-12.61	1	1	2
cli-miR-222a-5p_R-1_1ss22CT	XM_013172851.2	106030849	LOC106030849	92	-15.34	1	1	2
cli-miR-2954-5p	XM_013172851.2	106030849	LOC106030849	67	-76.81	1	1	2
gga-miR-106-3p_R+1	XM_013172851.2	106030849	LOC106030849	87	-20.53	1	1	2
gga-miR-22-5p_R-1	XM_013172851.2	106030849	LOC106030849	98	-16.96	1	1	2
gga-miR-221-5p_L-1	XM_013172851.2	106030849	LOC106030849	80	-15.53	1	1	2
gga-mir-3535-p3	XM_013172851.2	106030849	LOC106030849	59	-10.76	1	1	2
mdo-miR-22-3p_R+1	XM_013172851.2	106030849	LOC106030849	93	-19.69	1	1	2
oni-miR-22c_2ss18GA22TC	XM_013172851.2	106030849	LOC106030849	93	-19.69	1	1	2
PC-5p-1797_999	XM_013172859.2	106030849	LOC106030849	55	-15.58	1	1	2
aca-miR-726_1ss1TC	XM_013172859.2	106030849	LOC106030849	96	-12.61	1	1	2
cli-miR-222a-5p_R-1_1ss22CT	XM_013172859.2	106030849	LOC106030849	96	-15.34	1	1	2
cli-miR-2954-5p	XM_013172859.2	106030849	LOC106030849	76	-76.81	1	1	2
gga-miR-106-3p_R+1	XM_013172859.2	106030849	LOC106030849	87	-20.53	1	1	2
gga-miR-22-5p_R-1	XM_013172859.2	106030849	LOC106030849	98	-16.96	1	1	2
gga-miR-221-5p_L-1	XM_013172859.2	106030849	LOC106030849	88	-15.53	1	1	2
gga-mir-3535-p3	XM_013172859.2	106030849	LOC106030849	70	-10.76	1	1	2
mdo-miR-22-3p_R+1	XM_013172859.2	106030849	LOC106030849	79	-19.69	1	1	2
oni-miR-22c_2ss18GA22TC	XM_013172859.2	106030849	LOC106030849	79	-19.69	1	1	2
aca-miR-193-3p_R+2	XM_013172913.2	106030894	RERGL	73	-13.45	1	1	2
cgr-miR-3074_L+1	XM_013172913.2	106030894	RERGL	52	-50.88	1	1	2
cli-miR-2954-5p	XM_013172913.2	106030894	RERGL	82	-43.77	1	1	2
dre-miR-135a_R+1	XM_013172913.2	106030894	RERGL	95	-40.1	1	1	2
dre-miR-141-3p_R+3_1ss22CT	XM_013172913.2	106030894	RERGL	69	-36.09	1	1	2
fru-miR-200a_R+3	XM_013172913.2	106030894	RERGL	69	-36.09	1	1	2
gga-let-7a-2-3p	XM_013172913.2	106030894	RERGL	91	-29.35	1	1	2
gga-let-7l-3p_R+1	XM_013172913.2	106030894	RERGL	88	-10.93	1	1	2
gga-let-7l-5p	XM_013172913.2	106030894	RERGL	99	-37.82	1	1	2
gga-miR-128-1-5p	XM_013172913.2	106030894	RERGL	72	-24.75	1	1	2
gga-miR-16-2-3p_L+1R-2	XM_013172913.2	106030894	RERGL	99	-11.75	1	1	2
gga-miR-1677-3p_L+1_1ss10GA	XM_013172913.2	106030894	RERGL	66	-20.84	1	1	2
gga-miR-19a-5p_L+3R-2	XM_013172913.2	106030894	RERGL	55	-41.59	1	1	2
gga-miR-221-5p_L-1	XM_013172913.2	106030894	RERGL	93	-25.15	1	1	2
gga-miR-222a_R+1	XM_013172913.2	106030894	RERGL	50	-54.57	1	1	2
gga-miR-27b-3p	XM_013172913.2	106030894	RERGL	77	-18.19	1	1	2
gga-miR-29a-3p	XM_013172913.2	106030894	RERGL	84	-48.23	1	1	2
gga-miR-33-3p_L+1R+1_1ss8CT	XM_013172913.2	106030894	RERGL	72	-50.24	1	1	2
gga-miR-338-5p	XM_013172913.2	106030894	RERGL	91	-11.59	1	1	2
gga-miR-363-5p	XM_013172913.2	106030894	RERGL	62	-36.2	1	1	2
hsa-miR-3074-5p_L+1R+1	XM_013172913.2	106030894	RERGL	52	-50.88	1	1	2
mdo-miR-22-3p_R+1	XM_013172913.2	106030894	RERGL	99	-48.16	1	1	2
mmu-let-7j_1ss8TG	XM_013172913.2	106030894	RERGL	99	-60.26	1	1	2
mmu-miR-3968_1ss14AT	XM_013172913.2	106030894	RERGL	97	-18.28	1	1	2
ola-miR-222_R+6	XM_013172913.2	106030894	RERGL	50	-54.66	1	1	2
ola-miR-222_R+7	XM_013172913.2	106030894	RERGL	50	-55.09	1	1	2
oni-miR-10926	XM_013172913.2	106030894	RERGL	95	-43.63	1	1	2
oni-miR-22c_2ss18GA22TC	XM_013172913.2	106030894	RERGL	99	-48.16	1	1	2
tgu-miR-125-2-3p_R+1	XM_013172913.2	106030894	RERGL	79	-23.41	1	1	2
aca-miR-726_1ss1TC	XM_013172949.2	106030907	PTPRO	51	-31.09	1	1	2
cgr-miR-3074_L+1	XM_013172949.2	106030907	PTPRO	65	-34.1	1	1	2
cli-miR-139-3p_1ss10AG	XM_013172949.2	106030907	PTPRO	87	-33.34	1	1	2
cpi-miR-92b-3p	XM_013172949.2	106030907	PTPRO	98	-46.88	1	1	2
dre-miR-15b-5p_R+1	XM_013172949.2	106030907	PTPRO	78	-35.09	1	1	2
gga-let-7l-5p	XM_013172949.2	106030907	PTPRO	74	-35.72	1	1	2
gga-miR-106-3p_R+1	XM_013172949.2	106030907	PTPRO	57	-55.38	1	1	2
gga-miR-106-5p_R+1	XM_013172949.2	106030907	PTPRO	89	-14.05	1	1	2
gga-miR-1677-3p_L+1_1ss10GA	XM_013172949.2	106030907	PTPRO	82	-62.82	1	1	2
gga-miR-204	XM_013172949.2	106030907	PTPRO	76	-11.37	1	1	2
gga-miR-20a-3p_L-5	XM_013172949.2	106030907	PTPRO	92	-39.49	1	1	2
gga-miR-22-5p_R-1	XM_013172949.2	106030907	PTPRO	52	-14.53	1	1	2
gga-miR-221-3p	XM_013172949.2	106030907	PTPRO	88	-21.77	1	1	2
gga-miR-221-5p_L-1	XM_013172949.2	106030907	PTPRO	77	-21.1	1	1	2
gga-miR-222a_R+1	XM_013172949.2	106030907	PTPRO	79	-22.92	1	1	2
gga-miR-27b-3p	XM_013172949.2	106030907	PTPRO	82	-26.53	1	1	2
gga-miR-29a-3p	XM_013172949.2	106030907	PTPRO	85	-21.53	1	1	2
gga-miR-32-5p	XM_013172949.2	106030907	PTPRO	98	-28.94	1	1	2
gga-miR-33-3p_L+1R+1_1ss8CT	XM_013172949.2	106030907	PTPRO	75	-10.87	1	1	2
gga-miR-363-3p_R-1	XM_013172949.2	106030907	PTPRO	98	-23.23	1	1	2
gga-miR-456-3p_1ss22AT	XM_013172949.2	106030907	PTPRO	92	-20.83	1	1	2
gga-miR-92-3p_R+1	XM_013172949.2	106030907	PTPRO	98	-48.29	1	1	2
gga-mir-3535-p3	XM_013172949.2	106030907	PTPRO	65	-12.81	1	1	2
hsa-miR-23a-3p_R-2	XM_013172949.2	106030907	PTPRO	69	-25.8	1	1	2
hsa-miR-3074-5p_L+1R+1	XM_013172949.2	106030907	PTPRO	65	-34.1	1	1	2
mmu-let-7j_1ss8TG	XM_013172949.2	106030907	PTPRO	74	-23.3	1	1	2
mmu-miR-3968_L-2_1ss14AT	XM_013172949.2	106030907	PTPRO	72	-22.08	1	1	2
mmu-miR-92a-3p_R+2	XM_013172949.2	106030907	PTPRO	98	-48.29	1	1	2
ola-miR-222_R+6	XM_013172949.2	106030907	PTPRO	79	-22.92	1	1	2
ola-miR-222_R+7	XM_013172949.2	106030907	PTPRO	79	-22.92	1	1	2
oni-miR-10926	XM_013172949.2	106030907	PTPRO	96	-29.92	1	1	2
pal-miR-9995-3p	XM_013172949.2	106030907	PTPRO	56	-19.21	1	1	2
xtr-miR-221_R+2	XM_013172949.2	106030907	PTPRO	88	-24.98	1	1	2
xtr-miR-301_R+3	XM_013172949.2	106030907	PTPRO	77	-51.85	1	1	2
aca-miR-190b	XM_013172955.2	106030908	LOC106030908	54	-18.34	1	1	2
bta-miR-2478_L-1_1ss2TG	XM_013172955.2	106030908	LOC106030908	77	-16.51	1	1	2
ccr-miR-363_L-1R+2	XM_013172955.2	106030908	LOC106030908	93	-15.04	1	1	2
cgr-miR-1260_L+1	XM_013172955.2	106030908	LOC106030908	64	-17.68	1	1	2
cgr-miR-3074_L+1	XM_013172955.2	106030908	LOC106030908	63	-42.51	1	1	2
cli-miR-1451-3p_R-2	XM_013172955.2	106030908	LOC106030908	66	-10.56	1	1	2
cli-miR-222a-5p_R-1_1ss22CT	XM_013172955.2	106030908	LOC106030908	68	-32.28	1	1	2
dre-miR-107b_R-1	XM_013172955.2	106030908	LOC106030908	69	-16.19	1	1	2
gga-miR-106-3p_R+1	XM_013172955.2	106030908	LOC106030908	92	-22.94	1	1	2
gga-miR-1454_R-1_1ss6AG	XM_013172955.2	106030908	LOC106030908	57	-20.24	1	1	2
gga-miR-148b-3p_R-3	XM_013172955.2	106030908	LOC106030908	59	-31.03	1	1	2
gga-miR-16-2-3p_L+1R-2	XM_013172955.2	106030908	LOC106030908	95	-13.4	1	1	2
gga-miR-20a-3p_L-5	XM_013172955.2	106030908	LOC106030908	55	-12.86	1	1	2
gga-miR-221-5p_L-1	XM_013172955.2	106030908	LOC106030908	86	-61	1	1	2
gga-miR-29a-3p	XM_013172955.2	106030908	LOC106030908	89	-29.48	1	1	2
hsa-miR-3074-5p_L+1R+1	XM_013172955.2	106030908	LOC106030908	63	-42.51	1	1	2
mdo-miR-22-3p_R+1	XM_013172955.2	106030908	LOC106030908	81	-23.03	1	1	2
mmu-miR-3968_L-2_1ss14AT	XM_013172955.2	106030908	LOC106030908	77	-16.58	1	1	2
oni-miR-10926	XM_013172955.2	106030908	LOC106030908	89	-38.27	1	1	2
oni-miR-10c_L-1R+3_1ss16GA	XM_013172955.2	106030908	LOC106030908	54	-41.77	1	1	2
oni-miR-22c_2ss18GA22TC	XM_013172955.2	106030908	LOC106030908	81	-21.97	1	1	2
PC-3p-3754_341	XM_013172980.2	106030929	ADA2	96	-18.71	1	1	2
ccr-miR-363_L-1R+2	XM_013172980.2	106030929	ADA2	99	-36.49	1	1	2
cli-miR-139-3p_1ss10AG	XM_013172980.2	106030929	ADA2	74	-42.87	1	1	2
cli-miR-2954-5p	XM_013172980.2	106030929	ADA2	97	-19.92	1	1	2
cli-miR-33-2-3p	XM_013172980.2	106030929	ADA2	63	-18.49	1	1	2
dre-miR-107b_R-1	XM_013172980.2	106030929	ADA2	93	-13.78	1	1	2
dre-miR-15b-5p_R+1	XM_013172980.2	106030929	ADA2	94	-46.16	1	1	2
gga-let-7l-5p	XM_013172980.2	106030929	ADA2	68	-18.46	1	1	2
gga-miR-181b-5p_R+1	XM_013172980.2	106030929	ADA2	50	-35.04	1	1	2
gga-miR-22-5p_R-1	XM_013172980.2	106030929	ADA2	74	-34.3	1	1	2
gga-miR-29a-3p	XM_013172980.2	106030929	ADA2	83	-19.44	1	1	2
mdo-miR-181a-5p_R+3	XM_013172980.2	106030929	ADA2	54	-37.9	1	1	2
mmu-let-7j_1ss8TG	XM_013172980.2	106030929	ADA2	60	-16.65	1	1	2
oni-miR-218a_R+1	XM_013172980.2	106030929	ADA2	66	-18.97	1	1	2
pal-miR-9995-3p	XM_013172980.2	106030929	ADA2	84	-17.94	1	1	2
xtr-miR-301_R+3	XM_013172980.2	106030929	ADA2	65	-10.7	1	1	2
PC-3p-3754_341	XM_013172982.2	106030929	ADA2	96	-18.71	1	1	2
ccr-miR-363_L-1R+2	XM_013172982.2	106030929	ADA2	99	-36.49	1	1	2
cli-miR-139-3p_1ss10AG	XM_013172982.2	106030929	ADA2	74	-42.87	1	1	2
cli-miR-2954-5p	XM_013172982.2	106030929	ADA2	96	-19.92	1	1	2
cli-miR-33-2-3p	XM_013172982.2	106030929	ADA2	63	-18.49	1	1	2
dre-miR-107b_R-1	XM_013172982.2	106030929	ADA2	93	-13.78	1	1	2
dre-miR-15b-5p_R+1	XM_013172982.2	106030929	ADA2	94	-46.16	1	1	2
gga-let-7l-5p	XM_013172982.2	106030929	ADA2	67	-18.46	1	1	2
gga-miR-181b-5p_R+1	XM_013172982.2	106030929	ADA2	55	-35.04	1	1	2
gga-miR-22-5p_R-1	XM_013172982.2	106030929	ADA2	74	-34.3	1	1	2
gga-miR-29a-3p	XM_013172982.2	106030929	ADA2	83	-19.44	1	1	2
mdo-miR-181a-5p_R+3	XM_013172982.2	106030929	ADA2	54	-37.9	1	1	2
mmu-let-7j_1ss8TG	XM_013172982.2	106030929	ADA2	60	-16.65	1	1	2
oni-miR-218a_R+1	XM_013172982.2	106030929	ADA2	66	-18.97	1	1	2
pal-miR-9995-3p	XM_013172982.2	106030929	ADA2	84	-17.94	1	1	2
xtr-miR-301_R+3	XM_013172982.2	106030929	ADA2	65	-10.7	1	1	2
PC-3p-21150_30	XM_013173008.2	106030935	STOX1	72	-29.1	1	1	2
PC-5p-28334_19	XM_013173008.2	106030935	STOX1	97	-41.14	1	1	2
PC-5p-4580_260	XM_013173008.2	106030935	STOX1	64	-18.57	1	1	2
aca-miR-190b	XM_013173008.2	106030935	STOX1	55	-17.38	1	1	2
aca-miR-193-3p_R+2	XM_013173008.2	106030935	STOX1	61	-15.39	1	1	2
aca-miR-726_1ss1TC	XM_013173008.2	106030935	STOX1	61	-14.13	1	1	2
ccr-miR-126-3p_L-1R+2	XM_013173008.2	106030935	STOX1	83	-16.99	1	1	2
ccr-miR-363_L-1R+2	XM_013173008.2	106030935	STOX1	59	-17.19	1	1	2
cli-miR-222a-5p_R-1_1ss22CT	XM_013173008.2	106030935	STOX1	70	-19.8	1	1	2
dre-miR-15b-5p_R+1	XM_013173008.2	106030935	STOX1	70	-12.19	1	1	2
gga-let-7l-3p_R+1	XM_013173008.2	106030935	STOX1	85	-33.14	1	1	2
gga-miR-1306-3p_R-1	XM_013173008.2	106030935	STOX1	87	-21.3	1	1	2
gga-miR-1454_R-1_1ss6AG	XM_013173008.2	106030935	STOX1	60	-18.09	1	1	2
gga-miR-181b-5p_R+1	XM_013173008.2	106030935	STOX1	88	-37.99	1	1	2
gga-miR-20a-3p_L-5	XM_013173008.2	106030935	STOX1	96	-14.52	1	1	2
gga-miR-29a-3p	XM_013173008.2	106030935	STOX1	94	-11.42	1	1	2
mdo-miR-181a-5p_R+3	XM_013173008.2	106030935	STOX1	88	-66.83	1	1	2
mdo-miR-22-3p_R+1	XM_013173008.2	106030935	STOX1	81	-48.21	1	1	2
oni-miR-22c_2ss18GA22TC	XM_013173008.2	106030935	STOX1	81	-20.12	1	1	2
PC-3p-21150_30	XM_013173009.2	106030946	CCDC77	95	-23.98	1	1	2
aca-miR-27a-5p_R+1	XM_013173009.2	106030946	CCDC77	95	-18.31	1	1	2
cli-miR-1451-3p_R-2	XM_013173009.2	106030946	CCDC77	85	-18.1	1	1	2
cli-miR-2954-5p	XM_013173009.2	106030946	CCDC77	84	-25.43	1	1	2
efu-miR-9226_L-2R-1_1ss4AG	XM_013173009.2	106030946	CCDC77	93	-17.37	1	1	2
gga-let-7l-5p	XM_013173009.2	106030946	CCDC77	88	-17.09	1	1	2
gga-miR-106-3p_R+1	XM_013173009.2	106030946	CCDC77	89	-13.84	1	1	2
gga-miR-22-5p_R-1	XM_013173009.2	106030946	CCDC77	90	-15.4	1	1	2
hsa-miR-4454_L+1_1ss3GA	XM_013173009.2	106030946	CCDC77	89	-14.92	1	1	2
mmu-let-7j_1ss8TG	XM_013173009.2	106030946	CCDC77	87	-36.39	1	1	2
mmu-miR-146b-5p_R+1	XM_013173009.2	106030946	CCDC77	95	-17.58	1	1	2
pal-miR-10014-5p_1ss17AT	XM_013173009.2	106030946	CCDC77	87	-15.67	1	1	2
tgu-miR-125-2-3p_R+1	XM_013173009.2	106030946	CCDC77	91	-22.59	1	1	2
PC-3p-21150_30	XM_013173103.2	106031003	LOC106031003	58	-11.92	1	1	2
PC-5p-1797_999	XM_013173103.2	106031003	LOC106031003	75	-16.91	1	1	2
PC-5p-28334_19	XM_013173103.2	106031003	LOC106031003	56	-70.84	1	1	2
aca-miR-726_1ss1TC	XM_013173103.2	106031003	LOC106031003	52	-34.91	1	1	2
ccr-miR-363_L-1R+2	XM_013173103.2	106031003	LOC106031003	97	-17.2	1	1	2
cgr-miR-3074_L+1	XM_013173103.2	106031003	LOC106031003	78	-118.95	1	1	2
dre-miR-141-3p_R+3_1ss22CT	XM_013173103.2	106031003	LOC106031003	91	-16.72	1	1	2
fru-miR-200a_R+3	XM_013173103.2	106031003	LOC106031003	91	-16.72	1	1	2
gga-let-7l-3p_R+1	XM_013173103.2	106031003	LOC106031003	99	-47.67	1	1	2
gga-miR-128-1-5p	XM_013173103.2	106031003	LOC106031003	98	-35.55	1	1	2
gga-miR-148b-3p_R-3	XM_013173103.2	106031003	LOC106031003	56	-13.76	1	1	2
gga-miR-19a-5p_L+3R-2	XM_013173103.2	106031003	LOC106031003	50	-14.45	1	1	2
gga-miR-221-3p	XM_013173103.2	106031003	LOC106031003	86	-45.53	1	1	2
gga-miR-222a_R+1	XM_013173103.2	106031003	LOC106031003	83	-20.72	1	1	2
gga-miR-23b-5p_L+1	XM_013173103.2	106031003	LOC106031003	93	-94.32	1	1	2
gga-miR-29a-3p	XM_013173103.2	106031003	LOC106031003	90	-19.75	1	1	2
gga-miR-456-3p_1ss22AT	XM_013173103.2	106031003	LOC106031003	65	-97.94	1	1	2
hsa-miR-3074-5p_L+1R+1	XM_013173103.2	106031003	LOC106031003	78	-118.95	1	1	2
mdo-miR-22-3p_R+1	XM_013173103.2	106031003	LOC106031003	63	-104.08	1	1	2
ola-miR-222_R+6	XM_013173103.2	106031003	LOC106031003	83	-20.81	1	1	2
ola-miR-222_R+7	XM_013173103.2	106031003	LOC106031003	83	-20.81	1	1	2
oni-miR-218a_R+1	XM_013173103.2	106031003	LOC106031003	93	-11.62	1	1	2
oni-miR-22c_2ss18GA22TC	XM_013173103.2	106031003	LOC106031003	63	-84.54	1	1	2
xtr-miR-221_R+2	XM_013173103.2	106031003	LOC106031003	86	-47.6	1	1	2
PC-5p-28334_19	XM_013173116.2	106031012	DNA2	71	-21.51	1	1	2
cpi-miR-92b-3p	XM_013173116.2	106031012	DNA2	64	-26.03	1	1	2
dre-miR-107b_R-1	XM_013173116.2	106031012	DNA2	92	-15.01	1	1	2
dre-miR-15b-5p_R+1	XM_013173116.2	106031012	DNA2	82	-51.64	1	1	2
gga-let-7l-3p_R+1	XM_013173116.2	106031012	DNA2	72	-39.13	1	1	2
gga-let-7l-5p	XM_013173116.2	106031012	DNA2	65	-15.51	1	1	2
gga-miR-148b-3p_R-3	XM_013173116.2	106031012	DNA2	68	-19.56	1	1	2
gga-miR-16-1-3p	XM_013173116.2	106031012	DNA2	69	-17.26	1	1	2
gga-miR-1677-3p_L+1_1ss10GA	XM_013173116.2	106031012	DNA2	59	-12.03	1	1	2
gga-miR-181b-5p_R+1	XM_013173116.2	106031012	DNA2	75	-14.86	1	1	2
gga-miR-204	XM_013173116.2	106031012	DNA2	72	-19.51	1	1	2
gga-miR-20a-3p_L-5	XM_013173116.2	106031012	DNA2	88	-11.37	1	1	2
gga-miR-221-3p	XM_013173116.2	106031012	DNA2	89	-15.9	1	1	2
gga-miR-222a_R+1	XM_013173116.2	106031012	DNA2	81	-12.32	1	1	2
gga-miR-32-5p	XM_013173116.2	106031012	DNA2	69	-27.37	1	1	2
gga-miR-363-3p_R-1	XM_013173116.2	106031012	DNA2	61	-15.32	1	1	2
gga-miR-92-3p_R+1	XM_013173116.2	106031012	DNA2	63	-24.77	1	1	2
hsa-miR-23a-3p_R-2	XM_013173116.2	106031012	DNA2	86	-15.94	1	1	2
mdo-miR-181a-5p_R+3	XM_013173116.2	106031012	DNA2	75	-11.8	1	1	2
mmu-let-7j_1ss8TG	XM_013173116.2	106031012	DNA2	66	-56.13	1	1	2
mmu-miR-92a-3p_R+2	XM_013173116.2	106031012	DNA2	63	-24.77	1	1	2
ola-miR-222_R+6	XM_013173116.2	106031012	DNA2	81	-12.32	1	1	2
ola-miR-222_R+7	XM_013173116.2	106031012	DNA2	81	-12.32	1	1	2
oni-miR-10926	XM_013173116.2	106031012	DNA2	78	-46.76	1	1	2
oni-miR-218a_R+1	XM_013173116.2	106031012	DNA2	66	-37.8	1	1	2
xtr-miR-221_R+2	XM_013173116.2	106031012	DNA2	89	-15.9	1	1	2
PC-3p-3014_471	XM_013173173.2	106031043	LOC106031043	70	-25.49	1	1	2
aca-miR-193-3p_R+2	XM_013173173.2	106031043	LOC106031043	82	-21.89	1	1	2
aca-miR-726_1ss1TC	XM_013173173.2	106031043	LOC106031043	64	-12.37	1	1	2
ccr-miR-363_L-1R+2	XM_013173173.2	106031043	LOC106031043	67	-12.29	1	1	2
cgr-miR-3074_L+1	XM_013173173.2	106031043	LOC106031043	97	-59.05	1	1	2
dre-miR-107b_R-1	XM_013173173.2	106031043	LOC106031043	67	-19.14	1	1	2
dre-miR-15b-5p_R+1	XM_013173173.2	106031043	LOC106031043	79	-35.75	1	1	2
gga-let-7l-5p	XM_013173173.2	106031043	LOC106031043	51	-20.44	1	1	2
gga-miR-20a-3p_L-5	XM_013173173.2	106031043	LOC106031043	82	-10.03	1	1	2
gga-miR-221-3p	XM_013173173.2	106031043	LOC106031043	97	-11.87	1	1	2
gga-miR-221-5p_L-1	XM_013173173.2	106031043	LOC106031043	90	-33.11	1	1	2
gga-miR-222a_R+1	XM_013173173.2	106031043	LOC106031043	97	-24.04	1	1	2
gga-miR-29a-3p	XM_013173173.2	106031043	LOC106031043	54	-17.11	1	1	2
gga-miR-301a-5p_L+2	XM_013173173.2	106031043	LOC106031043	71	-42.41	1	1	2
hsa-miR-3074-5p_L+1R+1	XM_013173173.2	106031043	LOC106031043	97	-59.05	1	1	2
mmu-let-7j_1ss8TG	XM_013173173.2	106031043	LOC106031043	52	-42.54	1	1	2
ola-miR-222_R+6	XM_013173173.2	106031043	LOC106031043	97	-24.04	1	1	2
ola-miR-222_R+7	XM_013173173.2	106031043	LOC106031043	97	-24.04	1	1	2
oni-miR-10926	XM_013173173.2	106031043	LOC106031043	62	-113.43	1	1	2
xtr-miR-221_R+2	XM_013173173.2	106031043	LOC106031043	97	-14.26	1	1	2
PC-3p-2433_650	XM_013173227.2	106031092	PBLD	96	-14.09	1	1	2
dre-miR-141-3p_R+3_1ss22CT	XM_013173227.2	106031092	PBLD	71	-13.78	1	1	2
fru-miR-200a_R+3	XM_013173227.2	106031092	PBLD	71	-13.73	1	1	2
gga-miR-18a-5p_R+1	XM_013173227.2	106031092	PBLD	85	-17.75	1	1	2
gga-miR-18b-5p_R-2	XM_013173227.2	106031092	PBLD	85	-15.44	1	1	2
gga-miR-20a-3p_L-5	XM_013173227.2	106031092	PBLD	96	-11.43	1	1	2
mdo-miR-22-3p_R+1	XM_013173227.2	106031092	PBLD	53	-15.77	1	1	2
oni-miR-22c_2ss18GA22TC	XM_013173227.2	106031092	PBLD	53	-15.77	1	1	2
ssa-miR-19a-3p_R+1	XM_013173227.2	106031092	PBLD	84	-14.6	1	1	2
xtr-miR-19b_R+2	XM_013173227.2	106031092	PBLD	84	-15.38	1	1	2
xtr-miR-301_R+3	XM_013173227.2	106031092	PBLD	70	-13.43	1	1	2
aca-miR-190b	XM_013173269.2	106031120	KNTC1	99	-11.6	1	1	2
aca-miR-193-3p_R+2	XM_013173269.2	106031120	KNTC1	76	-24.45	1	1	2
bta-miR-2478_L-1_1ss2TG	XM_013173269.2	106031120	KNTC1	90	-27.87	1	1	2
cgr-miR-1260_L+1	XM_013173269.2	106031120	KNTC1	94	-25.75	1	1	2
cli-miR-139-3p_1ss10AG	XM_013173269.2	106031120	KNTC1	87	-52.03	1	1	2
cli-miR-1451-3p_R-2	XM_013173269.2	106031120	KNTC1	59	-14.9	1	1	2
dre-miR-107b_R-1	XM_013173269.2	106031120	KNTC1	77	-29.17	1	1	2
gga-let-7l-5p	XM_013173269.2	106031120	KNTC1	62	-33.61	1	1	2
gga-miR-106-3p_R+1	XM_013173269.2	106031120	KNTC1	86	-48.06	1	1	2
gga-miR-1454_R-1_1ss6AG	XM_013173269.2	106031120	KNTC1	91	-14.07	1	1	2
gga-miR-148b-3p_R-3	XM_013173269.2	106031120	KNTC1	94	-12.41	1	1	2
gga-miR-15c-3p	XM_013173269.2	106031120	KNTC1	92	-19.93	1	1	2
gga-miR-1662	XM_013173269.2	106031120	KNTC1	69	-32.32	1	1	2
gga-miR-181b-5p_R+1	XM_013173269.2	106031120	KNTC1	67	-35.73	1	1	2
gga-miR-19a-5p_L+3R-2	XM_013173269.2	106031120	KNTC1	60	-31.67	1	1	2
gga-miR-20a-3p_L-5	XM_013173269.2	106031120	KNTC1	88	-24.74	1	1	2
gga-miR-22-5p_R-1	XM_013173269.2	106031120	KNTC1	80	-27.26	1	1	2
gga-miR-27b-3p	XM_013173269.2	106031120	KNTC1	54	-19.27	1	1	2
gga-miR-29a-3p	XM_013173269.2	106031120	KNTC1	75	-15.94	1	1	2
gga-miR-301a-5p_L+2	XM_013173269.2	106031120	KNTC1	56	-19.58	1	1	2
gga-miR-363-5p	XM_013173269.2	106031120	KNTC1	52	-15.8	1	1	2
gga-miR-429-3p	XM_013173269.2	106031120	KNTC1	61	-65.36	1	1	2
hsa-miR-4454_L+1_1ss3GA	XM_013173269.2	106031120	KNTC1	87	-15.25	1	1	2
mdo-miR-181a-5p_R+3	XM_013173269.2	106031120	KNTC1	67	-13.99	1	1	2
mdo-miR-22-3p_R+1	XM_013173269.2	106031120	KNTC1	74	-15.81	1	1	2
mmu-let-7j_1ss8TG	XM_013173269.2	106031120	KNTC1	61	-46.35	1	1	2
mmu-miR-3968_1ss14AT	XM_013173269.2	106031120	KNTC1	98	-11.97	1	1	2
mmu-miR-3968_L-2_1ss14AT	XM_013173269.2	106031120	KNTC1	90	-26.99	1	1	2
oni-miR-218a_R+1	XM_013173269.2	106031120	KNTC1	95	-25.51	1	1	2
oni-miR-22c_2ss18GA22TC	XM_013173269.2	106031120	KNTC1	74	-15.81	1	1	2
ssa-miR-19a-3p_R+1	XM_013173269.2	106031120	KNTC1	99	-10.68	1	1	2
xtr-miR-19b_R+2	XM_013173269.2	106031120	KNTC1	99	-12.72	1	1	2
PC-3p-21150_30	XM_013173276.2	106031122	DNAJC12	83	-10.84	1	1	2
aca-miR-190b	XM_013173276.2	106031122	DNAJC12	57	-17.06	1	1	2
aca-miR-193-3p_R+2	XM_013173276.2	106031122	DNAJC12	96	-14.28	1	1	2
gga-miR-148b-3p_R-3	XM_013173276.2	106031122	DNAJC12	75	-14.07	1	1	2
gga-miR-148b-5p	XM_013173276.2	106031122	DNAJC12	77	-36.81	1	1	2
gga-miR-181b-5p_R+1	XM_013173276.2	106031122	DNAJC12	79	-10.33	1	1	2
gga-miR-20a-3p_L-5	XM_013173276.2	106031122	DNAJC12	95	-29	1	1	2
gga-miR-27b-3p	XM_013173276.2	106031122	DNAJC12	82	-32.93	1	1	2
gga-miR-429-3p	XM_013173276.2	106031122	DNAJC12	98	-37.69	1	1	2
gga-mir-3535-p3	XM_013173276.2	106031122	DNAJC12	99	-11.44	1	1	2
mdo-miR-181a-5p_R+3	XM_013173276.2	106031122	DNAJC12	79	-15.34	1	1	2
bta-miR-2478_L-1_1ss2TG	XM_013173297.2	106031141	MORN3	95	-12.55	1	1	2
cgr-miR-1260_L+1	XM_013173297.2	106031141	MORN3	95	-11.93	1	1	2
gga-miR-19a-5p_L+3R-2	XM_013173297.2	106031141	MORN3	90	-12.84	1	1	2
mmu-miR-3968_L-2_1ss14AT	XM_013173297.2	106031141	MORN3	95	-12.16	1	1	2
oni-miR-10955_R-1_1ss10TC	XM_013173297.2	106031141	MORN3	65	-19.24	1	1	2
bta-miR-2478_L-1_1ss2TG	XM_013173305.2	106031141	MORN3	95	-12.55	1	1	2
cgr-miR-1260_L+1	XM_013173305.2	106031141	MORN3	95	-30.57	1	1	2
cgr-miR-3074_L+1	XM_013173305.2	106031141	MORN3	99	-45.68	1	1	2
gga-miR-19a-5p_L+3R-2	XM_013173305.2	106031141	MORN3	90	-12.84	1	1	2
hsa-miR-3074-5p_L+1R+1	XM_013173305.2	106031141	MORN3	99	-45.68	1	1	2
mmu-miR-3968_L-2_1ss14AT	XM_013173305.2	106031141	MORN3	95	-12.16	1	1	2
oni-miR-10955_R-1_1ss10TC	XM_013173305.2	106031141	MORN3	65	-19.24	1	1	2
PC-3p-21150_30	XM_013173413.2	106031196	RIMBP2	52	-10.27	1	1	2
PC-3p-3014_471	XM_013173413.2	106031196	RIMBP2	90	-56.45	1	1	2
PC-5p-4580_260	XM_013173413.2	106031196	RIMBP2	96	-15.39	1	1	2
cli-miR-139-3p_1ss10AG	XM_013173413.2	106031196	RIMBP2	81	-38.86	1	1	2
cli-miR-2954-5p	XM_013173413.2	106031196	RIMBP2	67	-41.33	1	1	2
dre-miR-107b_R-1	XM_013173413.2	106031196	RIMBP2	59	-31.93	1	1	2
dre-miR-135a_R+1	XM_013173413.2	106031196	RIMBP2	87	-58.42	1	1	2
dre-miR-15b-5p_R+1	XM_013173413.2	106031196	RIMBP2	79	-82.23	1	1	2
gga-miR-106-3p_R+1	XM_013173413.2	106031196	RIMBP2	64	-46.84	1	1	2
gga-miR-1454_R-1_1ss6AG	XM_013173413.2	106031196	RIMBP2	79	-18.83	1	1	2
gga-miR-15c-3p	XM_013173413.2	106031196	RIMBP2	67	-28.97	1	1	2
gga-miR-16-2-3p_L+1R-2	XM_013173413.2	106031196	RIMBP2	91	-13.29	1	1	2
gga-miR-1662	XM_013173413.2	106031196	RIMBP2	94	-16.45	1	1	2
gga-miR-1677-3p_L+1_1ss10GA	XM_013173413.2	106031196	RIMBP2	76	-22	1	1	2
gga-miR-204	XM_013173413.2	106031196	RIMBP2	92	-15.64	1	1	2
gga-miR-22-5p_R-1	XM_013173413.2	106031196	RIMBP2	87	-82.56	1	1	2
gga-miR-27b-3p	XM_013173413.2	106031196	RIMBP2	51	-19.58	1	1	2
gga-miR-338-5p	XM_013173413.2	106031196	RIMBP2	99	-12.11	1	1	2
gga-miR-363-5p	XM_013173413.2	106031196	RIMBP2	81	-13.63	1	1	2
gmo-miR-199-4-3p_R+2	XM_013173413.2	106031196	RIMBP2	52	-31.74	1	1	2
mdo-miR-460-3p	XM_013173413.2	106031196	RIMBP2	55	-13.74	1	1	2
mmu-miR-146b-5p_R+1	XM_013173413.2	106031196	RIMBP2	64	-26.3	1	1	2
oni-miR-10926	XM_013173413.2	106031196	RIMBP2	60	-14.01	1	1	2
oni-miR-10c_L-1R+3_1ss16GA	XM_013173413.2	106031196	RIMBP2	61	-54.47	1	1	2
xtr-miR-301_R+3	XM_013173413.2	106031196	RIMBP2	62	-45.52	1	1	2
PC-3p-21150_30	XM_013173416.2	106031196	RIMBP2	52	-10.27	1	1	2
PC-5p-4580_260	XM_013173416.2	106031196	RIMBP2	96	-15.39	1	1	2
cli-miR-139-3p_1ss10AG	XM_013173416.2	106031196	RIMBP2	81	-38.86	1	1	2
cli-miR-222a-5p_R-1_1ss22CT	XM_013173416.2	106031196	RIMBP2	61	-14.67	1	1	2
cli-miR-2954-5p	XM_013173416.2	106031196	RIMBP2	67	-41.33	1	1	2
dre-miR-107b_R-1	XM_013173416.2	106031196	RIMBP2	59	-16.4	1	1	2
dre-miR-135a_R+1	XM_013173416.2	106031196	RIMBP2	56	-40.2	1	1	2
dre-miR-15b-5p_R+1	XM_013173416.2	106031196	RIMBP2	50	-33.27	1	1	2
gga-miR-106-3p_R+1	XM_013173416.2	106031196	RIMBP2	67	-32.96	1	1	2
gga-miR-15c-3p	XM_013173416.2	106031196	RIMBP2	67	-28.97	1	1	2
gga-miR-1662	XM_013173416.2	106031196	RIMBP2	94	-16.45	1	1	2
gga-miR-1677-3p_L+1_1ss10GA	XM_013173416.2	106031196	RIMBP2	76	-22	1	1	2
gga-miR-204	XM_013173416.2	106031196	RIMBP2	98	-15.64	1	1	2
gga-miR-20a-3p_L-5	XM_013173416.2	106031196	RIMBP2	61	-27.14	1	1	2
gga-miR-22-5p_R-1	XM_013173416.2	106031196	RIMBP2	87	-82.56	1	1	2
gga-miR-27b-3p	XM_013173416.2	106031196	RIMBP2	51	-19.58	1	1	2
gga-miR-32-5p	XM_013173416.2	106031196	RIMBP2	61	-16.27	1	1	2
gga-miR-338-5p	XM_013173416.2	106031196	RIMBP2	99	-12.11	1	1	2
gga-miR-363-5p	XM_013173416.2	106031196	RIMBP2	81	-13.63	1	1	2
gga-miR-92-3p_R+1	XM_013173416.2	106031196	RIMBP2	60	-18.47	1	1	2
mdo-miR-460-3p	XM_013173416.2	106031196	RIMBP2	55	-13.74	1	1	2
mmu-miR-146b-5p_R+1	XM_013173416.2	106031196	RIMBP2	64	-12.07	1	1	2
mmu-miR-92a-3p_R+2	XM_013173416.2	106031196	RIMBP2	60	-18.47	1	1	2
oni-miR-10926	XM_013173416.2	106031196	RIMBP2	76	-14.01	1	1	2
oni-miR-10c_L-1R+3_1ss16GA	XM_013173416.2	106031196	RIMBP2	61	-54.47	1	1	2
xtr-miR-301_R+3	XM_013173416.2	106031196	RIMBP2	62	-45.52	1	1	2
PC-3p-2433_650	XM_013173537.2	106031248	SEPTIN5	75	-27.88	1	1	2
PC-5p-1797_999	XM_013173537.2	106031248	SEPTIN5	78	-48.89	1	1	2
PC-5p-28334_19	XM_013173537.2	106031248	SEPTIN5	52	-27.49	1	1	2
cli-miR-33-2-3p	XM_013173537.2	106031248	SEPTIN5	76	-28.58	1	1	2
cpi-miR-92b-3p	XM_013173537.2	106031248	SEPTIN5	57	-15.25	1	1	2
gga-miR-148b-3p_R-3	XM_013173537.2	106031248	SEPTIN5	69	-50.06	1	1	2
gga-miR-148b-5p	XM_013173537.2	106031248	SEPTIN5	52	-18.28	1	1	2
gga-miR-181b-5p_R+1	XM_013173537.2	106031248	SEPTIN5	86	-14.07	1	1	2
gga-miR-20a-3p_L-5	XM_013173537.2	106031248	SEPTIN5	53	-21.93	1	1	2
gga-miR-22-5p_R-1	XM_013173537.2	106031248	SEPTIN5	88	-31.61	1	1	2
gga-miR-221-5p_L-1	XM_013173537.2	106031248	SEPTIN5	50	-58.73	1	1	2
gga-miR-27b-3p	XM_013173537.2	106031248	SEPTIN5	60	-18.96	1	1	2
gga-miR-27b-5p_R-1	XM_013173537.2	106031248	SEPTIN5	90	-18.34	1	1	2
gga-miR-301a-5p_L+2	XM_013173537.2	106031248	SEPTIN5	76	-13.92	1	1	2
gga-miR-32-5p	XM_013173537.2	106031248	SEPTIN5	51	-29.4	1	1	2
gga-miR-429-3p	XM_013173537.2	106031248	SEPTIN5	76	-25.2	1	1	2
gga-miR-456-3p_1ss22AT	XM_013173537.2	106031248	SEPTIN5	54	-40.58	1	1	2
gga-miR-92-3p_R+1	XM_013173537.2	106031248	SEPTIN5	57	-15.05	1	1	2
mdo-miR-181a-5p_R+3	XM_013173537.2	106031248	SEPTIN5	85	-32.88	1	1	2
mdo-miR-22-3p_R+1	XM_013173537.2	106031248	SEPTIN5	87	-14.58	1	1	2
mmu-miR-146b-5p_R+1	XM_013173537.2	106031248	SEPTIN5	63	-18.71	1	1	2
mmu-miR-92a-3p_R+2	XM_013173537.2	106031248	SEPTIN5	57	-15.35	1	1	2
oni-miR-10926	XM_013173537.2	106031248	SEPTIN5	69	-18.36	1	1	2
oni-miR-22c_2ss18GA22TC	XM_013173537.2	106031248	SEPTIN5	87	-12.78	1	1	2
ssa-miR-30d-5p_1ss20AT	XM_013173537.2	106031248	SEPTIN5	61	-42.67	1	1	2
PC-3p-3014_471	XM_013173539.2	106031250	GP1BB	82	-19.07	1	1	2
PC-5p-28334_19	XM_013173539.2	106031250	GP1BB	66	-22.51	1	1	2
PC-5p-4580_260	XM_013173539.2	106031250	GP1BB	55	-16.84	1	1	2
cli-miR-222a-5p_R-1_1ss22CT	XM_013173539.2	106031250	GP1BB	59	-25.56	1	1	2
cli-miR-2954-5p	XM_013173539.2	106031250	GP1BB	58	-43.74	1	1	2
dre-miR-1388-5p_R+1_1ss10CT	XM_013173539.2	106031250	GP1BB	56	-16.84	1	1	2
dre-miR-141-3p_R+3_1ss22CT	XM_013173539.2	106031250	GP1BB	66	-14.92	1	1	2
fru-miR-200a_R+3	XM_013173539.2	106031250	GP1BB	66	-14.28	1	1	2
gga-miR-106-3p_R+1	XM_013173539.2	106031250	GP1BB	71	-39.96	1	1	2
gga-miR-148b-3p_R-3	XM_013173539.2	106031250	GP1BB	66	-24.61	1	1	2
gga-miR-16-1-3p	XM_013173539.2	106031250	GP1BB	98	-15.1	1	1	2
gga-miR-204	XM_013173539.2	106031250	GP1BB	69	-16.03	1	1	2
gga-miR-27b-3p	XM_013173539.2	106031250	GP1BB	76	-12.95	1	1	2
gga-miR-29a-3p	XM_013173539.2	106031250	GP1BB	97	-15.42	1	1	2
gga-miR-301a-5p_L+2	XM_013173539.2	106031250	GP1BB	71	-16.47	1	1	2
oni-miR-10c_L-1R+3_1ss16GA	XM_013173539.2	106031250	GP1BB	90	-24.37	1	1	2
ssa-miR-30d-5p_1ss20AT	XM_013173539.2	106031250	GP1BB	95	-23.87	1	1	2
aca-miR-27a-5p_R+1	XM_013173632.2	106031318	RAB36	90	-17.15	1	1	2
cli-miR-1451-3p_R-2	XM_013173632.2	106031318	RAB36	98	-11.01	1	1	2
dre-miR-107b_R-1	XM_013173632.2	106031318	RAB36	79	-18.53	1	1	2
dre-miR-1388-5p_R+1_1ss10CT	XM_013173632.2	106031318	RAB36	96	-14.64	1	1	2
dre-miR-141-3p_R+3_1ss22CT	XM_013173632.2	106031318	RAB36	90	-14.94	1	1	2
dre-miR-15b-5p_R+1	XM_013173632.2	106031318	RAB36	71	-33.84	1	1	2
fru-miR-200a_R+3	XM_013173632.2	106031318	RAB36	90	-14.42	1	1	2
gga-miR-148b-5p	XM_013173632.2	106031318	RAB36	70	-27.57	1	1	2
gga-miR-20a-3p_L-5	XM_013173632.2	106031318	RAB36	62	-10.28	1	1	2
gga-miR-32-5p	XM_013173632.2	106031318	RAB36	87	-10.87	1	1	2
gga-miR-363-3p_R-1	XM_013173632.2	106031318	RAB36	86	-10.26	1	1	2
gga-miR-429-3p	XM_013173632.2	106031318	RAB36	70	-27.04	1	1	2
gga-miR-456-3p_1ss22AT	XM_013173632.2	106031318	RAB36	99	-40.4	1	1	2
oni-miR-10926	XM_013173632.2	106031318	RAB36	59	-53.53	1	1	2
pal-miR-9995-3p	XM_013173632.2	106031318	RAB36	93	-14.61	1	1	2
PC-3p-2433_650	XM_013173641.2	106031322	SLC5A1	61	-47.92	1	1	2
PC-5p-28334_19	XM_013173641.2	106031322	SLC5A1	63	-21.04	1	1	2
aca-miR-27a-5p_R+1	XM_013173641.2	106031322	SLC5A1	87	-14.29	1	1	2
bta-miR-2478_L-1_1ss2TG	XM_013173641.2	106031322	SLC5A1	79	-32.65	1	1	2
cgr-miR-1260_L+1	XM_013173641.2	106031322	SLC5A1	76	-27.04	1	1	2
cgr-miR-3074_L+1	XM_013173641.2	106031322	SLC5A1	83	-22.94	1	1	2
cli-miR-33-2-3p	XM_013173641.2	106031322	SLC5A1	79	-18.15	1	1	2
dre-miR-107b_R-1	XM_013173641.2	106031322	SLC5A1	57	-38.86	1	1	2
dre-miR-135a_R+1	XM_013173641.2	106031322	SLC5A1	73	-11.84	1	1	2
dre-miR-15b-5p_R+1	XM_013173641.2	106031322	SLC5A1	50	-16.86	1	1	2
gga-miR-15c-3p	XM_013173641.2	106031322	SLC5A1	96	-30.03	1	1	2
gga-miR-16-1-3p	XM_013173641.2	106031322	SLC5A1	96	-17.62	1	1	2
gga-miR-1662	XM_013173641.2	106031322	SLC5A1	67	-19.84	1	1	2
gga-miR-1677-3p_L+1_1ss10GA	XM_013173641.2	106031322	SLC5A1	91	-20.44	1	1	2
gga-miR-181b-5p_R+1	XM_013173641.2	106031322	SLC5A1	85	-55.85	1	1	2
gga-miR-204	XM_013173641.2	106031322	SLC5A1	94	-19.83	1	1	2
gga-miR-301a-5p_L+2	XM_013173641.2	106031322	SLC5A1	55	-31.23	1	1	2
gga-mir-3535-p3	XM_013173641.2	106031322	SLC5A1	95	-19.94	1	1	2
gmo-miR-199-4-3p_R+2	XM_013173641.2	106031322	SLC5A1	96	-17.99	1	1	2
hsa-miR-23a-3p_R-2	XM_013173641.2	106031322	SLC5A1	95	-10.48	1	1	2
hsa-miR-3074-5p_L+1R+1	XM_013173641.2	106031322	SLC5A1	83	-22.94	1	1	2
hsa-miR-4454_L+1_1ss3GA	XM_013173641.2	106031322	SLC5A1	79	-19.3	1	1	2
mdo-miR-181a-5p_R+3	XM_013173641.2	106031322	SLC5A1	85	-48.41	1	1	2
mdo-miR-22-3p_R+1	XM_013173641.2	106031322	SLC5A1	93	-53.94	1	1	2
mmu-miR-3968_1ss14AT	XM_013173641.2	106031322	SLC5A1	94	-17.43	1	1	2
mmu-miR-3968_L-2_1ss14AT	XM_013173641.2	106031322	SLC5A1	79	-31.38	1	1	2
oni-miR-22c_2ss18GA22TC	XM_013173641.2	106031322	SLC5A1	93	-52.01	1	1	2
ssa-miR-30d-5p_1ss20AT	XM_013173641.2	106031322	SLC5A1	77	-22.42	1	1	2
PC-3p-2433_650	XM_013173647.2	106031322	SLC5A1	61	-78.9	1	1	2
PC-5p-28334_19	XM_013173647.2	106031322	SLC5A1	63	-66.57	1	1	2
PC-5p-4580_260	XM_013173647.2	106031322	SLC5A1	97	-23.94	1	1	2
aca-miR-27a-5p_R+1	XM_013173647.2	106031322	SLC5A1	87	-14.29	1	1	2
bta-miR-2478_L-1_1ss2TG	XM_013173647.2	106031322	SLC5A1	79	-32.65	1	1	2
cgr-miR-1260_L+1	XM_013173647.2	106031322	SLC5A1	76	-27.04	1	1	2
cgr-miR-3074_L+1	XM_013173647.2	106031322	SLC5A1	60	-52.57	1	1	2
cli-miR-33-2-3p	XM_013173647.2	106031322	SLC5A1	79	-30.08	1	1	2
dre-miR-107b_R-1	XM_013173647.2	106031322	SLC5A1	58	-18.08	1	1	2
dre-miR-135a_R+1	XM_013173647.2	106031322	SLC5A1	73	-23.4	1	1	2
dre-miR-141-3p_R+3_1ss22CT	XM_013173647.2	106031322	SLC5A1	83	-33.24	1	1	2
dre-miR-15b-5p_R+1	XM_013173647.2	106031322	SLC5A1	50	-53.83	1	1	2
fru-miR-200a_R+3	XM_013173647.2	106031322	SLC5A1	83	-32.3	1	1	2
gga-let-7a-2-3p	XM_013173647.2	106031322	SLC5A1	88	-30.43	1	1	2
gga-miR-106-3p_R+1	XM_013173647.2	106031322	SLC5A1	71	-70.16	1	1	2
gga-miR-148b-3p_R-3	XM_013173647.2	106031322	SLC5A1	97	-33.59	1	1	2
gga-miR-15c-3p	XM_013173647.2	106031322	SLC5A1	96	-30.03	1	1	2
gga-miR-16-1-3p	XM_013173647.2	106031322	SLC5A1	84	-11.75	1	1	2
gga-miR-1662	XM_013173647.2	106031322	SLC5A1	67	-62.65	1	1	2
gga-miR-1677-3p_L+1_1ss10GA	XM_013173647.2	106031322	SLC5A1	86	-33.97	1	1	2
gga-miR-181b-5p_R+1	XM_013173647.2	106031322	SLC5A1	94	-33.23	1	1	2
gga-miR-19a-5p_L+3R-2	XM_013173647.2	106031322	SLC5A1	91	-22.62	1	1	2
gga-miR-20a-3p_L-5	XM_013173647.2	106031322	SLC5A1	67	-38.65	1	1	2
gga-miR-29a-3p	XM_013173647.2	106031322	SLC5A1	97	-26.79	1	1	2
gga-miR-301a-5p_L+2	XM_013173647.2	106031322	SLC5A1	91	-19.12	1	1	2
gga-miR-456-3p_1ss22AT	XM_013173647.2	106031322	SLC5A1	77	-21.13	1	1	2
gga-mir-3535-p3	XM_013173647.2	106031322	SLC5A1	95	-19.94	1	1	2
gmo-miR-199-4-3p_R+2	XM_013173647.2	106031322	SLC5A1	96	-17.99	1	1	2
hsa-miR-23a-3p_R-2	XM_013173647.2	106031322	SLC5A1	99	-10.48	1	1	2
hsa-miR-3074-5p_L+1R+1	XM_013173647.2	106031322	SLC5A1	60	-52.57	1	1	2
hsa-miR-4454_L+1_1ss3GA	XM_013173647.2	106031322	SLC5A1	79	-19.3	1	1	2
mdo-miR-181a-5p_R+3	XM_013173647.2	106031322	SLC5A1	93	-23.79	1	1	2
mdo-miR-22-3p_R+1	XM_013173647.2	106031322	SLC5A1	54	-38.89	1	1	2
mmu-miR-146b-5p_R+1	XM_013173647.2	106031322	SLC5A1	94	-47.1	1	1	2
mmu-miR-3968_1ss14AT	XM_013173647.2	106031322	SLC5A1	94	-17.43	1	1	2
mmu-miR-3968_L-2_1ss14AT	XM_013173647.2	106031322	SLC5A1	79	-31.38	1	1	2
oni-miR-22c_2ss18GA22TC	XM_013173647.2	106031322	SLC5A1	54	-37.86	1	1	2
xtr-miR-301_R+3	XM_013173647.2	106031322	SLC5A1	88	-41.9	1	1	2
PC-3p-3014_471	XM_013173702.2	106031341	HNF1A	83	-40.15	1	1	2
cgr-miR-3074_L+1	XM_013173702.2	106031341	HNF1A	72	-107.72	1	1	2
cli-miR-139-3p_1ss10AG	XM_013173702.2	106031341	HNF1A	64	-19.8	1	1	2
cli-miR-222a-5p_R-1_1ss22CT	XM_013173702.2	106031341	HNF1A	93	-83.17	1	1	2
cli-miR-2954-5p	XM_013173702.2	106031341	HNF1A	74	-21.28	1	1	2
dre-miR-107b_R-1	XM_013173702.2	106031341	HNF1A	94	-18.17	1	1	2
dre-miR-135a_R+1	XM_013173702.2	106031341	HNF1A	79	-13.51	1	1	2
gga-let-7l-5p	XM_013173702.2	106031341	HNF1A	57	-35.28	1	1	2
gga-miR-106-3p_R+1	XM_013173702.2	106031341	HNF1A	96	-32.09	1	1	2
gga-miR-128-1-5p	XM_013173702.2	106031341	HNF1A	89	-24.49	1	1	2
gga-miR-15c-3p	XM_013173702.2	106031341	HNF1A	68	-18.83	1	1	2
gga-miR-16-1-3p	XM_013173702.2	106031341	HNF1A	50	-41.57	1	1	2
gga-miR-18a-5p_R+1	XM_013173702.2	106031341	HNF1A	76	-25.34	1	1	2
gga-miR-18b-5p_R-2	XM_013173702.2	106031341	HNF1A	76	-24.8	1	1	2
gga-miR-221-5p_L-1	XM_013173702.2	106031341	HNF1A	96	-19.62	1	1	2
gga-miR-23b-5p_L+1	XM_013173702.2	106031341	HNF1A	83	-56.99	1	1	2
gga-miR-27b-5p_R-1	XM_013173702.2	106031341	HNF1A	98	-13.36	1	1	2
gga-miR-365-2-5p_L-1R+1	XM_013173702.2	106031341	HNF1A	65	-18.17	1	1	2
gga-miR-456-3p_1ss22AT	XM_013173702.2	106031341	HNF1A	92	-64.76	1	1	2
hsa-miR-3074-5p_L+1R+1	XM_013173702.2	106031341	HNF1A	72	-107.72	1	1	2
mmu-let-7j_1ss8TG	XM_013173702.2	106031341	HNF1A	63	-43.44	1	1	2
oni-miR-10955_R-1_1ss10TC	XM_013173702.2	106031341	HNF1A	83	-17.95	1	1	2
PC-3p-2433_650	XM_013173813.2	106031439	LOC106031439	72	-14.33	1	1	2
PC-5p-28334_19	XM_013173813.2	106031439	LOC106031439	94	-25.64	1	1	2
aca-miR-193-3p_R+2	XM_013173813.2	106031439	LOC106031439	82	-14.36	1	1	2
cgr-miR-3074_L+1	XM_013173813.2	106031439	LOC106031439	98	-15.9	1	1	2
cli-miR-139-3p_1ss10AG	XM_013173813.2	106031439	LOC106031439	95	-20.05	1	1	2
cli-miR-222a-5p_R-1_1ss22CT	XM_013173813.2	106031439	LOC106031439	89	-21.65	1	1	2
cpi-miR-92b-3p	XM_013173813.2	106031439	LOC106031439	68	-16.09	1	1	2
dre-miR-107b_R-1	XM_013173813.2	106031439	LOC106031439	81	-18.71	1	1	2
dre-miR-135a_R+1	XM_013173813.2	106031439	LOC106031439	71	-31.78	1	1	2
dre-miR-141-3p_R+3_1ss22CT	XM_013173813.2	106031439	LOC106031439	87	-37.32	1	1	2
dre-miR-15b-5p_R+1	XM_013173813.2	106031439	LOC106031439	55	-36.06	1	1	2
fru-miR-200a_R+3	XM_013173813.2	106031439	LOC106031439	87	-36.78	1	1	2
gga-let-7l-3p_R+1	XM_013173813.2	106031439	LOC106031439	61	-15.64	1	1	2
gga-miR-106-3p_R+1	XM_013173813.2	106031439	LOC106031439	81	-34.83	1	1	2
gga-miR-181b-5p_R+1	XM_013173813.2	106031439	LOC106031439	71	-17.53	1	1	2
gga-miR-204	XM_013173813.2	106031439	LOC106031439	85	-12.15	1	1	2
gga-miR-221-3p	XM_013173813.2	106031439	LOC106031439	85	-14.96	1	1	2
gga-miR-222a_R+1	XM_013173813.2	106031439	LOC106031439	78	-15.21	1	1	2
gga-miR-23b-5p_L+1	XM_013173813.2	106031439	LOC106031439	96	-17.38	1	1	2
gga-miR-29a-3p	XM_013173813.2	106031439	LOC106031439	97	-16.91	1	1	2
gga-miR-301a-5p_L+2	XM_013173813.2	106031439	LOC106031439	96	-15.71	1	1	2
gga-miR-32-5p	XM_013173813.2	106031439	LOC106031439	54	-16.54	1	1	2
gga-miR-363-3p_R-1	XM_013173813.2	106031439	LOC106031439	74	-13.3	1	1	2
gga-miR-429-3p	XM_013173813.2	106031439	LOC106031439	69	-41.47	1	1	2
gga-miR-92-3p_R+1	XM_013173813.2	106031439	LOC106031439	67	-15.91	1	1	2
hsa-miR-3074-5p_L+1R+1	XM_013173813.2	106031439	LOC106031439	98	-15.9	1	1	2
hsa-miR-4454_L+1_1ss3GA	XM_013173813.2	106031439	LOC106031439	54	-16.73	1	1	2
mdo-miR-181a-5p_R+3	XM_013173813.2	106031439	LOC106031439	71	-31.97	1	1	2
mmu-miR-146b-5p_R+1	XM_013173813.2	106031439	LOC106031439	94	-17.19	1	1	2
mmu-miR-92a-3p_R+2	XM_013173813.2	106031439	LOC106031439	67	-20.29	1	1	2
ola-miR-222_R+6	XM_013173813.2	106031439	LOC106031439	78	-15.86	1	1	2
ola-miR-222_R+7	XM_013173813.2	106031439	LOC106031439	78	-18	1	1	2
oni-miR-10926	XM_013173813.2	106031439	LOC106031439	52	-18.85	1	1	2
xtr-miR-221_R+2	XM_013173813.2	106031439	LOC106031439	85	-16.76	1	1	2
xtr-miR-301_R+3	XM_013173813.2	106031439	LOC106031439	76	-11.06	1	1	2
aca-miR-190b	XM_013173916.2	106031524	RCOR3	75	-10.75	1	1	2
cli-miR-2954-5p	XM_013173916.2	106031524	RCOR3	84	-44.56	1	1	2
dre-miR-1388-5p_R+1_1ss10CT	XM_013173916.2	106031524	RCOR3	61	-33.42	1	1	2
dre-miR-141-3p_R+3_1ss22CT	XM_013173916.2	106031524	RCOR3	68	-49.21	1	1	2
dre-miR-15b-5p_R+1	XM_013173916.2	106031524	RCOR3	92	-28.61	1	1	2
fru-miR-200a_R+3	XM_013173916.2	106031524	RCOR3	68	-47.15	1	1	2
gga-let-7a-2-3p	XM_013173916.2	106031524	RCOR3	79	-27.31	1	1	2
gga-let-7l-3p_R+1	XM_013173916.2	106031524	RCOR3	94	-17.13	1	1	2
gga-miR-106-3p_R+1	XM_013173916.2	106031524	RCOR3	80	-61.79	1	1	2
gga-miR-106-5p_R+1	XM_013173916.2	106031524	RCOR3	99	-31.23	1	1	2
gga-miR-15c-3p	XM_013173916.2	106031524	RCOR3	86	-57.34	1	1	2
gga-miR-204	XM_013173916.2	106031524	RCOR3	56	-18.22	1	1	2
gga-miR-20b-5p	XM_013173916.2	106031524	RCOR3	99	-27.86	1	1	2
gga-miR-22-5p_R-1	XM_013173916.2	106031524	RCOR3	83	-52.61	1	1	2
gga-miR-221-3p	XM_013173916.2	106031524	RCOR3	62	-18.19	1	1	2
gga-miR-222a_R+1	XM_013173916.2	106031524	RCOR3	62	-16.78	1	1	2
gga-miR-23b-5p_L+1	XM_013173916.2	106031524	RCOR3	67	-17.55	1	1	2
gga-miR-27b-3p	XM_013173916.2	106031524	RCOR3	96	-57.68	1	1	2
gga-miR-301a-5p_L+2	XM_013173916.2	106031524	RCOR3	90	-15.96	1	1	2
gga-miR-33-3p_L+1R+1_1ss8CT	XM_013173916.2	106031524	RCOR3	91	-44.21	1	1	2
gga-miR-365-2-5p_L-1R+1	XM_013173916.2	106031524	RCOR3	65	-61.86	1	1	2
hsa-miR-4454_L+1_1ss3GA	XM_013173916.2	106031524	RCOR3	88	-31.69	1	1	2
ola-miR-222_R+6	XM_013173916.2	106031524	RCOR3	62	-19.5	1	1	2
ola-miR-222_R+7	XM_013173916.2	106031524	RCOR3	62	-21.01	1	1	2
ssa-miR-19a-3p_R+1	XM_013173916.2	106031524	RCOR3	84	-43.26	1	1	2
xtr-miR-19b_R+2	XM_013173916.2	106031524	RCOR3	82	-43.68	1	1	2
xtr-miR-221_R+2	XM_013173916.2	106031524	RCOR3	62	-18.19	1	1	2
xtr-miR-301_R+3	XM_013173916.2	106031524	RCOR3	96	-30.16	1	1	2
bta-miR-2478_L-1_1ss2TG	XM_013173917.2	106031526	RD3	51	-32.67	1	1	2
cli-miR-222a-5p_R-1_1ss22CT	XM_013173917.2	106031526	RD3	98	-31.16	1	1	2
dre-miR-107b_R-1	XM_013173917.2	106031526	RD3	52	-21.34	1	1	2
dre-miR-15b-5p_R+1	XM_013173917.2	106031526	RD3	65	-54.99	1	1	2
gga-let-7a-2-3p	XM_013173917.2	106031526	RD3	82	-14.6	1	1	2
gga-miR-148b-3p_R-3	XM_013173917.2	106031526	RD3	60	-50.97	1	1	2
gga-miR-204	XM_013173917.2	106031526	RD3	86	-46.02	1	1	2
gga-miR-23b-5p_L+1	XM_013173917.2	106031526	RD3	80	-58.97	1	1	2
mdo-miR-460-3p	XM_013173917.2	106031526	RD3	82	-33.78	1	1	2
mmu-miR-3968_L-2_1ss14AT	XM_013173917.2	106031526	RD3	51	-29.31	1	1	2
oni-miR-10926	XM_013173917.2	106031526	RD3	59	-22.67	1	1	2
pal-miR-9995-3p	XM_013173917.2	106031526	RD3	75	-22.85	1	1	2
bta-miR-2478_L-1_1ss2TG	XM_013173919.2	106031526	RD3	51	-32.67	1	1	2
cli-miR-222a-5p_R-1_1ss22CT	XM_013173919.2	106031526	RD3	98	-31.16	1	1	2
dre-miR-15b-5p_R+1	XM_013173919.2	106031526	RD3	70	-32.6	1	1	2
gga-let-7a-2-3p	XM_013173919.2	106031526	RD3	82	-14.6	1	1	2
gga-miR-148b-3p_R-3	XM_013173919.2	106031526	RD3	60	-50.97	1	1	2
gga-miR-204	XM_013173919.2	106031526	RD3	86	-46.02	1	1	2
gga-miR-23b-5p_L+1	XM_013173919.2	106031526	RD3	83	-38.33	1	1	2
mdo-miR-460-3p	XM_013173919.2	106031526	RD3	82	-33.78	1	1	2
mmu-miR-3968_L-2_1ss14AT	XM_013173919.2	106031526	RD3	51	-29.31	1	1	2
oni-miR-10926	XM_013173919.2	106031526	RD3	59	-22.67	1	1	2
pal-miR-9995-3p	XM_013173919.2	106031526	RD3	79	-22.85	1	1	2
bta-miR-2478_L-1_1ss2TG	XM_013173921.2	106031528	NEK2	93	-10.32	1	1	2
cgr-miR-1260_L+1	XM_013173921.2	106031528	NEK2	93	-10.48	1	1	2
dre-miR-107b_R-1	XM_013173921.2	106031528	NEK2	85	-17.61	1	1	2
dre-miR-15b-5p_R+1	XM_013173921.2	106031528	NEK2	59	-24.15	1	1	2
gga-miR-19a-5p_L+3R-2	XM_013173921.2	106031528	NEK2	95	-15.71	1	1	2
gga-miR-204	XM_013173921.2	106031528	NEK2	53	-13.42	1	1	2
gga-miR-20a-3p_L-5	XM_013173921.2	106031528	NEK2	80	-11.9	1	1	2
gga-miR-33-3p_L+1R+1_1ss8CT	XM_013173921.2	106031528	NEK2	74	-27.65	1	1	2
mmu-miR-3968_L-2_1ss14AT	XM_013173921.2	106031528	NEK2	93	-10.39	1	1	2
ssa-miR-30d-5p_1ss20AT	XM_013173921.2	106031528	NEK2	79	-14.42	1	1	2
PC-3p-3014_471	XM_013174016.2	106031573	USH2A	50	-63.39	1	1	2
PC-5p-1797_999	XM_013174016.2	106031573	USH2A	98	-17.12	1	1	2
aca-miR-193-3p_R+2	XM_013174016.2	106031573	USH2A	89	-67.26	1	1	2
aca-miR-27a-5p_R+1	XM_013174016.2	106031573	USH2A	60	-23.34	1	1	2
ccr-miR-363_L-1R+2	XM_013174016.2	106031573	USH2A	81	-21.78	1	1	2
cgr-miR-3074_L+1	XM_013174016.2	106031573	USH2A	71	-141.22	1	1	2
cli-miR-139-3p_1ss10AG	XM_013174016.2	106031573	USH2A	82	-74.04	1	1	2
cli-miR-1451-3p_R-2	XM_013174016.2	106031573	USH2A	67	-23.28	1	1	2
cli-miR-222a-5p_R-1_1ss22CT	XM_013174016.2	106031573	USH2A	94	-68.22	1	1	2
dre-miR-107b_R-1	XM_013174016.2	106031573	USH2A	56	-83.13	1	1	2
dre-miR-15b-5p_R+1	XM_013174016.2	106031573	USH2A	80	-31.94	1	1	2
efu-miR-9226_L-2R-1_1ss4AG	XM_013174016.2	106031573	USH2A	96	-15.99	1	1	2
gga-let-7a-2-3p	XM_013174016.2	106031573	USH2A	54	-12.41	1	1	2
gga-let-7l-3p_R+1	XM_013174016.2	106031573	USH2A	83	-35.92	1	1	2
gga-let-7l-5p	XM_013174016.2	106031573	USH2A	68	-49.61	1	1	2
gga-miR-106-3p_R+1	XM_013174016.2	106031573	USH2A	87	-95.39	1	1	2
gga-miR-1454_R-1_1ss6AG	XM_013174016.2	106031573	USH2A	88	-107.79	1	1	2
gga-miR-148b-3p_R-3	XM_013174016.2	106031573	USH2A	78	-60.59	1	1	2
gga-miR-148b-5p	XM_013174016.2	106031573	USH2A	73	-68.25	1	1	2
gga-miR-15c-3p	XM_013174016.2	106031573	USH2A	82	-112.59	1	1	2
gga-miR-16-2-3p_L+1R-2	XM_013174016.2	106031573	USH2A	65	-28.67	1	1	2
gga-miR-1677-3p_L+1_1ss10GA	XM_013174016.2	106031573	USH2A	57	-35.48	1	1	2
gga-miR-181b-5p_R+1	XM_013174016.2	106031573	USH2A	55	-106.2	1	1	2
gga-miR-204	XM_013174016.2	106031573	USH2A	78	-51.3	1	1	2
gga-miR-221-3p	XM_013174016.2	106031573	USH2A	78	-11.71	1	1	2
gga-miR-221-5p_L-1	XM_013174016.2	106031573	USH2A	77	-87.71	1	1	2
gga-miR-222a_R+1	XM_013174016.2	106031573	USH2A	75	-24.1	1	1	2
gga-miR-23b-5p_L+1	XM_013174016.2	106031573	USH2A	78	-74.38	1	1	2
gga-miR-27b-3p	XM_013174016.2	106031573	USH2A	85	-113.84	1	1	2
gga-miR-27b-5p_R-1	XM_013174016.2	106031573	USH2A	51	-46.57	1	1	2
gga-miR-301a-5p_L+2	XM_013174016.2	106031573	USH2A	85	-92.22	1	1	2
gga-miR-33-3p_L+1R+1_1ss8CT	XM_013174016.2	106031573	USH2A	92	-57.45	1	1	2
hsa-miR-23a-3p_R-2	XM_013174016.2	106031573	USH2A	55	-15.08	1	1	2
hsa-miR-3074-5p_L+1R+1	XM_013174016.2	106031573	USH2A	71	-141.22	1	1	2
mdo-miR-181a-5p_R+3	XM_013174016.2	106031573	USH2A	54	-65.92	1	1	2
mmu-let-7j_1ss8TG	XM_013174016.2	106031573	USH2A	68	-63.09	1	1	2
mmu-miR-146b-5p_R+1	XM_013174016.2	106031573	USH2A	79	-63.47	1	1	2
mmu-miR-3968_1ss14AT	XM_013174016.2	106031573	USH2A	68	-13.34	1	1	2
ola-miR-222_R+6	XM_013174016.2	106031573	USH2A	75	-24.19	1	1	2
ola-miR-222_R+7	XM_013174016.2	106031573	USH2A	75	-24.19	1	1	2
oni-miR-10926	XM_013174016.2	106031573	USH2A	72	-52.39	1	1	2
oni-miR-218a_R+1	XM_013174016.2	106031573	USH2A	51	-61.43	1	1	2
ssa-miR-30d-5p_1ss20AT	XM_013174016.2	106031573	USH2A	69	-76.9	1	1	2
tgu-miR-125-2-3p_R+1	XM_013174016.2	106031573	USH2A	51	-16.82	1	1	2
xtr-miR-221_R+2	XM_013174016.2	106031573	USH2A	78	-17.84	1	1	2
xtr-miR-301_R+3	XM_013174016.2	106031573	USH2A	75	-191.03	1	1	2
PC-3p-2433_650	XM_013174216.2	106031686	BMF	76	-23.96	1	1	2
PC-5p-1797_999	XM_013174216.2	106031686	BMF	51	-23.32	1	1	2
PC-5p-4580_260	XM_013174216.2	106031686	BMF	85	-37.63	1	1	2
aca-miR-190b	XM_013174216.2	106031686	BMF	65	-12.24	1	1	2
bta-miR-2478_L-1_1ss2TG	XM_013174216.2	106031686	BMF	64	-19.38	1	1	2
cgr-miR-1260_L+1	XM_013174216.2	106031686	BMF	66	-20.12	1	1	2
cli-miR-139-3p_1ss10AG	XM_013174216.2	106031686	BMF	76	-16.01	1	1	2
dre-miR-1388-5p_R+1_1ss10CT	XM_013174216.2	106031686	BMF	88	-24.59	1	1	2
dre-miR-141-3p_R+3_1ss22CT	XM_013174216.2	106031686	BMF	58	-38.49	1	1	2
dre-miR-15b-5p_R+1	XM_013174216.2	106031686	BMF	51	-42.45	1	1	2
fru-miR-200a_R+3	XM_013174216.2	106031686	BMF	58	-38.59	1	1	2
gga-miR-106-3p_R+1	XM_013174216.2	106031686	BMF	91	-86.4	1	1	2
gga-miR-1454_R-1_1ss6AG	XM_013174216.2	106031686	BMF	53	-49.6	1	1	2
gga-miR-148b-3p_R-3	XM_013174216.2	106031686	BMF	90	-67.7	1	1	2
gga-miR-181b-5p_R+1	XM_013174216.2	106031686	BMF	86	-16.17	1	1	2
gga-miR-191-5p_R-3	XM_013174216.2	106031686	BMF	85	-31.73	1	1	2
gga-miR-204	XM_013174216.2	106031686	BMF	90	-58.42	1	1	2
gga-miR-20a-3p_L-5	XM_013174216.2	106031686	BMF	50	-39.64	1	1	2
gga-miR-221-5p_L-1	XM_013174216.2	106031686	BMF	81	-32.62	1	1	2
gga-miR-23b-5p_L+1	XM_013174216.2	106031686	BMF	81	-18.31	1	1	2
gga-miR-27b-3p	XM_013174216.2	106031686	BMF	51	-14.26	1	1	2
gga-miR-365-2-5p_L-1R+1	XM_013174216.2	106031686	BMF	52	-13.75	1	1	2
gga-miR-429-3p	XM_013174216.2	106031686	BMF	50	-22.44	1	1	2
mdo-miR-181a-5p_R+3	XM_013174216.2	106031686	BMF	86	-55.17	1	1	2
mmu-miR-3968_L-2_1ss14AT	XM_013174216.2	106031686	BMF	65	-20.01	1	1	2
oni-miR-10926	XM_013174216.2	106031686	BMF	67	-24.54	1	1	2
PC-3p-21150_30	XM_013174433.2	106031806	GPR183	74	-12.01	1	1	2
cli-miR-222a-5p_R-1_1ss22CT	XM_013174433.2	106031806	GPR183	73	-22.92	1	1	2
dre-miR-135a_R+1	XM_013174433.2	106031806	GPR183	51	-28.97	1	1	2
gga-miR-106-3p_R+1	XM_013174433.2	106031806	GPR183	82	-27.9	1	1	2
gga-miR-1662	XM_013174433.2	106031806	GPR183	92	-15.34	1	1	2
gga-miR-1677-3p_L+1_1ss10GA	XM_013174433.2	106031806	GPR183	71	-11.08	1	1	2
gga-miR-22-5p_R-1	XM_013174433.2	106031806	GPR183	66	-27.88	1	1	2
gga-miR-365-2-5p_L-1R+1	XM_013174433.2	106031806	GPR183	96	-25.3	1	1	2
gga-mir-3535-p3	XM_013174433.2	106031806	GPR183	67	-17.77	1	1	2
hsa-miR-23a-3p_R-2	XM_013174433.2	106031806	GPR183	84	-17.61	1	1	2
mdo-miR-460-3p	XM_013174433.2	106031806	GPR183	77	-14.25	1	1	2
oni-miR-10926	XM_013174433.2	106031806	GPR183	95	-19.12	1	1	2
bta-miR-2478_L-1_1ss2TG	XM_013174437.2	106031808	GPR18	92	-14.82	1	1	2
cgr-miR-1260_L+1	XM_013174437.2	106031808	GPR18	93	-14.8	1	1	2
gga-let-7l-5p	XM_013174437.2	106031808	GPR18	67	-15.95	1	1	2
gga-miR-148b-3p_R-3	XM_013174437.2	106031808	GPR18	87	-20.74	1	1	2
gga-miR-338-5p	XM_013174437.2	106031808	GPR18	90	-11.24	1	1	2
gga-miR-363-5p	XM_013174437.2	106031808	GPR18	74	-13.91	1	1	2
hsa-miR-23a-3p_R-2	XM_013174437.2	106031808	GPR18	99	-14.59	1	1	2
mmu-let-7j_1ss8TG	XM_013174437.2	106031808	GPR18	67	-19.53	1	1	2
mmu-miR-3968_L-2_1ss14AT	XM_013174437.2	106031808	GPR18	92	-14.82	1	1	2
xtr-miR-301_R+3	XM_013174437.2	106031808	GPR18	61	-16.7	1	1	2
PC-3p-21150_30	XM_013174494.2	106031844	CALHM2	96	-10.44	1	1	2
PC-5p-28334_19	XM_013174494.2	106031844	CALHM2	52	-29.97	1	1	2
cgr-miR-3074_L+1	XM_013174494.2	106031844	CALHM2	68	-16.22	1	1	2
gga-miR-106-3p_R+1	XM_013174494.2	106031844	CALHM2	78	-67.24	1	1	2
gga-miR-106-5p_R+1	XM_013174494.2	106031844	CALHM2	62	-19.23	1	1	2
gga-miR-128-1-5p	XM_013174494.2	106031844	CALHM2	64	-40.42	1	1	2
gga-miR-204	XM_013174494.2	106031844	CALHM2	78	-51.41	1	1	2
gga-miR-20a-3p_L-5	XM_013174494.2	106031844	CALHM2	94	-12.7	1	1	2
gga-miR-23b-5p_L+1	XM_013174494.2	106031844	CALHM2	51	-19.82	1	1	2
gga-miR-27b-3p	XM_013174494.2	106031844	CALHM2	66	-12.38	1	1	2
hsa-miR-3074-5p_L+1R+1	XM_013174494.2	106031844	CALHM2	68	-16.22	1	1	2
mdo-miR-22-3p_R+1	XM_013174494.2	106031844	CALHM2	91	-46.78	1	1	2
oni-miR-10926	XM_013174494.2	106031844	CALHM2	93	-52.19	1	1	2
oni-miR-22c_2ss18GA22TC	XM_013174494.2	106031844	CALHM2	91	-45.56	1	1	2
PC-5p-1797_999	XM_013174498.2	106031824	AIFM2	86	-84.57	1	1	2
cli-miR-139-3p_1ss10AG	XM_013174498.2	106031824	AIFM2	81	-39.25	1	1	2
dre-miR-107b_R-1	XM_013174498.2	106031824	AIFM2	79	-25.99	1	1	2
dre-miR-1388-5p_R+1_1ss10CT	XM_013174498.2	106031824	AIFM2	72	-17.82	1	1	2
dre-miR-141-3p_R+3_1ss22CT	XM_013174498.2	106031824	AIFM2	88	-41.58	1	1	2
fru-miR-200a_R+3	XM_013174498.2	106031824	AIFM2	88	-42.37	1	1	2
gga-miR-106-5p_R+1	XM_013174498.2	106031824	AIFM2	63	-13.14	1	1	2
gga-miR-1662	XM_013174498.2	106031824	AIFM2	54	-13.28	1	1	2
gga-miR-1677-3p_L+1_1ss10GA	XM_013174498.2	106031824	AIFM2	95	-13.43	1	1	2
gga-miR-20b-5p	XM_013174498.2	106031824	AIFM2	63	-12.73	1	1	2
gga-miR-221-5p_L-1	XM_013174498.2	106031824	AIFM2	91	-17.09	1	1	2
gga-miR-23b-5p_L+1	XM_013174498.2	106031824	AIFM2	97	-19.82	1	1	2
gga-miR-456-3p_1ss22AT	XM_013174498.2	106031824	AIFM2	75	-23.09	1	1	2
mmu-miR-146b-5p_R+1	XM_013174498.2	106031824	AIFM2	99	-14.82	1	1	2
pal-miR-9995-3p	XM_013174498.2	106031824	AIFM2	75	-26.01	1	1	2
xtr-miR-19b_R+2	XM_013174498.2	106031824	AIFM2	62	-16.88	1	1	2
cli-miR-2954-5p	XM_013174510.2	106031850	STN1	80	-29.09	1	1	2
dre-miR-141-3p_R+3_1ss22CT	XM_013174510.2	106031850	STN1	67	-47.99	1	1	2
fru-miR-200a_R+3	XM_013174510.2	106031850	STN1	67	-48.54	1	1	2
gga-miR-106-3p_R+1	XM_013174510.2	106031850	STN1	57	-21.17	1	1	2
gga-miR-16-1-3p	XM_013174510.2	106031850	STN1	62	-45.89	1	1	2
gga-miR-1677-3p_L+1_1ss10GA	XM_013174510.2	106031850	STN1	62	-41.68	1	1	2
gga-miR-204	XM_013174510.2	106031850	STN1	53	-17.23	1	1	2
gga-miR-20a-3p_L-5	XM_013174510.2	106031850	STN1	93	-13.37	1	1	2
gga-miR-301a-5p_L+2	XM_013174510.2	106031850	STN1	84	-16.79	1	1	2
gga-miR-456-3p_1ss22AT	XM_013174510.2	106031850	STN1	83	-38.98	1	1	2
hsa-miR-4454_L+1_1ss3GA	XM_013174510.2	106031850	STN1	54	-15.64	1	1	2
oni-miR-10926	XM_013174510.2	106031850	STN1	73	-18.73	1	1	2
PC-3p-2433_650	XM_013174527.2	106031859	SORCS3	53	-23.33	1	1	2
PC-3p-3014_471	XM_013174527.2	106031859	SORCS3	77	-16.16	1	1	2
cli-miR-222a-5p_R-1_1ss22CT	XM_013174527.2	106031859	SORCS3	52	-27.67	1	1	2
dre-miR-141-3p_R+3_1ss22CT	XM_013174527.2	106031859	SORCS3	80	-40.18	1	1	2
fru-miR-200a_R+3	XM_013174527.2	106031859	SORCS3	81	-38.12	1	1	2
gga-let-7l-5p	XM_013174527.2	106031859	SORCS3	50	-17.01	1	1	2
gga-miR-106-3p_R+1	XM_013174527.2	106031859	SORCS3	82	-90.89	1	1	2
gga-miR-1454_R-1_1ss6AG	XM_013174527.2	106031859	SORCS3	80	-17.91	1	1	2
gga-miR-148b-5p	XM_013174527.2	106031859	SORCS3	68	-15.4	1	1	2
gga-miR-16-1-3p	XM_013174527.2	106031859	SORCS3	83	-54	1	1	2
gga-miR-1662	XM_013174527.2	106031859	SORCS3	67	-51.64	1	1	2
gga-miR-1677-3p_L+1_1ss10GA	XM_013174527.2	106031859	SORCS3	65	-42.72	1	1	2
gga-miR-19a-5p_L+3R-2	XM_013174527.2	106031859	SORCS3	88	-24.9	1	1	2
gga-miR-204	XM_013174527.2	106031859	SORCS3	62	-20.62	1	1	2
gga-miR-22-5p_R-1	XM_013174527.2	106031859	SORCS3	97	-15.19	1	1	2
gga-miR-221-5p_L-1	XM_013174527.2	106031859	SORCS3	83	-36.47	1	1	2
gga-miR-23b-5p_L+1	XM_013174527.2	106031859	SORCS3	63	-24.1	1	1	2
gga-miR-29a-3p	XM_013174527.2	106031859	SORCS3	75	-19.23	1	1	2
gga-miR-301a-5p_L+2	XM_013174527.2	106031859	SORCS3	84	-22.84	1	1	2
gga-miR-33-3p_L+1R+1_1ss8CT	XM_013174527.2	106031859	SORCS3	61	-38.63	1	1	2
gga-miR-338-5p	XM_013174527.2	106031859	SORCS3	57	-24.59	1	1	2
gga-miR-363-5p	XM_013174527.2	106031859	SORCS3	83	-17.19	1	1	2
gga-miR-456-3p_1ss22AT	XM_013174527.2	106031859	SORCS3	77	-96.07	1	1	2
gmo-miR-199-4-3p_R+2	XM_013174527.2	106031859	SORCS3	54	-51.42	1	1	2
hsa-miR-4454_L+1	XM_013174527.2	106031859	SORCS3	97	-17.68	1	1	2
mdo-miR-22-3p_R+1	XM_013174527.2	106031859	SORCS3	60	-73.69	1	1	2
mmu-let-7j_1ss8TG	XM_013174527.2	106031859	SORCS3	50	-34.86	1	1	2
oni-miR-10926	XM_013174527.2	106031859	SORCS3	56	-17.58	1	1	2
oni-miR-218a_R+1	XM_013174527.2	106031859	SORCS3	81	-45.96	1	1	2
oni-miR-22c_2ss18GA22TC	XM_013174527.2	106031859	SORCS3	60	-72.81	1	1	2
pal-miR-9995-3p	XM_013174527.2	106031859	SORCS3	76	-17.16	1	1	2
ssa-miR-19a-3p_R+1	XM_013174527.2	106031859	SORCS3	59	-13.52	1	1	2
xtr-miR-19b_R+2	XM_013174527.2	106031859	SORCS3	58	-53.84	1	1	2
PC-5p-28334_19	XM_013174658.2	106031969	GOLIM4	53	-51.01	1	1	2
aca-miR-726_1ss1TC	XM_013174658.2	106031969	GOLIM4	56	-13.11	1	1	2
cgr-miR-3074_L+1	XM_013174658.2	106031969	GOLIM4	72	-17.4	1	1	2
gga-miR-106-3p_R+1	XM_013174658.2	106031969	GOLIM4	97	-31.43	1	1	2
gga-miR-1454_R-1_1ss6AG	XM_013174658.2	106031969	GOLIM4	93	-36.25	1	1	2
gga-miR-22-5p_R-1	XM_013174658.2	106031969	GOLIM4	85	-44.96	1	1	2
gga-miR-29a-3p	XM_013174658.2	106031969	GOLIM4	77	-17.88	1	1	2
gga-miR-301a-5p_L+2	XM_013174658.2	106031969	GOLIM4	87	-20.39	1	1	2
gga-miR-429-3p	XM_013174658.2	106031969	GOLIM4	88	-21.22	1	1	2
hsa-miR-3074-5p_L+1R+1	XM_013174658.2	106031969	GOLIM4	72	-17.4	1	1	2
mdo-miR-22-3p_R+1	XM_013174658.2	106031969	GOLIM4	93	-21.92	1	1	2
oni-miR-10955_R-1_1ss10TC	XM_013174658.2	106031969	GOLIM4	89	-18.76	1	1	2
oni-miR-218a_R+1	XM_013174658.2	106031969	GOLIM4	80	-38.72	1	1	2
oni-miR-22c_2ss18GA22TC	XM_013174658.2	106031969	GOLIM4	93	-21.92	1	1	2
PC-5p-28334_19	XM_013174659.2	106031969	GOLIM4	53	-51.01	1	1	2
cgr-miR-3074_L+1	XM_013174659.2	106031969	GOLIM4	72	-17.4	1	1	2
gga-miR-106-3p_R+1	XM_013174659.2	106031969	GOLIM4	97	-31.43	1	1	2
gga-miR-1454_R-1_1ss6AG	XM_013174659.2	106031969	GOLIM4	93	-36.25	1	1	2
gga-miR-22-5p_R-1	XM_013174659.2	106031969	GOLIM4	85	-44.96	1	1	2
gga-miR-29a-3p	XM_013174659.2	106031969	GOLIM4	77	-17.88	1	1	2
gga-miR-301a-5p_L+2	XM_013174659.2	106031969	GOLIM4	87	-20.39	1	1	2
gga-miR-365-2-5p_L-1R+1	XM_013174659.2	106031969	GOLIM4	96	-42.41	1	1	2
gga-miR-429-3p	XM_013174659.2	106031969	GOLIM4	88	-21.22	1	1	2
hsa-miR-3074-5p_L+1R+1	XM_013174659.2	106031969	GOLIM4	72	-17.4	1	1	2
mdo-miR-22-3p_R+1	XM_013174659.2	106031969	GOLIM4	93	-21.92	1	1	2
oni-miR-10955_R-1_1ss10TC	XM_013174659.2	106031969	GOLIM4	89	-18.76	1	1	2
oni-miR-218a_R+1	XM_013174659.2	106031969	GOLIM4	80	-38.72	1	1	2
oni-miR-22c_2ss18GA22TC	XM_013174659.2	106031969	GOLIM4	93	-21.92	1	1	2
gga-miR-22-5p_R-1	XM_013174718.2	106031992	RPL22L1	99	-26.39	1	1	2
gga-miR-221-3p	XM_013174718.2	106031992	RPL22L1	92	-17.63	1	1	2
gga-miR-222a_R+1	XM_013174718.2	106031992	RPL22L1	91	-19.97	1	1	2
mmu-let-7j_1ss8TG	XM_013174718.2	106031992	RPL22L1	90	-56.74	1	1	2
ola-miR-222_R+6	XM_013174718.2	106031992	RPL22L1	91	-19.35	1	1	2
ola-miR-222_R+7	XM_013174718.2	106031992	RPL22L1	91	-19.35	1	1	2
xtr-miR-221_R+2	XM_013174718.2	106031992	RPL22L1	92	-18.66	1	1	2
PC-3p-2433_650	XM_013174727.2	106031996	PLD1	77	-65.55	1	1	2
PC-5p-4580_260	XM_013174727.2	106031996	PLD1	65	-10.75	1	1	2
aca-miR-27a-5p_R+1	XM_013174727.2	106031996	PLD1	82	-48.72	1	1	2
ccr-miR-363_L-1R+2	XM_013174727.2	106031996	PLD1	64	-33.29	1	1	2
cgr-miR-3074_L+1	XM_013174727.2	106031996	PLD1	66	-51.83	1	1	2
cli-miR-139-3p_1ss10AG	XM_013174727.2	106031996	PLD1	79	-101.41	1	1	2
cli-miR-1451-3p_R-2	XM_013174727.2	106031996	PLD1	65	-17.16	1	1	2
cli-miR-222a-5p_R-1_1ss22CT	XM_013174727.2	106031996	PLD1	61	-35.3	1	1	2
cpi-miR-92b-3p	XM_013174727.2	106031996	PLD1	64	-44.9	1	1	2
dre-miR-15b-5p_R+1	XM_013174727.2	106031996	PLD1	53	-115.96	1	1	2
gga-let-7a-2-3p	XM_013174727.2	106031996	PLD1	55	-13.6	1	1	2
gga-miR-1454_R-1_1ss6AG	XM_013174727.2	106031996	PLD1	72	-40.95	1	1	2
gga-miR-1677-3p_L+1_1ss10GA	XM_013174727.2	106031996	PLD1	67	-113.99	1	1	2
gga-miR-181b-5p_R+1	XM_013174727.2	106031996	PLD1	91	-11.87	1	1	2
gga-miR-18a-5p_R+1	XM_013174727.2	106031996	PLD1	60	-16.52	1	1	2
gga-miR-18b-5p_R-2	XM_013174727.2	106031996	PLD1	60	-16.52	1	1	2
gga-miR-191-5p_R-3	XM_013174727.2	106031996	PLD1	52	-12.05	1	1	2
gga-miR-19a-5p_L+3R-2	XM_013174727.2	106031996	PLD1	76	-62.13	1	1	2
gga-miR-204	XM_013174727.2	106031996	PLD1	58	-89.81	1	1	2
gga-miR-221-5p_L-1	XM_013174727.2	106031996	PLD1	53	-41.04	1	1	2
gga-miR-27b-3p	XM_013174727.2	106031996	PLD1	56	-46.78	1	1	2
gga-miR-301a-5p_L+2	XM_013174727.2	106031996	PLD1	93	-15.57	1	1	2
gga-miR-32-5p	XM_013174727.2	106031996	PLD1	90	-24.92	1	1	2
gga-miR-363-3p_R-1	XM_013174727.2	106031996	PLD1	58	-42.79	1	1	2
gga-miR-363-5p	XM_013174727.2	106031996	PLD1	76	-47.59	1	1	2
gga-miR-365-2-5p_L-1R+1	XM_013174727.2	106031996	PLD1	91	-23.26	1	1	2
gga-miR-429-3p	XM_013174727.2	106031996	PLD1	63	-84.77	1	1	2
gga-miR-92-3p_R+1	XM_013174727.2	106031996	PLD1	63	-53.51	1	1	2
hsa-miR-3074-5p_L+1R+1	XM_013174727.2	106031996	PLD1	66	-51.83	1	1	2
mdo-miR-181a-5p_R+3	XM_013174727.2	106031996	PLD1	88	-48.97	1	1	2
mmu-miR-92a-3p_R+2	XM_013174727.2	106031996	PLD1	63	-53.51	1	1	2
oni-miR-10926	XM_013174727.2	106031996	PLD1	66	-37.94	1	1	2
ssa-miR-19a-3p_R+1	XM_013174727.2	106031996	PLD1	54	-13.26	1	1	2
xtr-miR-19b_R+2	XM_013174727.2	106031996	PLD1	53	-13.88	1	1	2
PC-5p-4580_260	XM_013174867.2	106032054	FETUB	86	-19.51	1	1	2
cli-miR-139-3p_1ss10AG	XM_013174867.2	106032054	FETUB	96	-22.16	1	1	2
cli-miR-222a-5p_R-1_1ss22CT	XM_013174867.2	106032054	FETUB	91	-16.16	1	1	2
cli-miR-2954-5p	XM_013174867.2	106032054	FETUB	77	-17.56	1	1	2
dre-miR-1388-5p_R+1_1ss10CT	XM_013174867.2	106032054	FETUB	88	-15.6	1	1	2
gga-let-7l-5p	XM_013174867.2	106032054	FETUB	79	-16.32	1	1	2
gga-miR-148b-3p_R-3	XM_013174867.2	106032054	FETUB	88	-18.33	1	1	2
gga-miR-20a-3p_L-5	XM_013174867.2	106032054	FETUB	69	-30.14	1	1	2
gga-miR-22-5p_R-1	XM_013174867.2	106032054	FETUB	68	-55.37	1	1	2
gga-miR-456-3p_1ss22AT	XM_013174867.2	106032054	FETUB	99	-42.91	1	1	2
mmu-let-7j_1ss8TG	XM_013174867.2	106032054	FETUB	79	-17	1	1	2
oni-miR-10c_L-1R+3_1ss16GA	XM_013174867.2	106032054	FETUB	84	-17.54	1	1	2
PC-3p-21150_30	XM_013174954.2	106032129	LOC106032129	95	-11.46	1	1	2
PC-3p-2433_650	XM_013174954.2	106032129	LOC106032129	64	-25.42	1	1	2
PC-5p-28334_19	XM_013174954.2	106032129	LOC106032129	64	-13.74	1	1	2
aca-miR-190b	XM_013174954.2	106032129	LOC106032129	58	-16.7	1	1	2
cgr-miR-3074_L+1	XM_013174954.2	106032129	LOC106032129	89	-34.64	1	1	2
dre-miR-107b_R-1	XM_013174954.2	106032129	LOC106032129	83	-35.88	1	1	2
dre-miR-135a_R+1	XM_013174954.2	106032129	LOC106032129	99	-15.69	1	1	2
gga-miR-106-3p_R+1	XM_013174954.2	106032129	LOC106032129	68	-29.3	1	1	2
gga-miR-1454_R-1_1ss6AG	XM_013174954.2	106032129	LOC106032129	77	-35.51	1	1	2
gga-miR-148b-3p_R-3	XM_013174954.2	106032129	LOC106032129	90	-28.32	1	1	2
gga-miR-20a-3p_L-5	XM_013174954.2	106032129	LOC106032129	53	-10.5	1	1	2
gga-miR-27b-3p	XM_013174954.2	106032129	LOC106032129	99	-16.2	1	1	2
gga-miR-29a-3p	XM_013174954.2	106032129	LOC106032129	87	-18.74	1	1	2
hsa-miR-23a-3p_R-2	XM_013174954.2	106032129	LOC106032129	71	-23.01	1	1	2
hsa-miR-3074-5p_L+1R+1	XM_013174954.2	106032129	LOC106032129	89	-34.64	1	1	2
oni-miR-10955_R-1_1ss10TC	XM_013174954.2	106032129	LOC106032129	98	-23.93	1	1	2
pal-miR-9995-3p	XM_013174954.2	106032129	LOC106032129	82	-12.63	1	1	2
ssa-miR-19a-3p_R+1	XM_013174954.2	106032129	LOC106032129	79	-10.54	1	1	2
xtr-miR-19b_R+2	XM_013174954.2	106032129	LOC106032129	79	-12.68	1	1	2
xtr-miR-301_R+3	XM_013174954.2	106032129	LOC106032129	64	-29.92	1	1	2
dre-miR-135a_R+1	XM_013175001.2	106032160	RFC4	91	-17.53	1	1	2
gga-miR-16-2-3p_L+1R-2	XM_013175001.2	106032160	RFC4	61	-12.69	1	1	2
gga-miR-338-5p	XM_013175001.2	106032160	RFC4	72	-20.46	1	1	2
ccr-miR-363_L-1R+2	XM_013175163.2	106032260	MND1	94	-14.19	1	1	2
cli-miR-2954-5p	XM_013175163.2	106032260	MND1	78	-14.59	1	1	2
gga-let-7a-2-3p	XM_013175163.2	106032260	MND1	93	-11.02	1	1	2
gga-miR-106-3p_R+1	XM_013175163.2	106032260	MND1	99	-41.63	1	1	2
gga-miR-22-5p_R-1	XM_013175163.2	106032260	MND1	84	-14.62	1	1	2
gga-miR-33-3p_L+1R+1_1ss8CT	XM_013175163.2	106032260	MND1	79	-17.05	1	1	2
gga-miR-363-5p	XM_013175163.2	106032260	MND1	82	-14.66	1	1	2
mdo-miR-22-3p_R+1	XM_013175163.2	106032260	MND1	67	-18.57	1	1	2
oni-miR-22c_2ss18GA22TC	XM_013175163.2	106032260	MND1	67	-18.02	1	1	2
PC-3p-21150_30	XM_013175171.2	106032263	SH2D4B	70	-200.23	1	1	2
PC-3p-2433_650	XM_013175171.2	106032263	SH2D4B	91	-99.55	1	1	2
PC-5p-4580_260	XM_013175171.2	106032263	SH2D4B	75	-72.28	1	1	2
aca-miR-190b	XM_013175171.2	106032263	SH2D4B	89	-71.11	1	1	2
aca-miR-726_1ss1TC	XM_013175171.2	106032263	SH2D4B	66	-35.59	1	1	2
bta-miR-2478_L-1_1ss2TG	XM_013175171.2	106032263	SH2D4B	76	-70.52	1	1	2
cgr-miR-1260_L+1	XM_013175171.2	106032263	SH2D4B	72	-28.28	1	1	2
cgr-miR-3074_L+1	XM_013175171.2	106032263	SH2D4B	59	-73.76	1	1	2
cli-miR-139-3p_1ss10AG	XM_013175171.2	106032263	SH2D4B	93	-116.25	1	1	2
cli-miR-1451-3p_R-2	XM_013175171.2	106032263	SH2D4B	80	-63.42	1	1	2
cli-miR-222a-5p_R-1_1ss22CT	XM_013175171.2	106032263	SH2D4B	95	-70.48	1	1	2
cli-miR-2954-5p	XM_013175171.2	106032263	SH2D4B	74	-193.73	1	1	2
cli-miR-33-2-3p	XM_013175171.2	106032263	SH2D4B	81	-35.15	1	1	2
cpi-miR-92b-3p	XM_013175171.2	106032263	SH2D4B	56	-19.25	1	1	2
dre-miR-107b_R-1	XM_013175171.2	106032263	SH2D4B	63	-162.89	1	1	2
dre-miR-135a_R+1	XM_013175171.2	106032263	SH2D4B	89	-154.8	1	1	2
dre-miR-1388-5p_R+1_1ss10CT	XM_013175171.2	106032263	SH2D4B	96	-82.51	1	1	2
dre-miR-141-3p_R+3_1ss22CT	XM_013175171.2	106032263	SH2D4B	88	-102.55	1	1	2
dre-miR-15b-5p_R+1	XM_013175171.2	106032263	SH2D4B	75	-186.19	1	1	2
efu-miR-9226_L-2R-1_1ss4AG	XM_013175171.2	106032263	SH2D4B	86	-14.08	1	1	2
fru-miR-200a_R+3	XM_013175171.2	106032263	SH2D4B	88	-101.36	1	1	2
gga-let-7a-2-3p	XM_013175171.2	106032263	SH2D4B	69	-44.41	1	1	2
gga-let-7l-3p_R+1	XM_013175171.2	106032263	SH2D4B	78	-39.71	1	1	2
gga-miR-106-3p_R+1	XM_013175171.2	106032263	SH2D4B	85	-193.67	1	1	2
gga-miR-106-5p_R+1	XM_013175171.2	106032263	SH2D4B	55	-53.28	1	1	2
gga-miR-1454_R-1_1ss6AG	XM_013175171.2	106032263	SH2D4B	60	-123.04	1	1	2
gga-miR-148b-3p_R-3	XM_013175171.2	106032263	SH2D4B	69	-105.07	1	1	2
gga-miR-15c-3p	XM_013175171.2	106032263	SH2D4B	89	-20.76	1	1	2
gga-miR-16-1-3p	XM_013175171.2	106032263	SH2D4B	54	-95.59	1	1	2
gga-miR-181b-5p_R+1	XM_013175171.2	106032263	SH2D4B	53	-170.63	1	1	2
gga-miR-18a-5p_R+1	XM_013175171.2	106032263	SH2D4B	64	-30.36	1	1	2
gga-miR-18b-5p_R-2	XM_013175171.2	106032263	SH2D4B	64	-16.81	1	1	2
gga-miR-191-5p_R-3	XM_013175171.2	106032263	SH2D4B	75	-43.41	1	1	2
gga-miR-19a-5p_L+3R-2	XM_013175171.2	106032263	SH2D4B	70	-105.8	1	1	2
gga-miR-204	XM_013175171.2	106032263	SH2D4B	83	-161.69	1	1	2
gga-miR-20a-3p_L-5	XM_013175171.2	106032263	SH2D4B	87	-96.15	1	1	2
gga-miR-20b-5p	XM_013175171.2	106032263	SH2D4B	55	-38.71	1	1	2
gga-miR-22-5p_R-1	XM_013175171.2	106032263	SH2D4B	90	-103.34	1	1	2
gga-miR-221-3p	XM_013175171.2	106032263	SH2D4B	52	-57.91	1	1	2
gga-miR-221-5p_L-1	XM_013175171.2	106032263	SH2D4B	58	-95.16	1	1	2
gga-miR-222a_R+1	XM_013175171.2	106032263	SH2D4B	55	-25.25	1	1	2
gga-miR-27b-3p	XM_013175171.2	106032263	SH2D4B	94	-206.03	1	1	2
gga-miR-27b-5p_R-1	XM_013175171.2	106032263	SH2D4B	64	-77.63	1	1	2
gga-miR-29a-3p	XM_013175171.2	106032263	SH2D4B	96	-47.48	1	1	2
gga-miR-32-5p	XM_013175171.2	106032263	SH2D4B	64	-114.22	1	1	2
gga-miR-33-3p_L+1R+1_1ss8CT	XM_013175171.2	106032263	SH2D4B	84	-106.95	1	1	2
gga-miR-338-5p	XM_013175171.2	106032263	SH2D4B	53	-92.27	1	1	2
gga-miR-363-3p_R-1	XM_013175171.2	106032263	SH2D4B	64	-60.66	1	1	2
gga-miR-429-3p	XM_013175171.2	106032263	SH2D4B	92	-71.12	1	1	2
gga-miR-456-3p_1ss22AT	XM_013175171.2	106032263	SH2D4B	60	-127.98	1	1	2
gga-miR-92-3p_R+1	XM_013175171.2	106032263	SH2D4B	56	-19.35	1	1	2
gga-mir-3535-p3	XM_013175171.2	106032263	SH2D4B	98	-22.14	1	1	2
gmo-miR-199-4-3p_R+2	XM_013175171.2	106032263	SH2D4B	61	-126.48	1	1	2
hsa-miR-23a-3p_R-2	XM_013175171.2	106032263	SH2D4B	50	-54.17	1	1	2
hsa-miR-3074-5p_L+1R+1	XM_013175171.2	106032263	SH2D4B	59	-73.76	1	1	2
mdo-miR-181a-5p_R+3	XM_013175171.2	106032263	SH2D4B	52	-244.06	1	1	2
mdo-miR-22-3p_R+1	XM_013175171.2	106032263	SH2D4B	55	-89.23	1	1	2
mdo-miR-460-3p	XM_013175171.2	106032263	SH2D4B	90	-14.49	1	1	2
mmu-miR-146b-5p_R+1	XM_013175171.2	106032263	SH2D4B	55	-119.75	1	1	2
mmu-miR-3968_L-2_1ss14AT	XM_013175171.2	106032263	SH2D4B	76	-53.94	1	1	2
mmu-miR-92a-3p_R+2	XM_013175171.2	106032263	SH2D4B	55	-19.35	1	1	2
ola-miR-222_R+6	XM_013175171.2	106032263	SH2D4B	55	-25.34	1	1	2
ola-miR-222_R+7	XM_013175171.2	106032263	SH2D4B	55	-25.34	1	1	2
oni-miR-10926	XM_013175171.2	106032263	SH2D4B	82	-95.22	1	1	2
oni-miR-10c_L-1R+3_1ss16GA	XM_013175171.2	106032263	SH2D4B	90	-124.79	1	1	2
oni-miR-218a_R+1	XM_013175171.2	106032263	SH2D4B	73	-76.24	1	1	2
oni-miR-22c_2ss18GA22TC	XM_013175171.2	106032263	SH2D4B	55	-65.3	1	1	2
ssa-miR-19a-3p_R+1	XM_013175171.2	106032263	SH2D4B	89	-192.85	1	1	2
ssa-miR-30d-5p_1ss20AT	XM_013175171.2	106032263	SH2D4B	65	-93.11	1	1	2
xtr-miR-19b_R+2	XM_013175171.2	106032263	SH2D4B	89	-213.81	1	1	2
xtr-miR-221_R+2	XM_013175171.2	106032263	SH2D4B	52	-127.78	1	1	2
xtr-miR-301_R+3	XM_013175171.2	106032263	SH2D4B	57	-173.9	1	1	2
PC-3p-21150_30	XM_013175183.2	106032263	SH2D4B	82	-110.22	1	1	2
PC-3p-2433_650	XM_013175183.2	106032263	SH2D4B	98	-67	1	1	2
PC-5p-4580_260	XM_013175183.2	106032263	SH2D4B	51	-24.15	1	1	2
aca-miR-726_1ss1TC	XM_013175183.2	106032263	SH2D4B	56	-11.51	1	1	2
cgr-miR-3074_L+1	XM_013175183.2	106032263	SH2D4B	98	-19.63	1	1	2
cli-miR-139-3p_1ss10AG	XM_013175183.2	106032263	SH2D4B	93	-58.43	1	1	2
cli-miR-1451-3p_R-2	XM_013175183.2	106032263	SH2D4B	80	-12.46	1	1	2
cli-miR-222a-5p_R-1_1ss22CT	XM_013175183.2	106032263	SH2D4B	96	-45.13	1	1	2
dre-miR-107b_R-1	XM_013175183.2	106032263	SH2D4B	58	-90.87	1	1	2
dre-miR-135a_R+1	XM_013175183.2	106032263	SH2D4B	69	-72.38	1	1	2
dre-miR-1388-5p_R+1_1ss10CT	XM_013175183.2	106032263	SH2D4B	85	-58.84	1	1	2
dre-miR-141-3p_R+3_1ss22CT	XM_013175183.2	106032263	SH2D4B	54	-56.21	1	1	2
fru-miR-200a_R+3	XM_013175183.2	106032263	SH2D4B	54	-54.77	1	1	2
gga-miR-106-3p_R+1	XM_013175183.2	106032263	SH2D4B	72	-47.25	1	1	2
gga-miR-106-5p_R+1	XM_013175183.2	106032263	SH2D4B	88	-47.58	1	1	2
gga-miR-1454_R-1_1ss6AG	XM_013175183.2	106032263	SH2D4B	55	-35.71	1	1	2
gga-miR-148b-3p_R-3	XM_013175183.2	106032263	SH2D4B	86	-61.59	1	1	2
gga-miR-15c-3p	XM_013175183.2	106032263	SH2D4B	89	-20.76	1	1	2
gga-miR-16-1-3p	XM_013175183.2	106032263	SH2D4B	56	-41.11	1	1	2
gga-miR-1677-3p_L+1_1ss10GA	XM_013175183.2	106032263	SH2D4B	66	-46.02	1	1	2
gga-miR-181b-5p_R+1	XM_013175183.2	106032263	SH2D4B	98	-87.16	1	1	2
gga-miR-18a-5p_R+1	XM_013175183.2	106032263	SH2D4B	82	-28.78	1	1	2
gga-miR-18b-5p_R-2	XM_013175183.2	106032263	SH2D4B	83	-27.42	1	1	2
gga-miR-191-5p_R-3	XM_013175183.2	106032263	SH2D4B	75	-43.41	1	1	2
gga-miR-19a-5p_L+3R-2	XM_013175183.2	106032263	SH2D4B	57	-44.23	1	1	2
gga-miR-204	XM_013175183.2	106032263	SH2D4B	52	-28.31	1	1	2
gga-miR-20b-5p	XM_013175183.2	106032263	SH2D4B	88	-33.38	1	1	2
gga-miR-22-5p_R-1	XM_013175183.2	106032263	SH2D4B	90	-74.22	1	1	2
gga-miR-27b-3p	XM_013175183.2	106032263	SH2D4B	77	-57.75	1	1	2
gga-miR-29a-3p	XM_013175183.2	106032263	SH2D4B	93	-29.82	1	1	2
gga-miR-33-3p_L+1R+1_1ss8CT	XM_013175183.2	106032263	SH2D4B	84	-78.52	1	1	2
gga-miR-338-5p	XM_013175183.2	106032263	SH2D4B	63	-23.21	1	1	2
gga-miR-363-5p	XM_013175183.2	106032263	SH2D4B	82	-28.84	1	1	2
gga-miR-429-3p	XM_013175183.2	106032263	SH2D4B	52	-15.5	1	1	2
gga-miR-456-3p_1ss22AT	XM_013175183.2	106032263	SH2D4B	60	-19.37	1	1	2
gga-mir-3535-p3	XM_013175183.2	106032263	SH2D4B	98	-10.37	1	1	2
gmo-miR-199-4-3p_R+2	XM_013175183.2	106032263	SH2D4B	71	-45.38	1	1	2
hsa-miR-3074-5p_L+1R+1	XM_013175183.2	106032263	SH2D4B	98	-19.63	1	1	2
mdo-miR-181a-5p_R+3	XM_013175183.2	106032263	SH2D4B	98	-70.03	1	1	2
mdo-miR-22-3p_R+1	XM_013175183.2	106032263	SH2D4B	55	-18.12	1	1	2
mdo-miR-460-3p	XM_013175183.2	106032263	SH2D4B	90	-14.49	1	1	2
oni-miR-10926	XM_013175183.2	106032263	SH2D4B	82	-21	1	1	2
oni-miR-10c_L-1R+3_1ss16GA	XM_013175183.2	106032263	SH2D4B	72	-57.75	1	1	2
oni-miR-218a_R+1	XM_013175183.2	106032263	SH2D4B	73	-15.82	1	1	2
oni-miR-22c_2ss18GA22TC	XM_013175183.2	106032263	SH2D4B	55	-18.12	1	1	2
ssa-miR-19a-3p_R+1	XM_013175183.2	106032263	SH2D4B	72	-72.25	1	1	2
ssa-miR-30d-5p_1ss20AT	XM_013175183.2	106032263	SH2D4B	65	-65.74	1	1	2
xtr-miR-19b_R+2	XM_013175183.2	106032263	SH2D4B	55	-94.02	1	1	2
xtr-miR-301_R+3	XM_013175183.2	106032263	SH2D4B	57	-86.55	1	1	2
PC-3p-21150_30	XM_013175234.2	106032299	PRXL2A	89	-29.6	1	1	2
gga-miR-20a-3p_L-5	XM_013175234.2	106032299	PRXL2A	81	-13.89	1	1	2
gga-miR-301a-5p_L+2	XM_013175234.2	106032299	PRXL2A	99	-15.62	1	1	2
cgr-miR-3074_L+1	XM_013175275.2	106032337	PALLD	68	-31.81	1	1	2
cli-miR-222a-5p_R-1_1ss22CT	XM_013175275.2	106032337	PALLD	90	-18.04	1	1	2
cli-miR-2954-5p	XM_013175275.2	106032337	PALLD	55	-58.13	1	1	2
cpi-miR-92b-3p	XM_013175275.2	106032337	PALLD	73	-13.6	1	1	2
dre-miR-107b_R-1	XM_013175275.2	106032337	PALLD	68	-13.98	1	1	2
dre-miR-15b-5p_R+1	XM_013175275.2	106032337	PALLD	65	-13.28	1	1	2
gga-let-7l-3p_R+1	XM_013175275.2	106032337	PALLD	92	-28.42	1	1	2
gga-let-7l-5p	XM_013175275.2	106032337	PALLD	70	-14	1	1	2
gga-miR-16-1-3p	XM_013175275.2	106032337	PALLD	85	-12.97	1	1	2
gga-miR-181b-5p_R+1	XM_013175275.2	106032337	PALLD	54	-20.08	1	1	2
gga-miR-20a-3p_L-5	XM_013175275.2	106032337	PALLD	66	-75.79	1	1	2
gga-miR-32-5p	XM_013175275.2	106032337	PALLD	60	-16.42	1	1	2
gga-miR-363-3p_R-1	XM_013175275.2	106032337	PALLD	73	-31.94	1	1	2
gga-miR-456-3p_1ss22AT	XM_013175275.2	106032337	PALLD	51	-102.65	1	1	2
gga-miR-92-3p_R+1	XM_013175275.2	106032337	PALLD	72	-21.59	1	1	2
hsa-miR-3074-5p_L+1R+1	XM_013175275.2	106032337	PALLD	68	-31.81	1	1	2
mmu-let-7j_1ss8TG	XM_013175275.2	106032337	PALLD	66	-18.69	1	1	2
mmu-miR-3968_L-2_1ss14AT	XM_013175275.2	106032337	PALLD	60	-19.97	1	1	2
mmu-miR-92a-3p_R+2	XM_013175275.2	106032337	PALLD	72	-22.35	1	1	2
oni-miR-10926	XM_013175275.2	106032337	PALLD	68	-53.64	1	1	2
oni-miR-218a_R+1	XM_013175275.2	106032337	PALLD	97	-11.13	1	1	2
PC-3p-3014_471	XM_013175298.2	106032346	MFAP3L	95	-15.66	1	1	2
ccr-miR-363_L-1R+2	XM_013175298.2	106032346	MFAP3L	66	-12.64	1	1	2
cgr-miR-3074_L+1	XM_013175298.2	106032346	MFAP3L	90	-40.61	1	1	2
cli-miR-139-3p_1ss10AG	XM_013175298.2	106032346	MFAP3L	50	-15	1	1	2
dre-miR-135a_R+1	XM_013175298.2	106032346	MFAP3L	73	-17.98	1	1	2
dre-miR-141-3p_R+3_1ss22CT	XM_013175298.2	106032346	MFAP3L	89	-46.85	1	1	2
fru-miR-200a_R+3	XM_013175298.2	106032346	MFAP3L	89	-46.85	1	1	2
gga-miR-106-3p_R+1	XM_013175298.2	106032346	MFAP3L	66	-48.39	1	1	2
gga-miR-106-5p_R+1	XM_013175298.2	106032346	MFAP3L	85	-58.5	1	1	2
gga-miR-148b-3p_R-3	XM_013175298.2	106032346	MFAP3L	55	-13.99	1	1	2
gga-miR-16-1-3p	XM_013175298.2	106032346	MFAP3L	63	-33.4	1	1	2
gga-miR-1677-3p_L+1_1ss10GA	XM_013175298.2	106032346	MFAP3L	57	-65.84	1	1	2
gga-miR-18a-5p_R+1	XM_013175298.2	106032346	MFAP3L	74	-48.85	1	1	2
gga-miR-18b-5p_R-2	XM_013175298.2	106032346	MFAP3L	75	-21.08	1	1	2
gga-miR-204	XM_013175298.2	106032346	MFAP3L	65	-21.54	1	1	2
gga-miR-20b-5p	XM_013175298.2	106032346	MFAP3L	87	-59.79	1	1	2
gga-miR-221-5p_L-1	XM_013175298.2	106032346	MFAP3L	69	-20.47	1	1	2
gga-miR-27b-3p	XM_013175298.2	106032346	MFAP3L	84	-36.2	1	1	2
gga-miR-301a-5p_L+2	XM_013175298.2	106032346	MFAP3L	86	-34.61	1	1	2
gga-miR-33-3p_L+1R+1_1ss8CT	XM_013175298.2	106032346	MFAP3L	90	-29.34	1	1	2
gga-miR-365-2-5p_L-1R+1	XM_013175298.2	106032346	MFAP3L	85	-43.17	1	1	2
hsa-miR-3074-5p_L+1R+1	XM_013175298.2	106032346	MFAP3L	90	-40.61	1	1	2
ssa-miR-19a-3p_R+1	XM_013175298.2	106032346	MFAP3L	86	-11.78	1	1	2
xtr-miR-19b_R+2	XM_013175298.2	106032346	MFAP3L	86	-29.07	1	1	2
PC-3p-2433_650	XM_013175300.2	106032348	AADAT	98	-45.7	1	1	2
cli-miR-1451-3p_R-2	XM_013175300.2	106032348	AADAT	91	-12.2	1	1	2
dre-miR-15b-5p_R+1	XM_013175300.2	106032348	AADAT	83	-68.65	1	1	2
gga-miR-106-5p_R+1	XM_013175300.2	106032348	AADAT	74	-16.33	1	1	2
gga-miR-1454_R-1_1ss6AG	XM_013175300.2	106032348	AADAT	87	-19.54	1	1	2
gga-miR-18a-5p_R+1	XM_013175300.2	106032348	AADAT	58	-20.13	1	1	2
gga-miR-18b-5p_R-2	XM_013175300.2	106032348	AADAT	58	-18.54	1	1	2
gga-miR-20b-5p	XM_013175300.2	106032348	AADAT	75	-15.95	1	1	2
gga-miR-221-3p	XM_013175300.2	106032348	AADAT	86	-16.73	1	1	2
gga-miR-222a_R+1	XM_013175300.2	106032348	AADAT	86	-17.58	1	1	2
gga-miR-29a-3p	XM_013175300.2	106032348	AADAT	97	-35.19	1	1	2
gga-miR-301a-5p_L+2	XM_013175300.2	106032348	AADAT	84	-17.71	1	1	2
mmu-miR-3968_1ss14AT	XM_013175300.2	106032348	AADAT	92	-13.02	1	1	2
ola-miR-222_R+6	XM_013175300.2	106032348	AADAT	86	-17.03	1	1	2
ola-miR-222_R+7	XM_013175300.2	106032348	AADAT	86	-18.81	1	1	2
oni-miR-10926	XM_013175300.2	106032348	AADAT	59	-19.02	1	1	2
xtr-miR-221_R+2	XM_013175300.2	106032348	AADAT	85	-16.73	1	1	2
PC-3p-2433_650	XM_013175303.2	106032348	AADAT	99	-45.7	1	1	2
cli-miR-1451-3p_R-2	XM_013175303.2	106032348	AADAT	91	-12.2	1	1	2
dre-miR-15b-5p_R+1	XM_013175303.2	106032348	AADAT	83	-67.77	1	1	2
gga-miR-106-5p_R+1	XM_013175303.2	106032348	AADAT	79	-16.33	1	1	2
gga-miR-1454_R-1_1ss6AG	XM_013175303.2	106032348	AADAT	87	-19.54	1	1	2
gga-miR-18a-5p_R+1	XM_013175303.2	106032348	AADAT	58	-20.13	1	1	2
gga-miR-18b-5p_R-2	XM_013175303.2	106032348	AADAT	58	-18.54	1	1	2
gga-miR-20b-5p	XM_013175303.2	106032348	AADAT	79	-15.95	1	1	2
gga-miR-221-3p	XM_013175303.2	106032348	AADAT	86	-16.73	1	1	2
gga-miR-222a_R+1	XM_013175303.2	106032348	AADAT	86	-17.58	1	1	2
gga-miR-27b-3p	XM_013175303.2	106032348	AADAT	55	-16.35	1	1	2
gga-miR-29a-3p	XM_013175303.2	106032348	AADAT	97	-35.19	1	1	2
gga-miR-301a-5p_L+2	XM_013175303.2	106032348	AADAT	84	-17.71	1	1	2
mmu-miR-3968_1ss14AT	XM_013175303.2	106032348	AADAT	92	-13.02	1	1	2
ola-miR-222_R+6	XM_013175303.2	106032348	AADAT	86	-17.03	1	1	2
ola-miR-222_R+7	XM_013175303.2	106032348	AADAT	86	-18.81	1	1	2
oni-miR-10926	XM_013175303.2	106032348	AADAT	64	-19.02	1	1	2
xtr-miR-221_R+2	XM_013175303.2	106032348	AADAT	85	-16.73	1	1	2
PC-3p-21150_30	XM_013175557.2	106032548	DDO	60	-22.67	1	1	2
PC-5p-28334_19	XM_013175557.2	106032548	DDO	76	-41.27	1	1	2
aca-miR-27a-5p_R+1	XM_013175557.2	106032548	DDO	98	-21.89	1	1	2
[truncated: 53,926 more rows]

## Sheet: miRNA-circRNA SVSF
miRNA ID	Transcript ID	Gene ID	Symbol	Gene Annoation	TargetScan_score	miranda_Energy	TargetScan	miRanda	Total	GO Term	KEGG pathways
gga-miR-148b-3p_1ss10CT	ciRNA666				87	-74.61	1	1	2
gga-miR-18a-3p_R+2	ciRNA782				70	-20.56	1	1	2
gga-miR-18a-3p_R+2	circRNA1112				90	-28.37	1	1	2
gga-miR-18a-3p_R+2	circRNA1326				60	-131.65	1	1	2
gga-miR-18a-3p_R+2	circRNA4227				80	-45.65	1	1	2
gga-mir-216c-p3	ciRNA666				62	-84.7	1	1	2
gga-mir-216c-p3	ciRNA671				93	-29.75	1	1	2
gga-mir-216c-p3	circRNA1011				87	-13.69	1	1	2
gga-mir-216c-p3	circRNA3953				75	-10.48	1	1	2
gga-miR-29a-3p	ciRNA3754				90	-11.89	1	1	2
gga-miR-29a-3p	ciRNA666				50	-143.44	1	1	2

## Sheet: miRNA-mRNA SVSF
miRNA ID	Transcript ID	Gene ID	Symbol	TargetScan_score	miranda_Energy	TargetScan	miRanda	Total
gga-miR-148b-3p_1ss10CT	XM_013170695.2	106029410	EIF2AK2	79	-14.55	1	1	2
gga-miR-29a-3p	XM_013170695.2	106029410	EIF2AK2	99	-20.1	1	1	2
gga-miR-148b-3p_1ss10CT	XM_013171176.2	106029859	DLX1	82	-13.45	1	1	2
gga-miR-29c-5p_L+3R-3	XM_013171176.2	106029859	DLX1	86	-16.28	1	1	2
gga-miR-148b-3p_1ss10CT	XM_013171234.2	106029894	ADCY5	87	-47.97	1	1	2
gga-miR-18a-3p_R+2	XM_013171234.2	106029894	ADCY5	97	-40.95	1	1	2
gga-miR-148b-3p_1ss10CT	XM_013171235.2	106029894	ADCY5	90	-82.12	1	1	2
gga-miR-18a-3p_R+2	XM_013171235.2	106029894	ADCY5	97	-16.79	1	1	2
gga-mir-216c-p3	XM_013171235.2	106029894	ADCY5	52	-31.51	1	1	2
gga-miR-148b-3p_1ss10CT	XM_013171675.2	106030065	CD28	93	-17.67	1	1	2
gga-mir-216c-p3	XM_013171675.2	106030065	CD28	95	-20.77	1	1	2
gga-miR-148b-3p_1ss10CT	XM_013171814.2	106030177	MACC1	91	-21.26	1	1	2
gga-miR-18a-3p_R+2	XM_013171814.2	106030177	MACC1	98	-19.35	1	1	2
gga-miR-29a-3p	XM_013171845.2	106030203	GPNMB	58	-21.74	1	1	2
gga-miR-148b-3p_1ss10CT	XM_013171860.2	106030214	PALS2	51	-24	1	1	2
gga-miR-18a-3p_R+2	XM_013171860.2	106030214	PALS2	97	-19.65	1	1	2
gga-mir-216c-p3	XM_013171860.2	106030214	PALS2	72	-13.16	1	1	2
gga-miR-148b-3p_1ss10CT	XM_013171861.2	106030214	PALS2	51	-24	1	1	2
gga-mir-216c-p3	XM_013171861.2	106030214	PALS2	72	-13.16	1	1	2
gga-miR-18a-3p_R+2	XM_013172099.2	106030344	LOC106030344	58	-18.07	1	1	2
gga-miR-29a-3p	XM_013172099.2	106030344	LOC106030344	83	-10.89	1	1	2
gga-miR-29c-5p_L+3R-3	XM_013172099.2	106030344	LOC106030344	77	-13.9	1	1	2
gga-mir-216c-p3	XM_013172099.2	106030344	LOC106030344	59	-10.39	1	1	2
gga-miR-148b-3p_1ss10CT	XM_013172175.2	106030368	RIMS1	88	-105.23	1	1	2
gga-miR-18a-3p_R+2	XM_013172175.2	106030368	RIMS1	91	-41.28	1	1	2
gga-miR-29a-3p	XM_013172175.2	106030368	RIMS1	91	-99.75	1	1	2
gga-mir-216c-p3	XM_013172175.2	106030368	RIMS1	81	-66.92	1	1	2
gga-miR-29a-3p	XM_013172340.2	106030497	TP53INP1	64	-19.74	1	1	2
gga-mir-216c-p3	XM_013172340.2	106030497	TP53INP1	62	-48.4	1	1	2
gga-miR-18a-3p_R+2	XM_013172594.2	106030699	RNF144A	67	-62.74	1	1	2
gga-miR-29a-3p	XM_013172594.2	106030699	RNF144A	55	-31.77	1	1	2
gga-miR-451_R-4	XM_013172594.2	106030699	RNF144A	95	-12.89	1	1	2
gga-mir-216c-p3	XM_013172594.2	106030699	RNF144A	53	-27.67	1	1	2
gga-mir-216c-p3	XM_013172803.2	106030808	RSAD2	87	-38.33	1	1	2
gga-mir-216c-p3	XM_013173632.2	106031318	RAB36	93	-29.14	1	1	2
gga-miR-18a-3p_R+2	XM_013173702.2	106031341	HNF1A	80	-22.51	1	1	2
gga-miR-148b-3p_1ss10CT	XM_013174099.2	106031627	SLC16A9	67	-32.77	1	1	2
gga-miR-148b-3p_1ss10CT	XM_013174104.2	106031627	SLC16A9	66	-32.77	1	1	2
gga-miR-148b-3p_1ss10CT	XM_013174119.2	106031627	SLC16A9	66	-32.77	1	1	2
gga-miR-148b-3p_1ss10CT	XM_013175268.2	106032336	DDX60	89	-54.16	1	1	2
gga-miR-18a-3p_R+2	XM_013175268.2	106032336	DDX60	71	-44.37	1	1	2
gga-miR-18a-3p_R+2	XM_013175321.2	106032359	RASGEF1A	78	-32.35	1	1	2
gga-miR-148b-3p_1ss10CT	XM_013175794.2	106032734	KCTD16	72	-59.91	1	1	2
gga-miR-18a-3p_R+2	XM_013175794.2	106032734	KCTD16	79	-148.72	1	1	2
gga-miR-148b-3p_1ss10CT	XM_013175811.2	106032748	LEAP2	74	-36.05	1	1	2
gga-miR-148b-3p_1ss10CT	XM_013176047.2	106032855	LOC106032855	94	-32.98	1	1	2
gga-mir-216c-p3	XM_013176047.2	106032855	LOC106032855	72	-15.78	1	1	2
gga-miR-148b-3p_1ss10CT	XM_013176048.2	106032855	LOC106032855	94	-32.98	1	1	2
gga-mir-216c-p3	XM_013176048.2	106032855	LOC106032855	72	-15.78	1	1	2
gga-miR-148b-3p_1ss10CT	XM_013176681.2	106033270	CMTR2	50	-12.79	1	1	2
gga-miR-18a-3p_R+2	XM_013176681.2	106033270	CMTR2	71	-88.73	1	1	2
gga-miR-29a-3p	XM_013176681.2	106033270	CMTR2	54	-94.87	1	1	2
gga-mir-216c-p3	XM_013176681.2	106033270	CMTR2	62	-14.01	1	1	2
gga-miR-148b-3p_1ss10CT	XM_013176683.2	106033270	CMTR2	50	-12.79	1	1	2
gga-miR-18a-3p_R+2	XM_013176683.2	106033270	CMTR2	71	-88.73	1	1	2
gga-miR-29a-3p	XM_013176683.2	106033270	CMTR2	56	-75.66	1	1	2
gga-mir-216c-p3	XM_013176683.2	106033270	CMTR2	62	-14.01	1	1	2
gga-mir-216c-p3	XM_013176828.2	106033392	ZFAND2A	88	-32.83	1	1	2
gga-mir-216c-p3	XM_013177029.2	106033478	LOC106033478	62	-16.54	1	1	2
gga-miR-148b-3p_1ss10CT	XM_013177032.2	106033480	GPRC5B	76	-16.73	1	1	2
gga-mir-216c-p3	XM_013177032.2	106033480	GPRC5B	73	-18.3	1	1	2
gga-miR-148b-3p_1ss10CT	XM_013177120.2	106033532	LOC106033532	81	-19.94	1	1	2
gga-miR-148b-3p_1ss10CT	XM_013177198.2	106033573	EME2	52	-17.02	1	1	2
gga-miR-29a-3p	XM_013177198.2	106033573	EME2	65	-21.14	1	1	2
gga-miR-148b-3p_1ss10CT	XM_013177433.2	106033727	KLF13	80	-85.2	1	1	2
gga-mir-216c-p3	XM_013177433.2	106033727	KLF13	62	-14.71	1	1	2
gga-miR-148b-3p_1ss10CT	XM_013177486.2	106033760	LOC106033760	86	-13.12	1	1	2
gga-miR-29a-3p	XM_013177486.2	106033760	LOC106033760	96	-16.3	1	1	2
gga-miR-148b-3p_1ss10CT	XM_013177617.2	106033870	LOC106033870	84	-41.14	1	1	2
gga-miR-29a-3p	XM_013177618.2	106033871	LOC106033871	91	-16.88	1	1	2
gga-mir-216c-p3	XM_013177618.2	106033871	LOC106033871	94	-42.05	1	1	2
gga-miR-29a-3p	XM_013177619.2	106033871	LOC106033871	91	-16.88	1	1	2
gga-mir-216c-p3	XM_013177619.2	106033871	LOC106033871	94	-42.05	1	1	2
gga-miR-29a-3p	XM_013177620.2	106033871	LOC106033871	91	-16.88	1	1	2
gga-mir-216c-p3	XM_013177620.2	106033871	LOC106033871	94	-42.05	1	1	2
gga-miR-29a-3p	XM_013177622.2	106033871	LOC106033871	91	-16.88	1	1	2
gga-mir-216c-p3	XM_013177622.2	106033871	LOC106033871	94	-42.05	1	1	2
gga-miR-148b-3p_1ss10CT	XM_013177819.2	106033957	MSMB	65	-45.2	1	1	2
gga-miR-18a-3p_R+2	XM_013177819.2	106033957	MSMB	66	-38.1	1	1	2
gga-mir-216c-p3	XM_013177819.2	106033957	MSMB	80	-62.47	1	1	2
gga-miR-18a-3p_R+2	XM_013177986.2	106034082	COL24A1	78	-111.99	1	1	2
gga-miR-29a-3p	XM_013177986.2	106034082	COL24A1	70	-32.74	1	1	2
gga-mir-216c-p3	XM_013177986.2	106034082	COL24A1	75	-12.54	1	1	2
gga-miR-18a-3p_R+2	XM_013178185.2	106034202	ENDOD1	79	-61.68	1	1	2
gga-miR-148b-3p_1ss10CT	XM_013178390.2	106034325	FOXI1	91	-51.78	1	1	2
gga-miR-29a-3p	XM_013178390.2	106034325	FOXI1	50	-32.2	1	1	2
gga-miR-18a-3p_R+2	XM_013178587.2	106034426	ARHGEF37	50	-147.9	1	1	2
gga-miR-18a-3p_R+2	XM_013178763.2	106034535	COL3A1	83	-21.5	1	1	2
gga-miR-29a-3p	XM_013178763.2	106034535	COL3A1	95	-147.95	1	1	2
gga-miR-29a-3p	XM_013178773.2	106034541	TFPI	83	-14.06	1	1	2
gga-mir-216c-p3	XM_013178773.2	106034541	TFPI	78	-22.57	1	1	2
gga-miR-29a-3p	XM_013178776.2	106034541	TFPI	83	-14.06	1	1	2
gga-mir-216c-p3	XM_013178776.2	106034541	TFPI	78	-22.57	1	1	2
gga-miR-29a-3p	XM_013178777.2	106034541	TFPI	83	-14.06	1	1	2
gga-mir-216c-p3	XM_013178777.2	106034541	TFPI	98	-10.73	1	1	2
gga-miR-148b-3p_1ss10CT	XM_013178841.2	106034611	HLF	73	-33.49	1	1	2
gga-miR-29a-3p	XM_013178841.2	106034611	HLF	94	-36.88	1	1	2
gga-miR-148b-3p_1ss10CT	XM_013178920.2	106034670	RNF135	93	-33.32	1	1	2
gga-miR-29a-3p	XM_013178920.2	106034670	RNF135	55	-19.21	1	1	2
gga-miR-29a-3p	XM_013178953.2	106034685	LOC106034685	54	-18.19	1	1	2
gga-mir-216c-p3	XM_013178953.2	106034685	LOC106034685	57	-31.35	1	1	2
gga-miR-148b-3p_1ss10CT	XM_013178954.2	106034685	LOC106034685	62	-17.27	1	1	2
gga-mir-216c-p3	XM_013178954.2	106034685	LOC106034685	57	-31.35	1	1	2
gga-miR-29a-3p	XM_013178955.2	106034685	LOC106034685	54	-18.19	1	1	2
gga-mir-216c-p3	XM_013178955.2	106034685	LOC106034685	57	-31.35	1	1	2
gga-miR-148b-3p_1ss10CT	XM_013179217.2	106034820	TEN1	92	-64.52	1	1	2
gga-mir-216c-p3	XM_013179217.2	106034820	TEN1	81	-77.71	1	1	2
gga-mir-216c-p3	XM_013179405.2	106034952	LPIN2	91	-53.65	1	1	2
gga-miR-148b-3p_1ss10CT	XM_013179517.2	106034991	MC5R	93	-14.57	1	1	2
gga-miR-29a-3p	XM_013179517.2	106034991	MC5R	85	-15.67	1	1	2
gga-miR-148b-3p_1ss10CT	XM_013179518.2	106034991	MC5R	93	-14.57	1	1	2
gga-miR-29a-3p	XM_013179518.2	106034991	MC5R	85	-15.67	1	1	2
gga-miR-29a-3p	XM_013179556.2	106035035	OLFM4	88	-33.73	1	1	2
gga-miR-18a-3p_R+2	XM_013179627.2	106035070	RUBCNL	82	-19.58	1	1	2
gga-miR-18a-3p_R+2	XM_013179628.2	106035070	RUBCNL	82	-47.34	1	1	2
gga-miR-148b-3p_1ss10CT	XM_013179642.2	106035065	PPP2R2C	97	-48.36	1	1	2
gga-mir-216c-p3	XM_013179642.2	106035065	PPP2R2C	57	-15.74	1	1	2
gga-miR-148b-3p_1ss10CT	XM_013179653.2	106035065	PPP2R2C	97	-68.33	1	1	2
gga-miR-29a-3p	XM_013179653.2	106035065	PPP2R2C	74	-15.25	1	1	2
gga-mir-216c-p3	XM_013179653.2	106035065	PPP2R2C	57	-15.74	1	1	2
gga-miR-148b-3p_1ss10CT	XM_013179655.2	106035079	ATP7B	89	-55.21	1	1	2
gga-miR-29a-3p	XM_013179655.2	106035079	ATP7B	56	-69.96	1	1	2
gga-miR-148b-3p_1ss10CT	XM_013179662.2	106035079	ATP7B	89	-55.21	1	1	2
gga-miR-18a-3p_R+2	XM_013179662.2	106035079	ATP7B	92	-46.01	1	1	2
gga-miR-29a-3p	XM_013179662.2	106035079	ATP7B	56	-69.96	1	1	2
gga-miR-148b-3p_1ss10CT	XM_013179663.2	106035065	PPP2R2C	97	-68.33	1	1	2
gga-mir-216c-p3	XM_013179663.2	106035065	PPP2R2C	57	-15.74	1	1	2
gga-miR-148b-3p_1ss10CT	XM_013179665.2	106035079	ATP7B	53	-55.21	1	1	2
gga-miR-29a-3p	XM_013179665.2	106035079	ATP7B	56	-69.96	1	1	2
gga-mir-216c-p3	XM_013179665.2	106035079	ATP7B	66	-70.3	1	1	2
gga-miR-148b-3p_1ss10CT	XM_013179667.2	106035079	ATP7B	89	-55.21	1	1	2
gga-miR-29a-3p	XM_013179667.2	106035079	ATP7B	56	-69.96	1	1	2
gga-mir-216c-p3	XM_013179667.2	106035079	ATP7B	57	-70.3	1	1	2
gga-miR-18a-3p_R+2	XM_013179918.2	106035230	FGL1	79	-33.85	1	1	2
gga-miR-18a-3p_R+2	XM_013179977.2	106035284	NCALD	80	-22.4	1	1	2
gga-miR-29a-3p	XM_013180332.2	106035482	LOC106035482	69	-13.46	1	1	2
gga-mir-216c-p3	XM_013180332.2	106035482	LOC106035482	77	-29.4	1	1	2
gga-miR-148b-3p_1ss10CT	XM_013180339.2	106035485	PRICKLE2	68	-31.29	1	1	2
gga-miR-18a-3p_R+2	XM_013180339.2	106035485	PRICKLE2	69	-99.56	1	1	2
gga-miR-29a-3p	XM_013180339.2	106035485	PRICKLE2	93	-69.11	1	1	2
gga-mir-216c-p3	XM_013180339.2	106035485	PRICKLE2	87	-34.66	1	1	2
gga-miR-18a-3p_R+2	XM_013180457.2	106035559	SEMA3A	98	-41.19	1	1	2
gga-mir-216c-p3	XM_013180457.2	106035559	SEMA3A	90	-45.73	1	1	2
gga-miR-18a-3p_R+2	XM_013180483.2	106035572	LOC106035572	83	-49.61	1	1	2
gga-mir-216c-p3	XM_013180634.2	106035679	MITD1	92	-16.43	1	1	2
gga-miR-148b-3p_1ss10CT	XM_013180804.2	106035756	LOC106035756	98	-35.05	1	1	2
gga-miR-148b-3p_1ss10CT	XM_013180805.2	106035756	LOC106035756	98	-35.05	1	1	2
gga-miR-148b-3p_1ss10CT	XM_013180807.2	106035756	LOC106035756	98	-35.05	1	1	2
gga-miR-18a-3p_R+2	XM_013180860.2	106035824	LOC106035824	97	-18.99	1	1	2
gga-miR-148b-3p_1ss10CT	XM_013180929.2	106035853	KCTD17	73	-15.68	1	1	2
gga-miR-148b-3p_1ss10CT	XM_013180931.2	106035853	KCTD17	71	-15.68	1	1	2
gga-miR-148b-3p_1ss10CT	XM_013181061.2	106035916	IGF1	99	-25.5	1	1	2
gga-miR-29a-3p	XM_013181061.2	106035916	IGF1	78	-15.44	1	1	2
gga-mir-216c-p3	XM_013181061.2	106035916	IGF1	96	-28.57	1	1	2
gga-miR-18a-3p_R+2	XM_013181070.1	106035925	ATF4	96	-22.76	1	1	2
gga-miR-148b-3p_1ss10CT	XM_013181095.2	106035942	RBPJ	64	-26.09	1	1	2
gga-miR-18a-3p_R+2	XM_013181095.2	106035942	RBPJ	89	-17.83	1	1	2
gga-mir-216c-p3	XM_013181095.2	106035942	RBPJ	79	-57.81	1	1	2
gga-miR-29a-3p	XM_013181103.2	106035946	C1QTNF6	97	-62.66	1	1	2
gga-miR-29a-3p	XM_013181133.2	106035974	ZNF516	60	-39.61	1	1	2
gga-miR-29a-3p	XM_013181139.2	106035974	ZNF516	59	-39.61	1	1	2
gga-miR-29a-3p	XM_013181201.2	106036023	LOC106036023	99	-14.3	1	1	2
gga-miR-148b-3p_1ss10CT	XM_013181211.2	106036021	SLC25A29	82	-26.23	1	1	2
gga-miR-148b-3p_1ss10CT	XM_013181216.2	106036021	SLC25A29	82	-26.23	1	1	2
gga-miR-148b-3p_1ss10CT	XM_013181259.2	106036079	GPR34	72	-29.1	1	1	2
gga-mir-216c-p3	XM_013181259.2	106036079	GPR34	97	-45.29	1	1	2
gga-miR-148b-3p_1ss10CT	XM_013181261.2	106036079	GPR34	72	-29.1	1	1	2
gga-mir-216c-p3	XM_013181261.2	106036079	GPR34	97	-45.29	1	1	2
gga-miR-148b-3p_1ss10CT	XM_013181262.2	106036079	GPR34	72	-29.1	1	1	2
gga-mir-216c-p3	XM_013181262.2	106036079	GPR34	97	-45.29	1	1	2
gga-mir-216c-p3	XM_013181385.2	106036132	LOC106036132	73	-12.33	1	1	2
gga-mir-216c-p3	XM_013181483.2	106036216	LOC106036216	74	-13.01	1	1	2
gga-mir-216c-p3	XM_013181491.2	106036216	LOC106036216	74	-13.01	1	1	2
gga-miR-148b-3p_1ss10CT	XM_013181573.2	106036259	MOGAT1	74	-47.03	1	1	2
gga-miR-29a-3p	XM_013181573.2	106036259	MOGAT1	74	-49.66	1	1	2
gga-mir-216c-p3	XM_013181573.2	106036259	MOGAT1	53	-22.19	1	1	2
gga-miR-148b-3p_1ss10CT	XM_013181591.2	106036275	KCNE4	94	-32.45	1	1	2
gga-mir-216c-p3	XM_013182023.2	106036570	SEMA5A	85	-10.84	1	1	2
gga-miR-148b-3p_1ss10CT	XM_013182656.2	106036954	KITLG	92	-53.76	1	1	2
gga-mir-216c-p3	XM_013182656.2	106036954	KITLG	76	-41.93	1	1	2
gga-miR-148b-3p_1ss10CT	XM_013183414.2	106037481	LOC106037481	52	-12.88	1	1	2
gga-miR-18a-3p_R+2	XM_013183414.2	106037481	LOC106037481	51	-44.62	1	1	2
gga-miR-29a-3p	XM_013183414.2	106037481	LOC106037481	69	-33.54	1	1	2
gga-miR-18a-3p_R+2	XM_013184298.2	106038038	DNASE1L3	98	-23.55	1	1	2
gga-miR-29a-3p	XM_013184415.2	106038129	LOC106038129	67	-14.25	1	1	2
gga-mir-216c-p3	XM_013184415.2	106038129	LOC106038129	60	-29.86	1	1	2
gga-miR-18a-3p_R+2	XM_013184716.2	106038297	GYS2	94	-26.8	1	1	2
gga-miR-18a-3p_R+2	XM_013184731.2	106038310	MRS2	79	-26.46	1	1	2
gga-miR-18a-3p_R+2	XM_013185056.2	106038506	TMEM45A	62	-20.83	1	1	2
gga-miR-29a-3p	XM_013185056.2	106038506	TMEM45A	68	-20.08	1	1	2
gga-miR-18a-3p_R+2	XM_013185063.2	106038506	TMEM45A	62	-20.83	1	1	2
gga-miR-29a-3p	XM_013185063.2	106038506	TMEM45A	68	-20.08	1	1	2
gga-miR-148b-3p_1ss10CT	XM_013185353.2	106038664	ETNPPL	75	-31.69	1	1	2
gga-miR-29a-3p	XM_013185353.2	106038664	ETNPPL	84	-30.34	1	1	2
gga-miR-18a-3p_R+2	XM_013185680.2	106038857	JDP2	52	-17.15	1	1	2
gga-miR-29a-3p	XM_013185680.2	106038857	JDP2	81	-19.3	1	1	2
gga-miR-148b-3p_1ss10CT	XM_013185841.2	106038996	ADAM12	52	-29.52	1	1	2
gga-miR-29a-3p	XM_013185841.2	106038996	ADAM12	61	-51.16	1	1	2
gga-miR-29a-3p	XM_013186315.2	106039284	SLCO2A1	57	-60.45	1	1	2
gga-miR-148b-3p_1ss10CT	XM_013186328.2	106039289	TF	85	-18.95	1	1	2
gga-miR-148b-3p_1ss10CT	XM_013186329.2	106039289	TF	85	-18.95	1	1	2
gga-miR-18a-3p_R+2	XM_013186502.2	106039378	LOC106039378	63	-47.27	1	1	2
gga-mir-216c-p3	XM_013186564.2	106039396	LOC106039396	95	-61.36	1	1	2
gga-miR-29a-3p	XM_013186810.2	106039550	STX11	91	-33.78	1	1	2
gga-mir-216c-p3	XM_013186810.2	106039550	STX11	80	-48.27	1	1	2
gga-miR-148b-3p_1ss10CT	XM_013186859.2	106039584	ADCY7	71	-72.79	1	1	2
gga-miR-29a-3p	XM_013186859.2	106039584	ADCY7	75	-17.58	1	1	2
gga-mir-216c-p3	XM_013186859.2	106039584	ADCY7	50	-29.05	1	1	2
gga-miR-148b-3p_1ss10CT	XM_013187038.2	106039689	LOC106039689	51	-31.01	1	1	2
gga-mir-216c-p3	XM_013187112.2	106039749	CRTAM	85	-10.98	1	1	2
gga-mir-216c-p3	XM_013187115.2	106039749	CRTAM	85	-10.98	1	1	2
gga-miR-18a-3p_R+2	XM_013187797.2	106040121	C1QA	61	-67.69	1	1	2
gga-miR-18a-3p_R+2	XM_013187855.2	106040156	C1QB	70	-37.56	1	1	2
gga-miR-29a-3p	XM_013187855.2	106040156	C1QB	65	-19.98	1	1	2
gga-miR-18a-3p_R+2	XM_013187856.2	106040156	C1QB	70	-37.56	1	1	2
gga-miR-29a-3p	XM_013187856.2	106040156	C1QB	65	-19.98	1	1	2
gga-miR-18a-3p_R+2	XM_013187857.2	106040156	C1QB	70	-37.56	1	1	2
gga-miR-29a-3p	XM_013187857.2	106040156	C1QB	65	-19.98	1	1	2
gga-miR-18a-3p_R+2	XM_013187858.2	106040156	C1QB	70	-37.56	1	1	2
gga-miR-29a-3p	XM_013187858.2	106040156	C1QB	65	-19.98	1	1	2
gga-miR-148b-3p_1ss10CT	XM_013188054.2	106040283	GPR55	74	-17.92	1	1	2
gga-miR-18a-3p_R+2	XM_013188054.2	106040283	GPR55	99	-21.42	1	1	2
gga-mir-216c-p3	XM_013188054.2	106040283	GPR55	92	-28.74	1	1	2
gga-miR-18a-3p_R+2	XM_013188056.2	106040283	GPR55	99	-21.42	1	1	2
gga-mir-216c-p3	XM_013188056.2	106040283	GPR55	92	-28.74	1	1	2
gga-miR-148b-3p_1ss10CT	XM_013188100.2	106040311	PIK3CB	86	-13.7	1	1	2
gga-miR-29a-3p	XM_013188100.2	106040311	PIK3CB	96	-34.91	1	1	2
gga-miR-148b-3p_1ss10CT	XM_013189191.2	106040978	SLC7A11	62	-64.8	1	1	2
gga-miR-18a-3p_R+2	XM_013189191.2	106040978	SLC7A11	81	-98.54	1	1	2
gga-miR-29a-3p	XM_013189191.2	106040978	SLC7A11	76	-15.8	1	1	2
gga-miR-29c-5p_L+3R-3	XM_013189191.2	106040978	SLC7A11	94	-39.15	1	1	2
gga-mir-216c-p3	XM_013189321.2	106041077	RNF43	98	-11.72	1	1	2
gga-mir-216c-p3	XM_013189323.2	106041077	RNF43	98	-11.72	1	1	2
gga-miR-29a-3p	XM_013189758.2	106041359	CDK18	93	-47.96	1	1	2
gga-miR-18a-3p_R+2	XM_013190165.2	106041601	RXRG	87	-46.33	1	1	2
gga-miR-18a-3p_R+2	XM_013190288.2	106041705	GMPR	74	-121.65	1	1	2
gga-miR-18a-3p_R+2	XM_013190415.2	106041816	CX3CR1	82	-20.59	1	1	2
gga-miR-18a-3p_R+2	XM_013190416.2	106041816	CX3CR1	82	-20.59	1	1	2
gga-mir-216c-p3	XM_013191104.2	106042282	EFEMP1	81	-13.12	1	1	2
gga-mir-216c-p3	XM_013191255.2	106042381	TSKU	55	-36.69	1	1	2
gga-miR-18a-3p_R+2	XM_013191494.2	106042537	NMNAT2	72	-32.81	1	1	2
gga-miR-29a-3p	XM_013191566.2	106042586	PHLDA2	60	-14.55	1	1	2
gga-miR-148b-3p_1ss10CT	XM_013192013.2	106042848	LOC106042848	54	-57.5	1	1	2
gga-mir-216c-p3	XM_013192013.2	106042848	LOC106042848	97	-75.31	1	1	2
gga-miR-148b-3p_1ss10CT	XM_013192014.2	106042848	LOC106042848	54	-57.5	1	1	2
gga-mir-216c-p3	XM_013192014.2	106042848	LOC106042848	97	-75.31	1	1	2
gga-miR-148b-3p_1ss10CT	XM_013192017.2	106042848	LOC106042848	94	-57.5	1	1	2
gga-mir-216c-p3	XM_013192017.2	106042848	LOC106042848	97	-75.31	1	1	2
gga-miR-18a-3p_R+2	XM_013192156.2	106042934	POC5	99	-36.21	1	1	2
gga-miR-18a-3p_R+2	XM_013192157.2	106042934	POC5	99	-36.21	1	1	2
gga-miR-18a-3p_R+2	XM_013192158.2	106042934	POC5	96	-43.76	1	1	2
gga-miR-18a-3p_R+2	XM_013192159.2	106042934	POC5	99	-36.21	1	1	2
gga-miR-18a-3p_R+2	XM_013192160.2	106042934	POC5	96	-20.57	1	1	2
gga-miR-18a-3p_R+2	XM_013192162.2	106042934	POC5	97	-20.57	1	1	2
gga-miR-18a-3p_R+2	XM_013192163.2	106042934	POC5	98	-20.57	1	1	2
gga-miR-148b-3p_1ss10CT	XM_013192412.2	106043112	LOC106043112	98	-18.77	1	1	2
gga-miR-18a-3p_R+2	XM_013192412.2	106043112	LOC106043112	73	-24.73	1	1	2
gga-mir-216c-p3	XM_013192413.2	106043113	OSGIN1	59	-52.74	1	1	2
gga-miR-18a-3p_R+2	XM_013192845.2	106043405	CLIC6	52	-21.69	1	1	2
gga-miR-18a-3p_R+2	XM_013193159.2	106043624	LOC106043624	98	-64.26	1	1	2
gga-miR-29a-3p	XM_013193219.2	106043661	IQCH	92	-16.38	1	1	2
gga-mir-216c-p3	XM_013193219.2	106043661	IQCH	95	-33.75	1	1	2
gga-miR-29a-3p	XM_013193534.2	106043819	SPI1	81	-18.52	1	1	2
gga-miR-148b-3p_1ss10CT	XM_013193621.2	106043884	CCDC148	62	-89.4	1	1	2
gga-miR-29a-3p	XM_013193621.2	106043884	CCDC148	82	-50.14	1	1	2
gga-mir-216c-p3	XM_013193621.2	106043884	CCDC148	58	-93.16	1	1	2
gga-miR-148b-3p_1ss10CT	XM_013193622.2	106043884	CCDC148	62	-89.4	1	1	2
gga-miR-29a-3p	XM_013193622.2	106043884	CCDC148	82	-50.14	1	1	2
gga-mir-216c-p3	XM_013193622.2	106043884	CCDC148	58	-93.16	1	1	2
gga-mir-216c-p3	XM_013193682.2	106043926	ACOD1	51	-16.65	1	1	2
gga-mir-216c-p3	XM_013193894.2	106044060	GNPNAT1	88	-34.27	1	1	2
gga-miR-29a-3p	XM_013193975.2	106044110	SLC2A6	63	-35.01	1	1	2
gga-mir-216c-p3	XM_013193975.2	106044110	SLC2A6	87	-13.02	1	1	2
gga-miR-18a-3p_R+2	XM_013194152.2	106044214	LOC106044214	88	-22.73	1	1	2
gga-miR-18a-3p_R+2	XM_013194350.2	106044359	EEPD1	91	-21.47	1	1	2
gga-mir-216c-p3	XM_013194632.2	106044569	ABTB2	95	-11.06	1	1	2
gga-mir-216c-p3	XM_013194640.2	106044569	ABTB2	95	-11.06	1	1	2
gga-miR-18a-3p_R+2	XM_013195362.2	106045057	SLC41A3	85	-49.13	1	1	2
gga-miR-18a-3p_R+2	XM_013195367.2	106045057	SLC41A3	85	-43.21	1	1	2
gga-miR-29a-3p	XM_013195367.2	106045057	SLC41A3	92	-16.14	1	1	2
gga-miR-29c-5p_L+3R-3	XM_013195367.2	106045057	SLC41A3	85	-18.1	1	1	2
gga-mir-216c-p3	XM_013195367.2	106045057	SLC41A3	77	-23.21	1	1	2
gga-miR-18a-3p_R+2	XM_013195372.2	106045057	SLC41A3	85	-20.55	1	1	2
gga-miR-148b-3p_1ss10CT	XM_013195434.2	106045105	NFIL3	79	-36.67	1	1	2
gga-mir-216c-p3	XM_013195434.2	106045105	NFIL3	77	-24.42	1	1	2
gga-miR-29a-3p	XM_013195715.2	106045296	CREM	74	-15.93	1	1	2
gga-miR-29a-3p	XM_013195717.2	106045296	CREM	79	-15.93	1	1	2
gga-miR-29a-3p	XM_013195719.2	106045296	CREM	84	-15.93	1	1	2
gga-miR-29a-3p	XM_013195721.2	106045296	CREM	84	-15.93	1	1	2
gga-miR-29a-3p	XM_013196688.2	106045917	APOLD1	84	-37.51	1	1	2
gga-miR-29a-3p	XM_013196814.2	106045998	CRHR1	73	-27.6	1	1	2
gga-miR-18a-3p_R+2	XM_013196954.2	106046117	SARS1	65	-47.79	1	1	2
gga-miR-18a-3p_R+2	XM_013196969.2	106046133	CLPS	60	-23.43	1	1	2
gga-miR-148b-3p_1ss10CT	XM_013197065.2	106046198	PROSER2	53	-34.76	1	1	2
gga-miR-29a-3p	XM_013197108.2	106046214	CCDC3	93	-14.42	1	1	2
gga-miR-29a-3p	XM_013197147.2	106046243	LOC106046243	85	-18.57	1	1	2
gga-mir-216c-p3	XM_013197452.2	106046438	MCF2L	68	-27.17	1	1	2
gga-mir-216c-p3	XM_013197454.2	106046438	MCF2L	68	-44.23	1	1	2
gga-mir-216c-p3	XM_013197456.2	106046438	MCF2L	68	-27.17	1	1	2
gga-miR-148b-3p_1ss10CT	XM_013197459.2	106046438	MCF2L	78	-19.26	1	1	2
gga-mir-216c-p3	XM_013197459.2	106046438	MCF2L	68	-27.17	1	1	2
gga-mir-216c-p3	XM_013197462.2	106046438	MCF2L	68	-27.17	1	1	2
gga-mir-216c-p3	XM_013197463.2	106046438	MCF2L	68	-27.17	1	1	2
gga-mir-216c-p3	XM_013197465.2	106046438	MCF2L	68	-27.17	1	1	2
gga-mir-216c-p3	XM_013197466.2	106046438	MCF2L	68	-27.17	1	1	2
gga-mir-216c-p3	XM_013197467.2	106046438	MCF2L	68	-27.17	1	1	2
gga-mir-216c-p3	XM_013197469.2	106046438	MCF2L	68	-27.17	1	1	2
gga-miR-148b-3p_1ss10CT	XM_013197470.2	106046438	MCF2L	79	-19.26	1	1	2
gga-mir-216c-p3	XM_013197470.2	106046438	MCF2L	68	-27.17	1	1	2
gga-miR-148b-3p_1ss10CT	XM_013197592.2	106046514	CA5A	50	-20.83	1	1	2
gga-miR-29a-3p	XM_013197592.2	106046514	CA5A	66	-27.19	1	1	2
gga-mir-216c-p3	XM_013197592.2	106046514	CA5A	53	-48.19	1	1	2
gga-mir-216c-p3	XM_013197712.2	106046625	ADAT1	65	-30.33	1	1	2
gga-mir-216c-p3	XM_013197713.2	106046625	ADAT1	68	-30.33	1	1	2
gga-mir-216c-p3	XM_013197714.2	106046625	ADAT1	76	-30.33	1	1	2
gga-mir-216c-p3	XM_013197716.2	106046625	ADAT1	65	-30.33	1	1	2
gga-mir-216c-p3	XM_013197718.2	106046625	ADAT1	77	-30.33	1	1	2
gga-mir-216c-p3	XM_013197719.2	106046625	ADAT1	71	-30.33	1	1	2
gga-miR-148b-3p_1ss10CT	XM_013197914.2	106046759	PYCR1	92	-34.05	1	1	2
gga-miR-18a-3p_R+2	XM_013197914.2	106046759	PYCR1	88	-44.42	1	1	2
gga-miR-29a-3p	XM_013197914.2	106046759	PYCR1	81	-13.6	1	1	2
gga-mir-216c-p3	XM_013197914.2	106046759	PYCR1	86	-17.46	1	1	2
gga-miR-148b-3p_1ss10CT	XM_013197974.2	106046793	TSPAN8	94	-19.39	1	1	2
gga-miR-18a-3p_R+2	XM_013198234.2	106046980	EXOC3L4	54	-72.81	1	1	2
gga-mir-216c-p3	XM_013198234.2	106046980	EXOC3L4	91	-59	1	1	2
gga-miR-18a-3p_R+2	XM_013198235.2	106046980	EXOC3L4	54	-44.41	1	1	2
gga-mir-216c-p3	XM_013198235.2	106046980	EXOC3L4	91	-59	1	1	2
gga-miR-18a-3p_R+2	XM_013198378.2	106047066	CDHR5	65	-27.25	1	1	2
gga-miR-148b-3p_1ss10CT	XM_013198749.2	106047323	DPYSL4	94	-17.77	1	1	2
gga-miR-18a-3p_R+2	XM_013198934.2	106047455	SNX22	60	-51.13	1	1	2
gga-miR-18a-3p_R+2	XM_013198935.2	106047455	SNX22	60	-22.69	1	1	2
gga-miR-148b-3p_1ss10CT	XM_013199059.2	106047519	LOC106047519	55	-18.85	1	1	2
gga-miR-18a-3p_R+2	XM_013199059.2	106047519	LOC106047519	53	-19.38	1	1	2
gga-miR-18a-3p_R+2	XM_013199438.2	106047791	LOC106047791	67	-27.32	1	1	2
gga-mir-216c-p3	XM_013199438.2	106047791	LOC106047791	78	-62.93	1	1	2
gga-miR-18a-3p_R+2	XM_013199440.2	106047791	LOC106047791	62	-48.02	1	1	2
gga-mir-216c-p3	XM_013199440.2	106047791	LOC106047791	82	-44.76	1	1	2
gga-miR-18a-3p_R+2	XM_013199441.2	106047791	LOC106047791	65	-48.02	1	1	2
gga-mir-216c-p3	XM_013199441.2	106047791	LOC106047791	86	-44.76	1	1	2
gga-miR-18a-3p_R+2	XM_013199443.2	106047791	LOC106047791	66	-27.32	1	1	2
gga-mir-216c-p3	XM_013199443.2	106047791	LOC106047791	86	-44.76	1	1	2
gga-miR-18a-3p_R+2	XM_013199447.2	106047791	LOC106047791	62	-27.32	1	1	2
gga-mir-216c-p3	XM_013199447.2	106047791	LOC106047791	82	-44.76	1	1	2
gga-miR-18a-3p_R+2	XM_013199459.2	106047798	RNASEL	66	-69.68	1	1	2
gga-miR-18a-3p_R+2	XM_013199460.2	106047798	RNASEL	66	-69.68	1	1	2
gga-miR-29a-3p	XM_013200068.2	106048205	GADD45B	51	-20.96	1	1	2
gga-mir-216c-p3	XM_013200801.2	106048719	LOC106048719	64	-38.86	1	1	2
gga-miR-18a-3p_R+2	XM_013200808.2	106048727	KEL	86	-38	1	1	2
gga-miR-18a-3p_R+2	XM_013200848.2	106048750	FAM83H	55	-36.29	1	1	2
gga-miR-148b-3p_1ss10CT	XM_013201063.2	106048939	TMEM40	96	-19.24	1	1	2
gga-miR-148b-3p_1ss10CT	XM_013201064.2	106048939	TMEM40	96	-19.24	1	1	2
gga-miR-148b-3p_1ss10CT	XM_013201196.2	106049048	LOC106049048	75	-34.11	1	1	2
gga-miR-18a-3p_R+2	XM_013201196.2	106049048	LOC106049048	61	-81.32	1	1	2
gga-miR-148b-3p_1ss10CT	XM_013201197.2	106049048	LOC106049048	75	-34.11	1	1	2
gga-miR-18a-3p_R+2	XM_013201197.2	106049048	LOC106049048	62	-81.32	1	1	2
gga-mir-216c-p3	XM_013201847.2	106049499	NDNF	54	-15.06	1	1	2
gga-miR-29c-5p_L+3R-3	XM_013201878.2	106049527	LOC106049527	72	-14.24	1	1	2
gga-miR-29c-5p_L+3R-3	XM_013201879.2	106049527	LOC106049527	82	-14.24	1	1	2
gga-miR-148b-3p_1ss10CT	XM_013201921.2	106049556	LOC106049556	98	-18.92	1	1	2
gga-mir-216c-p3	XM_013201921.2	106049556	LOC106049556	96	-11.75	1	1	2
gga-miR-18a-3p_R+2	XM_013202015.2	106049641	LOC106049641	64	-112.6	1	1	2
gga-miR-148b-3p_1ss10CT	XM_013202250.2	106049830	GLI1	79	-31.58	1	1	2
gga-miR-18a-3p_R+2	XM_013202250.2	106049830	GLI1	61	-151.17	1	1	2
gga-miR-29a-3p	XM_013202250.2	106049830	GLI1	95	-46.78	1	1	2
gga-miR-29c-5p_L+3R-3	XM_013202250.2	106049830	GLI1	64	-19.94	1	1	2
gga-miR-148b-3p_1ss10CT	XM_013202343.2	106049910	LOC106049910	55	-21.27	1	1	2
gga-miR-29a-3p	XM_013202343.2	106049910	LOC106049910	64	-22.76	1	1	2
gga-miR-148b-3p_1ss10CT	XM_048045602.1	106030921	MICAL3	63	-66.4	1	1	2
gga-mir-216c-p3	XM_048045602.1	106030921	MICAL3	85	-92.35	1	1	2
gga-miR-148b-3p_1ss10CT	XM_048045735.1	106030921	MICAL3	63	-65.27	1	1	2
gga-miR-29a-3p	XM_048045735.1	106030921	MICAL3	77	-14.14	1	1	2
gga-mir-216c-p3	XM_048045735.1	106030921	MICAL3	67	-129.54	1	1	2
gga-miR-148b-3p_1ss10CT	XM_048045907.1	106030921	MICAL3	90	-64.59	1	1	2
gga-mir-216c-p3	XM_048045907.1	106030921	MICAL3	85	-92.35	1	1	2
gga-miR-148b-3p_1ss10CT	XM_048045965.1	106030921	MICAL3	90	-64.59	1	1	2
gga-mir-216c-p3	XM_048045965.1	106030921	MICAL3	85	-92.35	1	1	2
gga-miR-29a-3p	XM_048045998.1	106037812	PCYT1B	73	-15.94	1	1	2
gga-miR-29a-3p	XM_048046000.1	106037812	PCYT1B	73	-15.94	1	1	2
gga-miR-29a-3p	XM_048046001.1	106037812	PCYT1B	73	-15.94	1	1	2
gga-miR-148b-3p_1ss10CT	XM_048046002.1	106037792	PDK3	64	-27.12	1	1	2
gga-miR-29a-3p	XM_048046206.1	106043661	IQCH	92	-32.13	1	1	2
gga-mir-216c-p3	XM_048046206.1	106043661	IQCH	59	-33.75	1	1	2
gga-miR-148b-3p_1ss10CT	XM_048046232.1	106030921	MICAL3	63	-64.59	1	1	2
gga-mir-216c-p3	XM_048046232.1	106030921	MICAL3	85	-92.35	1	1	2
gga-miR-148b-3p_1ss10CT	XM_048046374.1	106040932	SDC4	92	-22.25	1	1	2
gga-miR-18a-3p_R+2	XM_048046464.1	106045956	MRC2	76	-150.34	1	1	2
gga-miR-29a-3p	XM_048046464.1	106045956	MRC2	53	-136.87	1	1	2
gga-miR-29a-3p	XM_048046490.1	106045998	CRHR1	72	-27.6	1	1	2
gga-miR-29a-3p	XM_048046822.1	106035900	SEL1L3	65	-11.39	1	1	2
gga-miR-451_R-4	XM_048046822.1	106035900	SEL1L3	64	-12.47	1	1	2
gga-miR-148b-3p_1ss10CT	XM_048046844.1	106035942	RBPJ	85	-26.09	1	1	2
gga-miR-18a-3p_R+2	XM_048046844.1	106035942	RBPJ	63	-17.83	1	1	2
gga-mir-216c-p3	XM_048046844.1	106035942	RBPJ	79	-43.65	1	1	2
gga-miR-148b-3p_1ss10CT	XM_048046845.1	106035942	RBPJ	66	-26.09	1	1	2
gga-miR-18a-3p_R+2	XM_048046845.1	106035942	RBPJ	89	-17.83	1	1	2
gga-mir-216c-p3	XM_048046845.1	106035942	RBPJ	79	-79.58	1	1	2
gga-miR-148b-3p_1ss10CT	XM_048046846.1	106035942	RBPJ	73	-26.09	1	1	2
gga-miR-18a-3p_R+2	XM_048046846.1	106035942	RBPJ	89	-17.83	1	1	2
gga-mir-216c-p3	XM_048046846.1	106035942	RBPJ	79	-43.65	1	1	2
gga-miR-18a-3p_R+2	XM_048046915.1	106035070	RUBCNL	82	-19.58	1	1	2
gga-miR-148b-3p_1ss10CT	XM_048046986.1	106045925	IGFBP2	65	-36.1	1	1	2
gga-miR-148b-3p_1ss10CT	XM_048047046.1	106040395	RNF17	71	-48.04	1	1	2
gga-miR-18a-3p_R+2	XM_048047046.1	106040395	RNF17	52	-20.14	1	1	2
gga-mir-216c-p3	XM_048047046.1	106040395	RNF17	89	-24.98	1	1	2
gga-miR-148b-3p_1ss10CT	XM_048047050.1	106040395	RNF17	71	-48.04	1	1	2
gga-miR-18a-3p_R+2	XM_048047050.1	106040395	RNF17	52	-20.14	1	1	2
gga-mir-216c-p3	XM_048047050.1	106040395	RNF17	89	-24.98	1	1	2
gga-miR-148b-3p_1ss10CT	XM_048047051.1	106040395	RNF17	71	-48.04	1	1	2
gga-mir-216c-p3	XM_048047051.1	106040395	RNF17	89	-24.98	1	1	2
gga-miR-148b-3p_1ss10CT	XM_048047070.1	106040409	GJB2	59	-16.37	1	1	2
gga-miR-29a-3p	XM_048047070.1	106040409	GJB2	67	-13.93	1	1	2
gga-mir-216c-p3	XM_048047209.1	106030920	USP18	76	-10.67	1	1	2
gga-mir-216c-p3	XM_048047264.1	106030920	USP18	76	-10.67	1	1	2
gga-mir-216c-p3	XM_048047318.1	106030920	USP18	76	-10.67	1	1	2
gga-mir-216c-p3	XM_048047376.1	106030920	USP18	76	-10.67	1	1	2
gga-miR-18a-3p_R+2	XM_048047387.1	106047378	LOC106047378	76	-18.9	1	1	2
gga-mir-216c-p3	XM_048047387.1	106047378	LOC106047378	82	-84.88	1	1	2
gga-miR-148b-3p_1ss10CT	XM_048047388.1	106047378	LOC106047378	50	-37.98	1	1	2
gga-miR-18a-3p_R+2	XM_048047388.1	106047378	LOC106047378	76	-18.9	1	1	2
gga-mir-216c-p3	XM_048047388.1	106047378	LOC106047378	75	-70.1	1	1	2
gga-miR-18a-3p_R+2	XM_048047389.1	106047378	LOC106047378	76	-18.9	1	1	2
gga-mir-216c-p3	XM_048047389.1	106047378	LOC106047378	82	-84.88	1	1	2
gga-miR-18a-3p_R+2	XM_048047391.1	106047378	LOC106047378	84	-18.9	1	1	2
gga-mir-216c-p3	XM_048047391.1	106047378	LOC106047378	82	-49.74	1	1	2
gga-miR-18a-3p_R+2	XM_048047392.1	106047378	LOC106047378	59	-18.9	1	1	2
gga-mir-216c-p3	XM_048047392.1	106047378	LOC106047378	82	-49.74	1	1	2
gga-miR-148b-3p_1ss10CT	XM_048047464.1	106046565	E2F7	96	-41.6	1	1	2
gga-miR-29a-3p	XM_048047464.1	106046565	E2F7	93	-31.29	1	1	2
gga-miR-148b-3p_1ss10CT	XM_048047466.1	106046565	E2F7	96	-41.6	1	1	2
gga-miR-29a-3p	XM_048047466.1	106046565	E2F7	93	-31.29	1	1	2
gga-miR-29a-3p	XM_048047650.1	106035858	TXNRD1	83	-32.48	1	1	2
gga-mir-216c-p3	XM_048047650.1	106035858	TXNRD1	68	-63.05	1	1	2
gga-miR-29a-3p	XM_048047729.1	106035858	TXNRD1	86	-32.48	1	1	2
gga-mir-216c-p3	XM_048047729.1	106035858	TXNRD1	73	-63.05	1	1	2
gga-miR-29c-5p_L+3R-3	XM_048047744.1	106029569	TTC27	94	-14.9	1	1	2
gga-mir-216c-p3	XM_048047744.1	106029569	TTC27	98	-28.92	1	1	2
gga-miR-29c-5p_L+3R-3	XM_048047745.1	106029569	TTC27	94	-14.9	1	1	2
gga-mir-216c-p3	XM_048047745.1	106029569	TTC27	98	-28.92	1	1	2
gga-miR-29c-5p_L+3R-3	XM_048047746.1	106029569	TTC27	94	-14.9	1	1	2
gga-mir-216c-p3	XM_048047746.1	106029569	TTC27	98	-28.92	1	1	2
gga-miR-148b-3p_1ss10CT	XM_048047750.1	106029410	EIF2AK2	79	-14.55	1	1	2
gga-miR-29a-3p	XM_048047750.1	106029410	EIF2AK2	99	-20.1	1	1	2
gga-miR-18a-3p_R+2	XM_048047849.1	106046904	ASIC2	78	-29.44	1	1	2
gga-miR-148b-3p_1ss10CT	XM_048047926.1	106048947	MTR	76	-36.47	1	1	2
gga-miR-18a-3p_R+2	XM_048047926.1	106048947	MTR	57	-47.66	1	1	2
gga-miR-29a-3p	XM_048047926.1	106048947	MTR	71	-16.11	1	1	2
gga-miR-148b-3p_1ss10CT	XM_048047927.1	106048947	MTR	68	-36.47	1	1	2
gga-miR-18a-3p_R+2	XM_048047927.1	106048947	MTR	57	-47.66	1	1	2
gga-miR-29a-3p	XM_048047927.1	106048947	MTR	71	-16.11	1	1	2
gga-miR-18a-3p_R+2	XM_048047928.1	106048947	MTR	61	-22.74	1	1	2
gga-miR-29a-3p	XM_048047928.1	106048947	MTR	77	-16.11	1	1	2
gga-miR-18a-3p_R+2	XM_048048088.1	125180067	LOC125180067	70	-21.5	1	1	2
gga-miR-18a-3p_R+2	XM_048048195.1	106035874	MICALL1	84	-78.64	1	1	2
gga-miR-29c-5p_L+3R-3	XM_048048195.1	106035874	MICALL1	70	-13.34	1	1	2
gga-miR-18a-3p_R+2	XM_048048196.1	106035874	MICALL1	84	-78.64	1	1	2
gga-miR-29c-5p_L+3R-3	XM_048048196.1	106035874	MICALL1	70	-13.34	1	1	2
gga-mir-216c-p3	XM_048048200.1	106034514	TNIP2	68	-23.58	1	1	2
gga-mir-216c-p3	XM_048048207.1	106034514	TNIP2	79	-23.58	1	1	2
gga-miR-148b-3p_1ss10CT	XM_048048238.1	106035853	KCTD17	56	-33.85	1	1	2
gga-miR-18a-3p_R+2	XM_048048238.1	106035853	KCTD17	90	-50.86	1	1	2
gga-miR-148b-3p_1ss10CT	XM_048048240.1	106035853	KCTD17	71	-15.68	1	1	2
gga-miR-18a-3p_R+2	XM_048048240.1	106035853	KCTD17	55	-26.59	1	1	2
gga-miR-148b-3p_1ss10CT	XM_048048241.1	106035853	KCTD17	56	-33.85	1	1	2
gga-miR-18a-3p_R+2	XM_048048241.1	106035853	KCTD17	90	-54.9	1	1	2
gga-miR-148b-3p_1ss10CT	XM_048048242.1	106035853	KCTD17	59	-33.85	1	1	2
gga-miR-18a-3p_R+2	XM_048048242.1	106035853	KCTD17	90	-24.27	1	1	2
gga-miR-29a-3p	XM_048048244.1	106035946	C1QTNF6	97	-62.66	1	1	2
gga-miR-29a-3p	XM_048048245.1	106035946	C1QTNF6	97	-49.45	1	1	2
gga-miR-29a-3p	XM_048048246.1	106035946	C1QTNF6	97	-62.66	1	1	2
gga-miR-18a-3p_R+2	XM_048048319.1	106042076	LOC106042076	72	-32.19	1	1	2
gga-miR-29a-3p	XM_048048319.1	106042076	LOC106042076	54	-18.51	1	1	2
gga-mir-216c-p3	XM_048048319.1	106042076	LOC106042076	84	-27.61	1	1	2
gga-miR-18a-3p_R+2	XM_048048320.1	106042076	LOC106042076	72	-32.19	1	1	2
gga-miR-29a-3p	XM_048048320.1	106042076	LOC106042076	54	-18.51	1	1	2
gga-mir-216c-p3	XM_048048320.1	106042076	LOC106042076	84	-27.61	1	1	2
gga-miR-148b-3p_1ss10CT	XM_048048457.1	106036378	LOC106036378	63	-19.06	1	1	2
gga-miR-18a-3p_R+2	XM_048048457.1	106036378	LOC106036378	61	-24.39	1	1	2
gga-miR-148b-3p_1ss10CT	XM_048048919.1	106045398	TP53INP2	77	-94.7	1	1	2
gga-miR-18a-3p_R+2	XM_048048919.1	106045398	TP53INP2	54	-244.95	1	1	2
gga-mir-216c-p3	XM_048048919.1	106045398	TP53INP2	72	-32.7	1	1	2
gga-miR-148b-3p_1ss10CT	XM_048048920.1	106045398	TP53INP2	77	-94.7	1	1	2
gga-miR-18a-3p_R+2	XM_048048920.1	106045398	TP53INP2	55	-244.95	1	1	2
gga-mir-216c-p3	XM_048048920.1	106045398	TP53INP2	72	-32.7	1	1	2
gga-miR-148b-3p_1ss10CT	XM_048049475.1	125180287	LOC125180287	78	-12.01	1	1	2
gga-mir-216c-p3	XM_048049475.1	125180287	LOC125180287	82	-12.43	1	1	2
gga-miR-148b-3p_1ss10CT	XM_048049871.1	106042926	ENC1	84	-13.13	1	1	2
gga-miR-148b-3p_1ss10CT	XM_048049874.1	106042926	ENC1	84	-13.13	1	1	2
gga-miR-18a-3p_R+2	XM_048049874.1	106042926	ENC1	55	-19.26	1	1	2
gga-miR-148b-3p_1ss10CT	XM_048049877.1	106042926	ENC1	84	-13.13	1	1	2
gga-miR-18a-3p_R+2	XM_048050044.1	106033839	DTX4	52	-84.23	1	1	2
gga-miR-148b-3p_1ss10CT	XM_048050205.1	106043858	LOC106043858	80	-18.31	1	1	2
gga-miR-148b-3p_1ss10CT	XM_048050206.1	106043857	LOC106043857	80	-18.31	1	1	2
gga-miR-29a-3p	XM_048050206.1	106043857	LOC106043857	95	-13.05	1	1	2
gga-miR-18a-3p_R+2	XM_048050276.1	106046775	ASPSCR1	78	-24.22	1	1	2
gga-mir-216c-p3	XM_048050276.1	106046775	ASPSCR1	56	-15.46	1	1	2
gga-miR-18a-3p_R+2	XM_048050277.1	106046775	ASPSCR1	78	-24.22	1	1	2
gga-mir-216c-p3	XM_048050277.1	106046775	ASPSCR1	56	-15.46	1	1	2
gga-miR-18a-3p_R+2	XM_048050280.1	106046775	ASPSCR1	78	-24.22	1	1	2
gga-mir-216c-p3	XM_048050280.1	106046775	ASPSCR1	56	-15.46	1	1	2
gga-mir-216c-p3	XM_048050305.1	106046771	FASN	93	-87.2	1	1	2
gga-miR-18a-3p_R+2	XM_048050406.1	106034303	TMEM177	91	-24.67	1	1	2
gga-miR-29a-3p	XM_048050406.1	106034303	TMEM177	66	-15.4	1	1	2
gga-miR-18a-3p_R+2	XM_048050407.1	106034303	TMEM177	80	-24.67	1	1	2
gga-miR-18a-3p_R+2	XM_048050408.1	106034303	TMEM177	91	-24.67	1	1	2
gga-miR-18a-3p_R+2	XM_048050409.1	106034303	TMEM177	91	-24.67	1	1	2
gga-miR-18a-3p_R+2	XM_048050410.1	106034303	TMEM177	91	-44.06	1	1	2
gga-mir-216c-p3	XM_048050446.1	106046625	ADAT1	74	-30.33	1	1	2
gga-miR-148b-3p_1ss10CT	XM_048050715.1	106037092	LOC106037092	96	-16.37	1	1	2
gga-miR-18a-3p_R+2	XM_048050715.1	106037092	LOC106037092	50	-48.62	1	1	2
gga-mir-216c-p3	XM_048050715.1	106037092	LOC106037092	65	-15.15	1	1	2
gga-miR-18a-3p_R+2	XM_048050716.1	106047134	VSTM2L	95	-79.32	1	1	2
gga-miR-18a-3p_R+2	XM_048050717.1	106047134	VSTM2L	95	-79.32	1	1	2
gga-mir-216c-p3	XM_048051086.1	106042381	TSKU	55	-36.69	1	1	2
gga-mir-216c-p3	XM_048051087.1	106042381	TSKU	55	-36.69	1	1	2
gga-miR-18a-3p_R+2	XM_048051088.1	106042381	TSKU	94	-78.61	1	1	2
gga-mir-216c-p3	XM_048051088.1	106042381	TSKU	55	-36.69	1	1	2
gga-miR-148b-3p_1ss10CT	XM_048051261.1	106036360	NPR3	56	-16.44	1	1	2
gga-miR-18a-3p_R+2	XM_048051261.1	106036360	NPR3	53	-109.88	1	1	2
gga-mir-216c-p3	XM_048051261.1	106036360	NPR3	51	-15.97	1	1	2
gga-miR-148b-3p_1ss10CT	XM_048051262.1	106036360	NPR3	56	-16.44	1	1	2
gga-miR-18a-3p_R+2	XM_048051262.1	106036360	NPR3	53	-109.88	1	1	2
gga-mir-216c-p3	XM_048051262.1	106036360	NPR3	51	-15.97	1	1	2
gga-miR-148b-3p_1ss10CT	XM_048051474.1	125180567	RNF165	81	-13.54	1	1	2
gga-miR-18a-3p_R+2	XM_048051474.1	125180567	RNF165	79	-120.62	1	1	2
gga-miR-29a-3p	XM_048051474.1	125180567	RNF165	59	-51.84	1	1	2
gga-mir-216c-p3	XM_048051492.1	106042742	NRG2	92	-14.83	1	1	2
gga-miR-148b-3p_1ss10CT	XM_048051495.1	125180575	LOC125180575	81	-22.1	1	1	2
gga-miR-18a-3p_R+2	XM_048051495.1	125180575	LOC125180575	97	-18.83	1	1	2
gga-miR-29a-3p	XM_048051495.1	125180575	LOC125180575	76	-33.77	1	1	2
gga-mir-216c-p3	XM_048051557.1	106048719	LOC106048719	64	-38.86	1	1	2
gga-miR-18a-3p_R+2	XM_048052107.1	106047873	CDO1	92	-21.48	1	1	2
gga-miR-18a-3p_R+2	XM_048052142.1	106046070	LOC106046070	75	-41.87	1	1	2
gga-mir-216c-p3	XM_048052142.1	106046070	LOC106046070	67	-37.57	1	1	2
gga-miR-148b-3p_1ss10CT	XM_048052149.1	125180678	LOC125180678	66	-29.98	1	1	2
gga-miR-148b-3p_1ss10CT	XM_048052151.1	106046100	PPP1R3B	60	-15.48	1	1	2
gga-miR-18a-3p_R+2	XM_048052151.1	106046100	PPP1R3B	83	-18.96	1	1	2
gga-miR-29a-3p	XM_048052151.1	106046100	PPP1R3B	76	-33.74	1	1	2
gga-miR-148b-3p_1ss10CT	XM_048052152.1	106046091	LOC106046091	96	-13.92	1	1	2
gga-miR-148b-3p_1ss10CT	XM_048052170.1	125180682	LOC125180682	82	-40.65	1	1	2
gga-miR-18a-3p_R+2	XM_048052170.1	125180682	LOC125180682	80	-16.92	1	1	2
gga-miR-29a-3p	XM_048052170.1	125180682	LOC125180682	97	-22.05	1	1	2
gga-mir-216c-p3	XM_048052170.1	125180682	LOC125180682	76	-13.58	1	1	2
gga-miR-18a-3p_R+2	XM_048052233.1	106038297	GYS2	94	-26.8	1	1	2
gga-mir-216c-p3	XM_048052303.1	125180691	LOC125180691	60	-49.26	1	1	2
gga-miR-148b-3p_1ss10CT	XM_048052318.1	106036301	PMAIP1	67	-15.75	1	1	2
gga-mir-216c-p3	XM_048052318.1	106036301	PMAIP1	72	-11.27	1	1	2
gga-miR-148b-3p_1ss10CT	XM_048052321.1	106033640	SECISBP2L	93	-84.02	1	1	2
gga-mir-216c-p3	XM_048052321.1	106033640	SECISBP2L	83	-29.01	1	1	2
gga-miR-148b-3p_1ss10CT	XM_048052322.1	106033640	SECISBP2L	93	-84.02	1	1	2
gga-mir-216c-p3	XM_048052322.1	106033640	SECISBP2L	83	-29.01	1	1	2
gga-miR-18a-3p_R+2	XM_048052593.1	106048750	FAM83H	55	-36.29	1	1	2
gga-miR-29a-3p	XM_048052623.1	125180755	ADM2	72	-18.88	1	1	2
gga-miR-148b-3p_1ss10CT	XM_048052768.1	106042354	LOC106042354	78	-61.06	1	1	2
gga-mir-216c-p3	XM_048052768.1	106042354	LOC106042354	99	-43.89	1	1	2
gga-miR-148b-3p_1ss10CT	XM_048053057.1	106047293	CRAT	56	-70.86	1	1	2
gga-mir-216c-p3	XM_048053057.1	106047293	CRAT	99	-13.89	1	1	2
gga-miR-148b-3p_1ss10CT	XM_048053067.1	106047293	CRAT	57	-70.86	1	1	2
gga-mir-216c-p3	XM_048053067.1	106047293	CRAT	99	-13.89	1	1	2
gga-miR-148b-3p_1ss10CT	XM_048053435.1	106048382	LOC106048382	54	-20.5	1	1	2
gga-miR-18a-3p_R+2	XM_048053435.1	106048382	LOC106048382	70	-72.34	1	1	2
gga-miR-29c-5p_L+3R-3	XM_048053435.1	106048382	LOC106048382	63	-22.17	1	1	2
gga-mir-216c-p3	XM_048053583.1	106044116	ADAMTSL2	66	-29.19	1	1	2
gga-miR-18a-3p_R+2	XM_048053670.1	106042934	POC5	99	-36.21	1	1	2
gga-miR-29a-3p	XM_048053875.1	106045917	APOLD1	74	-37.51	1	1	2
gga-miR-148b-3p_1ss10CT	XM_048054033.1	106043884	CCDC148	62	-89.4	1	1	2
gga-miR-29a-3p	XM_048054033.1	106043884	CCDC148	82	-50.14	1	1	2
gga-mir-216c-p3	XM_048054033.1	106043884	CCDC148	58	-93.16	1	1	2
gga-miR-148b-3p_1ss10CT	XM_048054035.1	106043884	CCDC148	62	-89.4	1	1	2
gga-miR-29a-3p	XM_048054035.1	106043884	CCDC148	82	-50.14	1	1	2
gga-mir-216c-p3	XM_048054035.1	106043884	CCDC148	58	-93.16	1	1	2
gga-miR-148b-3p_1ss10CT	XM_048054037.1	106043884	CCDC148	62	-89.4	1	1	2
gga-miR-29a-3p	XM_048054037.1	106043884	CCDC148	82	-50.14	1	1	2
gga-mir-216c-p3	XM_048054037.1	106043884	CCDC148	58	-93.16	1	1	2
gga-miR-148b-3p_1ss10CT	XM_048054038.1	106043884	CCDC148	62	-89.4	1	1	2
gga-miR-29a-3p	XM_048054038.1	106043884	CCDC148	82	-50.14	1	1	2
gga-mir-216c-p3	XM_048054038.1	106043884	CCDC148	58	-93.16	1	1	2
gga-miR-18a-3p_R+2	XM_048054188.1	106048890	GPAT2	80	-110.65	1	1	2
gga-miR-18a-3p_R+2	XM_048054189.1	106048890	GPAT2	80	-110.65	1	1	2
gga-miR-18a-3p_R+2	XM_048054190.1	106048890	GPAT2	80	-110.65	1	1	2
gga-miR-18a-3p_R+2	XM_048054214.1	106047798	RNASEL	69	-69.68	1	1	2
gga-miR-18a-3p_R+2	XM_048054225.1	106047791	LOC106047791	67	-27.32	1	1	2
gga-mir-216c-p3	XM_048054225.1	106047791	LOC106047791	78	-77.43	1	1	2
gga-miR-148b-3p_1ss10CT	XM_048054227.1	106047791	LOC106047791	68	-15.25	1	1	2
gga-miR-18a-3p_R+2	XM_048054227.1	106047791	LOC106047791	67	-27.32	1	1	2
gga-mir-216c-p3	XM_048054227.1	106047791	LOC106047791	78	-44.76	1	1	2
gga-miR-18a-3p_R+2	XM_048054228.1	106047791	LOC106047791	67	-27.32	1	1	2
gga-mir-216c-p3	XM_048054228.1	106047791	LOC106047791	78	-77.43	1	1	2
gga-miR-18a-3p_R+2	XM_048054229.1	106047791	LOC106047791	67	-27.32	1	1	2
gga-mir-216c-p3	XM_048054229.1	106047791	LOC106047791	78	-77.43	1	1	2
gga-miR-18a-3p_R+2	XM_048054231.1	106047791	LOC106047791	67	-27.32	1	1	2
gga-mir-216c-p3	XM_048054231.1	106047791	LOC106047791	78	-76.32	1	1	2
gga-miR-18a-3p_R+2	XM_048054232.1	106047791	LOC106047791	66	-27.32	1	1	2
gga-mir-216c-p3	XM_048054232.1	106047791	LOC106047791	86	-44.76	1	1	2
gga-miR-18a-3p_R+2	XM_048054233.1	106047791	LOC106047791	68	-27.32	1	1	2
gga-mir-216c-p3	XM_048054233.1	106047791	LOC106047791	88	-44.76	1	1	2
gga-mir-216c-p3	XM_048054424.1	106043926	ACOD1	61	-31.6	1	1	2
gga-miR-29c-5p_L+3R-3	XM_048054425.1	106043926	ACOD1	88	-20.9	1	1	2
gga-mir-216c-p3	XM_048054425.1	106043926	ACOD1	53	-11.54	1	1	2
gga-miR-29a-3p	XM_048054770.1	106049830	GLI1	52	-14.08	1	1	2
gga-miR-29c-5p_L+3R-3	XM_048054770.1	106049830	GLI1	64	-19.94	1	1	2
gga-miR-29a-3p	XM_048054771.1	106049830	GLI1	52	-14.08	1	1	2
gga-miR-29c-5p_L+3R-3	XM_048054771.1	106049830	GLI1	64	-19.94	1	1	2
gga-miR-18a-3p_R+2	XM_048054772.1	106049830	GLI1	85	-142.35	1	1	2
gga-miR-29a-3p	XM_048054772.1	106049830	GLI1	52	-29.25	1	1	2
gga-miR-29c-5p_L+3R-3	XM_048054772.1	106049830	GLI1	64	-19.94	1	1	2
gga-miR-29a-3p	XM_048054773.1	106049830	GLI1	52	-14.08	1	1	2
gga-miR-29c-5p_L+3R-3	XM_048054773.1	106049830	GLI1	64	-19.94	1	1	2
gga-miR-29a-3p	XM_048054774.1	106049830	GLI1	52	-14.08	1	1	2
gga-miR-29c-5p_L+3R-3	XM_048054774.1	106049830	GLI1	64	-19.94	1	1	2
gga-miR-29a-3p	XM_048054776.1	106037142	TMEM268	60	-14.41	1	1	2
gga-miR-18a-3p_R+2	XM_048054777.1	106049830	GLI1	52	-47.59	1	1	2
gga-miR-29a-3p	XM_048054777.1	106049830	GLI1	52	-14.08	1	1	2
gga-miR-29c-5p_L+3R-3	XM_048054777.1	106049830	GLI1	64	-19.94	1	1	2
gga-miR-29a-3p	XM_048054786.1	106037142	TMEM268	60	-14.41	1	1	2
gga-miR-29a-3p	XM_048054794.1	106037142	TMEM268	60	-14.41	1	1	2
gga-miR-18a-3p_R+2	XM_048054800.1	106049048	LOC106049048	61	-74.73	1	1	2
gga-miR-18a-3p_R+2	XM_048054801.1	106037142	TMEM268	96	-21.54	1	1	2
gga-miR-29a-3p	XM_048054801.1	106037142	TMEM268	60	-29.17	1	1	2
gga-miR-148b-3p_1ss10CT	XM_048054802.1	106049048	LOC106049048	75	-34.11	1	1	2
gga-miR-148b-3p_1ss10CT	XM_048054803.1	106049048	LOC106049048	75	-34.11	1	1	2
gga-miR-18a-3p_R+2	XM_048054810.1	106037142	TMEM268	66	-38.54	1	1	2
gga-miR-29a-3p	XM_048054810.1	106037142	TMEM268	60	-28.66	1	1	2
gga-mir-216c-p3	XM_048054810.1	106037142	TMEM268	84	-33.15	1	1	2
gga-miR-29a-3p	XM_048054817.1	106037142	TMEM268	70	-14.41	1	1	2
gga-miR-29a-3p	XM_048054827.1	106037142	TMEM268	66	-14.41	1	1	2
gga-miR-18a-3p_R+2	XM_048054945.1	106048727	KEL	86	-38	1	1	2
gga-miR-18a-3p_R+2	XM_048054946.1	106048727	KEL	86	-38	1	1	2
gga-miR-18a-3p_R+2	XM_048054947.1	106048727	KEL	86	-56.94	1	1	2
gga-miR-18a-3p_R+2	XM_048054948.1	106048727	KEL	86	-38	1	1	2
gga-mir-216c-p3	XM_048055065.1	106047654	MTHFD2	68	-14.92	1	1	2
gga-miR-148b-3p_1ss10CT	XM_048055171.1	125181169	LOC125181169	92	-15.42	1	1	2
gga-miR-18a-3p_R+2	XM_048055407.1	106049760	LOC106049760	79	-19.2	1	1	2
gga-mir-216c-p3	XM_048055407.1	106049760	LOC106049760	82	-17.26	1	1	2
gga-miR-18a-3p_R+2	XM_048055493.1	125181242	NR1I3	97	-104.61	1	1	2
gga-mir-216c-p3	XM_048055796.1	125181314	LOC125181314	71	-13.54	1	1	2
gga-miR-29a-3p	XM_048055884.1	106049842	COL1A1	64	-346.25	1	1	2
gga-miR-18a-3p_R+2	XM_048056247.1	106037058	MAMDC4	51	-196.63	1	1	2
gga-miR-29a-3p	XM_048056247.1	106037058	MAMDC4	52	-32.94	1	1	2
gga-mir-216c-p3	XM_048056501.1	125181633	LOC125181633	98	-13.76	1	1	2
gga-miR-148b-3p_1ss10CT	XM_048056742.1	106040741	LHX6	51	-52.3	1	1	2
gga-miR-18a-3p_R+2	XM_048056742.1	106040741	LHX6	75	-133.18	1	1	2
gga-mir-216c-p3	XM_048056742.1	106040741	LHX6	52	-54.78	1	1	2
gga-miR-148b-3p_1ss10CT	XM_048056766.1	106049850	LOC106049850	50	-30.91	1	1	2
gga-miR-18a-3p_R+2	XM_048057000.1	106047276	ST6GALNAC6	52	-53.35	1	1	2
gga-miR-29a-3p	XM_048057000.1	106047276	ST6GALNAC6	67	-13.1	1	1	2
gga-miR-18a-3p_R+2	XM_048057051.1	106032784	TGFBI	83	-47.01	1	1	2
gga-miR-148b-3p_1ss10CT	XM_048057092.1	106039396	LOC106039396	82	-33.13	1	1	2
gga-mir-216c-p3	XM_048057092.1	106039396	LOC106039396	93	-84.31	1	1	2
gga-mir-216c-p3	XM_048057097.1	106039396	LOC106039396	93	-61.36	1	1	2
gga-mir-216c-p3	XM_048057100.1	106039396	LOC106039396	93	-25.17	1	1	2
gga-mir-216c-p3	XM_048057101.1	106039396	LOC106039396	93	-25.17	1	1	2
gga-mir-216c-p3	XM_048057102.1	106039396	LOC106039396	93	-25.17	1	1	2
gga-miR-148b-3p_1ss10CT	XM_048057316.1	106032814	SQSTM1	53	-16.92	1	1	2
gga-miR-148b-3p_1ss10CT	XM_048057318.1	106032814	SQSTM1	53	-16.92	1	1	2
gga-miR-148b-3p_1ss10CT	XM_048057319.1	106032814	SQSTM1	53	-16.92	1	1	2
gga-miR-148b-3p_1ss10CT	XM_048057573.1	125182022	BATF3	82	-17.41	1	1	2
gga-miR-29a-3p	XM_048057593.1	106031520	HHAT	79	-46.23	1	1	2
gga-mir-216c-p3	XM_048057593.1	106031520	HHAT	72	-30.9	1	1	2
gga-miR-29a-3p	XM_048057595.1	106031520	HHAT	78	-59.28	1	1	2
gga-mir-216c-p3	XM_048057595.1	106031520	HHAT	51	-30.9	1	1	2
gga-miR-18a-3p_R+2	XM_048057596.1	106031520	HHAT	96	-63.98	1	1	2
gga-miR-29a-3p	XM_048057596.1	106031520	HHAT	77	-58.64	1	1	2
gga-miR-18a-3p_R+2	XM_048057597.1	106031520	HHAT	96	-63.98	1	1	2
gga-miR-29a-3p	XM_048057597.1	106031520	HHAT	78	-58.64	1	1	2
gga-miR-29a-3p	XM_048057600.1	106031520	HHAT	77	-101.51	1	1	2
gga-miR-29a-3p	XM_048057603.1	106031520	HHAT	72	-46.23	1	1	2
gga-mir-216c-p3	XM_048057603.1	106031520	HHAT	72	-30.9	1	1	2
gga-miR-29a-3p	XM_048057607.1	106031520	HHAT	84	-31.83	1	1	2
gga-mir-216c-p3	XM_048057607.1	106031520	HHAT	86	-30.9	1	1	2
gga-miR-18a-3p_R+2	XM_048057868.1	106038506	TMEM45A	55	-50.01	1	1	2
gga-miR-29a-3p	XM_048057868.1	106038506	TMEM45A	68	-20.08	1	1	2
gga-miR-18a-3p_R+2	XM_048057869.1	106038506	TMEM45A	62	-20.83	1	1	2
gga-miR-29a-3p	XM_048057869.1	106038506	TMEM45A	68	-20.08	1	1	2
gga-miR-18a-3p_R+2	XM_048057872.1	106038506	TMEM45A	69	-20.83	1	1	2
gga-miR-29a-3p	XM_048057872.1	106038506	TMEM45A	68	-20.08	1	1	2
gga-mir-216c-p3	XM_048057896.1	106038049	BOC	76	-25.22	1	1	2
gga-miR-148b-3p_1ss10CT	XM_048057908.1	106034971	EMILIN2	93	-105.77	1	1	2
gga-miR-18a-3p_R+2	XM_048057908.1	106034971	EMILIN2	60	-133.95	1	1	2
gga-mir-216c-p3	XM_048057908.1	106034971	EMILIN2	89	-128.15	1	1	2
gga-mir-216c-p3	XM_048057909.1	106037559	COLEC12	54	-12.17	1	1	2
gga-mir-216c-p3	XM_048057910.1	106037559	COLEC12	54	-12.17	1	1	2
gga-miR-148b-3p_1ss10CT	XM_048057989.1	106041729	E2F3	61	-30.26	1	1	2
gga-mir-216c-p3	XM_048057989.1	106041729	E2F3	76	-13.15	1	1	2
gga-miR-148b-3p_1ss10CT	XM_048057990.1	106041729	E2F3	61	-30.26	1	1	2
gga-mir-216c-p3	XM_048057990.1	106041729	E2F3	76	-13.15	1	1	2
gga-miR-148b-3p_1ss10CT	XM_048058059.1	106038172	LOC106038172	72	-19.49	1	1	2
gga-miR-148b-3p_1ss10CT	XM_048058060.1	106038172	LOC106038172	72	-19.49	1	1	2
gga-miR-18a-3p_R+2	XM_048058060.1	106038172	LOC106038172	73	-16.41	1	1	2
gga-miR-148b-3p_1ss10CT	XM_048058174.1	106038425	LOC106038425	97	-55.51	1	1	2
gga-miR-29a-3p	XM_048058174.1	106038425	LOC106038425	61	-59.43	1	1	2
gga-mir-216c-p3	XM_048058174.1	106038425	LOC106038425	87	-36.03	1	1	2
gga-miR-29a-3p	XM_048058175.1	106038425	LOC106038425	61	-59.43	1	1	2
gga-mir-216c-p3	XM_048058175.1	106038425	LOC106038425	50	-36.03	1	1	2
gga-miR-148b-3p_1ss10CT	XM_048058176.1	106038425	LOC106038425	97	-34.99	1	1	2
gga-miR-29a-3p	XM_048058176.1	106038425	LOC106038425	61	-24.8	1	1	2
gga-mir-216c-p3	XM_048058176.1	106038425	LOC106038425	87	-23.87	1	1	2
gga-miR-148b-3p_1ss10CT	XM_048058177.1	106038425	LOC106038425	97	-55.51	1	1	2
gga-miR-29a-3p	XM_048058177.1	106038425	LOC106038425	61	-59.43	1	1	2
gga-mir-216c-p3	XM_048058177.1	106038425	LOC106038425	87	-36.03	1	1	2
gga-miR-148b-3p_1ss10CT	XM_048058403.1	106030933	CACNA1C	87	-40.22	1	1	2
gga-miR-18a-3p_R+2	XM_048058403.1	106030933	CACNA1C	57	-39.44	1	1	2
gga-mir-216c-p3	XM_048058403.1	106030933	CACNA1C	80	-10.96	1	1	2
gga-miR-29a-3p	XM_048058448.1	106034541	TFPI	83	-14.06	1	1	2
gga-mir-216c-p3	XM_048058448.1	106034541	TFPI	78	-22.57	1	1	2
gga-miR-148b-3p_1ss10CT	XM_048058660.1	106044822	DHCR7	97	-16.33	1	1	2
gga-miR-18a-3p_R+2	XM_048058660.1	106044822	DHCR7	69	-16.51	1	1	2
gga-miR-148b-3p_1ss10CT	XM_048058662.1	106044822	DHCR7	97	-16.33	1	1	2
gga-miR-18a-3p_R+2	XM_048058662.1	106044822	DHCR7	69	-16.51	1	1	2
gga-miR-148b-3p_1ss10CT	XM_048058664.1	106044822	DHCR7	97	-16.33	1	1	2
gga-miR-18a-3p_R+2	XM_048058664.1	106044822	DHCR7	69	-16.51	1	1	2
gga-mir-216c-p3	XM_048058841.1	106044569	ABTB2	95	-11.06	1	1	2
gga-miR-148b-3p_1ss10CT	XM_048058957.1	106030933	CACNA1C	87	-40.22	1	1	2
gga-miR-18a-3p_R+2	XM_048058957.1	106030933	CACNA1C	57	-39.44	1	1	2
gga-mir-216c-p3	XM_048058957.1	106030933	CACNA1C	80	-10.96	1	1	2
gga-miR-148b-3p_1ss10CT	XM_048058958.1	106031025	TBXAS1	59	-104.72	1	1	2
gga-mir-216c-p3	XM_048058958.1	106031025	TBXAS1	97	-16.95	1	1	2
gga-miR-148b-3p_1ss10CT	XM_048059066.1	106031025	TBXAS1	58	-152.73	1	1	2
gga-miR-29a-3p	XM_048059066.1	106031025	TBXAS1	62	-62.73	1	1	2
gga-miR-451_R-4	XM_048059066.1	106031025	TBXAS1	58	-11.6	1	1	2
gga-mir-216c-p3	XM_048059066.1	106031025	TBXAS1	89	-112.59	1	1	2
gga-miR-148b-3p_1ss10CT	XM_048059156.1	106049029	SLC6A9	58	-16.45	1	1	2
gga-miR-29a-3p	XM_048059156.1	106049029	SLC6A9	92	-30.72	1	1	2
gga-miR-148b-3p_1ss10CT	XM_048059157.1	106049029	SLC6A9	58	-16.45	1	1	2
gga-miR-29a-3p	XM_048059157.1	106049029	SLC6A9	92	-30.72	1	1	2
gga-miR-29a-3p	XM_048059222.1	106032913	LOC106032913	63	-39.81	1	1	2
gga-miR-148b-3p_1ss10CT	XM_048059255.1	106031025	TBXAS1	59	-101.95	1	1	2
gga-miR-29a-3p	XM_048059255.1	106031025	TBXAS1	52	-32.19	1	1	2
gga-mir-216c-p3	XM_048059255.1	106031025	TBXAS1	97	-28.63	1	1	2
gga-miR-18a-3p_R+2	XM_048059271.1	106033097	TMEM53	72	-53.84	1	1	2
gga-miR-148b-3p_1ss10CT	XM_048059279.1	106034041	CCN1	73	-16.46	1	1	2
gga-miR-18a-3p_R+2	XM_048059311.1	106031025	TBXAS1	70	-115.67	1	1	2
gga-miR-29a-3p	XM_048059311.1	106031025	TBXAS1	71	-19.42	1	1	2
gga-miR-451_R-4	XM_048059311.1	106031025	TBXAS1	82	-10.56	1	1	2
gga-mir-216c-p3	XM_048059311.1	106031025	TBXAS1	79	-78.71	1	1	2
gga-miR-18a-3p_R+2	XM_048059481.1	106047668	IGSF10	50	-65.16	1	1	2
gga-miR-18a-3p_R+2	XM_048059482.1	106047668	IGSF10	50	-65.16	1	1	2
gga-miR-18a-3p_R+2	XM_048059483.1	106047668	IGSF10	50	-65.16	1	1	2
gga-miR-148b-3p_1ss10CT	XM_048059484.1	106047668	IGSF10	85	-52.61	1	1	2
gga-miR-18a-3p_R+2	XM_048059484.1	106047668	IGSF10	50	-65.16	1	1	2
gga-miR-18a-3p_R+2	XM_048059485.1	106047668	IGSF10	50	-65.16	1	1	2
gga-miR-18a-3p_R+2	XM_048059486.1	106047668	IGSF10	50	-65.16	1	1	2
gga-miR-18a-3p_R+2	XM_048059487.1	106047668	IGSF10	50	-65.16	1	1	2
gga-miR-29a-3p	XM_048059687.1	106038794	FOS	79	-15.98	1	1	2
gga-mir-216c-p3	XM_048059720.1	106038812	CHKA	88	-11.17	1	1	2
gga-mir-216c-p3	XM_048059721.1	106038812	CHKA	88	-11.17	1	1	2
gga-miR-18a-3p_R+2	XM_048059879.1	106038824	NRXN3	86	-50.57	1	1	2
gga-miR-18a-3p_R+2	XM_048059881.1	106038824	NRXN3	86	-50.57	1	1	2
gga-miR-18a-3p_R+2	XM_048059918.1	106038824	NRXN3	78	-44.07	1	1	2
gga-miR-29a-3p	XM_048059918.1	106038824	NRXN3	85	-12.39	1	1	2
gga-mir-216c-p3	XM_048059920.1	106038824	NRXN3	80	-11.59	1	1	2
gga-miR-18a-3p_R+2	XM_048059922.1	106038824	NRXN3	75	-16.21	1	1	2
gga-miR-18a-3p_R+2	XM_048059991.1	106032721	COMTD1	91	-26.71	1	1	2
gga-miR-18a-3p_R+2	XM_048060611.1	106033478	LOC106033478	51	-23.06	1	1	2
gga-miR-29c-5p_L+3R-3	XM_048060611.1	106033478	LOC106033478	88	-16.08	1	1	2
gga-miR-18a-3p_R+2	XM_048060617.1	106033478	LOC106033478	65	-23.06	1	1	2
gga-miR-29c-5p_L+3R-3	XM_048060617.1	106033478	LOC106033478	88	-16.08	1	1	2
gga-mir-216c-p3	XM_048060617.1	106033478	LOC106033478	62	-35.92	1	1	2
gga-miR-18a-3p_R+2	XM_048060623.1	106033478	LOC106033478	65	-23.06	1	1	2
gga-miR-29c-5p_L+3R-3	XM_048060623.1	106033478	LOC106033478	88	-16.08	1	1	2
gga-miR-148b-3p_1ss10CT	XM_048060707.1	106033480	GPRC5B	76	-16.73	1	1	2
gga-mir-216c-p3	XM_048060707.1	106033480	GPRC5B	73	-18.3	1	1	2
gga-miR-148b-3p_1ss10CT	XM_048060716.1	106033480	GPRC5B	77	-16.73	1	1	2
gga-mir-216c-p3	XM_048060716.1	106033480	GPRC5B	73	-18.3	1	1	2
gga-mir-216c-p3	XM_048060852.1	106042282	EFEMP1	77	-13.12	1	1	2
gga-miR-18a-3p_R+2	XM_048060990.1	106036644	FLRT3	83	-40.44	1	1	2
gga-miR-18a-3p_R+2	XM_048060991.1	106036644	FLRT3	83	-40.44	1	1	2
gga-miR-18a-3p_R+2	XM_048061036.1	125182455	GNG13	58	-18.77	1	1	2
gga-miR-18a-3p_R+2	XM_048061050.1	125182455	GNG13	91	-20.56	1	1	2
gga-miR-148b-3p_1ss10CT	XM_048061293.1	106029845	LOC106029845	80	-303.3	1	1	2
gga-miR-18a-3p_R+2	XM_048061293.1	106029845	LOC106029845	55	-216.93	1	1	2
gga-miR-29a-3p	XM_048061293.1	106029845	LOC106029845	68	-247.75	1	1	2
gga-miR-451_R-4	XM_048061293.1	106029845	LOC106029845	83	-28.16	1	1	2
gga-mir-216c-p3	XM_048061293.1	106029845	LOC106029845	85	-381.9	1	1	2
gga-miR-18a-3p_R+2	XM_048062112.1	106043624	LOC106043624	98	-64.26	1	1	2
gga-miR-18a-3p_R+2	XM_048062113.1	106043624	LOC106043624	99	-33.74	1	1	2
gga-miR-18a-3p_R+2	XM_048062114.1	106043624	LOC106043624	98	-64.26	1	1	2
gga-miR-18a-3p_R+2	XM_048062117.1	106043624	LOC106043624	98	-64.26	1	1	2
gga-miR-18a-3p_R+2	XM_048062352.1	106036863	CRHR2	86	-22.21	1	1	2
gga-mir-216c-p3	XM_048062352.1	106036863	CRHR2	87	-14.69	1	1	2
gga-miR-18a-3p_R+2	XM_048062353.1	106036863	CRHR2	86	-22.21	1	1	2
gga-mir-216c-p3	XM_048062353.1	106036863	CRHR2	64	-14.69	1	1	2
gga-miR-18a-3p_R+2	XM_048062354.1	106036863	CRHR2	86	-22.21	1	1	2
gga-mir-216c-p3	XM_048062354.1	106036863	CRHR2	90	-14.69	1	1	2
gga-miR-148b-3p_1ss10CT	XM_048062361.1	106036855	VIPR1	91	-29.35	1	1	2
gga-miR-148b-3p_1ss10CT	XM_048062652.1	106040826	LOC106040826	69	-12	1	1	2
gga-miR-18a-3p_R+2	XM_048062743.1	106039378	LOC106039378	52	-47.27	1	1	2
gga-miR-148b-3p_1ss10CT	XM_048062996.1	106040311	PIK3CB	86	-13.7	1	1	2
gga-miR-29a-3p	XM_048062996.1	106040311	PIK3CB	94	-18.56	1	1	2
gga-miR-148b-3p_1ss10CT	XM_048062998.1	106040311	PIK3CB	86	-13.7	1	1	2
gga-miR-29a-3p	XM_048062998.1	106040311	PIK3CB	78	-18.56	1	1	2
gga-miR-148b-3p_1ss10CT	XM_048063000.1	106040311	PIK3CB	86	-13.7	1	1	2
gga-miR-29a-3p	XM_048063000.1	106040311	PIK3CB	94	-18.56	1	1	2
gga-mir-216c-p3	XM_048063169.1	106036216	LOC106036216	74	-13.01	1	1	2
gga-mir-216c-p3	XM_048063170.1	106036216	LOC106036216	74	-13.01	1	1	2
gga-miR-148b-3p_1ss10CT	XM_048063174.1	106036216	LOC106036216	87	-82.55	1	1	2
gga-mir-216c-p3	XM_048063174.1	106036216	LOC106036216	74	-97.01	1	1	2
gga-miR-29a-3p	XM_048063216.1	125182720	APOA4	79	-17.26	1	1	2
gga-mir-216c-p3	XM_048063314.1	106039749	CRTAM	85	-10.98	1	1	2
gga-miR-148b-3p_1ss10CT	XM_048063322.1	106039774	IL18	95	-14.85	1	1	2
gga-miR-148b-3p_1ss10CT	XM_048063324.1	106039774	IL18	93	-33.09	1	1	2
gga-miR-148b-3p_1ss10CT	XM_048063610.1	106033532	LOC106033532	55	-19.94	1	1	2
gga-miR-148b-3p_1ss10CT	XM_048063616.1	106033532	LOC106033532	57	-19.94	1	1	2
gga-mir-216c-p3	XM_048063729.1	106033392	ZFAND2A	88	-32.83	1	1	2
gga-mir-216c-p3	XM_048063748.1	106033392	ZFAND2A	88	-32.83	1	1	2
gga-miR-29a-3p	XM_048063871.1	106031239	ARVCF	90	-14.06	1	1	2
gga-miR-29a-3p	XM_048063876.1	106031239	ARVCF	90	-14.06	1	1	2
gga-miR-29a-3p	XM_048063877.1	106031239	ARVCF	90	-14.06	1	1	2
gga-miR-29a-3p	XM_048063882.1	106031239	ARVCF	90	-14.06	1	1	2
gga-miR-451_R-4	XM_048063999.1	106031290	CHCHD10	84	-16.78	1	1	2
gga-miR-148b-3p_1ss10CT	XM_048064020.1	106031461	TBX3	72	-16.7	1	1	2
gga-miR-18a-3p_R+2	XM_048064503.1	106036120	ABCG1	71	-46.21	1	1	2
gga-miR-29a-3p	XM_048064503.1	106036120	ABCG1	94	-12.38	1	1	2
gga-mir-216c-p3	XM_048064503.1	106036120	ABCG1	88	-40.57	1	1	2
gga-miR-148b-3p_1ss10CT	XM_048064609.1	106034685	LOC106034685	73	-17.27	1	1	2
gga-mir-216c-p3	XM_048064609.1	106034685	LOC106034685	57	-31.35	1	1	2
gga-mir-216c-p3	XM_048064610.1	106034685	LOC106034685	57	-31.35	1	1	2
gga-miR-148b-3p_1ss10CT	XM_048065359.1	106047360	SLC16A7	95	-39.65	1	1	2
gga-miR-148b-3p_1ss10CT	XM_048065360.1	106047360	SLC16A7	95	-39.65	1	1	2
gga-miR-148b-3p_1ss10CT	XM_048065362.1	106047360	SLC16A7	95	-39.65	1	1	2
gga-miR-148b-3p_1ss10CT	XM_048065416.1	106046773	LGR5	67	-22.58	1	1	2
gga-miR-29a-3p	XM_048065416.1	106046773	LGR5	84	-37.95	1	1	2
gga-mir-216c-p3	XM_048065416.1	106046773	LGR5	95	-23.95	1	1	2
gga-miR-148b-3p_1ss10CT	XM_048065418.1	106046773	LGR5	58	-54.8	1	1	2
gga-miR-18a-3p_R+2	XM_048065418.1	106046773	LGR5	72	-38.58	1	1	2
gga-miR-29a-3p	XM_048065418.1	106046773	LGR5	76	-75.81	1	1	2
gga-miR-451_R-4	XM_048065418.1	106046773	LGR5	64	-14.59	1	1	2
gga-mir-216c-p3	XM_048065418.1	106046773	LGR5	95	-137.25	1	1	2
gga-miR-18a-3p_R+2	XM_048065476.1	106032570	DSE	95	-80.47	1	1	2
gga-miR-18a-3p_R+2	XM_048065477.1	106032570	DSE	95	-80.47	1	1	2
gga-miR-18a-3p_R+2	XM_048065478.1	106032570	DSE	92	-80.47	1	1	2
gga-mir-216c-p3	XM_048065825.1	106047533	NELL2	93	-36.12	1	1	2
gga-miR-29c-5p_L+3R-3	XM_048065895.1	106047762	CNTN1	99	-13.27	1	1	2
gga-mir-216c-p3	XM_048065895.1	106047762	CNTN1	63	-40.6	1	1	2
gga-miR-29a-3p	XM_048065896.1	106047762	CNTN1	80	-14.94	1	1	2
gga-miR-29c-5p_L+3R-3	XM_048065896.1	106047762	CNTN1	98	-13.27	1	1	2
gga-mir-216c-p3	XM_048065896.1	106047762	CNTN1	92	-53.48	1	1	2
gga-miR-148b-3p_1ss10CT	XM_048065913.1	106030933	CACNA1C	87	-55.71	1	1	2
gga-miR-18a-3p_R+2	XM_048065913.1	106030933	CACNA1C	57	-39.44	1	1	2
gga-mir-216c-p3	XM_048065913.1	106030933	CACNA1C	80	-10.96	1	1	2
gga-miR-148b-3p_1ss10CT	XM_048065917.1	106047462	SLC38A2	57	-18.53	1	1	2
gga-miR-148b-3p_1ss10CT	XM_048065919.1	106047462	SLC38A2	57	-18.53	1	1	2
gga-miR-148b-3p_1ss10CT	XM_048065920.1	106047860	PNPLA8	79	-35.32	1	1	2
gga-miR-148b-3p_1ss10CT	XM_048065921.1	106047860	PNPLA8	79	-35.32	1	1	2
gga-miR-148b-3p_1ss10CT	XM_048065922.1	106047860	PNPLA8	79	-35.32	1	1	2
gga-miR-148b-3p_1ss10CT	XM_048065923.1	106047860	PNPLA8	79	-35.32	1	1	2
gga-miR-148b-3p_1ss10CT	XM_048065924.1	106047860	PNPLA8	64	-14.81	1	1	2
gga-miR-18a-3p_R+2	XM_048065924.1	106047860	PNPLA8	61	-50.99	1	1	2
gga-mir-216c-p3	XM_048065924.1	106047860	PNPLA8	61	-21.1	1	1	2
gga-mir-216c-p3	XM_048066137.1	106044060	GNPNAT1	87	-34.27	1	1	2
gga-miR-18a-3p_R+2	XM_048066393.1	106048125	BANK1	77	-18.92	1	1	2
gga-miR-29a-3p	XM_048066393.1	106048125	BANK1	72	-16.87	1	1	2
gga-miR-18a-3p_R+2	XM_048066396.1	106048125	BANK1	77	-18.92	1	1	2
gga-miR-29a-3p	XM_048066396.1	106048125	BANK1	72	-16.87	1	1	2
gga-miR-18a-3p_R+2	XM_048066397.1	106048125	BANK1	77	-18.92	1	1	2
gga-miR-29a-3p	XM_048066397.1	106048125	BANK1	74	-16.87	1	1	2
gga-miR-18a-3p_R+2	XM_048066405.1	125183079	LOC125183079	53	-42.54	1	1	2
gga-miR-148b-3p_1ss10CT	XM_048067050.1	106039445	GCLM	87	-42.72	1	1	2
gga-miR-29a-3p	XM_048067269.1	106039482	F3	81	-13.21	1	1	2
gga-mir-216c-p3	XM_048067377.1	106047247	PER3	92	-29.3	1	1	2
gga-mir-216c-p3	XM_048067379.1	106047247	PER3	92	-29.3	1	1	2
gga-mir-216c-p3	XM_048067381.1	106047247	PER3	59	-40.1	1	1	2
gga-miR-148b-3p_1ss10CT	XM_048067476.1	106044601	MEGF6	61	-32.19	1	1	2
gga-miR-148b-3p_1ss10CT	XM_048067478.1	106044601	MEGF6	75	-32.19	1	1	2
gga-miR-29a-3p	XM_048067870.1	106039546	FNDC1	57	-16.3	1	1	2
gga-mir-216c-p3	XM_048067870.1	106039546	FNDC1	54	-28.1	1	1	2
gga-mir-216c-p3	XM_048068161.1	106041405	HSPB1	97	-15.59	1	1	2
gga-miR-29a-3p	XM_048068199.1	106041036	ELN	97	-62.32	1	1	2
gga-miR-29a-3p	XM_048068200.1	106041036	ELN	97	-62.32	1	1	2
gga-miR-29a-3p	XM_048068201.1	106041036	ELN	97	-62.32	1	1	2
gga-miR-29a-3p	XM_048068202.1	106041036	ELN	97	-62.32	1	1	2
gga-miR-29a-3p	XM_048068204.1	106041036	ELN	97	-62.32	1	1	2
gga-miR-29a-3p	XM_048068205.1	106041036	ELN	50	-62.32	1	1	2
gga-miR-29a-3p	XM_048068206.1	106041036	ELN	51	-62.32	1	1	2
gga-miR-18a-3p_R+2	XM_048068246.1	106037493	AGMO	76	-20.12	1	1	2
gga-miR-148b-3p_1ss10CT	XM_048068377.1	106035079	ATP7B	89	-55.21	1	1	2
gga-miR-29a-3p	XM_048068377.1	106035079	ATP7B	92	-86.94	1	1	2
gga-miR-148b-3p_1ss10CT	XM_048068380.1	106035079	ATP7B	51	-55.21	1	1	2
gga-miR-29a-3p	XM_048068380.1	106035079	ATP7B	56	-69.96	1	1	2
gga-mir-216c-p3	XM_048068380.1	106035079	ATP7B	64	-70.3	1	1	2
gga-miR-148b-3p_1ss10CT	XM_048068382.1	106035079	ATP7B	51	-55.21	1	1	2
gga-miR-29a-3p	XM_048068382.1	106035079	ATP7B	56	-69.96	1	1	2
gga-mir-216c-p3	XM_048068382.1	106035079	ATP7B	64	-70.3	1	1	2
gga-miR-148b-3p_1ss10CT	XM_048068383.1	106035079	ATP7B	89	-55.21	1	1	2
gga-miR-29a-3p	XM_048068383.1	106035079	ATP7B	56	-69.96	1	1	2
gga-mir-216c-p3	XM_048068383.1	106035079	ATP7B	61	-70.3	1	1	2
gga-miR-29a-3p	XM_048068525.1	106035482	LOC106035482	69	-13.46	1	1	2
gga-mir-216c-p3	XM_048068525.1	106035482	LOC106035482	75	-29.4	1	1	2
gga-miR-29a-3p	XM_048068538.1	106035482	LOC106035482	69	-13.46	1	1	2
gga-miR-148b-3p_1ss10CT	XM_048069232.1	106046677	VSTM4	72	-16.04	1	1	2
gga-mir-216c-p3	XM_048069232.1	106046677	VSTM4	83	-28.81	1	1	2
gga-miR-451_R-4	XM_048069234.1	106049365	SCD	81	-10.26	1	1	2
gga-miR-18a-3p_R+2	XM_048069394.1	106030625	ASCC1	50	-29.26	1	1	2
gga-miR-148b-3p_1ss10CT	XM_048069811.1	106036011	LOC106036011	91	-56.08	1	1	2
gga-miR-18a-3p_R+2	XM_048069811.1	106036011	LOC106036011	64	-62.19	1	1	2
gga-mir-216c-p3	XM_048069811.1	106036011	LOC106036011	85	-75.74	1	1	2
gga-miR-148b-3p_1ss10CT	XM_048069812.1	106036021	SLC25A29	82	-26.23	1	1	2
gga-miR-18a-3p_R+2	XM_048069861.1	106046980	EXOC3L4	77	-139.61	1	1	2
gga-miR-29a-3p	XM_048069861.1	106046980	EXOC3L4	64	-17.66	1	1	2
gga-mir-216c-p3	XM_048069861.1	106046980	EXOC3L4	91	-59	1	1	2
gga-miR-18a-3p_R+2	XM_048069862.1	106046980	EXOC3L4	54	-72.81	1	1	2
gga-mir-216c-p3	XM_048069862.1	106046980	EXOC3L4	91	-59	1	1	2
gga-miR-18a-3p_R+2	XM_048069863.1	106046980	EXOC3L4	54	-72.81	1	1	2
gga-mir-216c-p3	XM_048069863.1	106046980	EXOC3L4	91	-59	1	1	2
gga-miR-148b-3p_1ss10CT	XM_048069968.1	106030933	CACNA1C	87	-40.22	1	1	2
gga-miR-18a-3p_R+2	XM_048069968.1	106030933	CACNA1C	57	-39.44	1	1	2
gga-miR-29a-3p	XM_048069968.1	106030933	CACNA1C	77	-49.4	1	1	2
gga-mir-216c-p3	XM_048069968.1	106030933	CACNA1C	80	-10.96	1	1	2
gga-miR-148b-3p_1ss10CT	XM_048070299.1	106030204	IGF2BP3	88	-14.82	1	1	2
gga-miR-148b-3p_1ss10CT	XM_048070440.1	106036871	TTC8	70	-14.84	1	1	2
gga-miR-148b-3p_1ss10CT	XM_048070442.1	106036871	TTC8	70	-14.84	1	1	2
gga-miR-148b-3p_1ss10CT	XM_048070446.1	106033760	LOC106033760	88	-13.12	1	1	2
gga-miR-29a-3p	XM_048070446.1	106033760	LOC106033760	96	-16.3	1	1	2
gga-miR-29a-3p	XM_048070738.1	106035437	ADAMTS9	85	-43.39	1	1	2
gga-miR-29a-3p	XM_048070753.1	106035437	ADAMTS9	85	-43.39	1	1	2
gga-mir-216c-p3	XM_048070914.1	106046171	FKBP5	56	-19.13	1	1	2
gga-miR-18a-3p_R+2	XM_048070916.1	106046171	FKBP5	88	-67.17	1	1	2
gga-mir-216c-p3	XM_048070916.1	106046171	FKBP5	56	-19.13	1	1	2
gga-miR-148b-3p_1ss10CT	XM_048070948.1	106045878	TMEM9	84	-33.77	1	1	2
gga-miR-29a-3p	XM_048070948.1	106045878	TMEM9	58	-17.17	1	1	2
gga-mir-216c-p3	XM_048070948.1	106045878	TMEM9	67	-12.9	1	1	2
gga-miR-148b-3p_1ss10CT	XM_048071111.1	106045884	LOC106045884	86	-19.5	1	1	2
gga-mir-216c-p3	XM_048071111.1	106045884	LOC106045884	84	-12.16	1	1	2
gga-miR-148b-3p_1ss10CT	XM_048071114.1	106045865	LOC106045865	77	-16	1	1	2
gga-miR-18a-3p_R+2	XM_048071199.1	106041313	LOC106041313	97	-19.41	1	1	2
gga-miR-451_R-4	XM_048071282.1	106030732	LPIN1	55	-14.46	1	1	2
gga-mir-216c-p3	XM_048071481.1	106036132	LOC106036132	73	-12.33	1	1	2
gga-mir-216c-p3	XM_048071482.1	106036132	LOC106036132	73	-12.33	1	1	2
gga-miR-18a-3p_R+2	XM_048071508.1	106043405	CLIC6	52	-42.86	1	1	2
gga-miR-148b-3p_1ss10CT	XM_048071952.1	106036461	AGBL1	65	-16.67	1	1	2
gga-miR-18a-3p_R+2	XM_048071952.1	106036461	AGBL1	66	-82.04	1	1	2
gga-miR-148b-3p_1ss10CT	XM_048071955.1	106036461	AGBL1	65	-16.67	1	1	2
gga-miR-18a-3p_R+2	XM_048071955.1	106036461	AGBL1	66	-39.31	1	1	2
gga-miR-18a-3p_R+2	XM_048072408.1	106039058	FAM110B	79	-25.11	1	1	2
gga-miR-148b-3p_1ss10CT	XM_048072538.1	106041511	PTPN1	86	-77.09	1	1	2
gga-miR-29a-3p	XM_048073040.1	125183886	LOC125183886	83	-36.66	1	1	2
gga-miR-148b-3p_1ss10CT	XM_048073342.1	106042495	TOR3A	96	-32.42	1	1	2
gga-miR-18a-3p_R+2	XM_048073342.1	106042495	TOR3A	72	-20.48	1	1	2
gga-miR-29a-3p	XM_048073342.1	106042495	TOR3A	91	-65.88	1	1	2
gga-miR-148b-3p_1ss10CT	XM_048073354.1	106042537	NMNAT2	52	-22.32	1	1	2
gga-miR-18a-3p_R+2	XM_048073354.1	106042537	NMNAT2	72	-57.28	1	1	2
gga-miR-18a-3p_R+2	XM_048073407.1	106042535	SEC16B	63	-75.17	1	1	2
gga-miR-18a-3p_R+2	XM_048073410.1	106042535	SEC16B	63	-45.11	1	1	2
gga-miR-18a-3p_R+2	XM_048073411.1	106042535	SEC16B	50	-75.17	1	1	2
gga-miR-148b-3p_1ss10CT	XM_048073569.1	106035959	NR4A3	85	-32.71	1	1	2
gga-miR-18a-3p_R+2	XM_048073569.1	106035959	NR4A3	53	-19.54	1	1	2
gga-miR-148b-3p_1ss10CT	XM_048073981.1	106031132	CFAP251	70	-17.6	1	1	2
gga-mir-216c-p3	XM_048074248.1	106045818	ULK2	64	-29.41	1	1	2
gga-miR-148b-3p_1ss10CT	XM_048074311.1	106046837	LOC106046837	87	-61.61	1	1	2
gga-miR-29a-3p	XM_048074311.1	106046837	LOC106046837	96	-17.93	1	1	2
gga-mir-216c-p3	XM_048074311.1	106046837	LOC106046837	84	-47.72	1	1	2
gga-mir-216c-p3	XM_048074358.1	106049499	NDNF	54	-15.06	1	1	2
gga-mir-216c-p3	XM_048074360.1	106049499	NDNF	54	-15.06	1	1	2
gga-miR-148b-3p_1ss10CT	XM_048074775.1	106040845	SLCO4A1	99	-32.75	1	1	2
gga-miR-18a-3p_R+2	XM_048074775.1	106040845	SLCO4A1	58	-45.12	1	1	2
gga-miR-148b-3p_1ss10CT	XM_048074776.1	106040845	SLCO4A1	99	-32.75	1	1	2
gga-miR-18a-3p_R+2	XM_048074776.1	106040845	SLCO4A1	58	-45.12	1	1	2
gga-miR-18a-3p_R+2	XM_048074929.1	106032359	RASGEF1A	65	-14.55	1	1	2
gga-miR-29a-3p	XM_048074956.1	106040962	NOCT	95	-70.27	1	1	2
gga-miR-29a-3p	XM_048075068.1	106033290	BCO1	68	-29.97	1	1	2
gga-mir-216c-p3	XM_048075068.1	106033290	BCO1	88	-45.39	1	1	2
gga-miR-18a-3p_R+2	XM_048075073.1	106033162	LOC106033162	75	-90.39	1	1	2
gga-miR-148b-3p_1ss10CT	XM_048075133.1	106046514	CA5A	50	-20.83	1	1	2
gga-miR-29a-3p	XM_048075133.1	106046514	CA5A	67	-27.19	1	1	2
gga-mir-216c-p3	XM_048075133.1	106046514	CA5A	53	-48.19	1	1	2
gga-miR-148b-3p_1ss10CT	XM_048075134.1	106046514	CA5A	50	-20.83	1	1	2
gga-miR-29a-3p	XM_048075134.1	106046514	CA5A	68	-27.19	1	1	2
gga-mir-216c-p3	XM_048075134.1	106046514	CA5A	53	-48.19	1	1	2
gga-miR-18a-3p_R+2	XM_048075213.1	106030524	RUNX1T1	78	-25.12	1	1	2
gga-mir-216c-p3	XM_048075213.1	106030524	RUNX1T1	60	-46.26	1	1	2
gga-miR-29a-3p	XM_048075269.1	106030497	TP53INP1	64	-19.74	1	1	2
gga-mir-216c-p3	XM_048075269.1	106030497	TP53INP1	62	-48.4	1	1	2
gga-miR-29a-3p	XM_048075358.1	106039584	ADCY7	75	-17.58	1	1	2
gga-mir-216c-p3	XM_048075358.1	106039584	ADCY7	50	-29.05	1	1	2
gga-miR-29a-3p	XM_048075361.1	106039584	ADCY7	75	-17.58	1	1	2
gga-mir-216c-p3	XM_048075361.1	106039584	ADCY7	50	-29.05	1	1	2
gga-miR-29a-3p	XM_048075362.1	106039584	ADCY7	75	-17.58	1	1	2
gga-mir-216c-p3	XM_048075362.1	106039584	ADCY7	50	-29.05	1	1	2
gga-miR-18a-3p_R+2	XM_048075371.1	106039555	NKD1	66	-40.93	1	1	2
gga-miR-29a-3p	XM_048075426.1	106037542	ASNS	86	-14.85	1	1	2
gga-miR-29a-3p	XM_048075712.1	106045559	LOC106045559	81	-14.06	1	1	2
gga-miR-148b-3p_1ss10CT	XM_048075774.1	106032415	CCN2	55	-31.52	1	1	2
gga-mir-216c-p3	XM_048075790.1	106038358	KIAA0319	92	-32.35	1	1	2
gga-miR-148b-3p_1ss10CT	XM_048076102.1	106039924	RNF152	74	-108.14	1	1	2
gga-miR-29a-3p	XM_048076102.1	106039924	RNF152	89	-104.65	1	1	2
gga-mir-216c-p3	XM_048076102.1	106039924	RNF152	59	-92.29	1	1	2
gga-miR-148b-3p_1ss10CT	XM_048076105.1	106039924	RNF152	62	-92.24	1	1	2
gga-miR-29a-3p	XM_048076105.1	106039924	RNF152	75	-79.16	1	1	2
gga-mir-216c-p3	XM_048076105.1	106039924	RNF152	59	-92.29	1	1	2
gga-miR-148b-3p_1ss10CT	XM_048076187.1	106032313	MARCHF1	91	-13.75	1	1	2
gga-miR-18a-3p_R+2	XM_048076187.1	106032313	MARCHF1	96	-48.38	1	1	2
gga-miR-29a-3p	XM_048076187.1	106032313	MARCHF1	72	-51.78	1	1	2
gga-mir-216c-p3	XM_048076187.1	106032313	MARCHF1	89	-78.88	1	1	2
gga-miR-148b-3p_1ss10CT	XM_048076207.1	106032336	DDX60	89	-54.16	1	1	2
gga-miR-18a-3p_R+2	XM_048076207.1	106032336	DDX60	71	-44.37	1	1	2
gga-miR-148b-3p_1ss10CT	XM_048076209.1	106032336	DDX60	81	-37.63	1	1	2
gga-miR-18a-3p_R+2	XM_048076209.1	106032336	DDX60	71	-20.38	1	1	2
gga-miR-148b-3p_1ss10CT	XM_048076211.1	106032336	DDX60	89	-35.26	1	1	2
gga-mir-216c-p3	XM_048076211.1	106032336	DDX60	75	-11.64	1	1	2
gga-miR-29a-3p	XM_048076295.1	106036466	LINS1	66	-17.85	1	1	2
gga-mir-216c-p3	XM_048076295.1	106036466	LINS1	67	-11.26	1	1	2
gga-mir-216c-p3	XM_048076296.1	106036466	LINS1	66	-11.26	1	1	2
gga-mir-216c-p3	XM_048076298.1	106036466	LINS1	68	-11.26	1	1	2
gga-miR-29a-3p	XM_048076299.1	106036466	LINS1	66	-17.85	1	1	2
gga-mir-216c-p3	XM_048076299.1	106036466	LINS1	73	-11.26	1	1	2
gga-miR-29a-3p	XM_048076306.1	106036466	LINS1	66	-36.99	1	1	2
gga-mir-216c-p3	XM_048076306.1	106036466	LINS1	87	-11.26	1	1	2
gga-miR-18a-3p_R+2	XM_048076347.1	106036456	ADAMTS17	61	-45.84	1	1	2
gga-miR-29a-3p	XM_048076347.1	106036456	ADAMTS17	94	-126.21	1	1	2
gga-mir-216c-p3	XM_048076347.1	106036456	ADAMTS17	66	-69.9	1	1	2
gga-mir-216c-p3	XM_048076435.1	106036570	SEMA5A	85	-10.84	1	1	2
gga-miR-148b-3p_1ss10CT	XM_048076466.1	106034164	LOC106034164	53	-32.47	1	1	2
gga-miR-29a-3p	XM_048076466.1	106034164	LOC106034164	93	-28.83	1	1	2
gga-mir-216c-p3	XM_048076466.1	106034164	LOC106034164	72	-59.53	1	1	2
gga-miR-29a-3p	XM_048076598.1	106045296	CREM	97	-31.04	1	1	2
gga-miR-29a-3p	XM_048076599.1	106045296	CREM	80	-15.93	1	1	2
gga-miR-29a-3p	XM_048076603.1	106045296	CREM	79	-15.93	1	1	2
gga-miR-148b-3p_1ss10CT	XM_048076875.1	125184410	LOC125184410	85	-16.94	1	1	2
gga-miR-18a-3p_R+2	XM_048076875.1	125184410	LOC125184410	58	-33.37	1	1	2
gga-miR-29a-3p	XM_048076875.1	125184410	LOC125184410	54	-19.23	1	1	2
gga-miR-18a-3p_R+2	XM_048077031.1	106030588	JPH1	59	-47.7	1	1	2
gga-mir-216c-p3	XM_048077031.1	106030588	JPH1	83	-14.05	1	1	2
gga-miR-18a-3p_R+2	XM_048077032.1	106030588	JPH1	59	-47.7	1	1	2
gga-mir-216c-p3	XM_048077032.1	106030588	JPH1	83	-14.05	1	1	2
gga-miR-18a-3p_R+2	XM_048077033.1	106030588	JPH1	59	-47.7	1	1	2
gga-mir-216c-p3	XM_048077033.1	106030588	JPH1	83	-14.05	1	1	2
gga-miR-18a-3p_R+2	XM_048077034.1	106030588	JPH1	59	-47.7	1	1	2
gga-mir-216c-p3	XM_048077034.1	106030588	JPH1	83	-14.05	1	1	2
gga-miR-18a-3p_R+2	XM_048077035.1	106030588	JPH1	84	-23.53	1	1	2
gga-mir-216c-p3	XM_048077035.1	106030588	JPH1	83	-14.05	1	1	2
gga-miR-18a-3p_R+2	XM_048077037.1	106030588	JPH1	84	-46.08	1	1	2
gga-miR-29a-3p	XM_048077037.1	106030588	JPH1	94	-36.86	1	1	2
gga-miR-148b-3p_1ss10CT	XM_048077132.1	106034991	MC5R	93	-14.57	1	1	2
gga-miR-29a-3p	XM_048077132.1	106034991	MC5R	85	-15.67	1	1	2
gga-miR-29a-3p	XM_048077390.1	106030368	RIMS1	89	-33.93	1	1	2
gga-mir-216c-p3	XM_048077390.1	106030368	RIMS1	81	-41.84	1	1	2
gga-miR-29a-3p	XM_048077430.1	106030368	RIMS1	89	-33.93	1	1	2
gga-mir-216c-p3	XM_048077430.1	106030368	RIMS1	81	-41.84	1	1	2
gga-miR-29a-3p	XM_048077431.1	106030368	RIMS1	89	-33.93	1	1	2
gga-mir-216c-p3	XM_048077431.1	106030368	RIMS1	81	-41.84	1	1	2
gga-miR-18a-3p_R+2	XM_048077452.1	106030361	CD109	90	-21.12	1	1	2
gga-miR-29a-3p	XM_048077452.1	106030361	CD109	88	-15.49	1	1	2
gga-miR-18a-3p_R+2	XM_048077789.1	106044990	PEX11G	78	-56.68	1	1	2
gga-miR-29a-3p	XM_048077789.1	106044990	PEX11G	94	-13.6	1	1	2
gga-miR-18a-3p_R+2	XM_048077790.1	106044990	PEX11G	77	-56.68	1	1	2
gga-miR-29a-3p	XM_048077790.1	106044990	PEX11G	94	-13.6	1	1	2
gga-mir-216c-p3	XM_048077860.1	106046438	MCF2L	68	-27.17	1	1	2
gga-miR-18a-3p_R+2	XM_048077861.1	106037440	LOC106037440	71	-56.62	1	1	2
gga-mir-216c-p3	XM_048077865.1	106046438	MCF2L	68	-27.17	1	1	2
gga-miR-148b-3p_1ss10CT	XM_048077866.1	106046438	MCF2L	94	-16.03	1	1	2
gga-mir-216c-p3	XM_048077866.1	106046438	MCF2L	68	-27.17	1	1	2
gga-miR-18a-3p_R+2	XM_048077867.1	106037440	LOC106037440	71	-56.62	1	1	2
gga-mir-216c-p3	XM_048077869.1	106046438	MCF2L	68	-27.17	1	1	2
gga-mir-216c-p3	XM_048077870.1	106046438	MCF2L	68	-44.23	1	1	2
gga-miR-18a-3p_R+2	XM_048077872.1	106037440	LOC106037440	82	-80.78	1	1	2
gga-mir-216c-p3	XM_048077873.1	106046438	MCF2L	68	-27.17	1	1	2
gga-miR-148b-3p_1ss10CT	XM_048077887.1	106038930	LOC106038930	88	-14.33	1	1	2
gga-miR-18a-3p_R+2	XM_048077887.1	106038930	LOC106038930	99	-19.32	1	1	2
gga-miR-148b-3p_1ss10CT	XM_048078257.1	125184580	LOC125184580	54	-113.05	1	1	2
gga-miR-18a-3p_R+2	XM_048078257.1	125184580	LOC125184580	79	-192.93	1	1	2
gga-miR-29a-3p	XM_048078257.1	125184580	LOC125184580	93	-102.62	1	1	2
gga-mir-216c-p3	XM_048078257.1	125184580	LOC125184580	68	-96.43	1	1	2
gga-miR-18a-3p_R+2	XM_048078258.1	106035136	RWDD4	84	-16.5	1	1	2
gga-miR-29a-3p	XM_048078258.1	106035136	RWDD4	74	-22.81	1	1	2
gga-miR-451_R-4	XM_048078261.1	106035136	RWDD4	98	-14.47	1	1	2
gga-miR-148b-3p_1ss10CT	XM_048078311.1	106035177	FAT1	70	-52.74	1	1	2
gga-miR-148b-3p_1ss10CT	XM_048078315.1	106035177	FAT1	70	-52.74	1	1	2
gga-miR-148b-3p_1ss10CT	XM_048078316.1	106035177	FAT1	70	-52.74	1	1	2
gga-miR-29a-3p	XM_048078568.1	106030699	RNF144A	86	-16.53	1	1	2
gga-mir-216c-p3	XM_048078568.1	106030699	RNF144A	53	-27.67	1	1	2
gga-miR-29a-3p	XM_048078569.1	106030699	RNF144A	85	-16.53	1	1	2
gga-mir-216c-p3	XM_048078569.1	106030699	RNF144A	53	-27.67	1	1	2
gga-miR-29a-3p	XM_048078570.1	106030699	RNF144A	86	-16.53	1	1	2
gga-mir-216c-p3	XM_048078570.1	106030699	RNF144A	53	-27.67	1	1	2
gga-mir-216c-p3	XM_048078573.1	106030699	RNF144A	53	-27.67	1	1	2
gga-mir-216c-p3	XM_048078574.1	106030698	CMPK2	62	-13.85	1	1	2
gga-miR-148b-3p_1ss10CT	XM_048078641.1	106043112	LOC106043112	56	-18.77	1	1	2
gga-miR-18a-3p_R+2	XM_048078641.1	106043112	LOC106043112	73	-24.73	1	1	2
gga-mir-216c-p3	XM_048078645.1	106043113	OSGIN1	59	-52.74	1	1	2
gga-mir-216c-p3	XM_048078646.1	106043113	OSGIN1	59	-52.74	1	1	2
gga-miR-148b-3p_1ss10CT	XM_048078721.1	106033270	CMTR2	50	-12.79	1	1	2
gga-miR-18a-3p_R+2	XM_048078721.1	106033270	CMTR2	71	-88.73	1	1	2
gga-miR-29a-3p	XM_048078721.1	106033270	CMTR2	56	-75.66	1	1	2
gga-mir-216c-p3	XM_048078721.1	106033270	CMTR2	62	-14.01	1	1	2
gga-miR-29a-3p	XM_048078734.1	106033136	CARMIL2	70	-57.27	1	1	2
gga-miR-29a-3p	XM_048078735.1	106033136	CARMIL2	70	-57.27	1	1	2
gga-miR-29a-3p	XM_048079166.1	106032604	FOXO3	82	-47.49	1	1	2
gga-miR-29a-3p	XM_048079218.1	106035974	ZNF516	59	-57.14	1	1	2
gga-miR-148b-3p_1ss10CT	XM_048079412.1	125184756	LOC125184756	99	-20.72	1	1	2
gga-miR-29a-3p	XM_048079412.1	125184756	LOC125184756	86	-14.02	1	1	2
gga-miR-148b-3p_1ss10CT	XM_048079450.1	106037397	SLC7A3	66	-17.86	1	1	2
gga-miR-18a-3p_R+2	XM_048079622.1	106039307	SLC23A3	80	-18.56	1	1	2
gga-miR-18a-3p_R+2	XM_048079623.1	106039307	SLC23A3	80	-18.56	1	1	2
gga-miR-29a-3p	XM_048079860.1	106035414	PRSS35	95	-18.35	1	1	2
gga-miR-451_R-4	XM_048079860.1	106035414	PRSS35	74	-21.83	1	1	2
gga-miR-29a-3p	XM_048079862.1	106035414	PRSS35	95	-18.35	1	1	2
gga-miR-451_R-4	XM_048079862.1	106035414	PRSS35	76	-21.83	1	1	2
gga-miR-29a-3p	XM_048079863.1	106035414	PRSS35	95	-18.35	1	1	2
gga-miR-451_R-4	XM_048079863.1	106035414	PRSS35	70	-21.83	1	1	2
gga-mir-216c-p3	XM_048079863.1	106035414	PRSS35	66	-25.3	1	1	2
gga-miR-451_R-4	XM_048079952.1	125184869	LOC125184869	57	-12.27	1	1	2
gga-miR-18a-3p_R+2	XM_048080197.1	106041601	RXRG	87	-46.33	1	1	2
gga-miR-18a-3p_R+2	XM_048080199.1	106041601	RXRG	63	-70.51	1	1	2
gga-miR-148b-3p_1ss10CT	XM_048080217.1	106047788	NUF2	69	-52.38	1	1	2
gga-miR-148b-3p_1ss10CT	XM_048080445.1	106030928	LOC106030928	60	-22.95	1	1	2
gga-mir-216c-p3	XM_048080445.1	106030928	LOC106030928	54	-49.66	1	1	2
gga-miR-29a-3p	XM_048080703.1	106047760	PXMP4	87	-17.51	1	1	2
gga-miR-29c-5p_L+3R-3	XM_048080703.1	106047760	PXMP4	97	-16.63	1	1	2
gga-miR-148b-3p_1ss10CT	XM_048081138.1	106035756	LOC106035756	98	-35.05	1	1	2
gga-miR-148b-3p_1ss10CT	XM_048081139.1	106035756	LOC106035756	98	-35.05	1	1	2
gga-miR-18a-3p_R+2	XM_048081142.1	106035756	LOC106035756	53	-17.73	1	1	2
gga-mir-216c-p3	XM_048081369.1	106033814	DNAJA4	84	-21.09	1	1	2
gga-mir-216c-p3	XM_048081370.1	106033814	DNAJA4	90	-21.09	1	1	2
gga-miR-148b-3p_1ss10CT	XM_048081529.1	106030921	MICAL3	63	-46.27	1	1	2
gga-mir-216c-p3	XM_048081529.1	106030921	MICAL3	85	-92.35	1	1	2
gga-miR-18a-3p_R+2	XM_048081533.1	106047455	SNX22	60	-51.13	1	1	2
gga-miR-29a-3p	XR_001206145.2	106034541	TFPI	83	-14.06	1	1	2
gga-mir-216c-p3	XR_001206145.2	106034541	TFPI	78	-22.57	1	1	2
gga-miR-18a-3p_R+2	XR_001207069.2	106036039	LOC106036039	82	-86.57	1	1	2
gga-miR-29a-3p	XR_001207945.2	106037317	LOC106037317	73	-15.4	1	1	2
gga-miR-29a-3p	XR_001207946.2	106037317	LOC106037317	73	-15.4	1	1	2
gga-mir-216c-p3	XR_001208550.2	106038358	KIAA0319	92	-54.79	1	1	2
gga-miR-18a-3p_R+2	XR_001211285.2	106042686	LOC106042686	76	-68.86	1	1	2
gga-miR-29a-3p	XR_001211285.2	106042686	LOC106042686	53	-25.95	1	1	2
gga-miR-18a-3p_R+2	XR_007157537.1	106037815	LOC106037815	89	-16.85	1	1	2
gga-miR-18a-3p_R+2	XR_007157538.1	106037815	LOC106037815	89	-16.85	1	1	2
gga-miR-18a-3p_R+2	XR_007157540.1	106037815	LOC106037815	89	-16.85	1	1	2
gga-miR-18a-3p_R+2	XR_007157541.1	106037815	LOC106037815	89	-16.85	1	1	2
gga-miR-18a-3p_R+2	XR_007157543.1	106037815	LOC106037815	89	-16.85	1	1	2
gga-miR-18a-3p_R+2	XR_007157547.1	125179766	LOC125179766	99	-27.93	1	1	2
gga-mir-216c-p3	XR_007157547.1	125179766	LOC125179766	81	-37.41	1	1	2
gga-miR-148b-3p_1ss10CT	XR_007157928.1	106040395	RNF17	71	-48.04	1	1	2
gga-miR-18a-3p_R+2	XR_007157928.1	106040395	RNF17	52	-20.14	1	1	2
gga-mir-216c-p3	XR_007157928.1	106040395	RNF17	91	-13	1	1	2
gga-miR-29a-3p	XR_007158008.1	125179930	LOC125179930	84	-16.27	1	1	2
gga-miR-18a-3p_R+2	XR_007158193.1	125179996	LOC125179996	59	-22.89	1	1	2
gga-miR-451_R-4	XR_007158193.1	125179996	LOC125179996	90	-17.02	1	1	2
gga-miR-18a-3p_R+2	XR_007158238.1	106046904	ASIC2	78	-29.44	1	1	2
gga-miR-148b-3p_1ss10CT	XR_007158249.1	106048766	LOC106048766	88	-17.03	1	1	2
gga-miR-29a-3p	XR_007158249.1	106048766	LOC106048766	96	-17.44	1	1	2
gga-miR-148b-3p_1ss10CT	XR_007158250.1	106048766	LOC106048766	88	-17.03	1	1	2
gga-miR-29a-3p	XR_007158250.1	106048766	LOC106048766	96	-17.44	1	1	2
gga-miR-148b-3p_1ss10CT	XR_007158252.1	106048766	LOC106048766	88	-17.03	1	1	2
gga-miR-29a-3p	XR_007158252.1	106048766	LOC106048766	96	-17.44	1	1	2
gga-miR-148b-3p_1ss10CT	XR_007158255.1	106048947	MTR	76	-15.13	1	1	2
gga-miR-18a-3p_R+2	XR_007158255.1	106048947	MTR	88	-47.66	1	1	2
gga-miR-29a-3p	XR_007158255.1	106048947	MTR	90	-16.11	1	1	2
gga-miR-148b-3p_1ss10CT	XR_007158256.1	106048947	MTR	76	-15.13	1	1	2
gga-miR-18a-3p_R+2	XR_007158256.1	106048947	MTR	90	-47.66	1	1	2
gga-miR-29a-3p	XR_007158256.1	106048947	MTR	91	-16.11	1	1	2
gga-miR-29a-3p	XR_007158409.1	106036378	LOC106036378	68	-22.58	1	1	2
gga-mir-216c-p3	XR_007158409.1	106036378	LOC106036378	84	-10.61	1	1	2
gga-miR-29a-3p	XR_007158795.1	106046540	LOC106046540	58	-46.16	1	1	2
gga-miR-29c-5p_L+3R-3	XR_007158795.1	106046540	LOC106046540	87	-13.57	1	1	2
gga-mir-216c-p3	XR_007158795.1	106046540	LOC106046540	64	-26.53	1	1	2
gga-mir-216c-p3	XR_007158931.1	106046625	ADAT1	65	-30.33	1	1	2
gga-mir-216c-p3	XR_007158932.1	106046625	ADAT1	76	-30.33	1	1	2
gga-mir-216c-p3	XR_007159251.1	106049643	LOC106049643	95	-13.23	1	1	2
gga-mir-216c-p3	XR_007159252.1	106049643	LOC106049643	95	-13.23	1	1	2
gga-miR-18a-3p_R+2	XR_007159439.1	106046070	LOC106046070	75	-41.87	1	1	2
gga-miR-18a-3p_R+2	XR_007159485.1	106036308	LOC106036308	72	-38.66	1	1	2
gga-miR-148b-3p_1ss10CT	XR_007159507.1	106040686	LOC106040686	70	-28.44	1	1	2
gga-miR-18a-3p_R+2	XR_007159507.1	106040686	LOC106040686	95	-22.12	1	1	2
gga-miR-451_R-4	XR_007159507.1	106040686	LOC106040686	73	-10.05	1	1	2
gga-mir-216c-p3	XR_007159605.1	125180742	LOC125180742	66	-27.73	1	1	2
gga-miR-148b-3p_1ss10CT	XR_007159643.1	125180773	LOC125180773	91	-42.47	1	1	2
gga-mir-216c-p3	XR_007159643.1	125180773	LOC125180773	67	-24.45	1	1	2
gga-miR-18a-3p_R+2	XR_007159977.1	106041768	LOC106041768	64	-48.05	1	1	2
gga-mir-216c-p3	XR_007159977.1	106041768	LOC106041768	61	-57.68	1	1	2
gga-miR-18a-3p_R+2	XR_007159978.1	106041768	LOC106041768	64	-48.05	1	1	2
gga-mir-216c-p3	XR_007159978.1	106041768	LOC106041768	61	-57.68	1	1	2
gga-miR-18a-3p_R+2	XR_007160015.1	106047791	LOC106047791	85	-27.32	1	1	2
gga-mir-216c-p3	XR_007160015.1	106047791	LOC106047791	90	-43.03	1	1	2
gga-miR-18a-3p_R+2	XR_007160255.1	125181194	LOC125181194	82	-18.64	1	1	2
gga-miR-18a-3p_R+2	XR_007160256.1	125181194	LOC125181194	74	-18.64	1	1	2
gga-miR-29a-3p	XR_007160415.1	125181498	LOC125181498	89	-12.85	1	1	2
gga-miR-18a-3p_R+2	XR_007160535.1	106040741	LHX6	75	-107.54	1	1	2
gga-mir-216c-p3	XR_007160535.1	106040741	LHX6	52	-54.78	1	1	2
gga-miR-29a-3p	XR_007160885.1	106031520	HHAT	77	-46.23	1	1	2
gga-miR-29a-3p	XR_007160886.1	106031520	HHAT	77	-46.23	1	1	2
gga-miR-29a-3p	XR_007160888.1	106031520	HHAT	77	-46.23	1	1	2
gga-miR-148b-3p_1ss10CT	XR_007161621.1	125182258	LOC125182258	65	-69.41	1	1	2
gga-miR-148b-3p_1ss10CT	XR_007162726.1	125182616	LOC125182616	58	-13.75	1	1	2
gga-miR-18a-3p_R+2	XR_007162726.1	125182616	LOC125182616	82	-108.74	1	1	2
gga-miR-451_R-4	XR_007162726.1	125182616	LOC125182616	56	-10.1	1	1	2
gga-mir-216c-p3	XR_007162726.1	125182616	LOC125182616	79	-11.78	1	1	2
gga-miR-18a-3p_R+2	XR_007162811.1	106046199	LOC106046199	92	-48.81	1	1	2
gga-miR-29a-3p	XR_007162811.1	106046199	LOC106046199	96	-46.25	1	1	2
gga-miR-18a-3p_R+2	XR_007162812.1	106046199	LOC106046199	92	-48.81	1	1	2
gga-miR-29a-3p	XR_007162812.1	106046199	LOC106046199	96	-46.25	1	1	2
gga-miR-18a-3p_R+2	XR_007162813.1	106046199	LOC106046199	92	-48.81	1	1	2
gga-miR-29a-3p	XR_007162813.1	106046199	LOC106046199	50	-12.92	1	1	2
gga-miR-18a-3p_R+2	XR_007162817.1	106046199	LOC106046199	92	-48.81	1	1	2
gga-miR-29a-3p	XR_007162817.1	106046199	LOC106046199	50	-12.92	1	1	2
gga-miR-18a-3p_R+2	XR_007162819.1	106046199	LOC106046199	92	-48.81	1	1	2
gga-miR-29a-3p	XR_007162819.1	106046199	LOC106046199	50	-12.92	1	1	2
gga-miR-18a-3p_R+2	XR_007162820.1	106046199	LOC106046199	92	-48.81	1	1	2
gga-miR-29a-3p	XR_007162820.1	106046199	LOC106046199	96	-46.25	1	1	2
gga-miR-18a-3p_R+2	XR_007162822.1	106046199	LOC106046199	92	-48.81	1	1	2
gga-miR-29a-3p	XR_007162822.1	106046199	LOC106046199	50	-12.92	1	1	2
gga-miR-18a-3p_R+2	XR_007162936.1	106039366	ACMSD	89	-30.48	1	1	2
gga-mir-216c-p3	XR_007163338.1	106033392	ZFAND2A	88	-32.83	1	1	2
gga-miR-148b-3p_1ss10CT	XR_007163435.1	106034712	LOC106034712	67	-223.35	1	1	2
gga-miR-18a-3p_R+2	XR_007163435.1	106034712	LOC106034712	91	-378.3	1	1	2
gga-miR-29a-3p	XR_007163435.1	106034712	LOC106034712	66	-136.41	1	1	2
gga-mir-216c-p3	XR_007163435.1	106034712	LOC106034712	90	-181.54	1	1	2
gga-miR-148b-3p_1ss10CT	XR_007163436.1	106034712	LOC106034712	67	-317.32	1	1	2
gga-miR-18a-3p_R+2	XR_007163436.1	106034712	LOC106034712	60	-473.86	1	1	2
gga-miR-29a-3p	XR_007163436.1	106034712	LOC106034712	66	-184.49	1	1	2
gga-miR-29c-5p_L+3R-3	XR_007163436.1	106034712	LOC106034712	80	-17.57	1	1	2
gga-mir-216c-p3	XR_007163436.1	106034712	LOC106034712	90	-247.84	1	1	2
gga-miR-148b-3p_1ss10CT	XR_007163452.1	125182833	LOC125182833	99	-20.68	1	1	2
gga-miR-29a-3p	XR_007163452.1	125182833	LOC125182833	88	-13.82	1	1	2
gga-miR-18a-3p_R+2	XR_007163467.1	106034799	LOC106034799	74	-92.26	1	1	2
gga-miR-451_R-4	XR_007163467.1	106034799	LOC106034799	59	-11.37	1	1	2
gga-miR-18a-3p_R+2	XR_007163468.1	106034799	LOC106034799	74	-92.26	1	1	2
gga-miR-451_R-4	XR_007163468.1	106034799	LOC106034799	59	-11.37	1	1	2
gga-miR-451_R-4	XR_007163470.1	106034799	LOC106034799	59	-11.37	1	1	2
gga-miR-18a-3p_R+2	XR_007163472.1	106034799	LOC106034799	74	-92.26	1	1	2
gga-miR-451_R-4	XR_007163472.1	106034799	LOC106034799	59	-11.37	1	1	2
gga-miR-148b-3p_1ss10CT	XR_007163473.1	106034806	LOC106034806	70	-13.43	1	1	2
gga-miR-29a-3p	XR_007163825.1	125182949	LOC125182949	93	-30.96	1	1	2
gga-miR-18a-3p_R+2	XR_007163826.1	125182949	LOC125182949	69	-89.13	1	1	2
gga-miR-29a-3p	XR_007163826.1	125182949	LOC125182949	53	-30.97	1	1	2
gga-mir-216c-p3	XR_007163826.1	125182949	LOC125182949	65	-22	1	1	2
gga-miR-29a-3p	XR_007163827.1	125182949	LOC125182949	86	-15.86	1	1	2
gga-miR-148b-3p_1ss10CT	XR_007164610.1	125183168	LOC125183168	55	-44.66	1	1	2
gga-miR-29a-3p	XR_007164610.1	125183168	LOC125183168	78	-76.03	1	1	2
gga-mir-216c-p3	XR_007164610.1	125183168	LOC125183168	59	-27.26	1	1	2
gga-mir-216c-p3	XR_007164639.1	106047247	PER3	80	-15.56	1	1	2
gga-miR-148b-3p_1ss10CT	XR_007164728.1	125183181	LOC125183181	84	-32.81	1	1	2
gga-miR-29a-3p	XR_007164728.1	125183181	LOC125183181	95	-27.78	1	1	2
gga-miR-18a-3p_R+2	XR_007164809.1	106039507	LOC106039507	88	-69.94	1	1	2
gga-miR-29a-3p	XR_007164809.1	106039507	LOC106039507	53	-13.54	1	1	2
gga-miR-18a-3p_R+2	XR_007164812.1	106039507	LOC106039507	88	-49.54	1	1	2
gga-miR-29a-3p	XR_007164812.1	106039507	LOC106039507	53	-13.54	1	1	2
gga-miR-18a-3p_R+2	XR_007164814.1	106039507	LOC106039507	88	-69.94	1	1	2
gga-miR-29a-3p	XR_007164814.1	106039507	LOC106039507	53	-13.54	1	1	2
gga-miR-18a-3p_R+2	XR_007164820.1	106039507	LOC106039507	88	-69.94	1	1	2
gga-miR-29a-3p	XR_007164820.1	106039507	LOC106039507	53	-13.54	1	1	2
gga-miR-18a-3p_R+2	XR_007164822.1	106039507	LOC106039507	88	-21.72	1	1	2
gga-miR-29a-3p	XR_007164822.1	106039507	LOC106039507	53	-13.54	1	1	2
gga-miR-29a-3p	XR_007165076.1	106035079	ATP7B	81	-35.07	1	1	2
gga-mir-216c-p3	XR_007165076.1	106035079	ATP7B	57	-56.64	1	1	2
gga-miR-148b-3p_1ss10CT	XR_007165277.1	106033235	LOC106033235	57	-72.15	1	1	2
gga-miR-29a-3p	XR_007165277.1	106033235	LOC106033235	62	-51.86	1	1	2
gga-mir-216c-p3	XR_007165277.1	106033235	LOC106033235	60	-119.41	1	1	2
gga-miR-148b-3p_1ss10CT	XR_007165278.1	106033235	LOC106033235	57	-72.15	1	1	2
gga-miR-29a-3p	XR_007165278.1	106033235	LOC106033235	62	-51.86	1	1	2
gga-mir-216c-p3	XR_007165278.1	106033235	LOC106033235	88	-119.41	1	1	2
gga-miR-29a-3p	XR_007165831.1	106035437	ADAMTS9	85	-43.39	1	1	2
gga-miR-18a-3p_R+2	XR_007165996.1	125183653	LOC125183653	79	-14.24	1	1	2
gga-miR-148b-3p_1ss10CT	XR_007166800.1	106042529	LOC106042529	80	-16.38	1	1	2
gga-miR-18a-3p_R+2	XR_007166800.1	106042529	LOC106042529	60	-100.86	1	1	2
gga-mir-216c-p3	XR_007166800.1	106042529	LOC106042529	80	-10.21	1	1	2
gga-miR-148b-3p_1ss10CT	XR_007166801.1	106042529	LOC106042529	80	-16.38	1	1	2
gga-miR-18a-3p_R+2	XR_007166801.1	106042529	LOC106042529	60	-100.86	1	1	2
gga-mir-216c-p3	XR_007166801.1	106042529	LOC106042529	80	-10.21	1	1	2
gga-miR-18a-3p_R+2	XR_007167114.1	106046847	LOC106046847	68	-17.63	1	1	2
gga-miR-18a-3p_R+2	XR_007167259.1	125184050	LOC125184050	93	-42.89	1	1	2
gga-miR-29a-3p	XR_007167259.1	125184050	LOC125184050	67	-17.26	1	1	2
gga-miR-18a-3p_R+2	XR_007167260.1	125184050	LOC125184050	85	-88.57	1	1	2
gga-miR-18a-3p_R+2	XR_007167261.1	125184050	LOC125184050	93	-42.89	1	1	2
gga-miR-18a-3p_R+2	XR_007167262.1	125184050	LOC125184050	93	-42.89	1	1	2
gga-miR-18a-3p_R+2	XR_007167263.1	125184050	LOC125184050	93	-42.89	1	1	2
gga-miR-148b-3p_1ss10CT	XR_007167632.1	125184160	LOC125184160	92	-19.52	1	1	2
gga-mir-216c-p3	XR_007167632.1	125184160	LOC125184160	99	-12.88	1	1	2
gga-mir-216c-p3	XR_007167633.1	125184160	LOC125184160	99	-12.88	1	1	2
gga-mir-216c-p3	XR_007167634.1	125184160	LOC125184160	99	-12.88	1	1	2
gga-miR-148b-3p_1ss10CT	XR_007167635.1	125184160	LOC125184160	92	-19.52	1	1	2
gga-miR-18a-3p_R+2	XR_007167635.1	125184160	LOC125184160	90	-72.86	1	1	2
gga-miR-148b-3p_1ss10CT	XR_007167636.1	125184160	LOC125184160	92	-19.52	1	1	2
gga-mir-216c-p3	XR_007167636.1	125184160	LOC125184160	99	-12.88	1	1	2
gga-miR-148b-3p_1ss10CT	XR_007167733.1	106046401	LOC106046401	92	-19.83	1	1	2
gga-miR-29a-3p	XR_007167939.1	125184250	LOC125184250	67	-14.89	1	1	2
gga-mir-216c-p3	XR_007167939.1	125184250	LOC125184250	91	-23.89	1	1	2
gga-miR-148b-3p_1ss10CT	XR_007168143.1	106032336	DDX60	89	-54.16	1	1	2
gga-miR-18a-3p_R+2	XR_007168143.1	106032336	DDX60	77	-44.37	1	1	2
gga-miR-29a-3p	XR_007168462.1	125184452	LOC125184452	89	-33.67	1	1	2
gga-miR-148b-3p_1ss10CT	XR_007168712.1	125184548	LOC125184548	68	-59.98	1	1	2
gga-miR-18a-3p_R+2	XR_007168712.1	125184548	LOC125184548	82	-39.68	1	1	2
gga-miR-29a-3p	XR_007168712.1	125184548	LOC125184548	77	-56.83	1	1	2
gga-mir-216c-p3	XR_007168712.1	125184548	LOC125184548	76	-54.22	1	1	2
gga-miR-148b-3p_1ss10CT	XR_007168832.1	106035140	LOC106035140	58	-33.3	1	1	2
gga-miR-29a-3p	XR_007168832.1	106035140	LOC106035140	70	-16.07	1	1	2
gga-miR-148b-3p_1ss10CT	XR_007168834.1	106035140	LOC106035140	76	-49.28	1	1	2
gga-miR-29a-3p	XR_007168834.1	106035140	LOC106035140	70	-16.07	1	1	2
gga-miR-148b-3p_1ss10CT	XR_007168838.1	106035140	LOC106035140	58	-33.3	1	1	2
gga-miR-29a-3p	XR_007168838.1	106035140	LOC106035140	70	-16.07	1	1	2
gga-miR-148b-3p_1ss10CT	XR_007168840.1	106035140	LOC106035140	58	-33.3	1	1	2
gga-miR-29a-3p	XR_007168840.1	106035140	LOC106035140	70	-16.07	1	1	2
gga-miR-148b-3p_1ss10CT	XR_007168856.1	106035177	FAT1	78	-38.38	1	1	2
gga-miR-29a-3p	XR_007168949.1	125184627	LOC125184627	67	-16.72	1	1	2
gga-miR-148b-3p_1ss10CT	XR_007168969.1	125184647	LOC125184647	87	-16.3	1	1	2
gga-miR-18a-3p_R+2	XR_007168969.1	125184647	LOC125184647	96	-35.35	1	1	2
gga-miR-18a-3p_R+2	XR_007169002.1	125184659	LOC125184659	68	-20.89	1	1	2
gga-miR-148b-3p_1ss10CT	XR_007169164.1	125184764	LOC125184764	96	-16.9	1	1	2
gga-miR-29a-3p	XR_007169164.1	125184764	LOC125184764	93	-50.13	1	1	2
gga-miR-451_R-4	XR_007169164.1	125184764	LOC125184764	96	-13.12	1	1	2
gga-mir-216c-p3	XR_007169922.1	125185057	LOC125185057	89	-11.91	1	1	2
gga-mir-216c-p3	XR_007169923.1	125185057	LOC125185057	89	-11.91	1	1	2
gga-miR-148b-3p_1ss10CT	XR_007169951.1	106033752	LOC106033752	61	-20.33	1	1	2
gga-mir-216c-p3	XR_007169951.1	106033752	LOC106033752	96	-18.26	1	1	2
gga-miR-148b-3p_1ss10CT	XR_007169952.1	106033752	LOC106033752	67	-20.33	1	1	2
gga-miR-18a-3p_R+2	XR_007169952.1	106033752	LOC106033752	76	-40.31	1	1	2
gga-mir-216c-p3	XR_007169952.1	106033752	LOC106033752	96	-18.26	1	1	2
gga-miR-148b-3p_1ss10CT	XR_007169953.1	106033752	LOC106033752	61	-20.33	1	1	2
gga-mir-216c-p3	XR_007169953.1	106033752	LOC106033752	96	-18.26	1	1	2
gga-miR-148b-3p_1ss10CT	XR_007169954.1	106033752	LOC106033752	67	-49.97	1	1	2
gga-miR-18a-3p_R+2	XR_007169954.1	106033752	LOC106033752	76	-40.31	1	1	2
gga-miR-451_R-4	XR_007169954.1	106033752	LOC106033752	71	-11.22	1	1	2
gga-mir-216c-p3	XR_007169954.1	106033752	LOC106033752	96	-18.26	1	1	2
gga-miR-148b-3p_1ss10CT	XR_007169955.1	106033752	LOC106033752	61	-49.97	1	1	2
gga-miR-451_R-4	XR_007169955.1	106033752	LOC106033752	71	-11.22	1	1	2
gga-mir-216c-p3	XR_007169955.1	106033752	LOC106033752	96	-18.26	1	1	2
gga-miR-148b-3p_1ss10CT	XR_007169956.1	106033752	LOC106033752	61	-20.33	1	1	2
gga-miR-148b-3p_1ss10CT	XR_007169958.1	106033752	LOC106033752	61	-20.33	1	1	2
gga-miR-148b-3p_1ss10CT	XR_007169959.1	106033752	LOC106033752	67	-20.33	1	1	2
gga-miR-18a-3p_R+2	XR_007169959.1	106033752	LOC106033752	76	-40.31	1	1	2
gga-mir-216c-p3	XR_007169959.1	106033752	LOC106033752	96	-18.26	1	1	2
gga-miR-148b-3p_1ss10CT	XR_007169960.1	106033752	LOC106033752	67	-49.97	1	1	2
gga-miR-18a-3p_R+2	XR_007169960.1	106033752	LOC106033752	76	-40.31	1	1	2
gga-miR-451_R-4	XR_007169960.1	106033752	LOC106033752	75	-11.22	1	1	2
gga-mir-216c-p3	XR_007169960.1	106033752	LOC106033752	96	-18.26	1	1	2

## Sheet: miRNA-circRNA SVSP
miRNA ID	Transcript ID	Gene ID	Symbol	Gene Annoation	TargetScan_score	miranda_Energy	TargetScan	miRanda	Total	GO Term	KEGG pathways
ami-miR-429-3p_R+4	ciRNA1				94	-13.49	1	1	2
bta-miR-361	ciRNA1				90	-15.56	1	1	2
chi-miR-361-5p	ciRNA1				90	-15.56	1	1	2
gga-miR-200b-3p	ciRNA1				94	-15.89	1	1	2
gga-miR-429-3p	ciRNA1				94	-13.49	1	1	2
mdo-miR-429_R+3	ciRNA1				94	-13.49	1	1	2
abu-miR-19c_1ss22CG	ciRNA111				89	-14.3	1	1	2
cli-miR-2954-5p	ciRNA111				95	-19.99	1	1	2
dre-miR-141-3p_R+3_1ss22CT	ciRNA111				90	-15.43	1	1	2
fru-miR-200a_R+3	ciRNA111				90	-15.43	1	1	2
gga-miR-200a-3p_R+1	ciRNA111				90	-15.43	1	1	2
gga-miR-301a-5p_L+2	ciRNA111				92	-18.16	1	1	2
gga-miR-363-3p_R-1	ciRNA111				87	-27.03	1	1	2
mmu-miR-146a-5p_R+1	ciRNA111				90	-10.4	1	1	2
mmu-miR-146b-5p_R+1	ciRNA111				90	-11.21	1	1	2
ssa-miR-19a-3p_R+1	ciRNA111				89	-12.16	1	1	2
xtr-miR-19b_R+2	ciRNA111				89	-15.87	1	1	2
cgr-miR-3074_L+1	ciRNA112				91	-21.59	1	1	2
gga-miR-106-3p_R+1	ciRNA112				70	-40.9	1	1	2
gga-miR-106-5p_R+1	ciRNA112				87	-17.79	1	1	2
gga-miR-148b-3p_R-2	ciRNA112				52	-15.89	1	1	2
gga-miR-20b-5p	ciRNA112				83	-16.16	1	1	2
gga-miR-301a-5p_L+2	ciRNA112				85	-16.76	1	1	2
hsa-miR-3074-5p_L+1R+1	ciRNA112				91	-21.59	1	1	2
mmu-miR-3968_L-2_1ss14AT	ciRNA112				84	-16.28	1	1	2
ssa-miR-20a-5p_R+2	ciRNA112				83	-18.9	1	1	2
xtr-miR-301_R+3	ciRNA112				83	-11.62	1	1	2
abu-miR-19c_1ss22CG	ciRNA1169				94	-20.97	1	1	2
cli-miR-1467-5p	ciRNA1169				95	-33.29	1	1	2
gga-let-7a-2-3p	ciRNA1169				90	-11.36	1	1	2
gga-miR-106-3p_R+1	ciRNA1169				80	-12.41	1	1	2
gga-miR-148b-3p_R-2	ciRNA1169				84	-14.42	1	1	2
gga-miR-16c-5p	ciRNA1169				85	-16.34	1	1	2
gga-miR-181b-1-3p_L+1R-1	ciRNA1169				57	-19.16	1	1	2
gga-miR-200a-5p	ciRNA1169				75	-33.73	1	1	2
gga-miR-27b-3p	ciRNA1169				94	-13.05	1	1	2
gga-miR-7_R+2	ciRNA1169				64	-15.76	1	1	2
gga-mir-216c-p3	ciRNA1169				79	-22.11	1	1	2
hsa-miR-497-5p	ciRNA1169				85	-17.07	1	1	2
mdo-miR-181a-5p_R+3	ciRNA1169				84	-64.81	1	1	2
ssa-miR-19a-3p_R+1	ciRNA1169				94	-16.58	1	1	2
tgu-miR-7-5p_R+1	ciRNA1169				64	-15.76	1	1	2
xtr-miR-19b_R+2	ciRNA1169				94	-18.7	1	1	2
gga-miR-16c-5p	ciRNA1329				62	-23.75	1	1	2
hsa-miR-497-5p	ciRNA1329				77	-25.48	1	1	2
aca-miR-129a-3p_L-2R+1_1ss22TC	ciRNA1420				57	-13.42	1	1	2
bta-miR-185	ciRNA1420				55	-51.86	1	1	2
bta-miR-361	ciRNA1420				52	-27.12	1	1	2
cgr-miR-185-5p	ciRNA1420				55	-51.86	1	1	2
chi-miR-361-5p	ciRNA1420				52	-27.12	1	1	2
cli-miR-1467-3p_1ss19AG	ciRNA1420				53	-69.39	1	1	2
cli-miR-1467-5p	ciRNA1420				63	-40.23	1	1	2
cli-miR-338a-3p_R-2	ciRNA1420				93	-51.33	1	1	2
dre-miR-1388-5p_R+1_1ss10CT	ciRNA1420				70	-20.62	1	1	2
dre-miR-141-3p_R+3_1ss22CT	ciRNA1420				77	-32.28	1	1	2
fru-miR-200a_R+3	ciRNA1420				77	-31.83	1	1	2
gga-miR-1388a-3p_R+1	ciRNA1420				60	-20.03	1	1	2
gga-miR-1388a-5p	ciRNA1420				70	-20.62	1	1	2
gga-miR-16c-5p	ciRNA1420				62	-20.14	1	1	2
gga-miR-181b-1-3p_L+1R-1	ciRNA1420				64	-27.55	1	1	2
gga-miR-200a-3p_R+1	ciRNA1420				77	-17.53	1	1	2
gga-miR-29b-3p	ciRNA1420				50	-21.03	1	1	2
gga-miR-32-5p	ciRNA1420				87	-14.59	1	1	2
gga-miR-338-3p_R-2	ciRNA1420				93	-51.33	1	1	2
gga-miR-363-3p_R-1	ciRNA1420				75	-10.31	1	1	2
gga-mir-216c-p3	ciRNA1420				87	-12.62	1	1	2
hsa-miR-23a-3p_L-1R-1	ciRNA1420				81	-33.16	1	1	2
hsa-miR-23a-3p_R-2	ciRNA1420				82	-14.02	1	1	2
hsa-miR-497-5p	ciRNA1420				70	-18.55	1	1	2
mmu-miR-146a-5p_R+1	ciRNA1420				80	-44.36	1	1	2
mmu-miR-146b-5p_R+1	ciRNA1420				80	-37.99	1	1	2
oni-miR-22c_2ss18GA22TC	ciRNA1420				88	-18.04	1	1	2
aca-miR-129a-3p_L-2R+1_1ss22TC	ciRNA1696				85	-16.71	1	1	2
aca-miR-193-3p_R+2	ciRNA1696				83	-17	1	1	2
bta-miR-199c_L-1R+2	ciRNA1696				87	-28.35	1	1	2
bta-miR-361	ciRNA1696				85	-36.01	1	1	2
chi-miR-361-5p	ciRNA1696				85	-36.01	1	1	2
cli-miR-222a-5p_R-1_1ss22CT	ciRNA1696				61	-53.37	1	1	2
cli-miR-338a-3p_R-2	ciRNA1696				64	-11.84	1	1	2
dre-miR-1388-5p_R+1_1ss10CT	ciRNA1696				90	-49.13	1	1	2
dre-miR-141-3p_R+3_1ss22CT	ciRNA1696				59	-38.45	1	1	2
fru-miR-200a_R+3	ciRNA1696				59	-37.38	1	1	2
gga-let-7a-2-3p	ciRNA1696				63	-11.95	1	1	2
gga-let-7l-3p_R+1	ciRNA1696				66	-17.39	1	1	2
gga-let-7l-5p	ciRNA1696				75	-37.04	1	1	2
gga-miR-1388a-3p_R+1	ciRNA1696				89	-70.74	1	1	2
gga-miR-1388a-5p	ciRNA1696				90	-48.29	1	1	2
gga-miR-19a-5p_L+3R-2	ciRNA1696				71	-58.65	1	1	2
gga-miR-200a-3p_R+1	ciRNA1696				59	-36.19	1	1	2
gga-miR-200a-5p	ciRNA1696				50	-15.92	1	1	2
gga-miR-22-5p_R-1	ciRNA1696				57	-37.64	1	1	2
gga-miR-221-3p	ciRNA1696				70	-16.97	1	1	2
gga-miR-222a_R+1	ciRNA1696				70	-13.87	1	1	2
gga-miR-27b-3p	ciRNA1696				55	-17.59	1	1	2
gga-miR-32-5p	ciRNA1696				68	-10.6	1	1	2
gga-miR-338-3p_R-2	ciRNA1696				64	-11.84	1	1	2
gga-miR-363-3p_R-1	ciRNA1696				62	-13.25	1	1	2
gga-miR-365-2-5p_L-1R+1	ciRNA1696				75	-69.2	1	1	2
gga-miR-7_R+2	ciRNA1696				96	-22.82	1	1	2
gmo-miR-199-4-3p_R+2	ciRNA1696				87	-27.32	1	1	2
ola-miR-222_R+6	ciRNA1696				70	-13.87	1	1	2
ola-miR-222_R+7	ciRNA1696				70	-14.5	1	1	2
oni-miR-218a_R+1	ciRNA1696				82	-75.85	1	1	2
oni-miR-22c_2ss18GA22TC	ciRNA1696				96	-48.49	1	1	2
tgu-miR-7-5p_R+1	ciRNA1696				96	-22.82	1	1	2
xtr-miR-221_R+2	ciRNA1696				70	-19.29	1	1	2
gga-miR-16c-5p	ciRNA174				62	-23.75	1	1	2
hsa-miR-497-5p	ciRNA174				77	-25.48	1	1	2
gga-miR-106-3p_R+1	ciRNA175				73	-23.18	1	1	2
gga-miR-16c-5p	ciRNA175				50	-34.02	1	1	2
hsa-miR-497-5p	ciRNA175				50	-41.91	1	1	2
aca-miR-27a-5p_R+1	ciRNA177				75	-16.24	1	1	2
gga-miR-16c-5p	ciRNA177				72	-16.17	1	1	2
gga-miR-7_R+2	ciRNA177				92	-14.75	1	1	2
hsa-miR-497-5p	ciRNA177				82	-22.63	1	1	2
mmu-miR-3968_L-2_1ss14AT	ciRNA177				76	-13.96	1	1	2
tgu-miR-7-5p_R+1	ciRNA177				92	-14.75	1	1	2
gga-miR-490-3p_R+1	ciRNA205				80	-36.23	1	1	2
bta-miR-185	ciRNA2315				96	-17.74	1	1	2
cgr-miR-185-5p	ciRNA2315				96	-17.74	1	1	2
gga-miR-1388a-3p_R+1	ciRNA2315				71	-12.95	1	1	2
gga-miR-16-1-3p	ciRNA2315				93	-19.57	1	1	2
gga-miR-181b-1-3p_L+1R-1	ciRNA2315				85	-23.12	1	1	2
oni-miR-22c_2ss18GA22TC	ciRNA2315				80	-36.33	1	1	2
gga-miR-191-5p_R-3	ciRNA276				66	-10.4	1	1	2
aca-miR-129a-3p_L-2R+1_1ss22TC	ciRNA294				57	-13.42	1	1	2
bta-miR-185	ciRNA294				55	-51.86	1	1	2
bta-miR-361	ciRNA294				52	-27.12	1	1	2
cgr-miR-185-5p	ciRNA294				55	-51.86	1	1	2
chi-miR-361-5p	ciRNA294				52	-27.12	1	1	2
cli-miR-1467-3p_1ss19AG	ciRNA294				53	-69.39	1	1	2
cli-miR-1467-5p	ciRNA294				63	-40.23	1	1	2
cli-miR-338a-3p_R-2	ciRNA294				93	-51.33	1	1	2
dre-miR-1388-5p_R+1_1ss10CT	ciRNA294				70	-20.62	1	1	2
dre-miR-141-3p_R+3_1ss22CT	ciRNA294				77	-32.28	1	1	2
fru-miR-200a_R+3	ciRNA294				77	-31.83	1	1	2
gga-miR-1388a-3p_R+1	ciRNA294				60	-20.03	1	1	2
gga-miR-1388a-5p	ciRNA294				70	-20.62	1	1	2
gga-miR-16c-5p	ciRNA294				62	-20.14	1	1	2
gga-miR-181b-1-3p_L+1R-1	ciRNA294				64	-27.55	1	1	2
gga-miR-200a-3p_R+1	ciRNA294				77	-17.53	1	1	2
gga-miR-29b-3p	ciRNA294				50	-21.03	1	1	2
gga-miR-32-5p	ciRNA294				87	-14.59	1	1	2
gga-miR-338-3p_R-2	ciRNA294				93	-51.33	1	1	2
gga-miR-363-3p_R-1	ciRNA294				75	-10.31	1	1	2
gga-mir-216c-p3	ciRNA294				83	-12.62	1	1	2
hsa-miR-23a-3p_L-1R-1	ciRNA294				75	-33.16	1	1	2
hsa-miR-23a-3p_R-2	ciRNA294				82	-14.02	1	1	2
hsa-miR-497-5p	ciRNA294				70	-18.55	1	1	2
mmu-miR-146a-5p_R+1	ciRNA294				80	-44.36	1	1	2
mmu-miR-146b-5p_R+1	ciRNA294				80	-37.99	1	1	2
oni-miR-22c_2ss18GA22TC	ciRNA294				88	-18.04	1	1	2
aca-miR-129a-3p_L-2R+1_1ss22TC	ciRNA31				92	-22.95	1	1	2
gga-miR-181b-1-3p_L+1R-1	ciRNA31				82	-10.77	1	1	2
cli-miR-222a-5p_R-1_1ss22CT	ciRNA3754				95	-16.45	1	1	2
gga-miR-29a-3p	ciRNA3754				85	-11.89	1	1	2
gga-miR-29b-3p	ciRNA3754				80	-10.54	1	1	2
gga-miR-338-5p	ciRNA3754				93	-13.17	1	1	2
hsa-miR-23a-3p_L-1R-1	ciRNA3754				93	-11.14	1	1	2
hsa-miR-23a-3p_R-2	ciRNA3754				94	-10.21	1	1	2
hsa-miR-497-5p	ciRNA3754				57	-31.62	1	1	2
aca-miR-129a-3p_L-2R+1_1ss22TC	ciRNA579				50	-16.95	1	1	2
gga-miR-148b-3p_R-2	ciRNA579				94	-29.49	1	1	2
gga-miR-1662	ciRNA579				50	-13.2	1	1	2
gga-miR-16c-5p	ciRNA579				92	-32.15	1	1	2
gga-miR-23b-5p_L+1	ciRNA579				62	-41.27	1	1	2
hsa-miR-497-5p	ciRNA579				90	-40.82	1	1	2
PC-3p-3014_471	ciRNA590				63	-19.34	1	1	2
gga-miR-29a-3p	ciRNA590				65	-12.85	1	1	2
gga-miR-29b-3p	ciRNA590				65	-16.26	1	1	2
cli-miR-1467-5p	ciRNA628				86	-18.5	1	1	2
cli-miR-222a-5p_R-1_1ss22CT	ciRNA628				76	-13.81	1	1	2
gga-miR-148b-3p_R-2	ciRNA628				73	-12.58	1	1	2
gga-miR-2131-3p	ciRNA628				85	-10.09	1	1	2
gga-miR-301a-3p_R-2	ciRNA628				66	-15.71	1	1	2
xtr-miR-301_R+3	ciRNA628				66	-17.09	1	1	2
gga-miR-16c-5p	ciRNA679				97	-12.24	1	1	2
gga-miR-7_R+2	ciRNA679				76	-16.19	1	1	2
hsa-miR-497-5p	ciRNA679				97	-16.33	1	1	2
mmu-miR-146a-5p_R+1	ciRNA679				60	-14.57	1	1	2
mmu-miR-146b-5p_R+1	ciRNA679				60	-18.09	1	1	2
tgu-miR-7-5p_R+1	ciRNA679				76	-16.19	1	1	2
cli-miR-139-3p_1ss10AG	ciRNA73				54	-23.48	1	1	2
gga-miR-221-5p_L-1	ciRNA73				85	-20.57	1	1	2
gga-miR-29a-3p	ciRNA73				60	-12.59	1	1	2
gga-miR-29b-3p	ciRNA73				60	-18.37	1	1	2
mmu-miR-146a-5p_R+1	ciRNA73				95	-25.13	1	1	2
mmu-miR-146b-5p_R+1	ciRNA73				95	-19.94	1	1	2
gga-miR-490-3p_R+1	ciRNA833				80	-36.23	1	1	2
cli-miR-139-3p_1ss10AG	circRNA1006				81	-21.14	1	1	2
PC-5p-28334_19	circRNA1026				71	-18.87	1	1	2
gga-let-7l-5p	circRNA1026				50	-16.16	1	1	2
gga-miR-148b-5p	circRNA1026				50	-10.89	1	1	2
oni-miR-22c_2ss18GA22TC	circRNA1026				84	-18.72	1	1	2
abu-miR-199-5p_R+4	circRNA1038				84	-16.32	1	1	2
abu-miR-19c_1ss22CG	circRNA1038				73	-19.03	1	1	2
gga-miR-1388a-3p_R+1	circRNA1038				96	-13.88	1	1	2
ssa-miR-19a-3p_R+1	circRNA1038				73	-12.86	1	1	2
tni-miR-199_R+3	circRNA1038				84	-16.32	1	1	2
xtr-miR-19b_R+2	circRNA1038				73	-17.4	1	1	2
gga-miR-456-3p_1ss22AT	circRNA1059				94	-20	1	1	2
mmu-miR-28c_L+1	circRNA1161				50	-15.68	1	1	2
gga-miR-221-5p_L-1	circRNA1172				80	-21.33	1	1	2
oni-miR-22c_2ss18GA22TC	circRNA1172				52	-17.09	1	1	2
aca-miR-726_1ss1TC	circRNA1201				86	-18.41	1	1	2
efu-mir-9277-p3_1ss7CT	circRNA1201				60	-13.28	1	1	2
gga-miR-106-5p_R+1	circRNA1201				79	-14.08	1	1	2
gga-miR-20b-5p	circRNA1201				75	-13.7	1	1	2
mmu-miR-28c_L+1	circRNA1201				83	-21.42	1	1	2
ssa-miR-20a-5p_R+2	circRNA1201				79	-14	1	1	2
gga-miR-22-5p_R-1	circRNA1216				85	-12.34	1	1	2
PC-3p-3754_341	circRNA1245				50	-20.72	1	1	2
gga-miR-148b-3p_R-2	circRNA1245				89	-17.73	1	1	2
gga-miR-15c-3p	circRNA1245				50	-19.65	1	1	2
hsa-miR-23a-3p_L-1R-1	circRNA1245				56	-14.82	1	1	2
bta-miR-361	circRNA1269				95	-31.21	1	1	2
cgr-miR-3074_L+1	circRNA1269				75	-19.51	1	1	2
chi-miR-361-5p	circRNA1269				95	-31.21	1	1	2
efu-miR-9226_L-1R-1_1ss4AG	circRNA1269				85	-20.7	1	1	2
efu-miR-9226_L-2R-1_1ss4AG	circRNA1269				66	-21.3	1	1	2
hsa-miR-3074-5p_L+1R+1	circRNA1269				75	-19.51	1	1	2
gga-let-7l-3p_R+1	circRNA128				88	-16.41	1	1	2
gga-miR-22-5p_R-1	circRNA128				80	-27.2	1	1	2
PC-5p-28334_19	circRNA1320				64	-75.47	1	1	2
abu-miR-199-5p_R+4	circRNA1320				78	-106.07	1	1	2
aca-miR-129a-3p_L-2R+1_1ss22TC	circRNA1320				71	-15.73	1	1	2
aca-miR-150-5p_R-2_1ss12TC	circRNA1320				95	-63.86	1	1	2
aca-miR-726_1ss1TC	circRNA1320				66	-52.92	1	1	2
ami-miR-429-3p_R+4	circRNA1320				52	-89.9	1	1	2
bta-miR-185	circRNA1320				88	-115.89	1	1	2
bta-miR-199c_L-1R+2	circRNA1320				62	-104.18	1	1	2
bta-miR-361	circRNA1320				80	-138.48	1	1	2
cgr-miR-185-5p	circRNA1320				88	-115.89	1	1	2
cgr-miR-3074_L+1	circRNA1320				58	-48.98	1	1	2
chi-miR-361-5p	circRNA1320				80	-138.48	1	1	2
cli-miR-1451-3p_R-2	circRNA1320				50	-17.59	1	1	2
cli-miR-1467-3p_1ss19AG	circRNA1320				69	-114.68	1	1	2
cli-miR-1467-5p	circRNA1320				50	-87.05	1	1	2
cli-miR-214-5p	circRNA1320				63	-37.02	1	1	2
cli-miR-222a-5p_R-1_1ss22CT	circRNA1320				71	-93.56	1	1	2
cli-miR-2954-5p	circRNA1320				59	-127.84	1	1	2
cli-miR-338a-3p_R-2	circRNA1320				70	-53.28	1	1	2
dre-miR-141-3p_R+3_1ss22CT	circRNA1320				72	-71.65	1	1	2
efu-mir-9277-p3_1ss7CT	circRNA1320				80	-13.59	1	1	2
fru-miR-200a_R+3	circRNA1320				72	-71.65	1	1	2
gga-let-7a-2-3p	circRNA1320				72	-47.73	1	1	2
gga-let-7l-3p_R+1	circRNA1320				61	-110.29	1	1	2
gga-miR-106-3p_R+1	circRNA1320				63	-144.31	1	1	2
gga-miR-106-5p_R+1	circRNA1320				95	-140.11	1	1	2
gga-miR-142-3p	circRNA1320				50	-20.64	1	1	2
gga-miR-16-1-3p	circRNA1320				56	-80.57	1	1	2
gga-miR-16-2-3p_L+1R-2	circRNA1320				55	-37.21	1	1	2
gga-miR-16c-5p	circRNA1320				80	-206.92	1	1	2
gga-miR-181b-1-3p_L+1R-1	circRNA1320				92	-45.09	1	1	2
gga-miR-18a-5p_R+1	circRNA1320				66	-71.5	1	1	2
gga-miR-18b-5p_R-2	circRNA1320				66	-26.61	1	1	2
gga-miR-200a-3p_R+1	circRNA1320				72	-70.84	1	1	2
gga-miR-200b-3p	circRNA1320				52	-104.59	1	1	2
gga-miR-20b-5p	circRNA1320				50	-160.39	1	1	2
gga-miR-2131-3p	circRNA1320				57	-65.79	1	1	2
gga-miR-22-5p_R-1	circRNA1320				52	-97.67	1	1	2
gga-miR-221-3p	circRNA1320				60	-76.78	1	1	2
gga-miR-221-5p_L-1	circRNA1320				95	-95.54	1	1	2
gga-miR-222a_R+1	circRNA1320				60	-111.98	1	1	2
gga-miR-23b-5p_L+1	circRNA1320				87	-70.09	1	1	2
gga-miR-27b-3p	circRNA1320				50	-67.9	1	1	2
gga-miR-27b-5p_R-1	circRNA1320				52	-54.22	1	1	2
gga-miR-29a-3p	circRNA1320				80	-61.41	1	1	2
gga-miR-29b-3p	circRNA1320				85	-61.27	1	1	2
gga-miR-301a-3p_R-2	circRNA1320				58	-72.86	1	1	2
gga-miR-301a-5p_L+2	circRNA1320				57	-17.42	1	1	2
gga-miR-338-3p_R-2	circRNA1320				70	-53.28	1	1	2
gga-miR-338-5p	circRNA1320				56	-58.5	1	1	2
gga-miR-363-5p	circRNA1320				60	-101.2	1	1	2
gga-miR-365-2-5p_L-1R+1	circRNA1320				62	-74.58	1	1	2
gga-miR-429-3p	circRNA1320				52	-60.14	1	1	2
gga-miR-456-3p_1ss22AT	circRNA1320				72	-90.92	1	1	2
gga-miR-490-3p_R+1	circRNA1320				66	-98.65	1	1	2
gga-miR-7_R+2	circRNA1320				52	-177.83	1	1	2
gga-mir-216c-p3	circRNA1320				62	-78.18	1	1	2
gmo-miR-199-4-3p_R+2	circRNA1320				62	-139.47	1	1	2
hsa-miR-23a-3p_L-1R-1	circRNA1320				50	-32.61	1	1	2
hsa-miR-23a-3p_R-2	circRNA1320				52	-43.76	1	1	2
hsa-miR-3074-5p_L+1R+1	circRNA1320				58	-48.98	1	1	2
hsa-miR-30b-5p_R+1	circRNA1320				88	-58.61	1	1	2
hsa-miR-497-5p	circRNA1320				60	-131.9	1	1	2
mdo-miR-181a-5p_R+3	circRNA1320				60	-159.6	1	1	2
mdo-miR-429_R+3	circRNA1320				52	-73.92	1	1	2
ola-miR-222_R+6	circRNA1320				60	-109.21	1	1	2
ola-miR-222_R+7	circRNA1320				60	-108.22	1	1	2
oni-miR-10955_R-1_1ss10TC	circRNA1320				66	-16.8	1	1	2
oni-miR-30a_R+1	circRNA1320				77	-52.2	1	1	2
ssa-miR-20a-5p_R+2	circRNA1320				50	-217.94	1	1	2
tgu-miR-7-5p_R+1	circRNA1320				52	-177.83	1	1	2
tni-miR-199_R+3	circRNA1320				78	-106.07	1	1	2
xtr-miR-221_R+2	circRNA1320				60	-97.47	1	1	2
xtr-miR-301_R+3	circRNA1320				58	-102.13	1	1	2
abu-miR-199-5p_R+4	circRNA1321				63	-36.83	1	1	2
abu-miR-19c_1ss22CG	circRNA1321				68	-13.81	1	1	2
aca-miR-150-5p_R-2_1ss12TC	circRNA1321				52	-15.01	1	1	2
aca-miR-726_1ss1TC	circRNA1321				93	-13.19	1	1	2
ami-miR-429-3p_R+4	circRNA1321				58	-12.81	1	1	2
cli-miR-139-3p_1ss10AG	circRNA1321				90	-27.15	1	1	2
cli-miR-1451-3p_R-2	circRNA1321				75	-15.14	1	1	2
cli-miR-2954-5p	circRNA1321				86	-18.1	1	1	2
cli-miR-338a-3p_R-2	circRNA1321				83	-21	1	1	2
gga-miR-1388a-3p_R+1	circRNA1321				67	-19.03	1	1	2
gga-miR-142-3p	circRNA1321				66	-32.26	1	1	2
gga-miR-19a-5p_L+3R-2	circRNA1321				57	-29.26	1	1	2
gga-miR-200a-5p	circRNA1321				62	-42.01	1	1	2
gga-miR-2131-3p	circRNA1321				71	-12.05	1	1	2
gga-miR-29a-3p	circRNA1321				95	-17.86	1	1	2
gga-miR-29b-3p	circRNA1321				95	-17.86	1	1	2
gga-miR-301a-3p_R-2	circRNA1321				83	-30.68	1	1	2
gga-miR-338-3p_R-2	circRNA1321				83	-21	1	1	2
gga-miR-363-5p	circRNA1321				86	-12.95	1	1	2
gga-miR-429-3p	circRNA1321				58	-12.81	1	1	2
gga-miR-490-3p_R+1	circRNA1321				52	-16.36	1	1	2
gga-miR-7_R+2	circRNA1321				56	-14.37	1	1	2
mdo-miR-181a-5p_R+3	circRNA1321				64	-12.82	1	1	2
mdo-miR-429_R+3	circRNA1321				58	-12.81	1	1	2
oni-miR-218a_R+1	circRNA1321				58	-11.75	1	1	2
ssa-miR-19a-3p_R+1	circRNA1321				68	-12.58	1	1	2
tgu-miR-7-5p_R+1	circRNA1321				56	-14.37	1	1	2
tni-miR-199_R+3	circRNA1321				63	-36.83	1	1	2
xtr-miR-19b_R+2	circRNA1321				68	-15.12	1	1	2
xtr-miR-301_R+3	circRNA1321				75	-32.71	1	1	2
gga-miR-106-3p_R+1	circRNA1411				86	-18.53	1	1	2
gga-miR-363-5p	circRNA1411				93	-22.57	1	1	2
abu-miR-199-5p_R+4	circRNA1455				84	-16.32	1	1	2
abu-miR-19c_1ss22CG	circRNA1455				73	-19.03	1	1	2
gga-miR-1388a-3p_R+1	circRNA1455				92	-13.88	1	1	2
ssa-miR-19a-3p_R+1	circRNA1455				73	-12.86	1	1	2
tni-miR-199_R+3	circRNA1455				84	-16.32	1	1	2
xtr-miR-19b_R+2	circRNA1455				73	-17.4	1	1	2
dre-miR-141-3p_R+3_1ss22CT	circRNA1492				86	-18.94	1	1	2
fru-miR-200a_R+3	circRNA1492				86	-19.35	1	1	2
gga-miR-200a-3p_R+1	circRNA1492				86	-17.25	1	1	2
gga-miR-32-5p	circRNA1492				75	-11.87	1	1	2
gga-miR-363-3p_R-1	circRNA1492				93	-14.2	1	1	2
gga-mir-216c-p3	circRNA1492				95	-10.33	1	1	2
cli-miR-338a-3p_R-2	circRNA1505				87	-16.17	1	1	2
gga-miR-29a-3p	circRNA1505				90	-13.57	1	1	2
gga-miR-29b-3p	circRNA1505				90	-14.08	1	1	2
gga-miR-32-5p	circRNA1505				81	-15.95	1	1	2
gga-miR-338-3p_R-2	circRNA1505				87	-16.17	1	1	2
cgr-miR-3074_L+1	circRNA164				83	-15.93	1	1	2
hsa-miR-3074-5p_L+1R+1	circRNA164				83	-15.93	1	1	2
oni-miR-10955_R-1_1ss10TC	circRNA164				83	-15.87	1	1	2
oni-miR-30a_R+1	circRNA164				88	-16.88	1	1	2
dre-miR-135a_R+1	circRNA1778				83	-15.28	1	1	2
abu-miR-19c_1ss22CG	circRNA2003				84	-16.86	1	1	2
ami-miR-429-3p_R+4	circRNA2003				76	-11.5	1	1	2
gga-miR-15c-3p	circRNA2003				83	-11.78	1	1	2
gga-miR-429-3p	circRNA2003				76	-10.8	1	1	2
hsa-miR-23a-3p_L-1R-1	circRNA2003				87	-15.8	1	1	2
hsa-miR-23a-3p_R-2	circRNA2003				70	-16.29	1	1	2
mdo-miR-429_R+3	circRNA2003				76	-11.5	1	1	2
ssa-miR-19a-3p_R+1	circRNA2003				84	-16.82	1	1	2
xtr-miR-19b_R+2	circRNA2003				84	-15.78	1	1	2
efu-miR-9226_L-2R-1_1ss4AG	circRNA206				88	-18.6	1	1	2
gga-miR-18a-5p_R+1	circRNA206				83	-16.72	1	1	2
gga-miR-18b-5p_R-2	circRNA206				83	-15.88	1	1	2
PC-3p-3014_471	circRNA2204				72	-28.81	1	1	2
aca-miR-193-3p_R+2	circRNA2204				66	-41.43	1	1	2
ami-miR-429-3p_R+4	circRNA2204				88	-27.18	1	1	2
bta-miR-199c_L-1R+2	circRNA2204				75	-16.16	1	1	2
cli-miR-1467-3p_1ss19AG	circRNA2204				84	-60.14	1	1	2
cli-miR-214-5p	circRNA2204				90	-59.88	1	1	2
dre-miR-141-3p_R+3_1ss22CT	circRNA2204				95	-37.85	1	1	2
fru-miR-200a_R+3	circRNA2204				95	-39.23	1	1	2
gga-miR-148b-5p	circRNA2204				83	-14.11	1	1	2
gga-miR-16-1-3p	circRNA2204				81	-67.16	1	1	2
gga-miR-16-2-3p_L+1R-2	circRNA2204				88	-13.33	1	1	2
gga-miR-1662	circRNA2204				75	-13.68	1	1	2
gga-miR-19a-5p_L+3R-2	circRNA2204				85	-21.06	1	1	2
gga-miR-200a-3p_R+1	circRNA2204				95	-32.99	1	1	2
gga-miR-200b-3p	circRNA2204				88	-26.4	1	1	2
gga-miR-363-5p	circRNA2204				80	-33.53	1	1	2
gga-miR-429-3p	circRNA2204				88	-27.18	1	1	2
gmo-miR-199-4-3p_R+2	circRNA2204				75	-15.89	1	1	2
hsa-miR-30b-5p_R+1	circRNA2204				55	-50.81	1	1	2
hsa-miR-497-5p	circRNA2204				52	-18.41	1	1	2
mdo-miR-181a-5p_R+3	circRNA2204				72	-15.55	1	1	2
mdo-miR-429_R+3	circRNA2204				88	-27.18	1	1	2
oni-miR-22c_2ss18GA22TC	circRNA2204				68	-18.33	1	1	2
oni-miR-30a_R+1	circRNA2204				55	-13.53	1	1	2
PC-5p-28334_19	circRNA2205				78	-45.49	1	1	2
abu-miR-199-5p_R+4	circRNA2205				52	-84.58	1	1	2
aca-miR-150-5p_R-2_1ss12TC	circRNA2205				60	-35.6	1	1	2
ami-miR-429-3p_R+4	circRNA2205				64	-23.98	1	1	2
bta-miR-185	circRNA2205				62	-96.11	1	1	2
cgr-miR-185-5p	circRNA2205				62	-96.11	1	1	2
cli-miR-1467-3p_1ss19AG	circRNA2205				76	-47.05	1	1	2
cli-miR-1467-5p	circRNA2205				54	-33.09	1	1	2
cli-miR-214-5p	circRNA2205				54	-35.78	1	1	2
cli-miR-2954-5p	circRNA2205				63	-78.46	1	1	2
cli-miR-338a-3p_R-2	circRNA2205				74	-76.53	1	1	2
dre-miR-135a_R+1	circRNA2205				50	-135.63	1	1	2
dre-miR-141-3p_R+3_1ss22CT	circRNA2205				63	-66.61	1	1	2
efu-miR-9226_L-1R-1_1ss4AG	circRNA2205				57	-25.71	1	1	2
fru-miR-200a_R+3	circRNA2205				63	-67.43	1	1	2
gga-let-7l-3p_R+1	circRNA2205				83	-58.6	1	1	2
gga-miR-106-3p_R+1	circRNA2205				90	-83.48	1	1	2
gga-miR-128-1-5p	circRNA2205				81	-53.06	1	1	2
gga-miR-148b-3p_R-2	circRNA2205				78	-37.36	1	1	2
gga-miR-148b-5p	circRNA2205				66	-36.66	1	1	2
gga-miR-181b-1-3p_L+1R-1	circRNA2205				50	-11.01	1	1	2
gga-miR-200a-3p_R+1	circRNA2205				63	-64.29	1	1	2
gga-miR-200b-3p	circRNA2205				64	-23.48	1	1	2
gga-miR-22-5p_R-1	circRNA2205				76	-50.58	1	1	2
gga-miR-221-5p_L-1	circRNA2205				55	-41.37	1	1	2
gga-miR-27b-5p_R-1	circRNA2205				66	-78.15	1	1	2
gga-miR-29a-3p	circRNA2205				70	-48.85	1	1	2
gga-miR-29b-3p	circRNA2205				70	-67.6	1	1	2
gga-miR-301a-3p_R-2	circRNA2205				50	-72.66	1	1	2
gga-miR-32-5p	circRNA2205				50	-10.78	1	1	2
gga-miR-338-3p_R-2	circRNA2205				74	-76.53	1	1	2
gga-miR-363-3p_R-1	circRNA2205				50	-44.97	1	1	2
gga-miR-365-2-5p_L-1R+1	circRNA2205				50	-43.93	1	1	2
gga-miR-429-3p	circRNA2205				64	-23.98	1	1	2
gga-miR-456-3p_1ss22AT	circRNA2205				50	-47.94	1	1	2
gga-mir-216c-p3	circRNA2205				66	-119.32	1	1	2
hsa-miR-23a-3p_R-2	circRNA2205				58	-11.68	1	1	2
mdo-miR-429_R+3	circRNA2205				64	-23.98	1	1	2
mmu-miR-28c_L+1	circRNA2205				75	-43.1	1	1	2
oni-miR-10955_R-1_1ss10TC	circRNA2205				50	-66.43	1	1	2
oni-miR-218a_R+1	circRNA2205				70	-66.23	1	1	2
oni-miR-22c_2ss18GA22TC	circRNA2205				64	-133.98	1	1	2
tni-miR-199_R+3	circRNA2205				52	-84.58	1	1	2
xtr-miR-301_R+3	circRNA2205				50	-83.06	1	1	2
aca-miR-150-5p_R-2_1ss12TC	circRNA2213				65	-20.77	1	1	2
cli-miR-1467-5p	circRNA2213				72	-40.11	1	1	2
gga-miR-106-3p_R+1	circRNA2213				56	-46.78	1	1	2
gga-miR-456-3p_1ss22AT	circRNA2213				55	-21.89	1	1	2
oni-miR-22c_2ss18GA22TC	circRNA2213				60	-16.71	1	1	2
cli-miR-338a-3p_R-2	circRNA2252				54	-37.79	1	1	2
gga-miR-106-5p_R+1	circRNA2252				83	-15.11	1	1	2
gga-miR-20b-5p	circRNA2252				83	-16.02	1	1	2
gga-miR-221-3p	circRNA2252				80	-25.02	1	1	2
gga-miR-222a_R+1	circRNA2252				80	-22.37	1	1	2
gga-miR-29a-3p	circRNA2252				75	-18.35	1	1	2
gga-miR-29b-3p	circRNA2252				75	-18.37	1	1	2
gga-miR-338-3p_R-2	circRNA2252				54	-37.79	1	1	2
gga-miR-456-3p_1ss22AT	circRNA2252				77	-22.74	1	1	2
gga-miR-7_R+2	circRNA2252				88	-17.36	1	1	2
ola-miR-222_R+6	circRNA2252				80	-22.37	1	1	2
ola-miR-222_R+7	circRNA2252				80	-24.58	1	1	2
ssa-miR-20a-5p_R+2	circRNA2252				83	-14.85	1	1	2
tgu-miR-7-5p_R+1	circRNA2252				88	-17.36	1	1	2
xtr-miR-221_R+2	circRNA2252				80	-25.14	1	1	2
cli-miR-2954-5p	circRNA2453				90	-22.08	1	1	2
gga-miR-490-3p_R+1	circRNA2453				76	-21.21	1	1	2
gga-miR-490-3p_R+1	circRNA2924				61	-18.89	1	1	2
PC-3p-3014_471	circRNA2928				81	-13.75	1	1	2
cli-miR-139-3p_1ss10AG	circRNA2928				72	-19.03	1	1	2
gga-miR-106-3p_R+1	circRNA2928				93	-13.76	1	1	2
gga-miR-106-5p_R+1	circRNA2928				91	-15.61	1	1	2
gga-miR-20b-5p	circRNA2928				91	-14.39	1	1	2
gga-miR-301a-3p_R-2	circRNA2928				91	-12.71	1	1	2
ssa-miR-20a-5p_R+2	circRNA2928				91	-16.74	1	1	2
xtr-miR-301_R+3	circRNA2928				91	-12.92	1	1	2
PC-3p-3014_471	circRNA2937				90	-12.22	1	1	2
PC-5p-28334_19	circRNA2937				85	-18.62	1	1	2
gga-miR-1662	circRNA2937				62	-11.35	1	1	2
gga-miR-221-5p_L-1	circRNA2937				50	-42.57	1	1	2
gga-miR-490-3p_R+1	circRNA2937				71	-22.57	1	1	2
abu-miR-199-5p_R+4	circRNA3021				94	-14.79	1	1	2
gga-miR-1388a-3p_R+1	circRNA3021				75	-13.54	1	1	2
gga-miR-15c-3p	circRNA3021				66	-14.16	1	1	2
gga-miR-490-3p_R+1	circRNA3021				95	-17.36	1	1	2
tni-miR-199_R+3	circRNA3021				94	-14.79	1	1	2
efu-miR-9226_L-2R-1_1ss4AG	circRNA315				77	-17.45	1	1	2
mdo-miR-181a-5p_R+3	circRNA315				96	-11.24	1	1	2
gga-miR-106-3p_R+1	circRNA3586				76	-19.07	1	1	2
gga-miR-490-3p_R+1	circRNA3586				90	-19.52	1	1	2
gga-miR-128-1-5p	circRNA3683				72	-26.46	1	1	2
gga-miR-29a-3p	circRNA3683				55	-22.9	1	1	2
aca-miR-150-5p_R-2_1ss12TC	circRNA3695				65	-20.77	1	1	2
cli-miR-1467-5p	circRNA3695				72	-67.42	1	1	2
cli-miR-2954-5p	circRNA3695				72	-27.67	1	1	2
gga-miR-106-3p_R+1	circRNA3695				66	-75.61	1	1	2
gga-miR-16-1-3p	circRNA3695				68	-18.3	1	1	2
gga-miR-18a-5p_R+1	circRNA3695				50	-14.01	1	1	2
gga-miR-18b-5p_R-2	circRNA3695				50	-14.01	1	1	2
gga-miR-456-3p_1ss22AT	circRNA3695				66	-56.89	1	1	2
oni-miR-218a_R+1	circRNA3695				94	-19.48	1	1	2
oni-miR-22c_2ss18GA22TC	circRNA3695				76	-32.89	1	1	2
cgr-miR-3074_L+1	circRNA506				66	-16.69	1	1	2
hsa-miR-3074-5p_L+1R+1	circRNA506				66	-16.69	1	1	2
gga-miR-363-5p	circRNA518				73	-16.59	1	1	2
PC-3p-3014_471	circRNA5341				54	-34.61	1	1	2
PC-5p-28334_19	circRNA5341				50	-32.63	1	1	2
aca-miR-150-5p_R-2_1ss12TC	circRNA5341				91	-31.78	1	1	2
bta-miR-185	circRNA5341				74	-146.78	1	1	2
bta-miR-199c_L-1R+2	circRNA5341				50	-19.57	1	1	2
cgr-miR-185-5p	circRNA5341				74	-146.78	1	1	2
gga-miR-1388a-3p_R+1	circRNA5341				85	-97.72	1	1	2
gga-miR-490-3p_R+1	circRNA5341				57	-101.83	1	1	2
gmo-miR-199-4-3p_R+2	circRNA5341				50	-17.76	1	1	2
PC-5p-28334_19	circRNA735				57	-22.69	1	1	2
gga-miR-221-5p_L-1	circRNA735				90	-17.73	1	1	2
PC-5p-28334_19	circRNA754				92	-15.09	1	1	2
aca-miR-451-5p_R+1	circRNA754				50	-18.13	1	1	2
gga-let-7l-3p_R+1	circRNA754				94	-12.09	1	1	2
gga-miR-1388a-3p_R+1	circRNA754				82	-21.42	1	1	2
gga-miR-22-5p_R-1	circRNA754				95	-12.53	1	1	2
hsa-miR-4454_L+1_1ss3GA	circRNA754				80	-15.29	1	1	2
gga-miR-16c-5p	circRNA766				77	-16.69	1	1	2
hsa-miR-497-5p	circRNA766				67	-15.63	1	1	2
ccr-miR-363_L-1R+2	circRNA812				66	-22.64	1	1	2
gga-miR-1662	circRNA84				87	-18.87	1	1	2
gga-miR-365-2-5p_L-1R+1	circRNA84				87	-26.62	1	1	2
cli-miR-33-2-3p	circRNA850				85	-15.75	1	1	2
mmu-miR-28c_L+1	circRNA850				91	-11.62	1	1	2
efu-mir-9277-p3_1ss7CT	circRNA858				90	-16.26	1	1	2
gga-miR-19a-5p_L+3R-2	circRNA858				64	-12.26	1	1	2
gga-miR-22-5p_R-1	circRNA858				90	-11.8	1	1	2
mmu-miR-28c_L+1	circRNA858				66	-17.16	1	1	2
mmu-miR-3968_L-2_1ss14AT	circRNA858				61	-15.96	1	1	2
aca-miR-451-5p_R+1	circRNA912				75	-13.9	1	1	2
gga-miR-106-3p_R+1	circRNA912				96	-13.66	1	1	2
gga-miR-451_R-4	circRNA912				75	-13.9	1	1	2
ami-miR-429-3p_R+4	circRNA971				82	-16.13	1	1	2
bta-miR-185	circRNA971				77	-17.78	1	1	2
ccr-miR-363_L-1R+2	circRNA971				83	-19.4	1	1	2
cgr-miR-185-5p	circRNA971				77	-17.78	1	1	2
gga-miR-142-3p	circRNA971				83	-15.05	1	1	2
gga-miR-16c-5p	circRNA971				87	-13.92	1	1	2
gga-miR-200b-3p	circRNA971				82	-21.19	1	1	2
gga-miR-429-3p	circRNA971				82	-16.13	1	1	2
hsa-let-7f-2-3p_2ss20TC22CT	circRNA971				90	-37.97	1	1	2
hsa-miR-23a-3p_L-1R-1	circRNA971				68	-12.16	1	1	2
hsa-miR-497-5p	circRNA971				92	-18.81	1	1	2
mdo-miR-429_R+3	circRNA971				82	-16.13	1	1	2

## Sheet: miRNA-mRNA SVSP
miRNA ID	Transcript ID	Gene ID	Symbol	TargetScan_score	miranda_Energy	TargetScan	miRanda	Total
PC-5p-28334_19	NM_001311190.1	106040220	DDX58	92	-15.05	1	1	2
abu-miR-199-5p_R+4	NM_001311190.1	106040220	DDX58	93	-22.67	1	1	2
abu-miR-19c_1ss22CG	NM_001311190.1	106040220	DDX58	54	-10.11	1	1	2
ccr-miR-363_L-1R+2	NM_001311190.1	106040220	DDX58	91	-23.14	1	1	2
cli-miR-338a-3p_R-2	NM_001311190.1	106040220	DDX58	54	-32.35	1	1	2
gga-miR-142-3p	NM_001311190.1	106040220	DDX58	83	-15.39	1	1	2
gga-miR-148b-3p_R-2	NM_001311190.1	106040220	DDX58	91	-12.32	1	1	2
gga-miR-148b-5p	NM_001311190.1	106040220	DDX58	76	-38.28	1	1	2
gga-miR-181b-1-3p_L+1R-1	NM_001311190.1	106040220	DDX58	96	-16.42	1	1	2
gga-miR-301a-5p_L+2	NM_001311190.1	106040220	DDX58	83	-28.26	1	1	2
gga-miR-338-3p_R-2	NM_001311190.1	106040220	DDX58	54	-32.35	1	1	2
gga-miR-363-5p	NM_001311190.1	106040220	DDX58	97	-12.74	1	1	2
gga-miR-365-2-5p_L-1R+1	NM_001311190.1	106040220	DDX58	98	-16.92	1	1	2
hsa-miR-23a-3p_L-1R-1	NM_001311190.1	106040220	DDX58	90	-38.31	1	1	2
hsa-miR-23a-3p_R-2	NM_001311190.1	106040220	DDX58	79	-18.26	1	1	2
mdo-miR-181a-5p_R+3	NM_001311190.1	106040220	DDX58	75	-15.38	1	1	2
mmu-miR-3968_L-2_1ss14AT	NM_001311190.1	106040220	DDX58	98	-13.35	1	1	2
tni-miR-199_R+3	NM_001311190.1	106040220	DDX58	93	-22.67	1	1	2
abu-miR-199-5p_R+4	XM_013170695.2	106029410	EIF2AK2	63	-39.93	1	1	2
aca-miR-129a-3p_L-2R+1_1ss22TC	XM_013170695.2	106029410	EIF2AK2	59	-19.7	1	1	2
aca-miR-193-3p_R+2	XM_013170695.2	106029410	EIF2AK2	68	-14.52	1	1	2
cgr-miR-3074_L+1	XM_013170695.2	106029410	EIF2AK2	72	-13.91	1	1	2
cli-miR-214-5p	XM_013170695.2	106029410	EIF2AK2	72	-18.67	1	1	2
cli-miR-222a-5p_R-1_1ss22CT	XM_013170695.2	106029410	EIF2AK2	77	-21.97	1	1	2
gga-miR-106-5p_R+1	XM_013170695.2	106029410	EIF2AK2	98	-13.83	1	1	2
gga-miR-148b-3p_R-2	XM_013170695.2	106029410	EIF2AK2	77	-13.31	1	1	2
gga-miR-15c-3p	XM_013170695.2	106029410	EIF2AK2	96	-56.37	1	1	2
gga-miR-16-1-3p	XM_013170695.2	106029410	EIF2AK2	68	-26.14	1	1	2
gga-miR-18a-5p_R+1	XM_013170695.2	106029410	EIF2AK2	92	-17	1	1	2
gga-miR-18b-5p_R-2	XM_013170695.2	106029410	EIF2AK2	92	-13.24	1	1	2
gga-miR-20b-5p	XM_013170695.2	106029410	EIF2AK2	98	-12.2	1	1	2
gga-miR-29a-3p	XM_013170695.2	106029410	EIF2AK2	99	-20.1	1	1	2
gga-miR-29b-3p	XM_013170695.2	106029410	EIF2AK2	99	-39.77	1	1	2
gga-miR-7_R+2	XM_013170695.2	106029410	EIF2AK2	96	-41.69	1	1	2
hsa-miR-23a-3p_R-2	XM_013170695.2	106029410	EIF2AK2	66	-13.46	1	1	2
hsa-miR-3074-5p_L+1R+1	XM_013170695.2	106029410	EIF2AK2	72	-13.91	1	1	2
mdo-miR-181a-5p_R+3	XM_013170695.2	106029410	EIF2AK2	94	-34.18	1	1	2
oni-miR-218a_R+1	XM_013170695.2	106029410	EIF2AK2	83	-12.25	1	1	2
oni-miR-22c_2ss18GA22TC	XM_013170695.2	106029410	EIF2AK2	99	-17.39	1	1	2
ssa-miR-20a-5p_R+2	XM_013170695.2	106029410	EIF2AK2	98	-16.09	1	1	2
tgu-miR-7-5p_R+1	XM_013170695.2	106029410	EIF2AK2	96	-41.69	1	1	2
tni-miR-199_R+3	XM_013170695.2	106029410	EIF2AK2	63	-39.93	1	1	2
cli-miR-139-3p_1ss10AG	XM_013170976.2	106029707	GPX2	59	-22.95	1	1	2
cli-miR-1467-3p_1ss19AG	XM_013170976.2	106029707	GPX2	77	-22.11	1	1	2
gga-miR-128-1-5p	XM_013170976.2	106029707	GPX2	87	-82.48	1	1	2
gga-miR-221-5p_L-1	XM_013170976.2	106029707	GPX2	73	-37.7	1	1	2
gga-miR-456-3p_1ss22AT	XM_013170976.2	106029707	GPX2	89	-23.95	1	1	2
gga-miR-15c-3p	XM_013171005.2	106029733	LRRC73	92	-14.69	1	1	2
gga-miR-22-5p_R-1	XM_013171005.2	106029733	LRRC73	55	-15.11	1	1	2
gga-miR-221-3p	XM_013171005.2	106029733	LRRC73	71	-24.74	1	1	2
gga-miR-221-5p_L-1	XM_013171005.2	106029733	LRRC73	51	-17.14	1	1	2
gga-miR-222a_R+1	XM_013171005.2	106029733	LRRC73	56	-44.48	1	1	2
hsa-let-7f-2-3p_2ss20TC22CT	XM_013171005.2	106029733	LRRC73	71	-15.55	1	1	2
ola-miR-222_R+6	XM_013171005.2	106029733	LRRC73	56	-44.03	1	1	2
ola-miR-222_R+7	XM_013171005.2	106029733	LRRC73	56	-44.84	1	1	2
xtr-miR-221_R+2	XM_013171005.2	106029733	LRRC73	71	-25.3	1	1	2
aca-miR-150-5p_R-2_1ss12TC	XM_013171021.2	106029748	HSP90AB1	71	-16.95	1	1	2
aca-miR-726_1ss1TC	XM_013171021.2	106029748	HSP90AB1	82	-21.2	1	1	2
cli-miR-139-3p_1ss10AG	XM_013171021.2	106029748	HSP90AB1	96	-66.42	1	1	2
gga-miR-29c-5p_L+3R-3	XM_013171021.2	106029748	HSP90AB1	79	-18.63	1	1	2
hsa-miR-497-5p	XM_013171021.2	106029748	HSP90AB1	50	-39.92	1	1	2
oni-miR-218a_R+1	XM_013171021.2	106029748	HSP90AB1	93	-33.81	1	1	2
oni-miR-22c_2ss18GA22TC	XM_013171021.2	106029748	HSP90AB1	92	-37.05	1	1	2
PC-5p-28334_19	XM_013171142.2	106029824	IFIH1	79	-41.6	1	1	2
aca-miR-150-5p_R-2_1ss12TC	XM_013171142.2	106029824	IFIH1	67	-11.36	1	1	2
bta-miR-185	XM_013171142.2	106029824	IFIH1	82	-41.5	1	1	2
bta-miR-199c_L-1R+2	XM_013171142.2	106029824	IFIH1	61	-14.12	1	1	2
cgr-miR-185-5p	XM_013171142.2	106029824	IFIH1	82	-41.5	1	1	2
cli-miR-2954-5p	XM_013171142.2	106029824	IFIH1	58	-36.73	1	1	2
cli-miR-338a-3p_R-2	XM_013171142.2	106029824	IFIH1	53	-21.67	1	1	2
efu-mir-9277-p3_1ss7CT	XM_013171142.2	106029824	IFIH1	65	-16.62	1	1	2
gga-let-7l-3p_R+1	XM_013171142.2	106029824	IFIH1	80	-17.23	1	1	2
gga-miR-1388a-3p_R+1	XM_013171142.2	106029824	IFIH1	81	-16.67	1	1	2
gga-miR-148b-5p	XM_013171142.2	106029824	IFIH1	90	-24.57	1	1	2
gga-miR-181b-1-3p_L+1R-1	XM_013171142.2	106029824	IFIH1	53	-12.05	1	1	2
gga-miR-2131-3p	XM_013171142.2	106029824	IFIH1	67	-18.3	1	1	2
gga-miR-22-5p_R-1	XM_013171142.2	106029824	IFIH1	78	-76.43	1	1	2
gga-miR-27b-3p	XM_013171142.2	106029824	IFIH1	58	-11.45	1	1	2
gga-miR-27b-5p_R-1	XM_013171142.2	106029824	IFIH1	98	-18.98	1	1	2
gga-miR-29a-3p	XM_013171142.2	106029824	IFIH1	75	-14.56	1	1	2
gga-miR-29b-3p	XM_013171142.2	106029824	IFIH1	75	-35.4	1	1	2
gga-miR-338-3p_R-2	XM_013171142.2	106029824	IFIH1	53	-21.67	1	1	2
gga-mir-216c-p3	XM_013171142.2	106029824	IFIH1	63	-27.96	1	1	2
gmo-miR-199-4-3p_R+2	XM_013171142.2	106029824	IFIH1	61	-14.6	1	1	2
hsa-miR-23a-3p_L-1R-1	XM_013171142.2	106029824	IFIH1	58	-11.02	1	1	2
hsa-miR-23a-3p_R-2	XM_013171142.2	106029824	IFIH1	99	-14.21	1	1	2
oni-miR-218a_R+1	XM_013171142.2	106029824	IFIH1	90	-15.65	1	1	2
oni-miR-22c_2ss18GA22TC	XM_013171142.2	106029824	IFIH1	90	-16.72	1	1	2
cli-miR-222a-5p_R-1_1ss22CT	XM_013171176.2	106029859	DLX1	96	-31.54	1	1	2
gga-miR-1388a-3p_R+1	XM_013171176.2	106029859	DLX1	98	-18.86	1	1	2
gga-miR-148b-3p_R-2	XM_013171176.2	106029859	DLX1	81	-12.53	1	1	2
gga-miR-29c-5p_L+3R-3	XM_013171176.2	106029859	DLX1	79	-16.28	1	1	2
gga-miR-456-3p_1ss22AT	XM_013171176.2	106029859	DLX1	81	-21.92	1	1	2
oni-miR-30a_R+1	XM_013171176.2	106029859	DLX1	75	-14.25	1	1	2
aca-miR-129a-3p_L-2R+1_1ss22TC	XM_013171214.2	106029888	SLC15A2	80	-13.6	1	1	2
aca-miR-150-5p_R-2_1ss12TC	XM_013171214.2	106029888	SLC15A2	63	-35.88	1	1	2
bta-miR-185	XM_013171214.2	106029888	SLC15A2	73	-176.91	1	1	2
bta-miR-199c_L-1R+2	XM_013171214.2	106029888	SLC15A2	66	-11.05	1	1	2
bta-miR-361	XM_013171214.2	106029888	SLC15A2	54	-71.17	1	1	2
ccr-miR-363_L-1R+2	XM_013171214.2	106029888	SLC15A2	62	-23.06	1	1	2
cgr-miR-185-5p	XM_013171214.2	106029888	SLC15A2	73	-176.91	1	1	2
cgr-miR-3074_L+1	XM_013171214.2	106029888	SLC15A2	78	-66.65	1	1	2
chi-miR-361-5p	XM_013171214.2	106029888	SLC15A2	54	-71.17	1	1	2
cli-miR-139-3p_1ss10AG	XM_013171214.2	106029888	SLC15A2	64	-96.61	1	1	2
cli-miR-214-5p	XM_013171214.2	106029888	SLC15A2	57	-63.46	1	1	2
cli-miR-222a-5p_R-1_1ss22CT	XM_013171214.2	106029888	SLC15A2	78	-50.57	1	1	2
cli-miR-2954-5p	XM_013171214.2	106029888	SLC15A2	56	-140.39	1	1	2
cli-miR-338a-3p_R-2	XM_013171214.2	106029888	SLC15A2	61	-66.93	1	1	2
dre-miR-135a_R+1	XM_013171214.2	106029888	SLC15A2	51	-66.12	1	1	2
efu-miR-9226_L-2R-1_1ss4AG	XM_013171214.2	106029888	SLC15A2	70	-27.74	1	1	2
efu-mir-9277-p3_1ss7CT	XM_013171214.2	106029888	SLC15A2	81	-89.49	1	1	2
gga-let-7l-5p	XM_013171214.2	106029888	SLC15A2	96	-23.54	1	1	2
gga-miR-1388a-3p_R+1	XM_013171214.2	106029888	SLC15A2	57	-18.59	1	1	2
gga-miR-142-3p	XM_013171214.2	106029888	SLC15A2	55	-23.1	1	1	2
gga-miR-148b-3p_R-2	XM_013171214.2	106029888	SLC15A2	76	-49.98	1	1	2
gga-miR-148b-5p	XM_013171214.2	106029888	SLC15A2	91	-97.61	1	1	2
gga-miR-16-2-3p_L+1R-2	XM_013171214.2	106029888	SLC15A2	81	-26.63	1	1	2
gga-miR-1662	XM_013171214.2	106029888	SLC15A2	72	-40.79	1	1	2
gga-miR-16c-5p	XM_013171214.2	106029888	SLC15A2	80	-55.28	1	1	2
gga-miR-221-3p	XM_013171214.2	106029888	SLC15A2	82	-35.59	1	1	2
gga-miR-221-5p_L-1	XM_013171214.2	106029888	SLC15A2	77	-41.84	1	1	2
gga-miR-222a_R+1	XM_013171214.2	106029888	SLC15A2	80	-52.51	1	1	2
gga-miR-301a-5p_L+2	XM_013171214.2	106029888	SLC15A2	81	-17.07	1	1	2
gga-miR-32-5p	XM_013171214.2	106029888	SLC15A2	59	-58.47	1	1	2
gga-miR-338-3p_R-2	XM_013171214.2	106029888	SLC15A2	61	-66.93	1	1	2
gga-miR-363-3p_R-1	XM_013171214.2	106029888	SLC15A2	73	-46.58	1	1	2
gga-miR-490-3p_R+1	XM_013171214.2	106029888	SLC15A2	67	-72.1	1	1	2
gga-miR-7_R+2	XM_013171214.2	106029888	SLC15A2	50	-14.88	1	1	2
gga-mir-216c-p3	XM_013171214.2	106029888	SLC15A2	84	-35	1	1	2
gmo-miR-199-4-3p_R+2	XM_013171214.2	106029888	SLC15A2	66	-10.78	1	1	2
hsa-miR-3074-5p_L+1R+1	XM_013171214.2	106029888	SLC15A2	78	-66.65	1	1	2
hsa-miR-497-5p	XM_013171214.2	106029888	SLC15A2	81	-68.55	1	1	2
mmu-miR-28c_L+1	XM_013171214.2	106029888	SLC15A2	67	-68.21	1	1	2
ola-miR-222_R+6	XM_013171214.2	106029888	SLC15A2	80	-53.04	1	1	2
ola-miR-222_R+7	XM_013171214.2	106029888	SLC15A2	80	-53.82	1	1	2
oni-miR-10955_R-1_1ss10TC	XM_013171214.2	106029888	SLC15A2	67	-55.21	1	1	2
oni-miR-218a_R+1	XM_013171214.2	106029888	SLC15A2	95	-14.14	1	1	2
oni-miR-22c_2ss18GA22TC	XM_013171214.2	106029888	SLC15A2	77	-79.37	1	1	2
tgu-miR-7-5p_R+1	XM_013171214.2	106029888	SLC15A2	50	-14.88	1	1	2
xtr-miR-221_R+2	XM_013171214.2	106029888	SLC15A2	82	-35.59	1	1	2
abu-miR-19c_1ss22CG	XM_013171234.2	106029894	ADCY5	59	-39.95	1	1	2
aca-miR-726_1ss1TC	XM_013171234.2	106029894	ADCY5	67	-16.1	1	1	2
bta-miR-361	XM_013171234.2	106029894	ADCY5	70	-29.72	1	1	2
cgr-miR-3074_L+1	XM_013171234.2	106029894	ADCY5	71	-55.21	1	1	2
chi-miR-361-5p	XM_013171234.2	106029894	ADCY5	70	-29.72	1	1	2
cli-miR-1467-3p_1ss19AG	XM_013171234.2	106029894	ADCY5	58	-42.44	1	1	2
cli-miR-214-5p	XM_013171234.2	106029894	ADCY5	72	-93.27	1	1	2
cli-miR-222a-5p_R-1_1ss22CT	XM_013171234.2	106029894	ADCY5	53	-19.03	1	1	2
cli-miR-338a-3p_R-2	XM_013171234.2	106029894	ADCY5	80	-37.26	1	1	2
dre-miR-1388-5p_R+1_1ss10CT	XM_013171234.2	106029894	ADCY5	85	-41	1	1	2
gga-let-7a-2-3p	XM_013171234.2	106029894	ADCY5	73	-22.07	1	1	2
gga-let-7l-3p_R+1	XM_013171234.2	106029894	ADCY5	51	-29.23	1	1	2
gga-miR-106-3p_R+1	XM_013171234.2	106029894	ADCY5	82	-31.07	1	1	2
gga-miR-128-1-5p	XM_013171234.2	106029894	ADCY5	67	-53.05	1	1	2
gga-miR-1388a-5p	XM_013171234.2	106029894	ADCY5	85	-38.26	1	1	2
gga-miR-148b-3p_R-2	XM_013171234.2	106029894	ADCY5	86	-41.26	1	1	2
gga-miR-221-5p_L-1	XM_013171234.2	106029894	ADCY5	66	-86.66	1	1	2
gga-miR-301a-3p_R-2	XM_013171234.2	106029894	ADCY5	86	-37.24	1	1	2
gga-miR-338-3p_R-2	XM_013171234.2	106029894	ADCY5	80	-37.26	1	1	2
gga-miR-365-2-5p_L-1R+1	XM_013171234.2	106029894	ADCY5	91	-21.31	1	1	2
gga-miR-490-3p_R+1	XM_013171234.2	106029894	ADCY5	70	-37.71	1	1	2
hsa-miR-3074-5p_L+1R+1	XM_013171234.2	106029894	ADCY5	71	-55.21	1	1	2
hsa-miR-30b-5p_R+1	XM_013171234.2	106029894	ADCY5	50	-19.48	1	1	2
oni-miR-22c_2ss18GA22TC	XM_013171234.2	106029894	ADCY5	70	-47.75	1	1	2
ssa-miR-19a-3p_R+1	XM_013171234.2	106029894	ADCY5	65	-20.26	1	1	2
xtr-miR-19b_R+2	XM_013171234.2	106029894	ADCY5	65	-39.59	1	1	2
xtr-miR-301_R+3	XM_013171234.2	106029894	ADCY5	86	-38.19	1	1	2
abu-miR-19c_1ss22CG	XM_013171235.2	106029894	ADCY5	59	-39.95	1	1	2
aca-miR-150-5p_R-2_1ss12TC	XM_013171235.2	106029894	ADCY5	64	-21.06	1	1	2
aca-miR-726_1ss1TC	XM_013171235.2	106029894	ADCY5	67	-49.27	1	1	2
ami-miR-429-3p_R+4	XM_013171235.2	106029894	ADCY5	70	-12.55	1	1	2
bta-miR-361	XM_013171235.2	106029894	ADCY5	70	-45.93	1	1	2
cgr-miR-3074_L+1	XM_013171235.2	106029894	ADCY5	91	-36.89	1	1	2
chi-miR-361-5p	XM_013171235.2	106029894	ADCY5	70	-45.93	1	1	2
cli-miR-1467-3p_1ss19AG	XM_013171235.2	106029894	ADCY5	58	-22.97	1	1	2
cli-miR-1467-5p	XM_013171235.2	106029894	ADCY5	74	-57.32	1	1	2
cli-miR-214-5p	XM_013171235.2	106029894	ADCY5	68	-116.08	1	1	2
cli-miR-222a-5p_R-1_1ss22CT	XM_013171235.2	106029894	ADCY5	73	-12.66	1	1	2
cli-miR-2954-5p	XM_013171235.2	106029894	ADCY5	62	-76.67	1	1	2
cli-miR-338a-3p_R-2	XM_013171235.2	106029894	ADCY5	80	-34.19	1	1	2
dre-miR-1388-5p_R+1_1ss10CT	XM_013171235.2	106029894	ADCY5	85	-41	1	1	2
gga-let-7a-2-3p	XM_013171235.2	106029894	ADCY5	73	-22.07	1	1	2
gga-let-7l-3p_R+1	XM_013171235.2	106029894	ADCY5	51	-58.1	1	1	2
gga-miR-106-3p_R+1	XM_013171235.2	106029894	ADCY5	82	-46.04	1	1	2
gga-miR-1388a-3p_R+1	XM_013171235.2	106029894	ADCY5	68	-40.48	1	1	2
gga-miR-1388a-5p	XM_013171235.2	106029894	ADCY5	85	-38.26	1	1	2
gga-miR-142-3p	XM_013171235.2	106029894	ADCY5	65	-43.45	1	1	2
gga-miR-148b-3p_R-2	XM_013171235.2	106029894	ADCY5	88	-78.95	1	1	2
gga-miR-16-2-3p_L+1R-2	XM_013171235.2	106029894	ADCY5	74	-43.63	1	1	2
gga-miR-1662	XM_013171235.2	106029894	ADCY5	59	-15.51	1	1	2
gga-miR-18a-5p_R+1	XM_013171235.2	106029894	ADCY5	59	-40.99	1	1	2
gga-miR-18b-5p_R-2	XM_013171235.2	106029894	ADCY5	59	-18.83	1	1	2
gga-miR-19a-5p_L+3R-2	XM_013171235.2	106029894	ADCY5	50	-38.97	1	1	2
gga-miR-200b-3p	XM_013171235.2	106029894	ADCY5	70	-10.34	1	1	2
gga-miR-221-3p	XM_013171235.2	106029894	ADCY5	80	-53.2	1	1	2
gga-miR-221-5p_L-1	XM_013171235.2	106029894	ADCY5	66	-103.74	1	1	2
gga-miR-222a_R+1	XM_013171235.2	106029894	ADCY5	60	-30.12	1	1	2
gga-miR-27b-3p	XM_013171235.2	106029894	ADCY5	64	-16.14	1	1	2
gga-miR-27b-5p_R-1	XM_013171235.2	106029894	ADCY5	97	-23.69	1	1	2
gga-miR-301a-3p_R-2	XM_013171235.2	106029894	ADCY5	86	-37.24	1	1	2
gga-miR-338-3p_R-2	XM_013171235.2	106029894	ADCY5	80	-34.19	1	1	2
gga-miR-365-2-5p_L-1R+1	XM_013171235.2	106029894	ADCY5	91	-21.31	1	1	2
gga-miR-429-3p	XM_013171235.2	106029894	ADCY5	70	-12.55	1	1	2
gga-miR-456-3p_1ss22AT	XM_013171235.2	106029894	ADCY5	65	-63.19	1	1	2
gga-miR-490-3p_R+1	XM_013171235.2	106029894	ADCY5	70	-62.27	1	1	2
gga-mir-216c-p3	XM_013171235.2	106029894	ADCY5	54	-31.51	1	1	2
hsa-miR-3074-5p_L+1R+1	XM_013171235.2	106029894	ADCY5	91	-36.89	1	1	2
hsa-miR-30b-5p_R+1	XM_013171235.2	106029894	ADCY5	50	-19.48	1	1	2
mdo-miR-429_R+3	XM_013171235.2	106029894	ADCY5	70	-12.55	1	1	2
ola-miR-222_R+6	XM_013171235.2	106029894	ADCY5	60	-32.65	1	1	2
ola-miR-222_R+7	XM_013171235.2	106029894	ADCY5	60	-50.1	1	1	2
oni-miR-218a_R+1	XM_013171235.2	106029894	ADCY5	82	-14.08	1	1	2
ssa-miR-19a-3p_R+1	XM_013171235.2	106029894	ADCY5	65	-20.26	1	1	2
xtr-miR-19b_R+2	XM_013171235.2	106029894	ADCY5	65	-57.62	1	1	2
xtr-miR-221_R+2	XM_013171235.2	106029894	ADCY5	80	-58.24	1	1	2
xtr-miR-301_R+3	XM_013171235.2	106029894	ADCY5	86	-38.19	1	1	2
aca-miR-150-5p_R-2_1ss12TC	XM_013171433.2	106029961	ABCB11	99	-14.62	1	1	2
cli-miR-214-5p	XM_013171433.2	106029961	ABCB11	88	-17.68	1	1	2
cli-miR-338a-3p_R-2	XM_013171433.2	106029961	ABCB11	71	-35.11	1	1	2
dre-miR-1388-5p_R+1_1ss10CT	XM_013171433.2	106029961	ABCB11	51	-19.53	1	1	2
dre-miR-141-3p_R+3_1ss22CT	XM_013171433.2	106029961	ABCB11	73	-18.51	1	1	2
fru-miR-200a_R+3	XM_013171433.2	106029961	ABCB11	73	-18.51	1	1	2
gga-miR-106-3p_R+1	XM_013171433.2	106029961	ABCB11	81	-22.66	1	1	2
gga-miR-1388a-3p_R+1	XM_013171433.2	106029961	ABCB11	67	-18.32	1	1	2
gga-miR-1388a-5p	XM_013171433.2	106029961	ABCB11	51	-19.3	1	1	2
gga-miR-148b-5p	XM_013171433.2	106029961	ABCB11	99	-37.02	1	1	2
gga-miR-16c-5p	XM_013171433.2	106029961	ABCB11	50	-13.65	1	1	2
gga-miR-200a-3p_R+1	XM_013171433.2	106029961	ABCB11	73	-18.27	1	1	2
gga-miR-22-5p_R-1	XM_013171433.2	106029961	ABCB11	73	-75.43	1	1	2
gga-miR-221-3p	XM_013171433.2	106029961	ABCB11	70	-14.71	1	1	2
gga-miR-222a_R+1	XM_013171433.2	106029961	ABCB11	75	-15.15	1	1	2
gga-miR-301a-5p_L+2	XM_013171433.2	106029961	ABCB11	91	-18.95	1	1	2
gga-miR-32-5p	XM_013171433.2	106029961	ABCB11	67	-15.06	1	1	2
gga-miR-338-3p_R-2	XM_013171433.2	106029961	ABCB11	71	-35.11	1	1	2
gga-miR-363-3p_R-1	XM_013171433.2	106029961	ABCB11	60	-10.24	1	1	2
hsa-miR-497-5p	XM_013171433.2	106029961	ABCB11	63	-33.93	1	1	2
mmu-miR-3968_1ss14AT	XM_013171433.2	106029961	ABCB11	79	-19.81	1	1	2
ola-miR-222_R+6	XM_013171433.2	106029961	ABCB11	75	-15.72	1	1	2
ola-miR-222_R+7	XM_013171433.2	106029961	ABCB11	75	-15.84	1	1	2
xtr-miR-221_R+2	XM_013171433.2	106029961	ABCB11	70	-15.49	1	1	2
cli-miR-139-3p_1ss10AG	XM_013171438.2	106029961	ABCB11	55	-18.82	1	1	2
cli-miR-214-5p	XM_013171438.2	106029961	ABCB11	92	-17.68	1	1	2
cli-miR-2954-5p	XM_013171438.2	106029961	ABCB11	50	-44.86	1	1	2
cli-miR-338a-3p_R-2	XM_013171438.2	106029961	ABCB11	71	-35.11	1	1	2
dre-miR-1388-5p_R+1_1ss10CT	XM_013171438.2	106029961	ABCB11	51	-19.53	1	1	2
dre-miR-141-3p_R+3_1ss22CT	XM_013171438.2	106029961	ABCB11	73	-18.51	1	1	2
fru-miR-200a_R+3	XM_013171438.2	106029961	ABCB11	73	-18.51	1	1	2
gga-miR-106-3p_R+1	XM_013171438.2	106029961	ABCB11	81	-22.66	1	1	2
gga-miR-1388a-3p_R+1	XM_013171438.2	106029961	ABCB11	67	-18.32	1	1	2
gga-miR-1388a-5p	XM_013171438.2	106029961	ABCB11	51	-19.3	1	1	2
gga-miR-148b-5p	XM_013171438.2	106029961	ABCB11	99	-37.02	1	1	2
gga-miR-16c-5p	XM_013171438.2	106029961	ABCB11	50	-13.65	1	1	2
gga-miR-200a-3p_R+1	XM_013171438.2	106029961	ABCB11	73	-18.27	1	1	2
gga-miR-22-5p_R-1	XM_013171438.2	106029961	ABCB11	55	-57.84	1	1	2
gga-miR-221-3p	XM_013171438.2	106029961	ABCB11	70	-14.71	1	1	2
gga-miR-222a_R+1	XM_013171438.2	106029961	ABCB11	75	-15.15	1	1	2
gga-miR-338-3p_R-2	XM_013171438.2	106029961	ABCB11	71	-35.11	1	1	2
hsa-miR-497-5p	XM_013171438.2	106029961	ABCB11	63	-15.58	1	1	2
mmu-miR-3968_1ss14AT	XM_013171438.2	106029961	ABCB11	86	-19.81	1	1	2
ola-miR-222_R+6	XM_013171438.2	106029961	ABCB11	75	-15.72	1	1	2
ola-miR-222_R+7	XM_013171438.2	106029961	ABCB11	75	-15.84	1	1	2
xtr-miR-221_R+2	XM_013171438.2	106029961	ABCB11	70	-15.49	1	1	2
cli-miR-139-3p_1ss10AG	XM_013171439.2	106029961	ABCB11	59	-18.82	1	1	2
cli-miR-214-5p	XM_013171439.2	106029961	ABCB11	93	-17.68	1	1	2
cli-miR-2954-5p	XM_013171439.2	106029961	ABCB11	53	-44.86	1	1	2
cli-miR-338a-3p_R-2	XM_013171439.2	106029961	ABCB11	71	-35.11	1	1	2
dre-miR-1388-5p_R+1_1ss10CT	XM_013171439.2	106029961	ABCB11	51	-19.53	1	1	2
dre-miR-141-3p_R+3_1ss22CT	XM_013171439.2	106029961	ABCB11	73	-18.51	1	1	2
fru-miR-200a_R+3	XM_013171439.2	106029961	ABCB11	73	-18.51	1	1	2
gga-miR-106-3p_R+1	XM_013171439.2	106029961	ABCB11	81	-22.66	1	1	2
gga-miR-1388a-3p_R+1	XM_013171439.2	106029961	ABCB11	67	-18.32	1	1	2
gga-miR-1388a-5p	XM_013171439.2	106029961	ABCB11	51	-19.3	1	1	2
gga-miR-148b-5p	XM_013171439.2	106029961	ABCB11	99	-37.02	1	1	2
gga-miR-16c-5p	XM_013171439.2	106029961	ABCB11	50	-13.65	1	1	2
gga-miR-200a-3p_R+1	XM_013171439.2	106029961	ABCB11	73	-18.27	1	1	2
gga-miR-22-5p_R-1	XM_013171439.2	106029961	ABCB11	73	-57.84	1	1	2
gga-miR-221-3p	XM_013171439.2	106029961	ABCB11	70	-14.71	1	1	2
gga-miR-222a_R+1	XM_013171439.2	106029961	ABCB11	75	-15.15	1	1	2
gga-miR-338-3p_R-2	XM_013171439.2	106029961	ABCB11	71	-35.11	1	1	2
hsa-miR-497-5p	XM_013171439.2	106029961	ABCB11	63	-15.58	1	1	2
mmu-miR-3968_1ss14AT	XM_013171439.2	106029961	ABCB11	87	-19.81	1	1	2
ola-miR-222_R+6	XM_013171439.2	106029961	ABCB11	75	-15.72	1	1	2
ola-miR-222_R+7	XM_013171439.2	106029961	ABCB11	75	-15.84	1	1	2
xtr-miR-221_R+2	XM_013171439.2	106029961	ABCB11	70	-15.49	1	1	2
aca-miR-193-3p_R+2	XM_013171456.2	106029964	SPC25	61	-15.35	1	1	2
ccr-miR-363_L-1R+2	XM_013171456.2	106029964	SPC25	82	-18	1	1	2
efu-miR-9226_L-1R-1_1ss4AG	XM_013171456.2	106029964	SPC25	76	-24.19	1	1	2
gga-miR-19a-5p_L+3R-2	XM_013171456.2	106029964	SPC25	65	-12.25	1	1	2
oni-miR-30a_R+1	XM_013171456.2	106029964	SPC25	58	-14.54	1	1	2
aca-miR-129a-3p_L-2R+1_1ss22TC	XM_013171553.2	106030003	CDCA7	91	-10.95	1	1	2
bta-miR-199c_L-1R+2	XM_013171553.2	106030003	CDCA7	96	-36.08	1	1	2
bta-miR-361	XM_013171553.2	106030003	CDCA7	99	-16.26	1	1	2
chi-miR-361-5p	XM_013171553.2	106030003	CDCA7	99	-16.26	1	1	2
cli-miR-222a-5p_R-1_1ss22CT	XM_013171553.2	106030003	CDCA7	95	-12.05	1	1	2
cli-miR-33-2-3p	XM_013171553.2	106030003	CDCA7	64	-37.71	1	1	2
dre-miR-135a_R+1	XM_013171553.2	106030003	CDCA7	77	-61.75	1	1	2
dre-miR-1388-5p_R+1_1ss10CT	XM_013171553.2	106030003	CDCA7	98	-26.26	1	1	2
dre-miR-141-3p_R+3_1ss22CT	XM_013171553.2	106030003	CDCA7	72	-14.75	1	1	2
fru-miR-200a_R+3	XM_013171553.2	106030003	CDCA7	72	-15.77	1	1	2
gga-miR-106-3p_R+1	XM_013171553.2	106030003	CDCA7	79	-34.4	1	1	2
gga-miR-1388a-5p	XM_013171553.2	106030003	CDCA7	98	-26.03	1	1	2
gga-miR-19a-5p_L+3R-2	XM_013171553.2	106030003	CDCA7	68	-31.98	1	1	2
gga-miR-200a-3p_R+1	XM_013171553.2	106030003	CDCA7	72	-14.4	1	1	2
gga-miR-22-5p_R-1	XM_013171553.2	106030003	CDCA7	99	-13.17	1	1	2
gga-miR-23b-5p_L+1	XM_013171553.2	106030003	CDCA7	96	-38.03	1	1	2
gga-miR-32-5p	XM_013171553.2	106030003	CDCA7	88	-12.89	1	1	2
gga-miR-363-3p_R-1	XM_013171553.2	106030003	CDCA7	84	-18.39	1	1	2
gga-miR-7_R+2	XM_013171553.2	106030003	CDCA7	92	-32.29	1	1	2
gga-mir-216c-p3	XM_013171553.2	106030003	CDCA7	97	-12.67	1	1	2
gmo-miR-199-4-3p_R+2	XM_013171553.2	106030003	CDCA7	96	-34.77	1	1	2
hsa-let-7f-2-3p_2ss20TC22CT	XM_013171553.2	106030003	CDCA7	97	-11.17	1	1	2
hsa-miR-23a-3p_R-2	XM_013171553.2	106030003	CDCA7	86	-10.97	1	1	2
mmu-miR-146a-5p_R+1	XM_013171553.2	106030003	CDCA7	59	-21.28	1	1	2
mmu-miR-146b-5p_R+1	XM_013171553.2	106030003	CDCA7	75	-30.54	1	1	2
oni-miR-10955_R-1_1ss10TC	XM_013171553.2	106030003	CDCA7	90	-18.23	1	1	2
oni-miR-218a_R+1	XM_013171553.2	106030003	CDCA7	96	-18.57	1	1	2
tgu-miR-7-5p_R+1	XM_013171553.2	106030003	CDCA7	92	-32.29	1	1	2
PC-3p-3014_471	XM_013171559.2	106030009	GPR155	90	-13.06	1	1	2
abu-miR-19c_1ss22CG	XM_013171559.2	106030009	GPR155	72	-26.17	1	1	2
aca-miR-150-5p_R-2_1ss12TC	XM_013171559.2	106030009	GPR155	64	-12.6	1	1	2
bta-miR-199c_L-1R+2	XM_013171559.2	106030009	GPR155	61	-15.08	1	1	2
cli-miR-1451-3p_R-2	XM_013171559.2	106030009	GPR155	98	-12.51	1	1	2
cli-miR-1467-5p	XM_013171559.2	106030009	GPR155	96	-29.72	1	1	2
dre-miR-135a_R+1	XM_013171559.2	106030009	GPR155	65	-15.38	1	1	2
gga-miR-106-5p_R+1	XM_013171559.2	106030009	GPR155	67	-60.99	1	1	2
gga-miR-1388a-3p_R+1	XM_013171559.2	106030009	GPR155	97	-15.04	1	1	2
gga-miR-148b-3p_R-2	XM_013171559.2	106030009	GPR155	76	-42.57	1	1	2
gga-miR-148b-5p	XM_013171559.2	106030009	GPR155	83	-19.34	1	1	2
gga-miR-15c-3p	XM_013171559.2	106030009	GPR155	68	-13.35	1	1	2
gga-miR-1662	XM_013171559.2	106030009	GPR155	85	-19.55	1	1	2
gga-miR-181b-1-3p_L+1R-1	XM_013171559.2	106030009	GPR155	78	-31.8	1	1	2
gga-miR-20b-5p	XM_013171559.2	106030009	GPR155	63	-58.1	1	1	2
gga-miR-22-5p_R-1	XM_013171559.2	106030009	GPR155	68	-13.73	1	1	2
gga-miR-301a-3p_R-2	XM_013171559.2	106030009	GPR155	83	-51.25	1	1	2
gga-mir-216c-p3	XM_013171559.2	106030009	GPR155	64	-13.67	1	1	2
gmo-miR-199-4-3p_R+2	XM_013171559.2	106030009	GPR155	61	-15.08	1	1	2
hsa-miR-23a-3p_R-2	XM_013171559.2	106030009	GPR155	98	-11.51	1	1	2
hsa-miR-30b-5p_R+1	XM_013171559.2	106030009	GPR155	60	-11.27	1	1	2
hsa-miR-497-5p	XM_013171559.2	106030009	GPR155	58	-22.15	1	1	2
ssa-miR-19a-3p_R+1	XM_013171559.2	106030009	GPR155	72	-22.78	1	1	2
ssa-miR-20a-5p_R+2	XM_013171559.2	106030009	GPR155	63	-63.68	1	1	2
xtr-miR-19b_R+2	XM_013171559.2	106030009	GPR155	72	-23.43	1	1	2
xtr-miR-301_R+3	XM_013171559.2	106030009	GPR155	83	-54.05	1	1	2
abu-miR-199-5p_R+4	XM_013171814.2	106030177	MACC1	96	-69.42	1	1	2
abu-miR-19c_1ss22CG	XM_013171814.2	106030177	MACC1	94	-15.62	1	1	2
bta-miR-185	XM_013171814.2	106030177	MACC1	93	-37.39	1	1	2
bta-miR-199c_L-1R+2	XM_013171814.2	106030177	MACC1	50	-16.08	1	1	2
bta-miR-361	XM_013171814.2	106030177	MACC1	58	-27.65	1	1	2
ccr-miR-363_L-1R+2	XM_013171814.2	106030177	MACC1	93	-16.17	1	1	2
cgr-miR-185-5p	XM_013171814.2	106030177	MACC1	93	-37.39	1	1	2
chi-miR-361-5p	XM_013171814.2	106030177	MACC1	58	-27.65	1	1	2
cli-miR-1467-5p	XM_013171814.2	106030177	MACC1	74	-38.99	1	1	2
cli-miR-214-5p	XM_013171814.2	106030177	MACC1	77	-42.98	1	1	2
cli-miR-222a-5p_R-1_1ss22CT	XM_013171814.2	106030177	MACC1	50	-11.98	1	1	2
cli-miR-2954-5p	XM_013171814.2	106030177	MACC1	73	-18.67	1	1	2
dre-miR-135a_R+1	XM_013171814.2	106030177	MACC1	64	-44.11	1	1	2
dre-miR-1388-5p_R+1_1ss10CT	XM_013171814.2	106030177	MACC1	92	-11.77	1	1	2
dre-miR-141-3p_R+3_1ss22CT	XM_013171814.2	106030177	MACC1	61	-65.77	1	1	2
fru-miR-200a_R+3	XM_013171814.2	106030177	MACC1	61	-65.85	1	1	2
gga-miR-106-5p_R+1	XM_013171814.2	106030177	MACC1	68	-27.91	1	1	2
gga-miR-1388a-3p_R+1	XM_013171814.2	106030177	MACC1	73	-41.38	1	1	2
gga-miR-1388a-5p	XM_013171814.2	106030177	MACC1	92	-11.77	1	1	2
gga-miR-148b-3p_R-2	XM_013171814.2	106030177	MACC1	91	-18.51	1	1	2
gga-miR-19a-5p_L+3R-2	XM_013171814.2	106030177	MACC1	51	-22.94	1	1	2
gga-miR-200a-3p_R+1	XM_013171814.2	106030177	MACC1	61	-65.05	1	1	2
gga-miR-20b-5p	XM_013171814.2	106030177	MACC1	69	-31.51	1	1	2
gga-miR-221-3p	XM_013171814.2	106030177	MACC1	52	-16.06	1	1	2
gga-miR-221-5p_L-1	XM_013171814.2	106030177	MACC1	59	-44.63	1	1	2
gga-miR-301a-3p_R-2	XM_013171814.2	106030177	MACC1	88	-44.83	1	1	2
gga-miR-301a-5p_L+2	XM_013171814.2	106030177	MACC1	66	-16.97	1	1	2
gga-miR-363-3p_R-1	XM_013171814.2	106030177	MACC1	83	-13.92	1	1	2
gga-miR-363-5p	XM_013171814.2	106030177	MACC1	50	-27.43	1	1	2
gga-miR-490-3p_R+1	XM_013171814.2	106030177	MACC1	82	-32.35	1	1	2
gmo-miR-199-4-3p_R+2	XM_013171814.2	106030177	MACC1	50	-14.76	1	1	2
hsa-miR-30b-5p_R+1	XM_013171814.2	106030177	MACC1	66	-12.36	1	1	2
mdo-miR-181a-5p_R+3	XM_013171814.2	106030177	MACC1	69	-13.02	1	1	2
mmu-miR-146a-5p_R+1	XM_013171814.2	106030177	MACC1	67	-35.63	1	1	2
mmu-miR-146b-5p_R+1	XM_013171814.2	106030177	MACC1	68	-35.9	1	1	2
mmu-miR-3968_1ss14AT	XM_013171814.2	106030177	MACC1	91	-27.3	1	1	2
oni-miR-22c_2ss18GA22TC	XM_013171814.2	106030177	MACC1	52	-17.27	1	1	2
oni-miR-30a_R+1	XM_013171814.2	106030177	MACC1	67	-26.94	1	1	2
ssa-miR-19a-3p_R+1	XM_013171814.2	106030177	MACC1	93	-13.35	1	1	2
ssa-miR-20a-5p_R+2	XM_013171814.2	106030177	MACC1	69	-46.57	1	1	2
tni-miR-199_R+3	XM_013171814.2	106030177	MACC1	96	-69.42	1	1	2
xtr-miR-19b_R+2	XM_013171814.2	106030177	MACC1	93	-13.67	1	1	2
xtr-miR-221_R+2	XM_013171814.2	106030177	MACC1	52	-35.5	1	1	2
xtr-miR-301_R+3	XM_013171814.2	106030177	MACC1	88	-48.07	1	1	2
aca-miR-129a-3p_L-2R+1_1ss22TC	XM_013171825.2	106030187	CDCA7L	95	-16.47	1	1	2
cli-miR-1451-3p_R-2	XM_013171825.2	106030187	CDCA7L	94	-15.73	1	1	2
cli-miR-1467-5p	XM_013171825.2	106030187	CDCA7L	92	-16.28	1	1	2
gga-miR-106-3p_R+1	XM_013171825.2	106030187	CDCA7L	64	-103.12	1	1	2
gga-miR-106-5p_R+1	XM_013171825.2	106030187	CDCA7L	79	-15.86	1	1	2
gga-miR-148b-5p	XM_013171825.2	106030187	CDCA7L	82	-15.44	1	1	2
gga-miR-20b-5p	XM_013171825.2	106030187	CDCA7L	85	-15.26	1	1	2
gga-miR-22-5p_R-1	XM_013171825.2	106030187	CDCA7L	86	-27.8	1	1	2
gga-miR-363-5p	XM_013171825.2	106030187	CDCA7L	55	-25.39	1	1	2
gga-miR-7_R+2	XM_013171825.2	106030187	CDCA7L	52	-13.12	1	1	2
hsa-miR-23a-3p_L-1R-1	XM_013171825.2	106030187	CDCA7L	93	-11.65	1	1	2
hsa-miR-23a-3p_R-2	XM_013171825.2	106030187	CDCA7L	76	-10.85	1	1	2
oni-miR-218a_R+1	XM_013171825.2	106030187	CDCA7L	66	-14.09	1	1	2
ssa-miR-20a-5p_R+2	XM_013171825.2	106030187	CDCA7L	85	-18.56	1	1	2
tgu-miR-7-5p_R+1	XM_013171825.2	106030187	CDCA7L	52	-13.12	1	1	2
aca-miR-129a-3p_L-2R+1_1ss22TC	XM_013171826.2	106030187	CDCA7L	95	-16.47	1	1	2
cli-miR-1451-3p_R-2	XM_013171826.2	106030187	CDCA7L	94	-15.73	1	1	2
cli-miR-1467-5p	XM_013171826.2	106030187	CDCA7L	92	-16.28	1	1	2
gga-miR-106-3p_R+1	XM_013171826.2	106030187	CDCA7L	64	-103.12	1	1	2
gga-miR-106-5p_R+1	XM_013171826.2	106030187	CDCA7L	79	-15.86	1	1	2
gga-miR-148b-5p	XM_013171826.2	106030187	CDCA7L	82	-15.44	1	1	2
gga-miR-20b-5p	XM_013171826.2	106030187	CDCA7L	85	-15.26	1	1	2
gga-miR-22-5p_R-1	XM_013171826.2	106030187	CDCA7L	86	-27.8	1	1	2
gga-miR-363-5p	XM_013171826.2	106030187	CDCA7L	55	-25.39	1	1	2
gga-miR-7_R+2	XM_013171826.2	106030187	CDCA7L	52	-13.12	1	1	2
hsa-miR-23a-3p_L-1R-1	XM_013171826.2	106030187	CDCA7L	94	-11.65	1	1	2
hsa-miR-23a-3p_R-2	XM_013171826.2	106030187	CDCA7L	76	-10.85	1	1	2
oni-miR-218a_R+1	XM_013171826.2	106030187	CDCA7L	66	-14.09	1	1	2
ssa-miR-20a-5p_R+2	XM_013171826.2	106030187	CDCA7L	85	-18.56	1	1	2
tgu-miR-7-5p_R+1	XM_013171826.2	106030187	CDCA7L	52	-13.12	1	1	2
aca-miR-129a-3p_L-2R+1_1ss22TC	XM_013171827.2	106030187	CDCA7L	95	-16.47	1	1	2
aca-miR-726_1ss1TC	XM_013171827.2	106030187	CDCA7L	79	-17.99	1	1	2
cli-miR-1451-3p_R-2	XM_013171827.2	106030187	CDCA7L	86	-15.73	1	1	2
gga-miR-106-3p_R+1	XM_013171827.2	106030187	CDCA7L	96	-119.25	1	1	2
gga-miR-106-5p_R+1	XM_013171827.2	106030187	CDCA7L	79	-15.86	1	1	2
gga-miR-1388a-3p_R+1	XM_013171827.2	106030187	CDCA7L	95	-16.63	1	1	2
gga-miR-148b-3p_R-2	XM_013171827.2	106030187	CDCA7L	69	-15.63	1	1	2
gga-miR-148b-5p	XM_013171827.2	106030187	CDCA7L	82	-15.44	1	1	2
gga-miR-181b-1-3p_L+1R-1	XM_013171827.2	106030187	CDCA7L	78	-20.68	1	1	2
gga-miR-200a-5p	XM_013171827.2	106030187	CDCA7L	78	-61.67	1	1	2
gga-miR-20b-5p	XM_013171827.2	106030187	CDCA7L	85	-15.26	1	1	2
gga-miR-22-5p_R-1	XM_013171827.2	106030187	CDCA7L	71	-27.8	1	1	2
gga-miR-301a-5p_L+2	XM_013171827.2	106030187	CDCA7L	70	-16.7	1	1	2
gga-miR-363-5p	XM_013171827.2	106030187	CDCA7L	55	-25.39	1	1	2
gga-miR-7_R+2	XM_013171827.2	106030187	CDCA7L	52	-13.12	1	1	2
hsa-miR-23a-3p_L-1R-1	XM_013171827.2	106030187	CDCA7L	91	-11.65	1	1	2
hsa-miR-23a-3p_R-2	XM_013171827.2	106030187	CDCA7L	70	-10.85	1	1	2
oni-miR-218a_R+1	XM_013171827.2	106030187	CDCA7L	66	-14.09	1	1	2
ssa-miR-20a-5p_R+2	XM_013171827.2	106030187	CDCA7L	85	-18.56	1	1	2
tgu-miR-7-5p_R+1	XM_013171827.2	106030187	CDCA7L	52	-13.12	1	1	2
aca-miR-150-5p_R-2_1ss12TC	XM_013171992.2	106030285	THRB	92	-29.14	1	1	2
aca-miR-451-5p_R+1	XM_013171992.2	106030285	THRB	62	-15.9	1	1	2
ami-miR-429-3p_R+4	XM_013171992.2	106030285	THRB	80	-80.01	1	1	2
bta-miR-199c_L-1R+2	XM_013171992.2	106030285	THRB	67	-85.02	1	1	2
cgr-miR-3074_L+1	XM_013171992.2	106030285	THRB	79	-36.57	1	1	2
cli-miR-1467-5p	XM_013171992.2	106030285	THRB	88	-33.09	1	1	2
cli-miR-214-5p	XM_013171992.2	106030285	THRB	80	-24.26	1	1	2
cli-miR-222a-5p_R-1_1ss22CT	XM_013171992.2	106030285	THRB	90	-17.55	1	1	2
cli-miR-33-2-3p	XM_013171992.2	106030285	THRB	55	-38.89	1	1	2
gga-let-7l-3p_R+1	XM_013171992.2	106030285	THRB	57	-35.15	1	1	2
gga-miR-106-3p_R+1	XM_013171992.2	106030285	THRB	60	-88.34	1	1	2
gga-miR-1388a-3p_R+1	XM_013171992.2	106030285	THRB	61	-15.91	1	1	2
gga-miR-15c-3p	XM_013171992.2	106030285	THRB	90	-15.54	1	1	2
gga-miR-16c-5p	XM_013171992.2	106030285	THRB	98	-35.65	1	1	2
gga-miR-181b-1-3p_L+1R-1	XM_013171992.2	106030285	THRB	56	-26.11	1	1	2
gga-miR-200a-5p	XM_013171992.2	106030285	THRB	51	-11.12	1	1	2
gga-miR-200b-3p	XM_013171992.2	106030285	THRB	77	-52.14	1	1	2
gga-miR-2131-3p	XM_013171992.2	106030285	THRB	84	-46.44	1	1	2
gga-miR-22-5p_R-1	XM_013171992.2	106030285	THRB	70	-55.29	1	1	2
gga-miR-221-3p	XM_013171992.2	106030285	THRB	60	-15.51	1	1	2
gga-miR-221-5p_L-1	XM_013171992.2	106030285	THRB	85	-56.59	1	1	2
gga-miR-222a_R+1	XM_013171992.2	106030285	THRB	66	-76.2	1	1	2
gga-miR-27b-3p	XM_013171992.2	106030285	THRB	50	-15.16	1	1	2
gga-miR-301a-3p_R-2	XM_013171992.2	106030285	THRB	71	-41.52	1	1	2
gga-miR-429-3p	XM_013171992.2	106030285	THRB	80	-59.79	1	1	2
gga-miR-451_R-4	XM_013171992.2	106030285	THRB	62	-15.9	1	1	2
gga-mir-216c-p3	XM_013171992.2	106030285	THRB	81	-73.37	1	1	2
gmo-miR-199-4-3p_R+2	XM_013171992.2	106030285	THRB	67	-97.27	1	1	2
hsa-miR-3074-5p_L+1R+1	XM_013171992.2	106030285	THRB	79	-36.57	1	1	2
hsa-miR-30b-5p_R+1	XM_013171992.2	106030285	THRB	86	-32.06	1	1	2
hsa-miR-497-5p	XM_013171992.2	106030285	THRB	98	-13.08	1	1	2
mdo-miR-429_R+3	XM_013171992.2	106030285	THRB	80	-79.22	1	1	2
mmu-miR-146a-5p_R+1	XM_013171992.2	106030285	THRB	97	-21.61	1	1	2
mmu-miR-146b-5p_R+1	XM_013171992.2	106030285	THRB	97	-42.42	1	1	2
ola-miR-222_R+6	XM_013171992.2	106030285	THRB	66	-76.2	1	1	2
ola-miR-222_R+7	XM_013171992.2	106030285	THRB	66	-76.2	1	1	2
oni-miR-30a_R+1	XM_013171992.2	106030285	THRB	86	-36.57	1	1	2
xtr-miR-221_R+2	XM_013171992.2	106030285	THRB	60	-15.51	1	1	2
xtr-miR-301_R+3	XM_013171992.2	106030285	THRB	71	-65.09	1	1	2
PC-3p-3014_471	XM_013172036.2	106030306	EOMES	62	-18.96	1	1	2
aca-miR-129a-3p_L-2R+1_1ss22TC	XM_013172036.2	106030306	EOMES	84	-14.52	1	1	2
cli-miR-1467-5p	XM_013172036.2	106030306	EOMES	54	-16.28	1	1	2
cli-miR-222a-5p_R-1_1ss22CT	XM_013172036.2	106030306	EOMES	74	-22.09	1	1	2
gga-miR-106-3p_R+1	XM_013172036.2	106030306	EOMES	59	-20.81	1	1	2
gga-miR-128-1-5p	XM_013172036.2	106030306	EOMES	60	-76.93	1	1	2
gga-miR-148b-3p_R-2	XM_013172036.2	106030306	EOMES	76	-13.62	1	1	2
gga-miR-16c-5p	XM_013172036.2	106030306	EOMES	80	-11.86	1	1	2
gga-miR-18a-5p_R+1	XM_013172036.2	106030306	EOMES	64	-18.45	1	1	2
gga-miR-18b-5p_R-2	XM_013172036.2	106030306	EOMES	64	-14.35	1	1	2
gga-miR-221-5p_L-1	XM_013172036.2	106030306	EOMES	82	-33.44	1	1	2
gga-miR-29a-3p	XM_013172036.2	106030306	EOMES	72	-48.76	1	1	2
gga-miR-29b-3p	XM_013172036.2	106030306	EOMES	72	-48.11	1	1	2
gga-miR-32-5p	XM_013172036.2	106030306	EOMES	82	-12.35	1	1	2
gga-miR-338-5p	XM_013172036.2	106030306	EOMES	77	-10.73	1	1	2
gga-miR-363-3p_R-1	XM_013172036.2	106030306	EOMES	79	-11.18	1	1	2
gga-miR-456-3p_1ss22AT	XM_013172036.2	106030306	EOMES	53	-42.09	1	1	2
gga-mir-216c-p3	XM_013172036.2	106030306	EOMES	70	-11.69	1	1	2
hsa-miR-23a-3p_R-2	XM_013172036.2	106030306	EOMES	75	-13.04	1	1	2
hsa-miR-4454_L+1_1ss3GA	XM_013172036.2	106030306	EOMES	52	-31.09	1	1	2
hsa-miR-497-5p	XM_013172036.2	106030306	EOMES	71	-10.6	1	1	2
abu-miR-19c_1ss22CG	XM_013172100.2	106030345	LOC106030345	93	-43.2	1	1	2
aca-miR-129a-3p_L-2R+1_1ss22TC	XM_013172100.2	106030345	LOC106030345	61	-13.04	1	1	2
ami-miR-429-3p_R+4	XM_013172100.2	106030345	LOC106030345	73	-68.52	1	1	2
cgr-miR-3074_L+1	XM_013172100.2	106030345	LOC106030345	77	-59.6	1	1	2
cli-let-7b-3p_R+1	XM_013172100.2	106030345	LOC106030345	78	-19.7	1	1	2
cli-miR-2954-5p	XM_013172100.2	106030345	LOC106030345	55	-68.59	1	1	2
gga-miR-106-3p_R+1	XM_013172100.2	106030345	LOC106030345	54	-15.69	1	1	2
gga-miR-1388a-3p_R+1	XM_013172100.2	106030345	LOC106030345	82	-58.14	1	1	2
gga-miR-148b-3p_R-2	XM_013172100.2	106030345	LOC106030345	98	-25.24	1	1	2
gga-miR-148b-5p	XM_013172100.2	106030345	LOC106030345	53	-53.24	1	1	2
gga-miR-1662	XM_013172100.2	106030345	LOC106030345	50	-27.38	1	1	2
gga-miR-181b-1-3p_L+1R-1	XM_013172100.2	106030345	LOC106030345	65	-20.78	1	1	2
gga-miR-18a-5p_R+1	XM_013172100.2	106030345	LOC106030345	96	-24.14	1	1	2
gga-miR-18b-5p_R-2	XM_013172100.2	106030345	LOC106030345	96	-24.14	1	1	2
gga-miR-19a-5p_L+3R-2	XM_013172100.2	106030345	LOC106030345	98	-22.16	1	1	2
gga-miR-200b-3p	XM_013172100.2	106030345	LOC106030345	73	-31.69	1	1	2
gga-miR-23b-5p_L+1	XM_013172100.2	106030345	LOC106030345	51	-20.92	1	1	2
gga-miR-27b-3p	XM_013172100.2	106030345	LOC106030345	70	-30.03	1	1	2
gga-miR-29a-3p	XM_013172100.2	106030345	LOC106030345	51	-14.72	1	1	2
gga-miR-29b-3p	XM_013172100.2	106030345	LOC106030345	56	-14.45	1	1	2
gga-miR-301a-3p_R-2	XM_013172100.2	106030345	LOC106030345	96	-34.95	1	1	2
gga-miR-365-2-5p_L-1R+1	XM_013172100.2	106030345	LOC106030345	97	-35.65	1	1	2
gga-miR-429-3p	XM_013172100.2	106030345	LOC106030345	73	-33.5	1	1	2
gga-miR-490-3p_R+1	XM_013172100.2	106030345	LOC106030345	59	-46.55	1	1	2
gga-miR-7_R+2	XM_013172100.2	106030345	LOC106030345	92	-81.89	1	1	2
hsa-miR-23a-3p_L-1R-1	XM_013172100.2	106030345	LOC106030345	55	-29.49	1	1	2
hsa-miR-3074-5p_L+1R+1	XM_013172100.2	106030345	LOC106030345	77	-59.6	1	1	2
hsa-miR-30b-5p_R+1	XM_013172100.2	106030345	LOC106030345	84	-11.92	1	1	2
hsa-miR-4454_L+1_1ss3GA	XM_013172100.2	106030345	LOC106030345	91	-13.92	1	1	2
mdo-miR-181a-5p_R+3	XM_013172100.2	106030345	LOC106030345	70	-16.4	1	1	2
mdo-miR-429_R+3	XM_013172100.2	106030345	LOC106030345	73	-34.59	1	1	2
oni-miR-218a_R+1	XM_013172100.2	106030345	LOC106030345	51	-16.24	1	1	2
oni-miR-30a_R+1	XM_013172100.2	106030345	LOC106030345	83	-14.93	1	1	2
ssa-miR-19a-3p_R+1	XM_013172100.2	106030345	LOC106030345	93	-20.67	1	1	2
tgu-miR-7-5p_R+1	XM_013172100.2	106030345	LOC106030345	92	-81.89	1	1	2
xtr-miR-19b_R+2	XM_013172100.2	106030345	LOC106030345	93	-41.28	1	1	2
xtr-miR-301_R+3	XM_013172100.2	106030345	LOC106030345	97	-47.3	1	1	2
abu-miR-19c_1ss22CG	XM_013172102.2	106030345	LOC106030345	62	-37.69	1	1	2
cgr-miR-3074_L+1	XM_013172102.2	106030345	LOC106030345	77	-38.42	1	1	2
cli-miR-2954-5p	XM_013172102.2	106030345	LOC106030345	80	-68.59	1	1	2
gga-let-7a-2-3p	XM_013172102.2	106030345	LOC106030345	87	-12.72	1	1	2
gga-miR-1388a-3p_R+1	XM_013172102.2	106030345	LOC106030345	82	-39.39	1	1	2
gga-miR-148b-3p_R-2	XM_013172102.2	106030345	LOC106030345	98	-25.24	1	1	2
gga-miR-148b-5p	XM_013172102.2	106030345	LOC106030345	52	-30.89	1	1	2
gga-miR-1662	XM_013172102.2	106030345	LOC106030345	72	-27.38	1	1	2
gga-miR-181b-1-3p_L+1R-1	XM_013172102.2	106030345	LOC106030345	65	-20.78	1	1	2
gga-miR-22-5p_R-1	XM_013172102.2	106030345	LOC106030345	71	-34.22	1	1	2
gga-miR-23b-5p_L+1	XM_013172102.2	106030345	LOC106030345	51	-20.92	1	1	2
gga-miR-27b-3p	XM_013172102.2	106030345	LOC106030345	70	-41.17	1	1	2
gga-miR-29a-3p	XM_013172102.2	106030345	LOC106030345	51	-14.72	1	1	2
gga-miR-29b-3p	XM_013172102.2	106030345	LOC106030345	56	-14.45	1	1	2
gga-miR-301a-3p_R-2	XM_013172102.2	106030345	LOC106030345	96	-35.86	1	1	2
gga-miR-490-3p_R+1	XM_013172102.2	106030345	LOC106030345	59	-46.55	1	1	2
gga-miR-7_R+2	XM_013172102.2	106030345	LOC106030345	92	-100.63	1	1	2
hsa-miR-23a-3p_L-1R-1	XM_013172102.2	106030345	LOC106030345	57	-29.49	1	1	2
hsa-miR-3074-5p_L+1R+1	XM_013172102.2	106030345	LOC106030345	77	-38.42	1	1	2
hsa-miR-30b-5p_R+1	XM_013172102.2	106030345	LOC106030345	84	-11.92	1	1	2
hsa-miR-4454_L+1_1ss3GA	XM_013172102.2	106030345	LOC106030345	91	-13.92	1	1	2
oni-miR-218a_R+1	XM_013172102.2	106030345	LOC106030345	51	-16.24	1	1	2
oni-miR-30a_R+1	XM_013172102.2	106030345	LOC106030345	83	-34.4	1	1	2
ssa-miR-19a-3p_R+1	XM_013172102.2	106030345	LOC106030345	62	-32.63	1	1	2
tgu-miR-7-5p_R+1	XM_013172102.2	106030345	LOC106030345	92	-100.63	1	1	2
xtr-miR-19b_R+2	XM_013172102.2	106030345	LOC106030345	62	-38.52	1	1	2
xtr-miR-301_R+3	XM_013172102.2	106030345	LOC106030345	97	-39.52	1	1	2
abu-miR-19c_1ss22CG	XM_013172103.2	106030345	LOC106030345	93	-43.2	1	1	2
aca-miR-129a-3p_L-2R+1_1ss22TC	XM_013172103.2	106030345	LOC106030345	60	-13.04	1	1	2
ami-miR-429-3p_R+4	XM_013172103.2	106030345	LOC106030345	73	-68.52	1	1	2
cgr-miR-3074_L+1	XM_013172103.2	106030345	LOC106030345	77	-59.6	1	1	2
cli-let-7b-3p_R+1	XM_013172103.2	106030345	LOC106030345	78	-19.7	1	1	2
cli-miR-2954-5p	XM_013172103.2	106030345	LOC106030345	54	-68.59	1	1	2
gga-miR-106-3p_R+1	XM_013172103.2	106030345	LOC106030345	54	-15.69	1	1	2
gga-miR-1388a-3p_R+1	XM_013172103.2	106030345	LOC106030345	82	-58.14	1	1	2
gga-miR-148b-3p_R-2	XM_013172103.2	106030345	LOC106030345	98	-25.24	1	1	2
gga-miR-148b-5p	XM_013172103.2	106030345	LOC106030345	52	-53.24	1	1	2
gga-miR-1662	XM_013172103.2	106030345	LOC106030345	50	-27.38	1	1	2
gga-miR-181b-1-3p_L+1R-1	XM_013172103.2	106030345	LOC106030345	65	-20.78	1	1	2
gga-miR-18a-5p_R+1	XM_013172103.2	106030345	LOC106030345	96	-24.14	1	1	2
gga-miR-18b-5p_R-2	XM_013172103.2	106030345	LOC106030345	96	-24.14	1	1	2
gga-miR-19a-5p_L+3R-2	XM_013172103.2	106030345	LOC106030345	98	-22.16	1	1	2
gga-miR-200b-3p	XM_013172103.2	106030345	LOC106030345	73	-31.69	1	1	2
gga-miR-23b-5p_L+1	XM_013172103.2	106030345	LOC106030345	51	-20.92	1	1	2
gga-miR-27b-3p	XM_013172103.2	106030345	LOC106030345	70	-30.03	1	1	2
gga-miR-29a-3p	XM_013172103.2	106030345	LOC106030345	51	-14.72	1	1	2
gga-miR-29b-3p	XM_013172103.2	106030345	LOC106030345	56	-14.45	1	1	2
gga-miR-301a-3p_R-2	XM_013172103.2	106030345	LOC106030345	96	-34.95	1	1	2
gga-miR-365-2-5p_L-1R+1	XM_013172103.2	106030345	LOC106030345	97	-35.65	1	1	2
gga-miR-429-3p	XM_013172103.2	106030345	LOC106030345	73	-33.5	1	1	2
gga-miR-490-3p_R+1	XM_013172103.2	106030345	LOC106030345	59	-46.55	1	1	2
gga-miR-7_R+2	XM_013172103.2	106030345	LOC106030345	92	-81.89	1	1	2
hsa-miR-23a-3p_L-1R-1	XM_013172103.2	106030345	LOC106030345	55	-29.49	1	1	2
hsa-miR-3074-5p_L+1R+1	XM_013172103.2	106030345	LOC106030345	77	-59.6	1	1	2
hsa-miR-30b-5p_R+1	XM_013172103.2	106030345	LOC106030345	84	-11.92	1	1	2
hsa-miR-4454_L+1_1ss3GA	XM_013172103.2	106030345	LOC106030345	91	-13.92	1	1	2
mdo-miR-181a-5p_R+3	XM_013172103.2	106030345	LOC106030345	70	-16.4	1	1	2
mdo-miR-429_R+3	XM_013172103.2	106030345	LOC106030345	73	-34.59	1	1	2
oni-miR-218a_R+1	XM_013172103.2	106030345	LOC106030345	51	-16.24	1	1	2
oni-miR-30a_R+1	XM_013172103.2	106030345	LOC106030345	83	-14.93	1	1	2
ssa-miR-19a-3p_R+1	XM_013172103.2	106030345	LOC106030345	93	-20.67	1	1	2
tgu-miR-7-5p_R+1	XM_013172103.2	106030345	LOC106030345	92	-81.89	1	1	2
xtr-miR-19b_R+2	XM_013172103.2	106030345	LOC106030345	93	-41.28	1	1	2
xtr-miR-301_R+3	XM_013172103.2	106030345	LOC106030345	97	-47.3	1	1	2
PC-3p-3014_471	XM_013172104.2	106030345	LOC106030345	50	-33.87	1	1	2
aca-miR-129a-3p_L-2R+1_1ss22TC	XM_013172104.2	106030345	LOC106030345	60	-13.04	1	1	2
ami-miR-429-3p_R+4	XM_013172104.2	106030345	LOC106030345	58	-68.52	1	1	2
cgr-miR-3074_L+1	XM_013172104.2	106030345	LOC106030345	86	-59.6	1	1	2
cli-let-7b-3p_R+1	XM_013172104.2	106030345	LOC106030345	78	-19.7	1	1	2
cli-miR-2954-5p	XM_013172104.2	106030345	LOC106030345	82	-68.59	1	1	2
dre-miR-1388-5p_R+1_1ss10CT	XM_013172104.2	106030345	LOC106030345	58	-23.29	1	1	2
gga-miR-106-3p_R+1	XM_013172104.2	106030345	LOC106030345	54	-15.69	1	1	2
gga-miR-1388a-3p_R+1	XM_013172104.2	106030345	LOC106030345	93	-58.14	1	1	2
gga-miR-1388a-5p	XM_013172104.2	106030345	LOC106030345	58	-23.29	1	1	2
gga-miR-148b-3p_R-2	XM_013172104.2	106030345	LOC106030345	70	-12.01	1	1	2
gga-miR-148b-5p	XM_013172104.2	106030345	LOC106030345	64	-53.24	1	1	2
gga-miR-1662	XM_013172104.2	106030345	LOC106030345	50	-27.38	1	1	2
gga-miR-181b-1-3p_L+1R-1	XM_013172104.2	106030345	LOC106030345	65	-10.58	1	1	2
gga-miR-18a-5p_R+1	XM_013172104.2	106030345	LOC106030345	96	-24.14	1	1	2
gga-miR-18b-5p_R-2	XM_013172104.2	106030345	LOC106030345	96	-24.14	1	1	2
gga-miR-19a-5p_L+3R-2	XM_013172104.2	106030345	LOC106030345	98	-22.16	1	1	2
gga-miR-200b-3p	XM_013172104.2	106030345	LOC106030345	58	-31.69	1	1	2
gga-miR-23b-5p_L+1	XM_013172104.2	106030345	LOC106030345	51	-20.92	1	1	2
gga-miR-27b-3p	XM_013172104.2	106030345	LOC106030345	70	-30.03	1	1	2
gga-miR-29a-3p	XM_013172104.2	106030345	LOC106030345	51	-14.72	1	1	2
gga-miR-29b-3p	XM_013172104.2	106030345	LOC106030345	56	-14.45	1	1	2
gga-miR-365-2-5p_L-1R+1	XM_013172104.2	106030345	LOC106030345	97	-35.65	1	1	2
gga-miR-429-3p	XM_013172104.2	106030345	LOC106030345	58	-33.5	1	1	2
gga-miR-490-3p_R+1	XM_013172104.2	106030345	LOC106030345	59	-46.55	1	1	2
gga-miR-7_R+2	XM_013172104.2	106030345	LOC106030345	97	-81.89	1	1	2
hsa-miR-23a-3p_L-1R-1	XM_013172104.2	106030345	LOC106030345	55	-29.49	1	1	2
hsa-miR-3074-5p_L+1R+1	XM_013172104.2	106030345	LOC106030345	86	-59.6	1	1	2
hsa-miR-4454_L+1_1ss3GA	XM_013172104.2	106030345	LOC106030345	94	-13.92	1	1	2
mdo-miR-181a-5p_R+3	XM_013172104.2	106030345	LOC106030345	70	-16.4	1	1	2
mdo-miR-429_R+3	XM_013172104.2	106030345	LOC106030345	58	-34.59	1	1	2
oni-miR-218a_R+1	XM_013172104.2	106030345	LOC106030345	51	-16.24	1	1	2
oni-miR-30a_R+1	XM_013172104.2	106030345	LOC106030345	90	-17.24	1	1	2
tgu-miR-7-5p_R+1	XM_013172104.2	106030345	LOC106030345	97	-81.89	1	1	2
aca-miR-150-5p_R-2_1ss12TC	XM_013172148.2	106030367	KCNQ5	73	-11.52	1	1	2
aca-miR-726_1ss1TC	XM_013172148.2	106030367	KCNQ5	94	-36.41	1	1	2
ami-miR-429-3p_R+4	XM_013172148.2	106030367	KCNQ5	50	-28.56	1	1	2
bta-miR-185	XM_013172148.2	106030367	KCNQ5	54	-78.33	1	1	2
bta-miR-199c_L-1R+2	XM_013172148.2	106030367	KCNQ5	70	-53.03	1	1	2
bta-miR-361	XM_013172148.2	106030367	KCNQ5	53	-23.38	1	1	2
cgr-miR-185-5p	XM_013172148.2	106030367	KCNQ5	54	-78.33	1	1	2
cgr-miR-3074_L+1	XM_013172148.2	106030367	KCNQ5	63	-114.43	1	1	2
chi-miR-361-5p	XM_013172148.2	106030367	KCNQ5	53	-23.38	1	1	2
cli-let-7b-3p_R+1	XM_013172148.2	106030367	KCNQ5	64	-12.4	1	1	2
cli-miR-1467-3p_1ss19AG	XM_013172148.2	106030367	KCNQ5	81	-53.03	1	1	2
cli-miR-1467-5p	XM_013172148.2	106030367	KCNQ5	89	-39.39	1	1	2
cli-miR-222a-5p_R-1_1ss22CT	XM_013172148.2	106030367	KCNQ5	79	-17.29	1	1	2
cli-miR-2954-5p	XM_013172148.2	106030367	KCNQ5	59	-16.95	1	1	2
efu-miR-9226_L-1R-1_1ss4AG	XM_013172148.2	106030367	KCNQ5	83	-25.81	1	1	2
efu-mir-9277-p3_1ss7CT	XM_013172148.2	106030367	KCNQ5	53	-20.71	1	1	2
gga-let-7a-2-3p	XM_013172148.2	106030367	KCNQ5	60	-26.71	1	1	2
gga-let-7l-3p_R+1	XM_013172148.2	106030367	KCNQ5	78	-25.78	1	1	2
gga-miR-106-3p_R+1	XM_013172148.2	106030367	KCNQ5	67	-37.91	1	1	2
gga-miR-106-5p_R+1	XM_013172148.2	106030367	KCNQ5	63	-64.24	1	1	2
gga-miR-16-1-3p	XM_013172148.2	106030367	KCNQ5	63	-24.29	1	1	2
gga-miR-1662	XM_013172148.2	106030367	KCNQ5	75	-27.04	1	1	2
gga-miR-16c-5p	XM_013172148.2	106030367	KCNQ5	64	-40.77	1	1	2
gga-miR-181b-1-3p_L+1R-1	XM_013172148.2	106030367	KCNQ5	93	-26.46	1	1	2
gga-miR-19a-5p_L+3R-2	XM_013172148.2	106030367	KCNQ5	59	-12.63	1	1	2
gga-miR-200b-3p	XM_013172148.2	106030367	KCNQ5	56	-61.47	1	1	2
gga-miR-20b-5p	XM_013172148.2	106030367	KCNQ5	64	-62.97	1	1	2
gga-miR-221-3p	XM_013172148.2	106030367	KCNQ5	57	-10.85	1	1	2
gga-miR-222a_R+1	XM_013172148.2	106030367	KCNQ5	61	-59.37	1	1	2
gga-miR-27b-3p	XM_013172148.2	106030367	KCNQ5	62	-33.19	1	1	2
gga-miR-301a-3p_R-2	XM_013172148.2	106030367	KCNQ5	87	-26.22	1	1	2
gga-miR-365-2-5p_L-1R+1	XM_013172148.2	106030367	KCNQ5	54	-24.07	1	1	2
gga-miR-429-3p	XM_013172148.2	106030367	KCNQ5	50	-26.34	1	1	2
gga-miR-456-3p_1ss22AT	XM_013172148.2	106030367	KCNQ5	61	-94.9	1	1	2
gmo-miR-199-4-3p_R+2	XM_013172148.2	106030367	KCNQ5	70	-67.75	1	1	2
hsa-miR-23a-3p_R-2	XM_013172148.2	106030367	KCNQ5	58	-12.81	1	1	2
hsa-miR-3074-5p_L+1R+1	XM_013172148.2	106030367	KCNQ5	63	-114.43	1	1	2
hsa-miR-30b-5p_R+1	XM_013172148.2	106030367	KCNQ5	61	-40.81	1	1	2
mdo-miR-181a-5p_R+3	XM_013172148.2	106030367	KCNQ5	57	-83.26	1	1	2
mdo-miR-429_R+3	XM_013172148.2	106030367	KCNQ5	50	-26.98	1	1	2
mmu-miR-28c_L+1	XM_013172148.2	106030367	KCNQ5	51	-17.62	1	1	2
ola-miR-222_R+6	XM_013172148.2	106030367	KCNQ5	61	-60	1	1	2
ola-miR-222_R+7	XM_013172148.2	106030367	KCNQ5	61	-61.58	1	1	2
oni-miR-218a_R+1	XM_013172148.2	106030367	KCNQ5	70	-69.51	1	1	2
oni-miR-30a_R+1	XM_013172148.2	106030367	KCNQ5	60	-61.49	1	1	2
ssa-miR-20a-5p_R+2	XM_013172148.2	106030367	KCNQ5	63	-80.48	1	1	2
tgu-miR-125-2-3p_R+1	XM_013172148.2	106030367	KCNQ5	61	-24.49	1	1	2
xtr-miR-221_R+2	XM_013172148.2	106030367	KCNQ5	57	-10.85	1	1	2
xtr-miR-301_R+3	XM_013172148.2	106030367	KCNQ5	88	-57.72	1	1	2
PC-5p-28334_19	XM_013172175.2	106030368	RIMS1	70	-43.88	1	1	2
abu-miR-199-5p_R+4	XM_013172175.2	106030368	RIMS1	66	-90.53	1	1	2
abu-miR-19c_1ss22CG	XM_013172175.2	106030368	RIMS1	89	-84.46	1	1	2
aca-miR-129a-3p_L-2R+1_1ss22TC	XM_013172175.2	106030368	RIMS1	92	-50.06	1	1	2
aca-miR-150-5p_R-2_1ss12TC	XM_013172175.2	106030368	RIMS1	59	-33.39	1	1	2
aca-miR-27a-5p_R+1	XM_013172175.2	106030368	RIMS1	67	-15.59	1	1	2
ami-miR-429-3p_R+4	XM_013172175.2	106030368	RIMS1	53	-108.26	1	1	2
cli-let-7b-3p_R+1	XM_013172175.2	106030368	RIMS1	65	-28.9	1	1	2
cli-miR-1451-3p_R-2	XM_013172175.2	106030368	RIMS1	79	-39.7	1	1	2
cli-miR-1467-5p	XM_013172175.2	106030368	RIMS1	59	-23.74	1	1	2
cli-miR-2954-5p	XM_013172175.2	106030368	RIMS1	70	-76.02	1	1	2
cli-miR-33-2-3p	XM_013172175.2	106030368	RIMS1	58	-35.14	1	1	2
cli-miR-338a-3p_R-2	XM_013172175.2	106030368	RIMS1	65	-67.37	1	1	2
dre-miR-135a_R+1	XM_013172175.2	106030368	RIMS1	86	-73.49	1	1	2
dre-miR-141-3p_R+3_1ss22CT	XM_013172175.2	106030368	RIMS1	68	-129.62	1	1	2
fru-miR-200a_R+3	XM_013172175.2	106030368	RIMS1	68	-129.03	1	1	2
gga-let-7a-2-3p	XM_013172175.2	106030368	RIMS1	50	-43.91	1	1	2
gga-miR-106-3p_R+1	XM_013172175.2	106030368	RIMS1	95	-17.21	1	1	2
gga-miR-106-5p_R+1	XM_013172175.2	106030368	RIMS1	53	-66.54	1	1	2
gga-miR-1388a-3p_R+1	XM_013172175.2	106030368	RIMS1	98	-44.48	1	1	2
gga-miR-148b-3p_R-2	XM_013172175.2	106030368	RIMS1	88	-49.22	1	1	2
gga-miR-16-1-3p	XM_013172175.2	106030368	RIMS1	57	-76.99	1	1	2
gga-miR-1662	XM_013172175.2	106030368	RIMS1	76	-19	1	1	2
gga-miR-16c-5p	XM_013172175.2	106030368	RIMS1	53	-15.6	1	1	2
gga-miR-181b-1-3p_L+1R-1	XM_013172175.2	106030368	RIMS1	83	-50.76	1	1	2
gga-miR-200a-3p_R+1	XM_013172175.2	106030368	RIMS1	68	-106.3	1	1	2
gga-miR-200b-3p	XM_013172175.2	106030368	RIMS1	53	-145.05	1	1	2
gga-miR-20b-5p	XM_013172175.2	106030368	RIMS1	53	-81.04	1	1	2
gga-miR-2131-3p	XM_013172175.2	106030368	RIMS1	84	-53.25	1	1	2
gga-miR-22-5p_R-1	XM_013172175.2	106030368	RIMS1	60	-44.33	1	1	2
gga-miR-221-3p	XM_013172175.2	106030368	RIMS1	50	-33.23	1	1	2
gga-miR-221-5p_L-1	XM_013172175.2	106030368	RIMS1	57	-66.73	1	1	2
gga-miR-23b-5p_L+1	XM_013172175.2	106030368	RIMS1	57	-21.88	1	1	2
gga-miR-27b-3p	XM_013172175.2	106030368	RIMS1	94	-11.57	1	1	2
gga-miR-29a-3p	XM_013172175.2	106030368	RIMS1	88	-99.75	1	1	2
gga-miR-29b-3p	XM_013172175.2	106030368	RIMS1	88	-111.92	1	1	2
gga-miR-301a-3p_R-2	XM_013172175.2	106030368	RIMS1	55	-78.11	1	1	2
gga-miR-301a-5p_L+2	XM_013172175.2	106030368	RIMS1	82	-46.52	1	1	2
gga-miR-32-5p	XM_013172175.2	106030368	RIMS1	63	-26.1	1	1	2
gga-miR-338-3p_R-2	XM_013172175.2	106030368	RIMS1	65	-67.37	1	1	2
gga-miR-338-5p	XM_013172175.2	106030368	RIMS1	77	-105.19	1	1	2
gga-miR-363-3p_R-1	XM_013172175.2	106030368	RIMS1	71	-11.43	1	1	2
gga-miR-429-3p	XM_013172175.2	106030368	RIMS1	53	-72.15	1	1	2
gga-miR-490-3p_R+1	XM_013172175.2	106030368	RIMS1	55	-58.82	1	1	2
gga-miR-7_R+2	XM_013172175.2	106030368	RIMS1	55	-16.33	1	1	2
gga-mir-216c-p3	XM_013172175.2	106030368	RIMS1	82	-66.92	1	1	2
hsa-let-7f-2-3p_2ss20TC22CT	XM_013172175.2	106030368	RIMS1	63	-44.43	1	1	2
hsa-miR-30b-5p_R+1	XM_013172175.2	106030368	RIMS1	68	-12.06	1	1	2
mdo-miR-429_R+3	XM_013172175.2	106030368	RIMS1	53	-75.65	1	1	2
mmu-miR-146a-5p_R+1	XM_013172175.2	106030368	RIMS1	88	-55.98	1	1	2
mmu-miR-146b-5p_R+1	XM_013172175.2	106030368	RIMS1	85	-78.05	1	1	2
oni-miR-218a_R+1	XM_013172175.2	106030368	RIMS1	73	-78.17	1	1	2
oni-miR-22c_2ss18GA22TC	XM_013172175.2	106030368	RIMS1	72	-18.07	1	1	2
oni-miR-30a_R+1	XM_013172175.2	106030368	RIMS1	57	-110.65	1	1	2
ssa-miR-19a-3p_R+1	XM_013172175.2	106030368	RIMS1	51	-77.36	1	1	2
ssa-miR-20a-5p_R+2	XM_013172175.2	106030368	RIMS1	53	-85.86	1	1	2
tgu-miR-7-5p_R+1	XM_013172175.2	106030368	RIMS1	55	-16.33	1	1	2
tni-miR-199_R+3	XM_013172175.2	106030368	RIMS1	66	-90.53	1	1	2
xtr-miR-19b_R+2	XM_013172175.2	106030368	RIMS1	50	-128.93	1	1	2
xtr-miR-221_R+2	XM_013172175.2	106030368	RIMS1	50	-80.82	1	1	2
xtr-miR-301_R+3	XM_013172175.2	106030368	RIMS1	55	-106.25	1	1	2
PC-5p-28334_19	XM_013172273.2	106030429	GCLC	97	-21.66	1	1	2
abu-miR-19c_1ss22CG	XM_013172273.2	106030429	GCLC	68	-10.92	1	1	2
aca-miR-129a-3p_L-2R+1_1ss22TC	XM_013172273.2	106030429	GCLC	53	-18.59	1	1	2
aca-miR-150-5p_R-2_1ss12TC	XM_013172273.2	106030429	GCLC	79	-11.52	1	1	2
bta-miR-361	XM_013172273.2	106030429	GCLC	99	-12.88	1	1	2
chi-miR-361-5p	XM_013172273.2	106030429	GCLC	99	-12.88	1	1	2
cli-miR-139-3p_1ss10AG	XM_013172273.2	106030429	GCLC	91	-25.36	1	1	2
cli-miR-1467-3p_1ss19AG	XM_013172273.2	106030429	GCLC	87	-20.45	1	1	2
cli-miR-1467-5p	XM_013172273.2	106030429	GCLC	88	-15.85	1	1	2
cli-miR-214-5p	XM_013172273.2	106030429	GCLC	54	-54.52	1	1	2
dre-miR-135a_R+1	XM_013172273.2	106030429	GCLC	80	-15.29	1	1	2
efu-mir-9277-p3_1ss7CT	XM_013172273.2	106030429	GCLC	99	-20.85	1	1	2
gga-let-7l-3p_R+1	XM_013172273.2	106030429	GCLC	86	-46.83	1	1	2
gga-miR-106-3p_R+1	XM_013172273.2	106030429	GCLC	78	-33.52	1	1	2
gga-miR-142-3p	XM_013172273.2	106030429	GCLC	88	-17.21	1	1	2
gga-miR-148b-3p_R-2	XM_013172273.2	106030429	GCLC	90	-17.6	1	1	2
gga-miR-22-5p_R-1	XM_013172273.2	106030429	GCLC	94	-27	1	1	2
gga-miR-27b-3p	XM_013172273.2	106030429	GCLC	76	-32.03	1	1	2
gga-miR-301a-3p_R-2	XM_013172273.2	106030429	GCLC	76	-30.85	1	1	2
mdo-miR-181a-5p_R+3	XM_013172273.2	106030429	GCLC	60	-47.36	1	1	2
xtr-miR-19b_R+2	XM_013172273.2	106030429	GCLC	67	-10.26	1	1	2
xtr-miR-301_R+3	XM_013172273.2	106030429	GCLC	77	-34.31	1	1	2
bta-miR-185	XM_013172284.2	106030436	LOC106030436	97	-28.76	1	1	2
cgr-miR-185-5p	XM_013172284.2	106030436	LOC106030436	97	-28.76	1	1	2
cli-miR-1467-5p	XM_013172284.2	106030436	LOC106030436	51	-34.93	1	1	2
gga-miR-27b-3p	XM_013172284.2	106030436	LOC106030436	87	-14.1	1	1	2
gga-miR-27b-5p_R-1	XM_013172284.2	106030436	LOC106030436	89	-16.67	1	1	2
bta-miR-185	XM_013172285.2	106030436	LOC106030436	98	-28.76	1	1	2
cgr-miR-185-5p	XM_013172285.2	106030436	LOC106030436	98	-28.76	1	1	2
cli-miR-1467-5p	XM_013172285.2	106030436	LOC106030436	55	-34.93	1	1	2
gga-miR-27b-3p	XM_013172285.2	106030436	LOC106030436	87	-14.1	1	1	2
abu-miR-199-5p_R+4	XM_013172351.2	106030507	RAD54B	77	-77.6	1	1	2
aca-miR-150-5p_R-2_1ss12TC	XM_013172351.2	106030507	RAD54B	51	-43.21	1	1	2
aca-miR-27a-5p_R+1	XM_013172351.2	106030507	RAD54B	78	-14.55	1	1	2
bta-miR-185	XM_013172351.2	106030507	RAD54B	66	-21.79	1	1	2
cgr-miR-185-5p	XM_013172351.2	106030507	RAD54B	66	-21.79	1	1	2
cgr-miR-3074_L+1	XM_013172351.2	106030507	RAD54B	74	-55.53	1	1	2
cli-miR-1467-5p	XM_013172351.2	106030507	RAD54B	59	-16.38	1	1	2
cli-miR-2954-5p	XM_013172351.2	106030507	RAD54B	67	-53.04	1	1	2
cli-miR-33-2-3p	XM_013172351.2	106030507	RAD54B	89	-16.25	1	1	2
cli-miR-338a-3p_R-2	XM_013172351.2	106030507	RAD54B	83	-75.8	1	1	2
dre-miR-1388-5p_R+1_1ss10CT	XM_013172351.2	106030507	RAD54B	76	-92.23	1	1	2
gga-let-7l-3p_R+1	XM_013172351.2	106030507	RAD54B	65	-25.84	1	1	2
gga-let-7l-5p	XM_013172351.2	106030507	RAD54B	52	-40.15	1	1	2
gga-miR-106-3p_R+1	XM_013172351.2	106030507	RAD54B	73	-15.01	1	1	2
gga-miR-128-1-5p	XM_013172351.2	106030507	RAD54B	71	-20.67	1	1	2
gga-miR-1388a-5p	XM_013172351.2	106030507	RAD54B	76	-90.98	1	1	2
gga-miR-142-3p	XM_013172351.2	106030507	RAD54B	66	-13.84	1	1	2
gga-miR-148b-3p_R-2	XM_013172351.2	106030507	RAD54B	79	-40.26	1	1	2
gga-miR-148b-5p	XM_013172351.2	106030507	RAD54B	75	-40.17	1	1	2
gga-miR-16-1-3p	XM_013172351.2	106030507	RAD54B	99	-26.78	1	1	2
gga-miR-1662	XM_013172351.2	106030507	RAD54B	55	-16.86	1	1	2
gga-miR-16c-5p	XM_013172351.2	106030507	RAD54B	80	-56.95	1	1	2
gga-miR-20b-5p	XM_013172351.2	106030507	RAD54B	52	-35.48	1	1	2
gga-miR-221-3p	XM_013172351.2	106030507	RAD54B	87	-17.54	1	1	2
gga-miR-221-5p_L-1	XM_013172351.2	106030507	RAD54B	95	-117.06	1	1	2
gga-miR-222a_R+1	XM_013172351.2	106030507	RAD54B	91	-66.58	1	1	2
gga-miR-29a-3p	XM_013172351.2	106030507	RAD54B	53	-29.36	1	1	2
gga-miR-29b-3p	XM_013172351.2	106030507	RAD54B	53	-30.01	1	1	2
gga-miR-32-5p	XM_013172351.2	106030507	RAD54B	93	-54.1	1	1	2
gga-miR-338-3p_R-2	XM_013172351.2	106030507	RAD54B	83	-75.8	1	1	2
gga-miR-363-3p_R-1	XM_013172351.2	106030507	RAD54B	93	-12.08	1	1	2
gga-miR-363-5p	XM_013172351.2	106030507	RAD54B	94	-72.45	1	1	2
gga-miR-365-2-5p_L-1R+1	XM_013172351.2	106030507	RAD54B	58	-48.44	1	1	2
gga-miR-456-3p_1ss22AT	XM_013172351.2	106030507	RAD54B	50	-64.91	1	1	2
gga-mir-216c-p3	XM_013172351.2	106030507	RAD54B	68	-101.71	1	1	2
hsa-let-7f-2-3p_2ss20TC22CT	XM_013172351.2	106030507	RAD54B	91	-30.42	1	1	2
hsa-miR-23a-3p_R-2	XM_013172351.2	106030507	RAD54B	84	-22.31	1	1	2
hsa-miR-3074-5p_L+1R+1	XM_013172351.2	106030507	RAD54B	74	-55.53	1	1	2
hsa-miR-497-5p	XM_013172351.2	106030507	RAD54B	85	-44.73	1	1	2
mmu-miR-146a-5p_R+1	XM_013172351.2	106030507	RAD54B	67	-100.03	1	1	2
mmu-miR-146b-5p_R+1	XM_013172351.2	106030507	RAD54B	66	-101.72	1	1	2
mmu-miR-28c_L+1	XM_013172351.2	106030507	RAD54B	69	-17.84	1	1	2
mmu-miR-3968_1ss14AT	XM_013172351.2	106030507	RAD54B	80	-43.04	1	1	2
ola-miR-222_R+6	XM_013172351.2	106030507	RAD54B	91	-68.01	1	1	2
ola-miR-222_R+7	XM_013172351.2	106030507	RAD54B	91	-70.23	1	1	2
oni-miR-218a_R+1	XM_013172351.2	106030507	RAD54B	96	-45.06	1	1	2
oni-miR-22c_2ss18GA22TC	XM_013172351.2	106030507	RAD54B	89	-73.42	1	1	2
ssa-miR-20a-5p_R+2	XM_013172351.2	106030507	RAD54B	52	-48.86	1	1	2
tni-miR-199_R+3	XM_013172351.2	106030507	RAD54B	77	-77.6	1	1	2
xtr-miR-221_R+2	XM_013172351.2	106030507	RAD54B	87	-17.54	1	1	2
abu-miR-19c_1ss22CG	XM_013172354.2	106030512	PDP1	81	-31.16	1	1	2
aca-miR-193-3p_R+2	XM_013172354.2	106030512	PDP1	85	-34.71	1	1	2
ami-miR-429-3p_R+4	XM_013172354.2	106030512	PDP1	94	-25.39	1	1	2
bta-miR-185	XM_013172354.2	106030512	PDP1	83	-19.49	1	1	2
bta-miR-199c_L-1R+2	XM_013172354.2	106030512	PDP1	86	-18.19	1	1	2
cgr-miR-185-5p	XM_013172354.2	106030512	PDP1	83	-19.49	1	1	2
dre-miR-135a_R+1	XM_013172354.2	106030512	PDP1	87	-30.27	1	1	2
dre-miR-1388-5p_R+1_1ss10CT	XM_013172354.2	106030512	PDP1	97	-14.3	1	1	2
gga-let-7a-2-3p	XM_013172354.2	106030512	PDP1	77	-22.38	1	1	2
gga-miR-106-5p_R+1	XM_013172354.2	106030512	PDP1	97	-48.43	1	1	2
gga-miR-1388a-5p	XM_013172354.2	106030512	PDP1	97	-14.05	1	1	2
gga-miR-148b-5p	XM_013172354.2	106030512	PDP1	76	-25.92	1	1	2
gga-miR-16-2-3p_L+1R-2	XM_013172354.2	106030512	PDP1	84	-11.45	1	1	2
gga-miR-16c-5p	XM_013172354.2	106030512	PDP1	68	-29.88	1	1	2
gga-miR-181b-1-3p_L+1R-1	XM_013172354.2	106030512	PDP1	65	-19.43	1	1	2
gga-miR-200a-5p	XM_013172354.2	106030512	PDP1	63	-15.92	1	1	2
gga-miR-200b-3p	XM_013172354.2	106030512	PDP1	94	-34.88	1	1	2
gga-miR-20b-5p	XM_013172354.2	106030512	PDP1	97	-48.17	1	1	2
gga-miR-2131-3p	XM_013172354.2	106030512	PDP1	67	-12.02	1	1	2
gga-miR-27b-3p	XM_013172354.2	106030512	PDP1	92	-49.06	1	1	2
gga-miR-29a-3p	XM_013172354.2	106030512	PDP1	79	-34.55	1	1	2
gga-miR-29b-3p	XM_013172354.2	106030512	PDP1	79	-37.84	1	1	2
gga-miR-301a-3p_R-2	XM_013172354.2	106030512	PDP1	50	-39.65	1	1	2
gga-miR-365-2-5p_L-1R+1	XM_013172354.2	106030512	PDP1	99	-18.08	1	1	2
gga-miR-429-3p	XM_013172354.2	106030512	PDP1	94	-23.19	1	1	2
gga-miR-7_R+2	XM_013172354.2	106030512	PDP1	85	-22.84	1	1	2
gmo-miR-199-4-3p_R+2	XM_013172354.2	106030512	PDP1	86	-18.07	1	1	2
hsa-miR-23a-3p_R-2	XM_013172354.2	106030512	PDP1	51	-31.07	1	1	2
hsa-miR-497-5p	XM_013172354.2	106030512	PDP1	72	-82.2	1	1	2
mdo-miR-429_R+3	XM_013172354.2	106030512	PDP1	94	-24.75	1	1	2
ssa-miR-19a-3p_R+1	XM_013172354.2	106030512	PDP1	75	-26.41	1	1	2
ssa-miR-20a-5p_R+2	XM_013172354.2	106030512	PDP1	97	-50.85	1	1	2
tgu-miR-7-5p_R+1	XM_013172354.2	106030512	PDP1	85	-22.84	1	1	2
xtr-miR-19b_R+2	XM_013172354.2	106030512	PDP1	75	-25.14	1	1	2
xtr-miR-301_R+3	XM_013172354.2	106030512	PDP1	65	-45.25	1	1	2
PC-3p-3014_471	XM_013172415.2	106030568	PAG1	91	-100.23	1	1	2
abu-miR-199-5p_R+4	XM_013172415.2	106030568	PAG1	90	-82.59	1	1	2
abu-miR-19c_1ss22CG	XM_013172415.2	106030568	PAG1	87	-33.03	1	1	2
aca-miR-129a-3p_L-2R+1_1ss22TC	XM_013172415.2	106030568	PAG1	63	-24	1	1	2
bta-miR-185	XM_013172415.2	106030568	PAG1	82	-114.8	1	1	2
ccr-miR-363_L-1R+2	XM_013172415.2	106030568	PAG1	62	-29.84	1	1	2
cgr-miR-185-5p	XM_013172415.2	106030568	PAG1	82	-114.8	1	1	2
cgr-miR-3074_L+1	XM_013172415.2	106030568	PAG1	54	-47.46	1	1	2
cli-let-7b-3p_R+1	XM_013172415.2	106030568	PAG1	50	-17.29	1	1	2
cli-miR-139-3p_1ss10AG	XM_013172415.2	106030568	PAG1	67	-89.49	1	1	2
cli-miR-214-5p	XM_013172415.2	106030568	PAG1	56	-44.11	1	1	2
cli-miR-222a-5p_R-1_1ss22CT	XM_013172415.2	106030568	PAG1	59	-37.95	1	1	2
cli-miR-2954-5p	XM_013172415.2	106030568	PAG1	80	-223.59	1	1	2
cli-miR-338a-3p_R-2	XM_013172415.2	106030568	PAG1	69	-113.28	1	1	2
dre-miR-135a_R+1	XM_013172415.2	106030568	PAG1	74	-91.65	1	1	2
dre-miR-1388-5p_R+1_1ss10CT	XM_013172415.2	106030568	PAG1	95	-59.63	1	1	2
efu-miR-9226_L-1R-1_1ss4AG	XM_013172415.2	106030568	PAG1	91	-96.44	1	1	2
efu-miR-9226_L-2R-1_1ss4AG	XM_013172415.2	106030568	PAG1	71	-39.82	1	1	2
efu-mir-9277-p3_1ss7CT	XM_013172415.2	106030568	PAG1	93	-15.95	1	1	2
gga-let-7a-2-3p	XM_013172415.2	106030568	PAG1	72	-11.58	1	1	2
gga-let-7l-3p_R+1	XM_013172415.2	106030568	PAG1	91	-75.55	1	1	2
gga-miR-106-3p_R+1	XM_013172415.2	106030568	PAG1	55	-164.87	1	1	2
gga-miR-106-5p_R+1	XM_013172415.2	106030568	PAG1	68	-56.33	1	1	2
gga-miR-128-1-5p	XM_013172415.2	106030568	PAG1	68	-32.67	1	1	2
gga-miR-1388a-3p_R+1	XM_013172415.2	106030568	PAG1	82	-16.46	1	1	2
gga-miR-1388a-5p	XM_013172415.2	106030568	PAG1	95	-59.63	1	1	2
gga-miR-15c-3p	XM_013172415.2	106030568	PAG1	77	-87.05	1	1	2
gga-miR-16-1-3p	XM_013172415.2	106030568	PAG1	62	-67	1	1	2
gga-miR-1662	XM_013172415.2	106030568	PAG1	63	-77.12	1	1	2
gga-miR-16c-5p	XM_013172415.2	106030568	PAG1	83	-70.24	1	1	2
gga-miR-181b-1-3p_L+1R-1	XM_013172415.2	106030568	PAG1	79	-90.87	1	1	2
gga-miR-18a-5p_R+1	XM_013172415.2	106030568	PAG1	56	-24.44	1	1	2
gga-miR-18b-5p_R-2	XM_013172415.2	106030568	PAG1	56	-24.21	1	1	2
gga-miR-20b-5p	XM_013172415.2	106030568	PAG1	64	-45.15	1	1	2
gga-miR-22-5p_R-1	XM_013172415.2	106030568	PAG1	81	-88.32	1	1	2
gga-miR-27b-3p	XM_013172415.2	106030568	PAG1	86	-92.8	1	1	2
gga-miR-29a-3p	XM_013172415.2	106030568	PAG1	55	-75.28	1	1	2
gga-miR-29b-3p	XM_013172415.2	106030568	PAG1	55	-95.5	1	1	2
gga-miR-301a-3p_R-2	XM_013172415.2	106030568	PAG1	96	-41.51	1	1	2
gga-miR-301a-5p_L+2	XM_013172415.2	106030568	PAG1	53	-52.94	1	1	2
gga-miR-32-5p	XM_013172415.2	106030568	PAG1	80	-48.65	1	1	2
gga-miR-338-3p_R-2	XM_013172415.2	106030568	PAG1	69	-113.28	1	1	2
gga-miR-338-5p	XM_013172415.2	106030568	PAG1	72	-11.96	1	1	2
gga-miR-363-3p_R-1	XM_013172415.2	106030568	PAG1	76	-17.38	1	1	2
gga-miR-456-3p_1ss22AT	XM_013172415.2	106030568	PAG1	90	-137.16	1	1	2
hsa-let-7f-2-3p_2ss20TC22CT	XM_013172415.2	106030568	PAG1	80	-49.19	1	1	2
hsa-miR-23a-3p_L-1R-1	XM_013172415.2	106030568	PAG1	80	-36.11	1	1	2
hsa-miR-23a-3p_R-2	XM_013172415.2	106030568	PAG1	55	-37.07	1	1	2
hsa-miR-3074-5p_L+1R+1	XM_013172415.2	106030568	PAG1	54	-47.46	1	1	2
hsa-miR-497-5p	XM_013172415.2	106030568	PAG1	84	-57.41	1	1	2
mdo-miR-181a-5p_R+3	XM_013172415.2	106030568	PAG1	72	-52.99	1	1	2
mmu-miR-28c_L+1	XM_013172415.2	106030568	PAG1	64	-149.27	1	1	2
mmu-miR-3968_1ss14AT	XM_013172415.2	106030568	PAG1	56	-32.76	1	1	2
oni-miR-218a_R+1	XM_013172415.2	106030568	PAG1	85	-44.94	1	1	2
oni-miR-22c_2ss18GA22TC	XM_013172415.2	106030568	PAG1	84	-54	1	1	2
ssa-miR-19a-3p_R+1	XM_013172415.2	106030568	PAG1	87	-11.33	1	1	2
ssa-miR-20a-5p_R+2	XM_013172415.2	106030568	PAG1	63	-70.95	1	1	2
tni-miR-199_R+3	XM_013172415.2	106030568	PAG1	90	-82.59	1	1	2
xtr-miR-19b_R+2	XM_013172415.2	106030568	PAG1	87	-30.14	1	1	2
xtr-miR-301_R+3	XM_013172415.2	106030568	PAG1	96	-59.5	1	1	2
bta-miR-185	XM_013172520.2	106030624	MYBL1	50	-17.93	1	1	2
bta-miR-199c_L-1R+2	XM_013172520.2	106030624	MYBL1	73	-13.55	1	1	2
cgr-miR-185-5p	XM_013172520.2	106030624	MYBL1	50	-17.93	1	1	2
cli-miR-139-3p_1ss10AG	XM_013172520.2	106030624	MYBL1	52	-25.49	1	1	2
cli-miR-1467-5p	XM_013172520.2	106030624	MYBL1	97	-22.05	1	1	2
cli-miR-338a-3p_R-2	XM_013172520.2	106030624	MYBL1	90	-21.54	1	1	2
dre-miR-141-3p_R+3_1ss22CT	XM_013172520.2	106030624	MYBL1	57	-35.87	1	1	2
fru-miR-200a_R+3	XM_013172520.2	106030624	MYBL1	57	-34.94	1	1	2
gga-let-7a-2-3p	XM_013172520.2	106030624	MYBL1	78	-26.56	1	1	2
gga-miR-142-3p	XM_013172520.2	106030624	MYBL1	81	-14.98	1	1	2
gga-miR-148b-3p_R-2	XM_013172520.2	106030624	MYBL1	87	-16.27	1	1	2
gga-miR-16-1-3p	XM_013172520.2	106030624	MYBL1	91	-10.36	1	1	2
gga-miR-16c-5p	XM_013172520.2	106030624	MYBL1	81	-54.99	1	1	2
gga-miR-18a-5p_R+1	XM_013172520.2	106030624	MYBL1	67	-14.61	1	1	2
gga-miR-18b-5p_R-2	XM_013172520.2	106030624	MYBL1	67	-14.61	1	1	2
gga-miR-200a-3p_R+1	XM_013172520.2	106030624	MYBL1	57	-29.44	1	1	2
gga-miR-221-5p_L-1	XM_013172520.2	106030624	MYBL1	99	-56.69	1	1	2
gga-miR-222a_R+1	XM_013172520.2	106030624	MYBL1	93	-11.06	1	1	2
gga-miR-301a-3p_R-2	XM_013172520.2	106030624	MYBL1	63	-36.66	1	1	2
gga-miR-338-3p_R-2	XM_013172520.2	106030624	MYBL1	90	-21.54	1	1	2
gga-miR-365-2-5p_L-1R+1	XM_013172520.2	106030624	MYBL1	98	-15.56	1	1	2
gga-miR-490-3p_R+1	XM_013172520.2	106030624	MYBL1	99	-15.15	1	1	2
gmo-miR-199-4-3p_R+2	XM_013172520.2	106030624	MYBL1	72	-14.03	1	1	2
hsa-miR-4454_L+1_1ss3GA	XM_013172520.2	106030624	MYBL1	92	-11.26	1	1	2
hsa-miR-497-5p	XM_013172520.2	106030624	MYBL1	83	-53.3	1	1	2
mdo-miR-181a-5p_R+3	XM_013172520.2	106030624	MYBL1	86	-64.27	1	1	2
mmu-miR-146a-5p_R+1	XM_013172520.2	106030624	MYBL1	84	-23.14	1	1	2
mmu-miR-146b-5p_R+1	XM_013172520.2	106030624	MYBL1	84	-24.21	1	1	2
ola-miR-222_R+6	XM_013172520.2	106030624	MYBL1	93	-11.06	1	1	2
ola-miR-222_R+7	XM_013172520.2	106030624	MYBL1	93	-11.06	1	1	2
oni-miR-218a_R+1	XM_013172520.2	106030624	MYBL1	56	-15.53	1	1	2
oni-miR-22c_2ss18GA22TC	XM_013172520.2	106030624	MYBL1	85	-15.04	1	1	2
xtr-miR-301_R+3	XM_013172520.2	106030624	MYBL1	64	-50.61	1	1	2
cli-miR-1467-5p	XM_013172551.2	106030656	LOC106030656	96	-17.04	1	1	2
dre-miR-135a_R+1	XM_013172551.2	106030656	LOC106030656	87	-15.75	1	1	2
gga-mir-216c-p3	XM_013172551.2	106030656	LOC106030656	85	-13.22	1	1	2
mmu-miR-3968_L-2_1ss14AT	XM_013172551.2	106030656	LOC106030656	91	-43.61	1	1	2
PC-3p-3754_341	XM_013172594.2	106030699	RNF144A	65	-23.03	1	1	2
abu-miR-19c_1ss22CG	XM_013172594.2	106030699	RNF144A	67	-90.24	1	1	2
aca-miR-150-5p_R-2_1ss12TC	XM_013172594.2	106030699	RNF144A	77	-33.54	1	1	2
aca-miR-193-3p_R+2	XM_013172594.2	106030699	RNF144A	88	-18.31	1	1	2
aca-miR-451-5p_R+1	XM_013172594.2	106030699	RNF144A	92	-13.48	1	1	2
bta-miR-185	XM_013172594.2	106030699	RNF144A	93	-72.39	1	1	2
bta-miR-199c_L-1R+2	XM_013172594.2	106030699	RNF144A	61	-11.13	1	1	2
bta-miR-361	XM_013172594.2	106030699	RNF144A	57	-32.94	1	1	2
cgr-miR-185-5p	XM_013172594.2	106030699	RNF144A	93	-72.39	1	1	2
cgr-miR-3074_L+1	XM_013172594.2	106030699	RNF144A	61	-63.73	1	1	2
chi-miR-361-5p	XM_013172594.2	106030699	RNF144A	57	-32.94	1	1	2
cli-let-7b-3p_R+1	XM_013172594.2	106030699	RNF144A	59	-17.42	1	1	2
cli-miR-139-3p_1ss10AG	XM_013172594.2	106030699	RNF144A	64	-66.3	1	1	2
cli-miR-1467-3p_1ss19AG	XM_013172594.2	106030699	RNF144A	71	-21.49	1	1	2
cli-miR-1467-5p	XM_013172594.2	106030699	RNF144A	58	-35.15	1	1	2
cli-miR-214-5p	XM_013172594.2	106030699	RNF144A	85	-21.36	1	1	2
cli-miR-338a-3p_R-2	XM_013172594.2	106030699	RNF144A	65	-15.8	1	1	2
dre-miR-135a_R+1	XM_013172594.2	106030699	RNF144A	57	-28.19	1	1	2
dre-miR-141-3p_R+3_1ss22CT	XM_013172594.2	106030699	RNF144A	97	-37.6	1	1	2
efu-mir-9277-p3_1ss7CT	XM_013172594.2	106030699	RNF144A	78	-14.34	1	1	2
fru-miR-200a_R+3	XM_013172594.2	106030699	RNF144A	97	-36.93	1	1	2
gga-let-7a-2-3p	XM_013172594.2	106030699	RNF144A	63	-24.91	1	1	2
gga-let-7l-3p_R+1	XM_013172594.2	106030699	RNF144A	60	-75	1	1	2
gga-let-7l-5p	XM_013172594.2	106030699	RNF144A	73	-18.57	1	1	2
gga-miR-106-3p_R+1	XM_013172594.2	106030699	RNF144A	81	-101.76	1	1	2
gga-miR-181b-1-3p_L+1R-1	XM_013172594.2	106030699	RNF144A	92	-56.73	1	1	2
gga-miR-18a-5p_R+1	XM_013172594.2	106030699	RNF144A	75	-15.56	1	1	2
gga-miR-200a-3p_R+1	XM_013172594.2	106030699	RNF144A	97	-22.17	1	1	2
gga-miR-22-5p_R-1	XM_013172594.2	106030699	RNF144A	76	-82.69	1	1	2
gga-miR-221-5p_L-1	XM_013172594.2	106030699	RNF144A	54	-35.98	1	1	2
gga-miR-27b-3p	XM_013172594.2	106030699	RNF144A	84	-40.76	1	1	2
gga-miR-29a-3p	XM_013172594.2	106030699	RNF144A	51	-31.77	1	1	2
gga-miR-29b-3p	XM_013172594.2	106030699	RNF144A	51	-50.07	1	1	2
gga-miR-338-3p_R-2	XM_013172594.2	106030699	RNF144A	65	-15.8	1	1	2
gga-miR-338-5p	XM_013172594.2	106030699	RNF144A	68	-14.51	1	1	2
gga-miR-451_R-4	XM_013172594.2	106030699	RNF144A	93	-12.89	1	1	2
gga-mir-216c-p3	XM_013172594.2	106030699	RNF144A	54	-27.67	1	1	2
gmo-miR-199-4-3p_R+2	XM_013172594.2	106030699	RNF144A	61	-28.66	1	1	2
hsa-let-7f-2-3p_2ss20TC22CT	XM_013172594.2	106030699	RNF144A	65	-26.94	1	1	2
hsa-miR-3074-5p_L+1R+1	XM_013172594.2	106030699	RNF144A	61	-63.73	1	1	2
hsa-miR-30b-5p_R+1	XM_013172594.2	106030699	RNF144A	57	-71.54	1	1	2
mdo-miR-181a-5p_R+3	XM_013172594.2	106030699	RNF144A	58	-44.95	1	1	2
mmu-miR-146a-5p_R+1	XM_013172594.2	106030699	RNF144A	82	-59.85	1	1	2
mmu-miR-146b-5p_R+1	XM_013172594.2	106030699	RNF144A	82	-60.81	1	1	2
mmu-miR-3968_1ss14AT	XM_013172594.2	106030699	RNF144A	88	-28.99	1	1	2
oni-miR-218a_R+1	XM_013172594.2	106030699	RNF144A	68	-44.09	1	1	2
oni-miR-22c_2ss18GA22TC	XM_013172594.2	106030699	RNF144A	74	-14.88	1	1	2
ssa-miR-19a-3p_R+1	XM_013172594.2	106030699	RNF144A	66	-65.55	1	1	2
xtr-miR-19b_R+2	XM_013172594.2	106030699	RNF144A	66	-100.37	1	1	2
abu-miR-199-5p_R+4	XM_013172624.2	106030722	ATP6V1C2	83	-43.31	1	1	2
bta-miR-361	XM_013172624.2	106030722	ATP6V1C2	97	-11.16	1	1	2
chi-miR-361-5p	XM_013172624.2	106030722	ATP6V1C2	97	-11.16	1	1	2
cli-miR-1451-3p_R-2	XM_013172624.2	106030722	ATP6V1C2	99	-28.29	1	1	2
gga-let-7l-3p_R+1	XM_013172624.2	106030722	ATP6V1C2	74	-21.96	1	1	2
gga-miR-1388a-3p_R+1	XM_013172624.2	106030722	ATP6V1C2	89	-30.67	1	1	2
gga-miR-16-1-3p	XM_013172624.2	106030722	ATP6V1C2	90	-12.51	1	1	2
gga-miR-27b-3p	XM_013172624.2	106030722	ATP6V1C2	60	-20.96	1	1	2
hsa-miR-4454_L+1_1ss3GA	XM_013172624.2	106030722	ATP6V1C2	73	-25.92	1	1	2
mmu-miR-28c_L+1	XM_013172624.2	106030722	ATP6V1C2	58	-15.77	1	1	2
tni-miR-199_R+3	XM_013172624.2	106030722	ATP6V1C2	83	-43.31	1	1	2
abu-miR-199-5p_R+4	XM_013172626.2	106030722	ATP6V1C2	91	-22.41	1	1	2
bta-miR-361	XM_013172626.2	106030722	ATP6V1C2	97	-11.16	1	1	2
chi-miR-361-5p	XM_013172626.2	106030722	ATP6V1C2	97	-11.16	1	1	2
cli-miR-1451-3p_R-2	XM_013172626.2	106030722	ATP6V1C2	99	-28.29	1	1	2
gga-miR-27b-3p	XM_013172626.2	106030722	ATP6V1C2	60	-20.96	1	1	2
hsa-miR-4454_L+1_1ss3GA	XM_013172626.2	106030722	ATP6V1C2	73	-25.92	1	1	2
tni-miR-199_R+3	XM_013172626.2	106030722	ATP6V1C2	91	-22.41	1	1	2
abu-miR-19c_1ss22CG	XM_013172779.2	106030791	SLC29A3	79	-15.81	1	1	2
cli-miR-139-3p_1ss10AG	XM_013172779.2	106030791	SLC29A3	97	-41.07	1	1	2
cli-miR-1467-3p_1ss19AG	XM_013172779.2	106030791	SLC29A3	96	-20.51	1	1	2
cli-miR-1467-5p	XM_013172779.2	106030791	SLC29A3	77	-16.2	1	1	2
cli-miR-214-5p	XM_013172779.2	106030791	SLC29A3	76	-29.37	1	1	2
dre-miR-135a_R+1	XM_013172779.2	106030791	SLC29A3	76	-31.36	1	1	2
gga-let-7l-3p_R+1	XM_013172779.2	106030791	SLC29A3	85	-17.09	1	1	2
gga-miR-128-1-5p	XM_013172779.2	106030791	SLC29A3	88	-23.3	1	1	2
gga-miR-15c-3p	XM_013172779.2	106030791	SLC29A3	65	-54.88	1	1	2
gga-miR-18a-5p_R+1	XM_013172779.2	106030791	SLC29A3	58	-31.91	1	1	2
gga-miR-18b-5p_R-2	XM_013172779.2	106030791	SLC29A3	58	-12.48	1	1	2
gga-miR-490-3p_R+1	XM_013172779.2	106030791	SLC29A3	98	-15.93	1	1	2
ssa-miR-19a-3p_R+1	XM_013172779.2	106030791	SLC29A3	79	-15.03	1	1	2
xtr-miR-19b_R+2	XM_013172779.2	106030791	SLC29A3	79	-13.13	1	1	2
PC-5p-28334_19	XM_013172792.2	106030797	CEP135	88	-48.88	1	1	2
abu-miR-19c_1ss22CG	XM_013172792.2	106030797	CEP135	85	-35.22	1	1	2
bta-miR-361	XM_013172792.2	106030797	CEP135	57	-10.27	1	1	2
cgr-miR-3074_L+1	XM_013172792.2	106030797	CEP135	55	-69.13	1	1	2
chi-miR-361-5p	XM_013172792.2	106030797	CEP135	57	-10.27	1	1	2
cli-miR-1467-3p_1ss19AG	XM_013172792.2	106030797	CEP135	93	-37.9	1	1	2
cli-miR-1467-5p	XM_013172792.2	106030797	CEP135	79	-28.77	1	1	2
cli-miR-222a-5p_R-1_1ss22CT	XM_013172792.2	106030797	CEP135	53	-74.06	1	1	2
cli-miR-2954-5p	XM_013172792.2	106030797	CEP135	61	-92.85	1	1	2
dre-miR-1388-5p_R+1_1ss10CT	XM_013172792.2	106030797	CEP135	90	-11.55	1	1	2
efu-miR-9226_L-1R-1_1ss4AG	XM_013172792.2	106030797	CEP135	75	-20.54	1	1	2
efu-miR-9226_L-2R-1_1ss4AG	XM_013172792.2	106030797	CEP135	86	-21.14	1	1	2
gga-let-7l-3p_R+1	XM_013172792.2	106030797	CEP135	67	-40.42	1	1	2
gga-let-7l-5p	XM_013172792.2	106030797	CEP135	80	-13.97	1	1	2
gga-miR-106-3p_R+1	XM_013172792.2	106030797	CEP135	63	-62.14	1	1	2
gga-miR-1388a-3p_R+1	XM_013172792.2	106030797	CEP135	61	-31.18	1	1	2
gga-miR-1388a-5p	XM_013172792.2	106030797	CEP135	90	-11.55	1	1	2
gga-miR-148b-3p_R-2	XM_013172792.2	106030797	CEP135	72	-13.04	1	1	2
gga-miR-148b-5p	XM_013172792.2	106030797	CEP135	93	-28.7	1	1	2
gga-miR-16-1-3p	XM_013172792.2	106030797	CEP135	77	-50.38	1	1	2
gga-miR-181b-1-3p_L+1R-1	XM_013172792.2	106030797	CEP135	94	-11.76	1	1	2
gga-miR-200a-5p	XM_013172792.2	106030797	CEP135	79	-66.96	1	1	2
gga-miR-2131-3p	XM_013172792.2	106030797	CEP135	56	-35.23	1	1	2
gga-miR-22-5p_R-1	XM_013172792.2	106030797	CEP135	64	-49.93	1	1	2
gga-miR-27b-3p	XM_013172792.2	106030797	CEP135	92	-44.84	1	1	2
gga-miR-32-5p	XM_013172792.2	106030797	CEP135	75	-25.3	1	1	2
gga-miR-363-3p_R-1	XM_013172792.2	106030797	CEP135	89	-15.9	1	1	2
gga-mir-216c-p3	XM_013172792.2	106030797	CEP135	55	-27.6	1	1	2
hsa-miR-23a-3p_L-1R-1	XM_013172792.2	106030797	CEP135	66	-14.9	1	1	2
hsa-miR-23a-3p_R-2	XM_013172792.2	106030797	CEP135	90	-36.53	1	1	2
hsa-miR-3074-5p_L+1R+1	XM_013172792.2	106030797	CEP135	55	-69.13	1	1	2
hsa-miR-30b-5p_R+1	XM_013172792.2	106030797	CEP135	77	-17	1	1	2
mdo-miR-181a-5p_R+3	XM_013172792.2	106030797	CEP135	50	-38.68	1	1	2
oni-miR-22c_2ss18GA22TC	XM_013172792.2	106030797	CEP135	70	-40.85	1	1	2
oni-miR-30a_R+1	XM_013172792.2	106030797	CEP135	76	-62.65	1	1	2
ssa-miR-19a-3p_R+1	XM_013172792.2	106030797	CEP135	83	-40.55	1	1	2
xtr-miR-19b_R+2	XM_013172792.2	106030797	CEP135	83	-30.97	1	1	2
bta-miR-199c_L-1R+2	XM_013172793.2	106030797	CEP135	58	-18.47	1	1	2
cgr-miR-3074_L+1	XM_013172793.2	106030797	CEP135	99	-26.48	1	1	2
cli-miR-1467-3p_1ss19AG	XM_013172793.2	106030797	CEP135	93	-28.58	1	1	2
cli-miR-1467-5p	XM_013172793.2	106030797	CEP135	79	-11.09	1	1	2
cli-miR-222a-5p_R-1_1ss22CT	XM_013172793.2	106030797	CEP135	80	-59.25	1	1	2
dre-miR-1388-5p_R+1_1ss10CT	XM_013172793.2	106030797	CEP135	90	-11.55	1	1	2
gga-miR-106-3p_R+1	XM_013172793.2	106030797	CEP135	63	-43.85	1	1	2
gga-miR-1388a-5p	XM_013172793.2	106030797	CEP135	90	-11.55	1	1	2
gga-miR-148b-3p_R-2	XM_013172793.2	106030797	CEP135	72	-30.4	1	1	2
gga-miR-148b-5p	XM_013172793.2	106030797	CEP135	93	-63.08	1	1	2
gga-miR-19a-5p_L+3R-2	XM_013172793.2	106030797	CEP135	93	-21.69	1	1	2
gga-miR-2131-3p	XM_013172793.2	106030797	CEP135	56	-18.54	1	1	2
gga-miR-22-5p_R-1	XM_013172793.2	106030797	CEP135	84	-49.93	1	1	2
gga-mir-216c-p3	XM_013172793.2	106030797	CEP135	55	-14.9	1	1	2
gmo-miR-199-4-3p_R+2	XM_013172793.2	106030797	CEP135	58	-18.2	1	1	2
hsa-miR-23a-3p_L-1R-1	XM_013172793.2	106030797	CEP135	66	-14.9	1	1	2
hsa-miR-23a-3p_R-2	XM_013172793.2	106030797	CEP135	90	-26.16	1	1	2
hsa-miR-3074-5p_L+1R+1	XM_013172793.2	106030797	CEP135	99	-26.48	1	1	2
hsa-miR-30b-5p_R+1	XM_013172793.2	106030797	CEP135	77	-34.69	1	1	2
mdo-miR-181a-5p_R+3	XM_013172793.2	106030797	CEP135	50	-16.45	1	1	2
oni-miR-30a_R+1	XM_013172793.2	106030797	CEP135	76	-18.98	1	1	2
aca-miR-150-5p_R-2_1ss12TC	XM_013172803.2	106030808	RSAD2	99	-29.97	1	1	2
cli-miR-1467-5p	XM_013172803.2	106030808	RSAD2	88	-29.45	1	1	2
cli-miR-338a-3p_R-2	XM_013172803.2	106030808	RSAD2	99	-29.38	1	1	2
dre-miR-141-3p_R+3_1ss22CT	XM_013172803.2	106030808	RSAD2	67	-38.88	1	1	2
fru-miR-200a_R+3	XM_013172803.2	106030808	RSAD2	67	-37.2	1	1	2
gga-let-7l-3p_R+1	XM_013172803.2	106030808	RSAD2	86	-40.14	1	1	2
gga-miR-106-3p_R+1	XM_013172803.2	106030808	RSAD2	84	-27.97	1	1	2
gga-miR-16-1-3p	XM_013172803.2	106030808	RSAD2	98	-41.6	1	1	2
gga-miR-200a-3p_R+1	XM_013172803.2	106030808	RSAD2	67	-33.85	1	1	2
gga-miR-22-5p_R-1	XM_013172803.2	106030808	RSAD2	70	-27.34	1	1	2
gga-miR-221-3p	XM_013172803.2	106030808	RSAD2	92	-19.67	1	1	2
gga-miR-222a_R+1	XM_013172803.2	106030808	RSAD2	92	-22.27	1	1	2
gga-miR-32-5p	XM_013172803.2	106030808	RSAD2	55	-24.41	1	1	2
gga-miR-338-3p_R-2	XM_013172803.2	106030808	RSAD2	99	-29.38	1	1	2
gga-miR-363-3p_R-1	XM_013172803.2	106030808	RSAD2	80	-30.92	1	1	2
gga-mir-216c-p3	XM_013172803.2	106030808	RSAD2	88	-38.33	1	1	2
hsa-miR-23a-3p_L-1R-1	XM_013172803.2	106030808	RSAD2	99	-19.93	1	1	2
hsa-miR-23a-3p_R-2	XM_013172803.2	106030808	RSAD2	99	-17.28	1	1	2
hsa-miR-30b-5p_R+1	XM_013172803.2	106030808	RSAD2	94	-25.58	1	1	2
mdo-miR-181a-5p_R+3	XM_013172803.2	106030808	RSAD2	96	-14.76	1	1	2
mmu-miR-3968_1ss14AT	XM_013172803.2	106030808	RSAD2	96	-15.6	1	1	2
ola-miR-222_R+6	XM_013172803.2	106030808	RSAD2	92	-22.27	1	1	2
ola-miR-222_R+7	XM_013172803.2	106030808	RSAD2	92	-22.27	1	1	2
oni-miR-22c_2ss18GA22TC	XM_013172803.2	106030808	RSAD2	81	-20.98	1	1	2
oni-miR-30a_R+1	XM_013172803.2	106030808	RSAD2	94	-34.07	1	1	2
xtr-miR-19b_R+2	XM_013172803.2	106030808	RSAD2	87	-14.74	1	1	2
xtr-miR-221_R+2	XM_013172803.2	106030808	RSAD2	92	-19.67	1	1	2
abu-miR-199-5p_R+4	XM_013172898.2	106030885	TSPAN15	68	-19.28	1	1	2
aca-miR-726_1ss1TC	XM_013172898.2	106030885	TSPAN15	83	-27.69	1	1	2
cli-miR-1467-5p	XM_013172898.2	106030885	TSPAN15	79	-17.73	1	1	2
cli-miR-222a-5p_R-1_1ss22CT	XM_013172898.2	106030885	TSPAN15	69	-59.12	1	1	2
cli-miR-338a-3p_R-2	XM_013172898.2	106030885	TSPAN15	73	-18.58	1	1	2
gga-miR-142-3p	XM_013172898.2	106030885	TSPAN15	98	-15.06	1	1	2
gga-miR-148b-3p_R-2	XM_013172898.2	106030885	TSPAN15	57	-18.59	1	1	2
gga-miR-16c-5p	XM_013172898.2	106030885	TSPAN15	67	-47.5	1	1	2
gga-miR-181b-1-3p_L+1R-1	XM_013172898.2	106030885	TSPAN15	86	-12.12	1	1	2
gga-miR-19a-5p_L+3R-2	XM_013172898.2	106030885	TSPAN15	95	-12.7	1	1	2
gga-miR-221-5p_L-1	XM_013172898.2	106030885	TSPAN15	97	-38.68	1	1	2
gga-miR-338-3p_R-2	XM_013172898.2	106030885	TSPAN15	73	-18.58	1	1	2
gga-miR-338-5p	XM_013172898.2	106030885	TSPAN15	66	-30.79	1	1	2
hsa-miR-23a-3p_L-1R-1	XM_013172898.2	106030885	TSPAN15	64	-11.56	1	1	2
hsa-miR-497-5p	XM_013172898.2	106030885	TSPAN15	55	-121.7	1	1	2
mmu-miR-28c_L+1	XM_013172898.2	106030885	TSPAN15	51	-14.7	1	1	2
mmu-miR-3968_L-2_1ss14AT	XM_013172898.2	106030885	TSPAN15	83	-11.86	1	1	2
tni-miR-199_R+3	XM_013172898.2	106030885	TSPAN15	68	-19.28	1	1	2
aca-miR-129a-3p_L-2R+1_1ss22TC	XM_013172913.2	106030894	RERGL	93	-13.34	1	1	2
aca-miR-193-3p_R+2	XM_013172913.2	106030894	RERGL	70	-13.45	1	1	2
cli-miR-1467-5p	XM_013172913.2	106030894	RERGL	52	-40.83	1	1	2
cli-miR-2954-5p	XM_013172913.2	106030894	RERGL	79	-43.77	1	1	2
dre-miR-135a_R+1	XM_013172913.2	106030894	RERGL	97	-40.1	1	1	2
dre-miR-141-3p_R+3_1ss22CT	XM_013172913.2	106030894	RERGL	67	-36.09	1	1	2
fru-miR-200a_R+3	XM_013172913.2	106030894	RERGL	67	-36.09	1	1	2
gga-let-7a-2-3p	XM_013172913.2	106030894	RERGL	94	-29.35	1	1	2
gga-let-7l-3p_R+1	XM_013172913.2	106030894	RERGL	87	-10.93	1	1	2
gga-let-7l-5p	XM_013172913.2	106030894	RERGL	99	-37.82	1	1	2
gga-miR-128-1-5p	XM_013172913.2	106030894	RERGL	71	-24.75	1	1	2
gga-miR-16-2-3p_L+1R-2	XM_013172913.2	106030894	RERGL	99	-11.75	1	1	2
gga-miR-181b-1-3p_L+1R-1	XM_013172913.2	106030894	RERGL	65	-37.33	1	1	2
gga-miR-19a-5p_L+3R-2	XM_013172913.2	106030894	RERGL	57	-41.59	1	1	2
gga-miR-200a-3p_R+1	XM_013172913.2	106030894	RERGL	67	-32.5	1	1	2
gga-miR-221-5p_L-1	XM_013172913.2	106030894	RERGL	92	-25.15	1	1	2
gga-miR-27b-3p	XM_013172913.2	106030894	RERGL	76	-18.19	1	1	2
gga-miR-29a-3p	XM_013172913.2	106030894	RERGL	81	-48.23	1	1	2
gga-miR-29b-3p	XM_013172913.2	106030894	RERGL	81	-51.64	1	1	2
gga-miR-338-5p	XM_013172913.2	106030894	RERGL	93	-11.59	1	1	2
gga-miR-363-5p	XM_013172913.2	106030894	RERGL	57	-36.2	1	1	2
gga-miR-490-3p_R+1	XM_013172913.2	106030894	RERGL	87	-17.12	1	1	2
gga-mir-216c-p3	XM_013172913.2	106030894	RERGL	66	-30.86	1	1	2
mmu-miR-28c_L+1	XM_013172913.2	106030894	RERGL	54	-46.7	1	1	2
mmu-miR-3968_1ss14AT	XM_013172913.2	106030894	RERGL	95	-18.28	1	1	2
oni-miR-22c_2ss18GA22TC	XM_013172913.2	106030894	RERGL	99	-48.16	1	1	2
tgu-miR-125-2-3p_R+1	XM_013172913.2	106030894	RERGL	79	-23.41	1	1	2
abu-miR-199-5p_R+4	XM_013172949.2	106030907	PTPRO	99	-43.78	1	1	2
aca-miR-726_1ss1TC	XM_013172949.2	106030907	PTPRO	53	-31.09	1	1	2
cgr-miR-3074_L+1	XM_013172949.2	106030907	PTPRO	60	-34.1	1	1	2
cli-miR-139-3p_1ss10AG	XM_013172949.2	106030907	PTPRO	86	-33.34	1	1	2
cli-miR-1467-5p	XM_013172949.2	106030907	PTPRO	52	-16.36	1	1	2
efu-miR-9226_L-1R-1_1ss4AG	XM_013172949.2	106030907	PTPRO	89	-42.85	1	1	2
efu-mir-9277-p3_1ss7CT	XM_013172949.2	106030907	PTPRO	56	-18.84	1	1	2
gga-let-7l-5p	XM_013172949.2	106030907	PTPRO	73	-35.72	1	1	2
gga-miR-106-3p_R+1	XM_013172949.2	106030907	PTPRO	55	-55.38	1	1	2
gga-miR-106-5p_R+1	XM_013172949.2	106030907	PTPRO	89	-14.05	1	1	2
gga-miR-16c-5p	XM_013172949.2	106030907	PTPRO	61	-33.53	1	1	2
gga-miR-181b-1-3p_L+1R-1	XM_013172949.2	106030907	PTPRO	55	-10.26	1	1	2
gga-miR-22-5p_R-1	XM_013172949.2	106030907	PTPRO	52	-14.53	1	1	2
gga-miR-221-3p	XM_013172949.2	106030907	PTPRO	86	-21.77	1	1	2
gga-miR-221-5p_L-1	XM_013172949.2	106030907	PTPRO	75	-21.1	1	1	2
gga-miR-222a_R+1	XM_013172949.2	106030907	PTPRO	80	-22.92	1	1	2
gga-miR-27b-3p	XM_013172949.2	106030907	PTPRO	81	-26.53	1	1	2
gga-miR-29a-3p	XM_013172949.2	106030907	PTPRO	83	-21.53	1	1	2
gga-miR-29b-3p	XM_013172949.2	106030907	PTPRO	82	-22.46	1	1	2
gga-miR-301a-3p_R-2	XM_013172949.2	106030907	PTPRO	77	-41.46	1	1	2
gga-miR-32-5p	XM_013172949.2	106030907	PTPRO	98	-28.94	1	1	2
gga-miR-363-3p_R-1	XM_013172949.2	106030907	PTPRO	97	-23.23	1	1	2
gga-miR-456-3p_1ss22AT	XM_013172949.2	106030907	PTPRO	90	-20.83	1	1	2
gga-mir-216c-p3	XM_013172949.2	106030907	PTPRO	99	-27.93	1	1	2
hsa-miR-23a-3p_R-2	XM_013172949.2	106030907	PTPRO	66	-25.8	1	1	2
hsa-miR-3074-5p_L+1R+1	XM_013172949.2	106030907	PTPRO	60	-34.1	1	1	2
hsa-miR-497-5p	XM_013172949.2	106030907	PTPRO	86	-39.59	1	1	2
mmu-miR-28c_L+1	XM_013172949.2	106030907	PTPRO	74	-29.79	1	1	2
mmu-miR-3968_L-2_1ss14AT	XM_013172949.2	106030907	PTPRO	72	-22.08	1	1	2
ola-miR-222_R+6	XM_013172949.2	106030907	PTPRO	80	-22.92	1	1	2
ola-miR-222_R+7	XM_013172949.2	106030907	PTPRO	80	-22.92	1	1	2
ssa-miR-20a-5p_R+2	XM_013172949.2	106030907	PTPRO	89	-11.92	1	1	2
tni-miR-199_R+3	XM_013172949.2	106030907	PTPRO	99	-43.78	1	1	2
xtr-miR-221_R+2	XM_013172949.2	106030907	PTPRO	86	-24.98	1	1	2
xtr-miR-301_R+3	XM_013172949.2	106030907	PTPRO	77	-51.85	1	1	2
bta-miR-185	XM_013172955.2	106030908	LOC106030908	64	-34.45	1	1	2
ccr-miR-363_L-1R+2	XM_013172955.2	106030908	LOC106030908	91	-15.04	1	1	2
cgr-miR-185-5p	XM_013172955.2	106030908	LOC106030908	64	-34.45	1	1	2
cgr-miR-3074_L+1	XM_013172955.2	106030908	LOC106030908	59	-42.51	1	1	2
cli-miR-1451-3p_R-2	XM_013172955.2	106030908	LOC106030908	65	-10.56	1	1	2
cli-miR-222a-5p_R-1_1ss22CT	XM_013172955.2	106030908	LOC106030908	71	-32.28	1	1	2
cli-miR-338a-3p_R-2	XM_013172955.2	106030908	LOC106030908	81	-16.07	1	1	2
efu-miR-9226_L-1R-1_1ss4AG	XM_013172955.2	106030908	LOC106030908	76	-44.36	1	1	2
gga-miR-106-3p_R+1	XM_013172955.2	106030908	LOC106030908	89	-22.94	1	1	2
gga-miR-148b-3p_R-2	XM_013172955.2	106030908	LOC106030908	57	-34.35	1	1	2
gga-miR-16-2-3p_L+1R-2	XM_013172955.2	106030908	LOC106030908	95	-13.4	1	1	2
gga-miR-181b-1-3p_L+1R-1	XM_013172955.2	106030908	LOC106030908	78	-11.91	1	1	2
gga-miR-2131-3p	XM_013172955.2	106030908	LOC106030908	96	-13.12	1	1	2
gga-miR-221-5p_L-1	XM_013172955.2	106030908	LOC106030908	85	-61	1	1	2
gga-miR-29a-3p	XM_013172955.2	106030908	LOC106030908	87	-29.48	1	1	2
gga-miR-29b-3p	XM_013172955.2	106030908	LOC106030908	87	-50.93	1	1	2
gga-miR-338-3p_R-2	XM_013172955.2	106030908	LOC106030908	81	-16.07	1	1	2
gga-miR-490-3p_R+1	XM_013172955.2	106030908	LOC106030908	92	-15.69	1	1	2
gga-mir-216c-p3	XM_013172955.2	106030908	LOC106030908	52	-21.5	1	1	2
hsa-miR-3074-5p_L+1R+1	XM_013172955.2	106030908	LOC106030908	59	-42.51	1	1	2
mmu-miR-3968_L-2_1ss14AT	XM_013172955.2	106030908	LOC106030908	77	-16.58	1	1	2
oni-miR-22c_2ss18GA22TC	XM_013172955.2	106030908	LOC106030908	82	-21.97	1	1	2
PC-3p-3754_341	XM_013172980.2	106030929	ADA2	96	-18.71	1	1	2
bta-miR-361	XM_013172980.2	106030929	ADA2	64	-14.42	1	1	2
ccr-miR-363_L-1R+2	XM_013172980.2	106030929	ADA2	99	-36.49	1	1	2
chi-miR-361-5p	XM_013172980.2	106030929	ADA2	64	-14.42	1	1	2
cli-miR-139-3p_1ss10AG	XM_013172980.2	106030929	ADA2	71	-42.87	1	1	2
cli-miR-1467-5p	XM_013172980.2	106030929	ADA2	64	-12.04	1	1	2
cli-miR-214-5p	XM_013172980.2	106030929	ADA2	54	-25.39	1	1	2
cli-miR-2954-5p	XM_013172980.2	106030929	ADA2	96	-19.92	1	1	2
cli-miR-33-2-3p	XM_013172980.2	106030929	ADA2	60	-18.49	1	1	2
cli-miR-338a-3p_R-2	XM_013172980.2	106030929	ADA2	53	-13.61	1	1	2
efu-mir-9277-p3_1ss7CT	XM_013172980.2	106030929	ADA2	84	-12.57	1	1	2
gga-let-7l-5p	XM_013172980.2	106030929	ADA2	66	-18.46	1	1	2
gga-miR-16c-5p	XM_013172980.2	106030929	ADA2	92	-28.8	1	1	2
gga-miR-22-5p_R-1	XM_013172980.2	106030929	ADA2	74	-34.3	1	1	2
gga-miR-29a-3p	XM_013172980.2	106030929	ADA2	81	-19.44	1	1	2
gga-miR-29b-3p	XM_013172980.2	106030929	ADA2	81	-19.44	1	1	2
gga-miR-338-3p_R-2	XM_013172980.2	106030929	ADA2	53	-13.61	1	1	2
gga-miR-7_R+2	XM_013172980.2	106030929	ADA2	97	-14.23	1	1	2
gga-mir-216c-p3	XM_013172980.2	106030929	ADA2	67	-20.27	1	1	2
hsa-miR-497-5p	XM_013172980.2	106030929	ADA2	94	-33.34	1	1	2
mdo-miR-181a-5p_R+3	XM_013172980.2	106030929	ADA2	53	-37.9	1	1	2
oni-miR-218a_R+1	XM_013172980.2	106030929	ADA2	61	-18.97	1	1	2
tgu-miR-7-5p_R+1	XM_013172980.2	106030929	ADA2	97	-14.23	1	1	2
xtr-miR-301_R+3	XM_013172980.2	106030929	ADA2	67	-10.7	1	1	2
PC-3p-3754_341	XM_013172982.2	106030929	ADA2	96	-18.71	1	1	2
bta-miR-361	XM_013172982.2	106030929	ADA2	64	-14.42	1	1	2
ccr-miR-363_L-1R+2	XM_013172982.2	106030929	ADA2	99	-36.49	1	1	2
chi-miR-361-5p	XM_013172982.2	106030929	ADA2	64	-14.42	1	1	2
cli-miR-139-3p_1ss10AG	XM_013172982.2	106030929	ADA2	71	-42.87	1	1	2
cli-miR-1467-5p	XM_013172982.2	106030929	ADA2	64	-13.06	1	1	2
cli-miR-214-5p	XM_013172982.2	106030929	ADA2	54	-25.39	1	1	2
cli-miR-2954-5p	XM_013172982.2	106030929	ADA2	96	-19.92	1	1	2
cli-miR-33-2-3p	XM_013172982.2	106030929	ADA2	60	-18.49	1	1	2
cli-miR-338a-3p_R-2	XM_013172982.2	106030929	ADA2	53	-13.61	1	1	2
efu-mir-9277-p3_1ss7CT	XM_013172982.2	106030929	ADA2	84	-12.57	1	1	2
gga-let-7l-5p	XM_013172982.2	106030929	ADA2	66	-18.46	1	1	2
gga-miR-16c-5p	XM_013172982.2	106030929	ADA2	92	-28.8	1	1	2
gga-miR-22-5p_R-1	XM_013172982.2	106030929	ADA2	74	-34.3	1	1	2
gga-miR-29a-3p	XM_013172982.2	106030929	ADA2	80	-19.44	1	1	2
gga-miR-29b-3p	XM_013172982.2	106030929	ADA2	80	-19.44	1	1	2
gga-miR-338-3p_R-2	XM_013172982.2	106030929	ADA2	53	-13.61	1	1	2
gga-miR-7_R+2	XM_013172982.2	106030929	ADA2	97	-14.23	1	1	2
gga-mir-216c-p3	XM_013172982.2	106030929	ADA2	67	-20.27	1	1	2
hsa-miR-497-5p	XM_013172982.2	106030929	ADA2	94	-33.34	1	1	2
mdo-miR-181a-5p_R+3	XM_013172982.2	106030929	ADA2	53	-37.9	1	1	2
oni-miR-218a_R+1	XM_013172982.2	106030929	ADA2	61	-18.97	1	1	2
tgu-miR-7-5p_R+1	XM_013172982.2	106030929	ADA2	97	-14.23	1	1	2
xtr-miR-301_R+3	XM_013172982.2	106030929	ADA2	67	-10.7	1	1	2
aca-miR-27a-5p_R+1	XM_013173009.2	106030946	CCDC77	95	-18.31	1	1	2
cli-miR-1451-3p_R-2	XM_013173009.2	106030946	CCDC77	82	-18.1	1	1	2
cli-miR-1467-5p	XM_013173009.2	106030946	CCDC77	80	-19.14	1	1	2
cli-miR-214-5p	XM_013173009.2	106030946	CCDC77	54	-19.12	1	1	2
cli-miR-2954-5p	XM_013173009.2	106030946	CCDC77	82	-25.43	1	1	2
cli-miR-338a-3p_R-2	XM_013173009.2	106030946	CCDC77	53	-22.5	1	1	2
efu-miR-9226_L-2R-1_1ss4AG	XM_013173009.2	106030946	CCDC77	92	-17.37	1	1	2
gga-let-7l-5p	XM_013173009.2	106030946	CCDC77	89	-17.09	1	1	2
gga-miR-106-3p_R+1	XM_013173009.2	106030946	CCDC77	86	-13.84	1	1	2
gga-miR-1388a-3p_R+1	XM_013173009.2	106030946	CCDC77	76	-13.41	1	1	2
gga-miR-22-5p_R-1	XM_013173009.2	106030946	CCDC77	90	-15.4	1	1	2
gga-miR-338-3p_R-2	XM_013173009.2	106030946	CCDC77	53	-22.5	1	1	2
hsa-miR-4454_L+1_1ss3GA	XM_013173009.2	106030946	CCDC77	89	-14.92	1	1	2
mmu-miR-146a-5p_R+1	XM_013173009.2	106030946	CCDC77	96	-18.99	1	1	2
mmu-miR-146b-5p_R+1	XM_013173009.2	106030946	CCDC77	96	-17.58	1	1	2
tgu-miR-125-2-3p_R+1	XM_013173009.2	106030946	CCDC77	90	-22.59	1	1	2
PC-5p-28334_19	XM_013173103.2	106031003	LOC106031003	52	-70.84	1	1	2
abu-miR-199-5p_R+4	XM_013173103.2	106031003	LOC106031003	53	-16.34	1	1	2
aca-miR-726_1ss1TC	XM_013173103.2	106031003	LOC106031003	57	-34.91	1	1	2
bta-miR-185	XM_013173103.2	106031003	LOC106031003	82	-89.33	1	1	2
ccr-miR-363_L-1R+2	XM_013173103.2	106031003	LOC106031003	97	-17.2	1	1	2
cgr-miR-185-5p	XM_013173103.2	106031003	LOC106031003	82	-89.33	1	1	2
cgr-miR-3074_L+1	XM_013173103.2	106031003	LOC106031003	74	-118.95	1	1	2
cli-miR-338a-3p_R-2	XM_013173103.2	106031003	LOC106031003	76	-36.3	1	1	2
dre-miR-141-3p_R+3_1ss22CT	XM_013173103.2	106031003	LOC106031003	91	-16.72	1	1	2
fru-miR-200a_R+3	XM_013173103.2	106031003	LOC106031003	91	-16.72	1	1	2
gga-let-7l-3p_R+1	XM_013173103.2	106031003	LOC106031003	99	-47.67	1	1	2
gga-miR-128-1-5p	XM_013173103.2	106031003	LOC106031003	98	-35.55	1	1	2
gga-miR-1388a-3p_R+1	XM_013173103.2	106031003	LOC106031003	97	-43.33	1	1	2
gga-miR-148b-3p_R-2	XM_013173103.2	106031003	LOC106031003	53	-37.14	1	1	2
gga-miR-19a-5p_L+3R-2	XM_013173103.2	106031003	LOC106031003	53	-14.45	1	1	2
gga-miR-200a-3p_R+1	XM_013173103.2	106031003	LOC106031003	91	-16.72	1	1	2
gga-miR-221-3p	XM_013173103.2	106031003	LOC106031003	85	-45.53	1	1	2
gga-miR-222a_R+1	XM_013173103.2	106031003	LOC106031003	83	-20.72	1	1	2
gga-miR-23b-5p_L+1	XM_013173103.2	106031003	LOC106031003	93	-94.32	1	1	2
gga-miR-29a-3p	XM_013173103.2	106031003	LOC106031003	88	-19.75	1	1	2
gga-miR-29b-3p	XM_013173103.2	106031003	LOC106031003	88	-38.25	1	1	2
gga-miR-338-3p_R-2	XM_013173103.2	106031003	LOC106031003	76	-36.3	1	1	2
gga-miR-456-3p_1ss22AT	XM_013173103.2	106031003	LOC106031003	65	-97.94	1	1	2
hsa-miR-3074-5p_L+1R+1	XM_013173103.2	106031003	LOC106031003	74	-118.95	1	1	2
ola-miR-222_R+6	XM_013173103.2	106031003	LOC106031003	83	-20.81	1	1	2
ola-miR-222_R+7	XM_013173103.2	106031003	LOC106031003	83	-20.81	1	1	2
oni-miR-218a_R+1	XM_013173103.2	106031003	LOC106031003	93	-11.62	1	1	2
oni-miR-22c_2ss18GA22TC	XM_013173103.2	106031003	LOC106031003	67	-84.54	1	1	2
tni-miR-199_R+3	XM_013173103.2	106031003	LOC106031003	53	-16.34	1	1	2
xtr-miR-221_R+2	XM_013173103.2	106031003	LOC106031003	84	-47.6	1	1	2
PC-5p-28334_19	XM_013173116.2	106031012	DNA2	68	-21.51	1	1	2
abu-miR-199-5p_R+4	XM_013173116.2	106031012	DNA2	57	-22.7	1	1	2
cli-let-7b-3p_R+1	XM_013173116.2	106031012	DNA2	66	-18.08	1	1	2
cli-miR-1467-3p_1ss19AG	XM_013173116.2	106031012	DNA2	65	-38.41	1	1	2
cli-miR-1467-5p	XM_013173116.2	106031012	DNA2	91	-31.35	1	1	2
cli-miR-338a-3p_R-2	XM_013173116.2	106031012	DNA2	91	-32.69	1	1	2
gga-let-7l-3p_R+1	XM_013173116.2	106031012	DNA2	72	-39.13	1	1	2
gga-let-7l-5p	XM_013173116.2	106031012	DNA2	64	-15.51	1	1	2
gga-miR-148b-3p_R-2	XM_013173116.2	106031012	DNA2	65	-19.93	1	1	2
gga-miR-16-1-3p	XM_013173116.2	106031012	DNA2	65	-17.26	1	1	2
gga-miR-16c-5p	XM_013173116.2	106031012	DNA2	90	-27.51	1	1	2
gga-miR-181b-1-3p_L+1R-1	XM_013173116.2	106031012	DNA2	56	-11.79	1	1	2
gga-miR-2131-3p	XM_013173116.2	106031012	DNA2	94	-63.32	1	1	2
gga-miR-221-3p	XM_013173116.2	106031012	DNA2	87	-15.9	1	1	2
gga-miR-222a_R+1	XM_013173116.2	106031012	DNA2	81	-12.32	1	1	2
gga-miR-32-5p	XM_013173116.2	106031012	DNA2	66	-27.37	1	1	2
gga-miR-338-3p_R-2	XM_013173116.2	106031012	DNA2	91	-32.69	1	1	2
gga-miR-363-3p_R-1	XM_013173116.2	106031012	DNA2	58	-15.32	1	1	2
gga-miR-490-3p_R+1	XM_013173116.2	106031012	DNA2	62	-18.89	1	1	2
gga-miR-7_R+2	XM_013173116.2	106031012	DNA2	76	-18.19	1	1	2
gga-mir-216c-p3	XM_013173116.2	106031012	DNA2	90	-13.57	1	1	2
hsa-let-7f-2-3p_2ss20TC22CT	XM_013173116.2	106031012	DNA2	97	-52.22	1	1	2
hsa-miR-23a-3p_R-2	XM_013173116.2	106031012	DNA2	84	-15.94	1	1	2
hsa-miR-497-5p	XM_013173116.2	106031012	DNA2	74	-29.26	1	1	2
mdo-miR-181a-5p_R+3	XM_013173116.2	106031012	DNA2	73	-11.8	1	1	2
ola-miR-222_R+6	XM_013173116.2	106031012	DNA2	81	-12.32	1	1	2
ola-miR-222_R+7	XM_013173116.2	106031012	DNA2	81	-12.32	1	1	2
oni-miR-218a_R+1	XM_013173116.2	106031012	DNA2	61	-37.8	1	1	2
tgu-miR-7-5p_R+1	XM_013173116.2	106031012	DNA2	76	-18.19	1	1	2
tni-miR-199_R+3	XM_013173116.2	106031012	DNA2	57	-22.7	1	1	2
xtr-miR-221_R+2	XM_013173116.2	106031012	DNA2	87	-15.9	1	1	2
PC-5p-28334_19	XM_013173185.2	106031055	MYPN	93	-40.33	1	1	2
bta-miR-199c_L-1R+2	XM_013173185.2	106031055	MYPN	85	-25.25	1	1	2
cli-miR-139-3p_1ss10AG	XM_013173185.2	106031055	MYPN	52	-41.11	1	1	2
cli-miR-1451-3p_R-2	XM_013173185.2	106031055	MYPN	67	-14.05	1	1	2
cli-miR-222a-5p_R-1_1ss22CT	XM_013173185.2	106031055	MYPN	88	-30.83	1	1	2
cli-miR-2954-5p	XM_013173185.2	106031055	MYPN	60	-41.87	1	1	2
cli-miR-338a-3p_R-2	XM_013173185.2	106031055	MYPN	87	-37.56	1	1	2
dre-miR-141-3p_R+3_1ss22CT	XM_013173185.2	106031055	MYPN	60	-31.99	1	1	2
fru-miR-200a_R+3	XM_013173185.2	106031055	MYPN	60	-31.76	1	1	2
gga-let-7l-3p_R+1	XM_013173185.2	106031055	MYPN	87	-35.57	1	1	2
gga-let-7l-5p	XM_013173185.2	106031055	MYPN	96	-18.16	1	1	2
gga-miR-106-3p_R+1	XM_013173185.2	106031055	MYPN	88	-52.48	1	1	2
gga-miR-106-5p_R+1	XM_013173185.2	106031055	MYPN	77	-16.94	1	1	2
gga-miR-142-3p	XM_013173185.2	106031055	MYPN	89	-12.8	1	1	2
gga-miR-15c-3p	XM_013173185.2	106031055	MYPN	80	-23.3	1	1	2
gga-miR-16-1-3p	XM_013173185.2	106031055	MYPN	91	-28.45	1	1	2
gga-miR-16c-5p	XM_013173185.2	106031055	MYPN	69	-64.47	1	1	2
gga-miR-18a-5p_R+1	XM_013173185.2	106031055	MYPN	82	-14.2	1	1	2
gga-miR-18b-5p_R-2	XM_013173185.2	106031055	MYPN	83	-14.2	1	1	2
gga-miR-19a-5p_L+3R-2	XM_013173185.2	106031055	MYPN	92	-74.11	1	1	2
gga-miR-2131-3p	XM_013173185.2	106031055	MYPN	64	-37.24	1	1	2
gga-miR-22-5p_R-1	XM_013173185.2	106031055	MYPN	70	-30.79	1	1	2
gga-miR-23b-5p_L+1	XM_013173185.2	106031055	MYPN	63	-67.47	1	1	2
gga-miR-27b-3p	XM_013173185.2	106031055	MYPN	77	-76.11	1	1	2
gga-miR-301a-5p_L+2	XM_013173185.2	106031055	MYPN	98	-47.37	1	1	2
gga-miR-32-5p	XM_013173185.2	106031055	MYPN	52	-47.63	1	1	2
gga-miR-338-3p_R-2	XM_013173185.2	106031055	MYPN	87	-37.56	1	1	2
gga-miR-363-3p_R-1	XM_013173185.2	106031055	MYPN	77	-55.47	1	1	2
gga-miR-363-5p	XM_013173185.2	106031055	MYPN	95	-55.37	1	1	2
gga-miR-365-2-5p_L-1R+1	XM_013173185.2	106031055	MYPN	66	-27.54	1	1	2
gga-miR-7_R+2	XM_013173185.2	106031055	MYPN	60	-18.64	1	1	2
gmo-miR-199-4-3p_R+2	XM_013173185.2	106031055	MYPN	85	-40.62	1	1	2
hsa-let-7f-2-3p_2ss20TC22CT	XM_013173185.2	106031055	MYPN	70	-27.89	1	1	2
hsa-miR-23a-3p_L-1R-1	XM_013173185.2	106031055	MYPN	96	-28	1	1	2
hsa-miR-23a-3p_R-2	XM_013173185.2	106031055	MYPN	89	-22.82	1	1	2
hsa-miR-30b-5p_R+1	XM_013173185.2	106031055	MYPN	94	-10.18	1	1	2
hsa-miR-497-5p	XM_013173185.2	106031055	MYPN	60	-102.7	1	1	2
mdo-miR-181a-5p_R+3	XM_013173185.2	106031055	MYPN	91	-47.66	1	1	2
mmu-miR-3968_1ss14AT	XM_013173185.2	106031055	MYPN	67	-21.06	1	1	2
oni-miR-22c_2ss18GA22TC	XM_013173185.2	106031055	MYPN	50	-21.02	1	1	2
oni-miR-30a_R+1	XM_013173185.2	106031055	MYPN	94	-41.14	1	1	2
tgu-miR-7-5p_R+1	XM_013173185.2	106031055	MYPN	60	-18.64	1	1	2
abu-miR-19c_1ss22CG	XM_013173227.2	106031092	PBLD	82	-16.56	1	1	2
dre-miR-141-3p_R+3_1ss22CT	XM_013173227.2	106031092	PBLD	70	-13.78	1	1	2
fru-miR-200a_R+3	XM_013173227.2	106031092	PBLD	70	-13.73	1	1	2
gga-miR-18a-5p_R+1	XM_013173227.2	106031092	PBLD	87	-17.75	1	1	2
gga-miR-18b-5p_R-2	XM_013173227.2	106031092	PBLD	88	-15.44	1	1	2
gga-miR-200a-3p_R+1	XM_013173227.2	106031092	PBLD	70	-13.73	1	1	2
mmu-miR-28c_L+1	XM_013173227.2	106031092	PBLD	84	-13.25	1	1	2
oni-miR-22c_2ss18GA22TC	XM_013173227.2	106031092	PBLD	54	-15.77	1	1	2
ssa-miR-19a-3p_R+1	XM_013173227.2	106031092	PBLD	82	-14.6	1	1	2
xtr-miR-19b_R+2	XM_013173227.2	106031092	PBLD	82	-15.38	1	1	2
xtr-miR-301_R+3	XM_013173227.2	106031092	PBLD	70	-13.43	1	1	2
abu-miR-199-5p_R+4	XM_013173269.2	106031120	KNTC1	93	-94.69	1	1	2
abu-miR-19c_1ss22CG	XM_013173269.2	106031120	KNTC1	99	-29.18	1	1	2
aca-miR-150-5p_R-2_1ss12TC	XM_013173269.2	106031120	KNTC1	67	-31.3	1	1	2
aca-miR-193-3p_R+2	XM_013173269.2	106031120	KNTC1	75	-24.45	1	1	2
ami-miR-429-3p_R+4	XM_013173269.2	106031120	KNTC1	57	-66.95	1	1	2
bta-miR-185	XM_013173269.2	106031120	KNTC1	64	-14.8	1	1	2
bta-miR-361	XM_013173269.2	106031120	KNTC1	87	-32.82	1	1	2
cgr-miR-185-5p	XM_013173269.2	106031120	KNTC1	64	-14.8	1	1	2
chi-miR-361-5p	XM_013173269.2	106031120	KNTC1	87	-32.82	1	1	2
cli-miR-139-3p_1ss10AG	XM_013173269.2	106031120	KNTC1	86	-52.03	1	1	2
cli-miR-1451-3p_R-2	XM_013173269.2	106031120	KNTC1	60	-14.9	1	1	2
cli-miR-1467-5p	XM_013173269.2	106031120	KNTC1	85	-17.78	1	1	2
cli-miR-338a-3p_R-2	XM_013173269.2	106031120	KNTC1	55	-62.35	1	1	2
gga-let-7l-5p	XM_013173269.2	106031120	KNTC1	58	-33.61	1	1	2
gga-miR-106-3p_R+1	XM_013173269.2	106031120	KNTC1	83	-48.06	1	1	2
gga-miR-148b-3p_R-2	XM_013173269.2	106031120	KNTC1	93	-15.32	1	1	2
gga-miR-15c-3p	XM_013173269.2	106031120	KNTC1	92	-19.93	1	1	2
gga-miR-1662	XM_013173269.2	106031120	KNTC1	69	-32.32	1	1	2
gga-miR-181b-1-3p_L+1R-1	XM_013173269.2	106031120	KNTC1	79	-15.6	1	1	2
gga-miR-19a-5p_L+3R-2	XM_013173269.2	106031120	KNTC1	63	-31.67	1	1	2
gga-miR-200b-3p	XM_013173269.2	106031120	KNTC1	57	-40.54	1	1	2
gga-miR-22-5p_R-1	XM_013173269.2	106031120	KNTC1	79	-27.26	1	1	2
gga-miR-27b-3p	XM_013173269.2	106031120	KNTC1	52	-19.27	1	1	2
gga-miR-29a-3p	XM_013173269.2	106031120	KNTC1	74	-15.94	1	1	2
gga-miR-29b-3p	XM_013173269.2	106031120	KNTC1	74	-30.34	1	1	2
gga-miR-301a-5p_L+2	XM_013173269.2	106031120	KNTC1	55	-19.58	1	1	2
gga-miR-338-3p_R-2	XM_013173269.2	106031120	KNTC1	55	-62.35	1	1	2
gga-miR-429-3p	XM_013173269.2	106031120	KNTC1	57	-65.36	1	1	2
gga-miR-7_R+2	XM_013173269.2	106031120	KNTC1	83	-33.95	1	1	2
gga-mir-216c-p3	XM_013173269.2	106031120	KNTC1	71	-10.81	1	1	2
hsa-miR-4454_L+1_1ss3GA	XM_013173269.2	106031120	KNTC1	88	-15.25	1	1	2
mdo-miR-181a-5p_R+3	XM_013173269.2	106031120	KNTC1	65	-13.99	1	1	2
mdo-miR-429_R+3	XM_013173269.2	106031120	KNTC1	57	-66.25	1	1	2
mmu-miR-3968_1ss14AT	XM_013173269.2	106031120	KNTC1	96	-11.97	1	1	2
mmu-miR-3968_L-2_1ss14AT	XM_013173269.2	106031120	KNTC1	90	-26.99	1	1	2
oni-miR-218a_R+1	XM_013173269.2	106031120	KNTC1	94	-25.51	1	1	2
oni-miR-22c_2ss18GA22TC	XM_013173269.2	106031120	KNTC1	77	-15.81	1	1	2
ssa-miR-19a-3p_R+1	XM_013173269.2	106031120	KNTC1	99	-10.68	1	1	2
tgu-miR-7-5p_R+1	XM_013173269.2	106031120	KNTC1	83	-33.95	1	1	2
tni-miR-199_R+3	XM_013173269.2	106031120	KNTC1	93	-94.69	1	1	2
xtr-miR-19b_R+2	XM_013173269.2	106031120	KNTC1	99	-12.72	1	1	2
aca-miR-193-3p_R+2	XM_013173276.2	106031122	DNAJC12	95	-14.28	1	1	2
ami-miR-429-3p_R+4	XM_013173276.2	106031122	DNAJC12	98	-39.03	1	1	2
bta-miR-361	XM_013173276.2	106031122	DNAJC12	98	-18.11	1	1	2
chi-miR-361-5p	XM_013173276.2	106031122	DNAJC12	98	-18.11	1	1	2
cli-miR-338a-3p_R-2	XM_013173276.2	106031122	DNAJC12	99	-39.43	1	1	2
efu-mir-9277-p3_1ss7CT	XM_013173276.2	106031122	DNAJC12	97	-20.9	1	1	2
gga-miR-148b-3p_R-2	XM_013173276.2	106031122	DNAJC12	72	-14.07	1	1	2
gga-miR-148b-5p	XM_013173276.2	106031122	DNAJC12	77	-36.81	1	1	2
gga-miR-200b-3p	XM_013173276.2	106031122	DNAJC12	98	-41.22	1	1	2
gga-miR-27b-3p	XM_013173276.2	106031122	DNAJC12	81	-32.93	1	1	2
gga-miR-338-3p_R-2	XM_013173276.2	106031122	DNAJC12	99	-39.43	1	1	2
gga-miR-429-3p	XM_013173276.2	106031122	DNAJC12	98	-37.69	1	1	2
gga-miR-7_R+2	XM_013173276.2	106031122	DNAJC12	72	-14.75	1	1	2
mdo-miR-181a-5p_R+3	XM_013173276.2	106031122	DNAJC12	78	-15.34	1	1	2
mdo-miR-429_R+3	XM_013173276.2	106031122	DNAJC12	98	-39.03	1	1	2
mmu-miR-28c_L+1	XM_013173276.2	106031122	DNAJC12	91	-17.52	1	1	2
tgu-miR-7-5p_R+1	XM_013173276.2	106031122	DNAJC12	72	-14.75	1	1	2
abu-miR-19c_1ss22CG	XM_013173292.2	106031133	BCL7A	81	-21.48	1	1	2
cgr-miR-3074_L+1	XM_013173292.2	106031133	BCL7A	77	-40.99	1	1	2
cli-miR-1451-3p_R-2	XM_013173292.2	106031133	BCL7A	72	-21.28	1	1	2
cli-miR-1467-5p	XM_013173292.2	106031133	BCL7A	94	-13.52	1	1	2
cli-miR-33-2-3p	XM_013173292.2	106031133	BCL7A	79	-33.17	1	1	2
efu-miR-9226_L-1R-1_1ss4AG	XM_013173292.2	106031133	BCL7A	95	-18.33	1	1	2
gga-let-7a-2-3p	XM_013173292.2	106031133	BCL7A	99	-29	1	1	2
gga-let-7l-5p	XM_013173292.2	106031133	BCL7A	87	-36.92	1	1	2
gga-miR-106-5p_R+1	XM_013173292.2	106031133	BCL7A	52	-19.14	1	1	2
gga-miR-16-1-3p	XM_013173292.2	106031133	BCL7A	72	-75.47	1	1	2
gga-miR-16-2-3p_L+1R-2	XM_013173292.2	106031133	BCL7A	97	-21.21	1	1	2
gga-miR-200a-5p	XM_013173292.2	106031133	BCL7A	93	-44	1	1	2
gga-miR-20b-5p	XM_013173292.2	106031133	BCL7A	53	-60.2	1	1	2
gga-miR-490-3p_R+1	XM_013173292.2	106031133	BCL7A	93	-14.94	1	1	2
gga-miR-7_R+2	XM_013173292.2	106031133	BCL7A	61	-69.61	1	1	2
gga-mir-216c-p3	XM_013173292.2	106031133	BCL7A	70	-24.68	1	1	2
hsa-miR-3074-5p_L+1R+1	XM_013173292.2	106031133	BCL7A	77	-40.99	1	1	2
hsa-miR-30b-5p_R+1	XM_013173292.2	106031133	BCL7A	56	-10.81	1	1	2
mdo-miR-181a-5p_R+3	XM_013173292.2	106031133	BCL7A	67	-16.93	1	1	2
mmu-miR-146a-5p_R+1	XM_013173292.2	106031133	BCL7A	99	-13.07	1	1	2
mmu-miR-146b-5p_R+1	XM_013173292.2	106031133	BCL7A	99	-13.54	1	1	2
oni-miR-22c_2ss18GA22TC	XM_013173292.2	106031133	BCL7A	59	-19.17	1	1	2
oni-miR-30a_R+1	XM_013173292.2	106031133	BCL7A	61	-50.75	1	1	2
ssa-miR-19a-3p_R+1	XM_013173292.2	106031133	BCL7A	80	-55.65	1	1	2
ssa-miR-20a-5p_R+2	XM_013173292.2	106031133	BCL7A	53	-48.97	1	1	2
tgu-miR-7-5p_R+1	XM_013173292.2	106031133	BCL7A	61	-69.61	1	1	2
xtr-miR-19b_R+2	XM_013173292.2	106031133	BCL7A	81	-87.6	1	1	2
abu-miR-199-5p_R+4	XM_013173328.2	106031145	IFT81	82	-20.26	1	1	2
cli-miR-1467-3p_1ss19AG	XM_013173328.2	106031145	IFT81	85	-14.13	1	1	2
cli-miR-1467-5p	XM_013173328.2	106031145	IFT81	74	-13.65	1	1	2
gga-miR-106-3p_R+1	XM_013173328.2	106031145	IFT81	98	-40.05	1	1	2
gga-miR-1662	XM_013173328.2	106031145	IFT81	94	-32.43	1	1	2
gga-miR-22-5p_R-1	XM_013173328.2	106031145	IFT81	82	-42.65	1	1	2
gga-miR-221-5p_L-1	XM_013173328.2	106031145	IFT81	96	-34.61	1	1	2
gga-miR-27b-5p_R-1	XM_013173328.2	106031145	IFT81	83	-16.25	1	1	2
gga-miR-301a-5p_L+2	XM_013173328.2	106031145	IFT81	57	-22.87	1	1	2
gga-miR-456-3p_1ss22AT	XM_013173328.2	106031145	IFT81	73	-16.96	1	1	2
mmu-miR-28c_L+1	XM_013173328.2	106031145	IFT81	80	-11.78	1	1	2
tni-miR-199_R+3	XM_013173328.2	106031145	IFT81	82	-20.26	1	1	2
PC-3p-3014_471	XM_013173413.2	106031196	RIMBP2	90	-56.45	1	1	2
bta-miR-199c_L-1R+2	XM_013173413.2	106031196	RIMBP2	52	-32.07	1	1	2
bta-miR-361	XM_013173413.2	106031196	RIMBP2	58	-35.4	1	1	2
chi-miR-361-5p	XM_013173413.2	106031196	RIMBP2	58	-35.4	1	1	2
cli-miR-139-3p_1ss10AG	XM_013173413.2	106031196	RIMBP2	80	-38.86	1	1	2
cli-miR-1467-3p_1ss19AG	XM_013173413.2	106031196	RIMBP2	85	-29.06	1	1	2
cli-miR-1467-5p	XM_013173413.2	106031196	RIMBP2	51	-42.13	1	1	2
cli-miR-2954-5p	XM_013173413.2	106031196	RIMBP2	65	-41.33	1	1	2
dre-miR-135a_R+1	XM_013173413.2	106031196	RIMBP2	87	-58.42	1	1	2
gga-miR-106-3p_R+1	XM_013173413.2	106031196	RIMBP2	61	-46.84	1	1	2
gga-miR-1388a-3p_R+1	XM_013173413.2	106031196	RIMBP2	79	-18.36	1	1	2
gga-miR-15c-3p	XM_013173413.2	106031196	RIMBP2	65	-28.97	1	1	2
gga-miR-16-2-3p_L+1R-2	XM_013173413.2	106031196	RIMBP2	90	-13.29	1	1	2
gga-miR-1662	XM_013173413.2	106031196	RIMBP2	94	-16.45	1	1	2
gga-miR-16c-5p	XM_013173413.2	106031196	RIMBP2	73	-45.39	1	1	2
gga-miR-200a-5p	XM_013173413.2	106031196	RIMBP2	98	-11.24	1	1	2
gga-miR-22-5p_R-1	XM_013173413.2	106031196	RIMBP2	87	-82.56	1	1	2
gga-miR-27b-3p	XM_013173413.2	106031196	RIMBP2	50	-19.58	1	1	2
gga-miR-301a-3p_R-2	XM_013173413.2	106031196	RIMBP2	72	-30.5	1	1	2
gga-miR-338-5p	XM_013173413.2	106031196	RIMBP2	99	-12.11	1	1	2
gga-miR-363-5p	XM_013173413.2	106031196	RIMBP2	77	-13.63	1	1	2
gmo-miR-199-4-3p_R+2	XM_013173413.2	106031196	RIMBP2	52	-31.74	1	1	2
hsa-miR-497-5p	XM_013173413.2	106031196	RIMBP2	85	-56.74	1	1	2
mmu-miR-146a-5p_R+1	XM_013173413.2	106031196	RIMBP2	61	-32.32	1	1	2
mmu-miR-146b-5p_R+1	XM_013173413.2	106031196	RIMBP2	61	-26.3	1	1	2
xtr-miR-301_R+3	XM_013173413.2	106031196	RIMBP2	62	-45.52	1	1	2
bta-miR-361	XM_013173416.2	106031196	RIMBP2	58	-35.4	1	1	2
chi-miR-361-5p	XM_013173416.2	106031196	RIMBP2	58	-35.4	1	1	2
cli-miR-139-3p_1ss10AG	XM_013173416.2	106031196	RIMBP2	80	-38.86	1	1	2
cli-miR-222a-5p_R-1_1ss22CT	XM_013173416.2	106031196	RIMBP2	63	-14.67	1	1	2
cli-miR-2954-5p	XM_013173416.2	106031196	RIMBP2	65	-41.33	1	1	2
dre-miR-135a_R+1	XM_013173416.2	106031196	RIMBP2	55	-40.2	1	1	2
gga-miR-106-3p_R+1	XM_013173416.2	106031196	RIMBP2	64	-32.96	1	1	2
gga-miR-1388a-3p_R+1	XM_013173416.2	106031196	RIMBP2	79	-18.36	1	1	2
gga-miR-15c-3p	XM_013173416.2	106031196	RIMBP2	65	-28.97	1	1	2
gga-miR-1662	XM_013173416.2	106031196	RIMBP2	94	-16.45	1	1	2
gga-miR-200a-5p	XM_013173416.2	106031196	RIMBP2	98	-11.24	1	1	2
gga-miR-22-5p_R-1	XM_013173416.2	106031196	RIMBP2	87	-82.56	1	1	2
gga-miR-27b-3p	XM_013173416.2	106031196	RIMBP2	50	-19.58	1	1	2
gga-miR-301a-3p_R-2	XM_013173416.2	106031196	RIMBP2	72	-30.5	1	1	2
gga-miR-32-5p	XM_013173416.2	106031196	RIMBP2	56	-16.27	1	1	2
gga-miR-338-5p	XM_013173416.2	106031196	RIMBP2	99	-12.11	1	1	2
gga-miR-363-5p	XM_013173416.2	106031196	RIMBP2	77	-13.63	1	1	2
mmu-miR-146a-5p_R+1	XM_013173416.2	106031196	RIMBP2	61	-17.23	1	1	2
mmu-miR-146b-5p_R+1	XM_013173416.2	106031196	RIMBP2	61	-12.07	1	1	2
xtr-miR-301_R+3	XM_013173416.2	106031196	RIMBP2	62	-45.52	1	1	2
abu-miR-199-5p_R+4	XM_013173537.2	106031248	SEPTIN5	87	-45.36	1	1	2
ami-miR-429-3p_R+4	XM_013173537.2	106031248	SEPTIN5	75	-25.96	1	1	2
cli-miR-33-2-3p	XM_013173537.2	106031248	SEPTIN5	74	-28.58	1	1	2
cli-miR-338a-3p_R-2	XM_013173537.2	106031248	SEPTIN5	77	-35.9	1	1	2
gga-miR-148b-3p_R-2	XM_013173537.2	106031248	SEPTIN5	66	-53.86	1	1	2
gga-miR-148b-5p	XM_013173537.2	106031248	SEPTIN5	51	-18.28	1	1	2
gga-miR-200b-3p	XM_013173537.2	106031248	SEPTIN5	75	-24.25	1	1	2
gga-miR-22-5p_R-1	XM_013173537.2	106031248	SEPTIN5	88	-31.61	1	1	2
gga-miR-27b-3p	XM_013173537.2	106031248	SEPTIN5	58	-18.96	1	1	2
gga-miR-27b-5p_R-1	XM_013173537.2	106031248	SEPTIN5	90	-18.34	1	1	2
gga-miR-301a-5p_L+2	XM_013173537.2	106031248	SEPTIN5	77	-13.92	1	1	2
gga-miR-338-3p_R-2	XM_013173537.2	106031248	SEPTIN5	77	-35.9	1	1	2
gga-miR-429-3p	XM_013173537.2	106031248	SEPTIN5	75	-25.2	1	1	2
gga-miR-456-3p_1ss22AT	XM_013173537.2	106031248	SEPTIN5	52	-40.58	1	1	2
gga-miR-490-3p_R+1	XM_013173537.2	106031248	SEPTIN5	63	-50.59	1	1	2
hsa-miR-30b-5p_R+1	XM_013173537.2	106031248	SEPTIN5	51	-13.28	1	1	2
mdo-miR-181a-5p_R+3	XM_013173537.2	106031248	SEPTIN5	83	-32.88	1	1	2
mdo-miR-429_R+3	XM_013173537.2	106031248	SEPTIN5	75	-25.2	1	1	2
mmu-miR-146a-5p_R+1	XM_013173537.2	106031248	SEPTIN5	60	-18.07	1	1	2
mmu-miR-146b-5p_R+1	XM_013173537.2	106031248	SEPTIN5	60	-18.71	1	1	2
mmu-miR-28c_L+1	XM_013173537.2	106031248	SEPTIN5	63	-46.43	1	1	2
oni-miR-22c_2ss18GA22TC	XM_013173537.2	106031248	SEPTIN5	89	-12.78	1	1	2
oni-miR-30a_R+1	XM_013173537.2	106031248	SEPTIN5	62	-28.01	1	1	2
tni-miR-199_R+3	XM_013173537.2	106031248	SEPTIN5	87	-45.36	1	1	2
PC-3p-3014_471	XM_013173539.2	106031250	GP1BB	82	-19.07	1	1	2
PC-5p-28334_19	XM_013173539.2	106031250	GP1BB	63	-22.51	1	1	2
cli-miR-222a-5p_R-1_1ss22CT	XM_013173539.2	106031250	GP1BB	61	-25.56	1	1	2
cli-miR-2954-5p	XM_013173539.2	106031250	GP1BB	55	-43.74	1	1	2
dre-miR-1388-5p_R+1_1ss10CT	XM_013173539.2	106031250	GP1BB	57	-16.84	1	1	2
dre-miR-141-3p_R+3_1ss22CT	XM_013173539.2	106031250	GP1BB	65	-14.92	1	1	2
fru-miR-200a_R+3	XM_013173539.2	106031250	GP1BB	65	-14.28	1	1	2
gga-miR-106-3p_R+1	XM_013173539.2	106031250	GP1BB	68	-39.96	1	1	2
gga-miR-1388a-3p_R+1	XM_013173539.2	106031250	GP1BB	99	-82.35	1	1	2
gga-miR-1388a-5p	XM_013173539.2	106031250	GP1BB	57	-16.84	1	1	2
gga-miR-148b-3p_R-2	XM_013173539.2	106031250	GP1BB	63	-26.01	1	1	2
gga-miR-16-1-3p	XM_013173539.2	106031250	GP1BB	97	-15.1	1	1	2
gga-miR-200a-3p_R+1	XM_013173539.2	106031250	GP1BB	65	-14.28	1	1	2
gga-miR-2131-3p	XM_013173539.2	106031250	GP1BB	56	-12.55	1	1	2
gga-miR-27b-3p	XM_013173539.2	106031250	GP1BB	75	-12.95	1	1	2
gga-miR-29a-3p	XM_013173539.2	106031250	GP1BB	97	-15.42	1	1	2
gga-miR-29b-3p	XM_013173539.2	106031250	GP1BB	97	-19.21	1	1	2
gga-miR-301a-5p_L+2	XM_013173539.2	106031250	GP1BB	70	-16.47	1	1	2
gga-miR-7_R+2	XM_013173539.2	106031250	GP1BB	84	-30.73	1	1	2
hsa-miR-30b-5p_R+1	XM_013173539.2	106031250	GP1BB	94	-36.76	1	1	2
oni-miR-30a_R+1	XM_013173539.2	106031250	GP1BB	94	-48.98	1	1	2
tgu-miR-7-5p_R+1	XM_013173539.2	106031250	GP1BB	84	-30.73	1	1	2
bta-miR-361	XM_013173591.2	106031296	LOC106031296	93	-10.48	1	1	2
ccr-miR-363_L-1R+2	XM_013173591.2	106031296	LOC106031296	89	-31.11	1	1	2
chi-miR-361-5p	XM_013173591.2	106031296	LOC106031296	93	-10.48	1	1	2
dre-miR-135a_R+1	XM_013173591.2	106031296	LOC106031296	95	-37.99	1	1	2
gga-miR-106-3p_R+1	XM_013173591.2	106031296	LOC106031296	87	-53.36	1	1	2
gga-miR-16-1-3p	XM_013173591.2	106031296	LOC106031296	90	-13.69	1	1	2
gga-miR-22-5p_R-1	XM_013173591.2	106031296	LOC106031296	71	-15.01	1	1	2
gga-miR-27b-3p	XM_013173591.2	106031296	LOC106031296	99	-20.2	1	1	2
gga-miR-27b-5p_R-1	XM_013173591.2	106031296	LOC106031296	85	-20.06	1	1	2
mmu-miR-3968_L-2_1ss14AT	XM_013173591.2	106031296	LOC106031296	66	-16.48	1	1	2
oni-miR-22c_2ss18GA22TC	XM_013173591.2	106031296	LOC106031296	70	-37.91	1	1	2
oni-miR-30a_R+1	XM_013173591.2	106031296	LOC106031296	63	-18.37	1	1	2
PC-5p-28334_19	XM_013173641.2	106031322	SLC5A1	61	-21.04	1	1	2
aca-miR-150-5p_R-2_1ss12TC	XM_013173641.2	106031322	SLC5A1	99	-19.39	1	1	2
aca-miR-27a-5p_R+1	XM_013173641.2	106031322	SLC5A1	85	-14.29	1	1	2
bta-miR-199c_L-1R+2	XM_013173641.2	106031322	SLC5A1	95	-16.72	1	1	2
bta-miR-361	XM_013173641.2	106031322	SLC5A1	61	-12.35	1	1	2
cgr-miR-3074_L+1	XM_013173641.2	106031322	SLC5A1	79	-22.94	1	1	2
chi-miR-361-5p	XM_013173641.2	106031322	SLC5A1	61	-12.35	1	1	2
cli-miR-1467-5p	XM_013173641.2	106031322	SLC5A1	97	-36.8	1	1	2
cli-miR-33-2-3p	XM_013173641.2	106031322	SLC5A1	77	-18.15	1	1	2
dre-miR-135a_R+1	XM_013173641.2	106031322	SLC5A1	73	-11.84	1	1	2
efu-mir-9277-p3_1ss7CT	XM_013173641.2	106031322	SLC5A1	96	-13.86	1	1	2
gga-miR-1388a-3p_R+1	XM_013173641.2	106031322	SLC5A1	60	-20.52	1	1	2
gga-miR-142-3p	XM_013173641.2	106031322	SLC5A1	89	-35.47	1	1	2
gga-miR-15c-3p	XM_013173641.2	106031322	SLC5A1	97	-30.03	1	1	2
gga-miR-16-1-3p	XM_013173641.2	106031322	SLC5A1	95	-17.62	1	1	2
gga-miR-1662	XM_013173641.2	106031322	SLC5A1	66	-19.84	1	1	2
gga-miR-2131-3p	XM_013173641.2	106031322	SLC5A1	82	-35.17	1	1	2
gga-miR-301a-5p_L+2	XM_013173641.2	106031322	SLC5A1	54	-31.23	1	1	2
gga-miR-7_R+2	XM_013173641.2	106031322	SLC5A1	98	-41.29	1	1	2
gga-mir-216c-p3	XM_013173641.2	106031322	SLC5A1	65	-32.84	1	1	2
gmo-miR-199-4-3p_R+2	XM_013173641.2	106031322	SLC5A1	95	-17.99	1	1	2
hsa-miR-23a-3p_R-2	XM_013173641.2	106031322	SLC5A1	94	-10.48	1	1	2
hsa-miR-3074-5p_L+1R+1	XM_013173641.2	106031322	SLC5A1	79	-22.94	1	1	2
hsa-miR-4454_L+1_1ss3GA	XM_013173641.2	106031322	SLC5A1	82	-19.3	1	1	2
mdo-miR-181a-5p_R+3	XM_013173641.2	106031322	SLC5A1	82	-48.41	1	1	2
mmu-miR-28c_L+1	XM_013173641.2	106031322	SLC5A1	69	-47.91	1	1	2
mmu-miR-3968_1ss14AT	XM_013173641.2	106031322	SLC5A1	93	-17.43	1	1	2
mmu-miR-3968_L-2_1ss14AT	XM_013173641.2	106031322	SLC5A1	79	-31.38	1	1	2
oni-miR-22c_2ss18GA22TC	XM_013173641.2	106031322	SLC5A1	94	-52.01	1	1	2
oni-miR-30a_R+1	XM_013173641.2	106031322	SLC5A1	76	-11.7	1	1	2
tgu-miR-7-5p_R+1	XM_013173641.2	106031322	SLC5A1	98	-41.29	1	1	2
PC-5p-28334_19	XM_013173647.2	106031322	SLC5A1	61	-66.57	1	1	2
aca-miR-27a-5p_R+1	XM_013173647.2	106031322	SLC5A1	85	-14.29	1	1	2
bta-miR-199c_L-1R+2	XM_013173647.2	106031322	SLC5A1	95	-16.72	1	1	2
bta-miR-361	XM_013173647.2	106031322	SLC5A1	61	-39.57	1	1	2
cgr-miR-3074_L+1	XM_013173647.2	106031322	SLC5A1	56	-52.57	1	1	2
chi-miR-361-5p	XM_013173647.2	106031322	SLC5A1	61	-39.57	1	1	2
cli-miR-33-2-3p	XM_013173647.2	106031322	SLC5A1	77	-30.08	1	1	2
cli-miR-338a-3p_R-2	XM_013173647.2	106031322	SLC5A1	67	-31.86	1	1	2
dre-miR-135a_R+1	XM_013173647.2	106031322	SLC5A1	73	-23.4	1	1	2
dre-miR-141-3p_R+3_1ss22CT	XM_013173647.2	106031322	SLC5A1	81	-33.24	1	1	2
fru-miR-200a_R+3	XM_013173647.2	106031322	SLC5A1	81	-32.3	1	1	2
gga-let-7a-2-3p	XM_013173647.2	106031322	SLC5A1	92	-30.43	1	1	2
gga-miR-106-3p_R+1	XM_013173647.2	106031322	SLC5A1	68	-70.16	1	1	2
gga-miR-142-3p	XM_013173647.2	106031322	SLC5A1	89	-35.47	1	1	2
gga-miR-148b-3p_R-2	XM_013173647.2	106031322	SLC5A1	95	-36.33	1	1	2
gga-miR-15c-3p	XM_013173647.2	106031322	SLC5A1	97	-30.03	1	1	2
gga-miR-16-1-3p	XM_013173647.2	106031322	SLC5A1	82	-11.75	1	1	2
gga-miR-1662	XM_013173647.2	106031322	SLC5A1	66	-62.65	1	1	2
gga-miR-16c-5p	XM_013173647.2	106031322	SLC5A1	50	-53.37	1	1	2
gga-miR-19a-5p_L+3R-2	XM_013173647.2	106031322	SLC5A1	92	-22.62	1	1	2
gga-miR-200a-3p_R+1	XM_013173647.2	106031322	SLC5A1	81	-32	1	1	2
gga-miR-29a-3p	XM_013173647.2	106031322	SLC5A1	97	-26.79	1	1	2
gga-miR-29b-3p	XM_013173647.2	106031322	SLC5A1	97	-49.87	1	1	2
gga-miR-301a-3p_R-2	XM_013173647.2	106031322	SLC5A1	86	-29.46	1	1	2
gga-miR-301a-5p_L+2	XM_013173647.2	106031322	SLC5A1	91	-19.12	1	1	2
gga-miR-338-3p_R-2	XM_013173647.2	106031322	SLC5A1	67	-31.86	1	1	2
gga-miR-456-3p_1ss22AT	XM_013173647.2	106031322	SLC5A1	78	-21.13	1	1	2
gga-miR-490-3p_R+1	XM_013173647.2	106031322	SLC5A1	71	-13.3	1	1	2
gga-miR-7_R+2	XM_013173647.2	106031322	SLC5A1	53	-49.41	1	1	2
gga-mir-216c-p3	XM_013173647.2	106031322	SLC5A1	90	-32.84	1	1	2
gmo-miR-199-4-3p_R+2	XM_013173647.2	106031322	SLC5A1	95	-17.99	1	1	2
hsa-let-7f-2-3p_2ss20TC22CT	XM_013173647.2	106031322	SLC5A1	50	-52.25	1	1	2
hsa-miR-23a-3p_R-2	XM_013173647.2	106031322	SLC5A1	99	-10.48	1	1	2
hsa-miR-3074-5p_L+1R+1	XM_013173647.2	106031322	SLC5A1	56	-52.57	1	1	2
hsa-miR-4454_L+1_1ss3GA	XM_013173647.2	106031322	SLC5A1	82	-19.3	1	1	2
mdo-miR-181a-5p_R+3	XM_013173647.2	106031322	SLC5A1	92	-23.79	1	1	2
mmu-miR-146a-5p_R+1	XM_013173647.2	106031322	SLC5A1	95	-50.34	1	1	2
mmu-miR-146b-5p_R+1	XM_013173647.2	106031322	SLC5A1	95	-47.1	1	1	2
mmu-miR-3968_1ss14AT	XM_013173647.2	106031322	SLC5A1	93	-17.43	1	1	2
mmu-miR-3968_L-2_1ss14AT	XM_013173647.2	106031322	SLC5A1	79	-31.38	1	1	2
oni-miR-22c_2ss18GA22TC	XM_013173647.2	106031322	SLC5A1	57	-37.86	1	1	2
tgu-miR-7-5p_R+1	XM_013173647.2	106031322	SLC5A1	53	-49.41	1	1	2
xtr-miR-301_R+3	XM_013173647.2	106031322	SLC5A1	86	-41.9	1	1	2
aca-miR-129a-3p_L-2R+1_1ss22TC	XM_013173781.2	106031406	RHOBTB1	98	-50.75	1	1	2
ami-miR-429-3p_R+4	XM_013173781.2	106031406	RHOBTB1	85	-42.29	1	1	2
cgr-miR-3074_L+1	XM_013173781.2	106031406	RHOBTB1	59	-58.53	1	1	2
cli-miR-1467-5p	XM_013173781.2	106031406	RHOBTB1	76	-18.03	1	1	2
cli-miR-2954-5p	XM_013173781.2	106031406	RHOBTB1	96	-20.67	1	1	2
dre-miR-135a_R+1	XM_013173781.2	106031406	RHOBTB1	97	-39.91	1	1	2
dre-miR-141-3p_R+3_1ss22CT	XM_013173781.2	106031406	RHOBTB1	73	-34.38	1	1	2
fru-miR-200a_R+3	XM_013173781.2	106031406	RHOBTB1	73	-34.38	1	1	2
gga-let-7l-5p	XM_013173781.2	106031406	RHOBTB1	53	-27.88	1	1	2
gga-miR-106-3p_R+1	XM_013173781.2	106031406	RHOBTB1	80	-50.2	1	1	2
gga-miR-1388a-3p_R+1	XM_013173781.2	106031406	RHOBTB1	79	-21.31	1	1	2
gga-miR-148b-3p_R-2	XM_013173781.2	106031406	RHOBTB1	87	-31.97	1	1	2
gga-miR-16c-5p	XM_013173781.2	106031406	RHOBTB1	77	-16.85	1	1	2
gga-miR-181b-1-3p_L+1R-1	XM_013173781.2	106031406	RHOBTB1	97	-46.27	1	1	2
gga-miR-19a-5p_L+3R-2	XM_013173781.2	106031406	RHOBTB1	73	-14.89	1	1	2
gga-miR-200a-3p_R+1	XM_013173781.2	106031406	RHOBTB1	73	-13.39	1	1	2
gga-miR-200b-3p	XM_013173781.2	106031406	RHOBTB1	86	-46.66	1	1	2
gga-miR-221-3p	XM_013173781.2	106031406	RHOBTB1	76	-14.88	1	1	2
gga-miR-222a_R+1	XM_013173781.2	106031406	RHOBTB1	76	-13.16	1	1	2
gga-miR-338-5p	XM_013173781.2	106031406	RHOBTB1	84	-11.43	1	1	2
gga-miR-429-3p	XM_013173781.2	106031406	RHOBTB1	85	-40.43	1	1	2
hsa-miR-23a-3p_R-2	XM_013173781.2	106031406	RHOBTB1	88	-11.99	1	1	2
hsa-miR-3074-5p_L+1R+1	XM_013173781.2	106031406	RHOBTB1	59	-58.53	1	1	2
hsa-miR-497-5p	XM_013173781.2	106031406	RHOBTB1	78	-12.36	1	1	2
mdo-miR-429_R+3	XM_013173781.2	106031406	RHOBTB1	85	-41.42	1	1	2
mmu-miR-28c_L+1	XM_013173781.2	106031406	RHOBTB1	52	-16.46	1	1	2
mmu-miR-3968_L-2_1ss14AT	XM_013173781.2	106031406	RHOBTB1	96	-18.89	1	1	2
ola-miR-222_R+6	XM_013173781.2	106031406	RHOBTB1	76	-13.16	1	1	2
ola-miR-222_R+7	XM_013173781.2	106031406	RHOBTB1	76	-13.16	1	1	2
oni-miR-218a_R+1	XM_013173781.2	106031406	RHOBTB1	76	-44.87	1	1	2
xtr-miR-221_R+2	XM_013173781.2	106031406	RHOBTB1	76	-14.88	1	1	2
PC-5p-28334_19	XM_013173813.2	106031439	LOC106031439	95	-25.64	1	1	2
abu-miR-199-5p_R+4	XM_013173813.2	106031439	LOC106031439	73	-24.07	1	1	2
aca-miR-129a-3p_L-2R+1_1ss22TC	XM_013173813.2	106031439	LOC106031439	75	-11	1	1	2
aca-miR-193-3p_R+2	XM_013173813.2	106031439	LOC106031439	80	-14.36	1	1	2
ami-miR-429-3p_R+4	XM_013173813.2	106031439	LOC106031439	66	-46.7	1	1	2
bta-miR-361	XM_013173813.2	106031439	LOC106031439	57	-12.81	1	1	2
cgr-miR-3074_L+1	XM_013173813.2	106031439	LOC106031439	98	-15.9	1	1	2
chi-miR-361-5p	XM_013173813.2	106031439	LOC106031439	57	-12.81	1	1	2
cli-miR-139-3p_1ss10AG	XM_013173813.2	106031439	LOC106031439	95	-20.05	1	1	2
cli-miR-222a-5p_R-1_1ss22CT	XM_013173813.2	106031439	LOC106031439	90	-21.65	1	1	2
dre-miR-135a_R+1	XM_013173813.2	106031439	LOC106031439	71	-31.78	1	1	2
dre-miR-141-3p_R+3_1ss22CT	XM_013173813.2	106031439	LOC106031439	86	-37.32	1	1	2
fru-miR-200a_R+3	XM_013173813.2	106031439	LOC106031439	86	-36.78	1	1	2
gga-let-7l-3p_R+1	XM_013173813.2	106031439	LOC106031439	61	-15.64	1	1	2
gga-miR-106-3p_R+1	XM_013173813.2	106031439	LOC106031439	77	-34.83	1	1	2
gga-miR-142-3p	XM_013173813.2	106031439	LOC106031439	52	-17.06	1	1	2
gga-miR-16c-5p	XM_013173813.2	106031439	LOC106031439	51	-12.93	1	1	2
gga-miR-200a-3p_R+1	XM_013173813.2	106031439	LOC106031439	86	-35.65	1	1	2
gga-miR-200b-3p	XM_013173813.2	106031439	LOC106031439	66	-29.78	1	1	2
gga-miR-221-3p	XM_013173813.2	106031439	LOC106031439	83	-14.96	1	1	2
gga-miR-222a_R+1	XM_013173813.2	106031439	LOC106031439	79	-15.21	1	1	2
gga-miR-23b-5p_L+1	XM_013173813.2	106031439	LOC106031439	96	-17.38	1	1	2
gga-miR-29a-3p	XM_013173813.2	106031439	LOC106031439	97	-16.91	1	1	2
gga-miR-29b-3p	XM_013173813.2	106031439	LOC106031439	97	-36.93	1	1	2
gga-miR-301a-5p_L+2	XM_013173813.2	106031439	LOC106031439	95	-15.71	1	1	2
gga-miR-32-5p	XM_013173813.2	106031439	LOC106031439	50	-16.54	1	1	2
gga-miR-363-3p_R-1	XM_013173813.2	106031439	LOC106031439	70	-13.3	1	1	2
gga-miR-429-3p	XM_013173813.2	106031439	LOC106031439	66	-41.47	1	1	2
gga-mir-216c-p3	XM_013173813.2	106031439	LOC106031439	85	-15.6	1	1	2
hsa-miR-3074-5p_L+1R+1	XM_013173813.2	106031439	LOC106031439	98	-15.9	1	1	2
hsa-miR-4454_L+1_1ss3GA	XM_013173813.2	106031439	LOC106031439	55	-16.73	1	1	2
hsa-miR-497-5p	XM_013173813.2	106031439	LOC106031439	55	-20.01	1	1	2
mdo-miR-181a-5p_R+3	XM_013173813.2	106031439	LOC106031439	69	-31.97	1	1	2
mdo-miR-429_R+3	XM_013173813.2	106031439	LOC106031439	66	-44.17	1	1	2
mmu-miR-146a-5p_R+1	XM_013173813.2	106031439	LOC106031439	95	-17.05	1	1	2
mmu-miR-146b-5p_R+1	XM_013173813.2	106031439	LOC106031439	95	-17.19	1	1	2
ola-miR-222_R+6	XM_013173813.2	106031439	LOC106031439	79	-15.86	1	1	2
ola-miR-222_R+7	XM_013173813.2	106031439	LOC106031439	79	-18	1	1	2
tni-miR-199_R+3	XM_013173813.2	106031439	LOC106031439	73	-24.07	1	1	2
xtr-miR-221_R+2	XM_013173813.2	106031439	LOC106031439	83	-16.76	1	1	2
xtr-miR-301_R+3	XM_013173813.2	106031439	LOC106031439	76	-11.06	1	1	2
cli-miR-1467-5p	XM_013173921.2	106031528	NEK2	60	-38.03	1	1	2
gga-miR-16c-5p	XM_013173921.2	106031528	NEK2	59	-13.95	1	1	2
gga-miR-19a-5p_L+3R-2	XM_013173921.2	106031528	NEK2	95	-15.71	1	1	2
gga-miR-7_R+2	XM_013173921.2	106031528	NEK2	96	-15.84	1	1	2
gga-mir-216c-p3	XM_013173921.2	106031528	NEK2	92	-13.16	1	1	2
hsa-miR-30b-5p_R+1	XM_013173921.2	106031528	NEK2	78	-10.23	1	1	2
mmu-miR-28c_L+1	XM_013173921.2	106031528	NEK2	88	-33.73	1	1	2
mmu-miR-3968_L-2_1ss14AT	XM_013173921.2	106031528	NEK2	93	-10.39	1	1	2
oni-miR-30a_R+1	XM_013173921.2	106031528	NEK2	78	-28.39	1	1	2
tgu-miR-7-5p_R+1	XM_013173921.2	106031528	NEK2	96	-15.84	1	1	2
abu-miR-199-5p_R+4	XM_013174016.2	106031573	USH2A	82	-90.74	1	1	2
aca-miR-193-3p_R+2	XM_013174016.2	106031573	USH2A	87	-67.26	1	1	2
aca-miR-27a-5p_R+1	XM_013174016.2	106031573	USH2A	59	-23.34	1	1	2
bta-miR-185	XM_013174016.2	106031573	USH2A	70	-77.21	1	1	2
bta-miR-361	XM_013174016.2	106031573	USH2A	60	-43.56	1	1	2
ccr-miR-363_L-1R+2	XM_013174016.2	106031573	USH2A	79	-21.78	1	1	2
cgr-miR-185-5p	XM_013174016.2	106031573	USH2A	70	-77.21	1	1	2
cgr-miR-3074_L+1	XM_013174016.2	106031573	USH2A	67	-141.22	1	1	2
chi-miR-361-5p	XM_013174016.2	106031573	USH2A	60	-43.56	1	1	2
cli-let-7b-3p_R+1	XM_013174016.2	106031573	USH2A	84	-38.38	1	1	2
cli-miR-139-3p_1ss10AG	XM_013174016.2	106031573	USH2A	81	-74.04	1	1	2
cli-miR-1451-3p_R-2	XM_013174016.2	106031573	USH2A	66	-23.28	1	1	2
cli-miR-1467-3p_1ss19AG	XM_013174016.2	106031573	USH2A	88	-38.82	1	1	2
cli-miR-1467-5p	XM_013174016.2	106031573	USH2A	78	-64.99	1	1	2
cli-miR-214-5p	XM_013174016.2	106031573	USH2A	85	-21.04	1	1	2
cli-miR-222a-5p_R-1_1ss22CT	XM_013174016.2	106031573	USH2A	94	-68.22	1	1	2
cli-miR-338a-3p_R-2	XM_013174016.2	106031573	USH2A	71	-57.42	1	1	2
efu-miR-9226_L-2R-1_1ss4AG	XM_013174016.2	106031573	USH2A	96	-15.99	1	1	2
efu-mir-9277-p3_1ss7CT	XM_013174016.2	106031573	USH2A	83	-18.72	1	1	2
gga-let-7a-2-3p	XM_013174016.2	106031573	USH2A	58	-12.41	1	1	2
gga-let-7l-3p_R+1	XM_013174016.2	106031573	USH2A	82	-35.92	1	1	2
gga-let-7l-5p	XM_013174016.2	106031573	USH2A	66	-49.61	1	1	2
gga-miR-106-3p_R+1	XM_013174016.2	106031573	USH2A	84	-95.39	1	1	2
gga-miR-1388a-3p_R+1	XM_013174016.2	106031573	USH2A	56	-164.9	1	1	2
gga-miR-142-3p	XM_013174016.2	106031573	USH2A	95	-80.92	1	1	2
gga-miR-148b-3p_R-2	XM_013174016.2	106031573	USH2A	75	-74.07	1	1	2
gga-miR-148b-5p	XM_013174016.2	106031573	USH2A	72	-68.25	1	1	2
gga-miR-15c-3p	XM_013174016.2	106031573	USH2A	84	-112.59	1	1	2
gga-miR-16-2-3p_L+1R-2	XM_013174016.2	106031573	USH2A	64	-28.67	1	1	2
gga-miR-16c-5p	XM_013174016.2	106031573	USH2A	80	-55.55	1	1	2
gga-miR-181b-1-3p_L+1R-1	XM_013174016.2	106031573	USH2A	50	-71.67	1	1	2
gga-miR-221-3p	XM_013174016.2	106031573	USH2A	77	-11.71	1	1	2
gga-miR-221-5p_L-1	XM_013174016.2	106031573	USH2A	75	-87.71	1	1	2
gga-miR-222a_R+1	XM_013174016.2	106031573	USH2A	76	-24.1	1	1	2
gga-miR-23b-5p_L+1	XM_013174016.2	106031573	USH2A	78	-74.38	1	1	2
gga-miR-27b-3p	XM_013174016.2	106031573	USH2A	84	-113.84	1	1	2
gga-miR-301a-3p_R-2	XM_013174016.2	106031573	USH2A	78	-109.31	1	1	2
gga-miR-301a-5p_L+2	XM_013174016.2	106031573	USH2A	84	-92.22	1	1	2
gga-miR-338-3p_R-2	XM_013174016.2	106031573	USH2A	71	-57.42	1	1	2
gga-mir-216c-p3	XM_013174016.2	106031573	USH2A	50	-71.1	1	1	2
hsa-let-7f-2-3p_2ss20TC22CT	XM_013174016.2	106031573	USH2A	84	-25.41	1	1	2
hsa-miR-23a-3p_L-1R-1	XM_013174016.2	106031573	USH2A	80	-48.62	1	1	2
hsa-miR-23a-3p_R-2	XM_013174016.2	106031573	USH2A	52	-15.08	1	1	2
hsa-miR-3074-5p_L+1R+1	XM_013174016.2	106031573	USH2A	67	-141.22	1	1	2
hsa-miR-30b-5p_R+1	XM_013174016.2	106031573	USH2A	71	-77.35	1	1	2
hsa-miR-497-5p	XM_013174016.2	106031573	USH2A	81	-30.34	1	1	2
mdo-miR-181a-5p_R+3	XM_013174016.2	106031573	USH2A	53	-65.92	1	1	2
mmu-miR-146a-5p_R+1	XM_013174016.2	106031573	USH2A	80	-82.3	1	1	2
mmu-miR-146b-5p_R+1	XM_013174016.2	106031573	USH2A	80	-63.47	1	1	2
mmu-miR-28c_L+1	XM_013174016.2	106031573	USH2A	60	-108.4	1	1	2
mmu-miR-3968_1ss14AT	XM_013174016.2	106031573	USH2A	71	-13.34	1	1	2
ola-miR-222_R+6	XM_013174016.2	106031573	USH2A	76	-24.19	1	1	2
ola-miR-222_R+7	XM_013174016.2	106031573	USH2A	76	-24.19	1	1	2
oni-miR-218a_R+1	XM_013174016.2	106031573	USH2A	59	-61.43	1	1	2
oni-miR-30a_R+1	XM_013174016.2	106031573	USH2A	68	-111.24	1	1	2
tgu-miR-125-2-3p_R+1	XM_013174016.2	106031573	USH2A	55	-16.82	1	1	2
tni-miR-199_R+3	XM_013174016.2	106031573	USH2A	82	-90.74	1	1	2
xtr-miR-221_R+2	XM_013174016.2	106031573	USH2A	77	-17.84	1	1	2
xtr-miR-301_R+3	XM_013174016.2	106031573	USH2A	74	-191.03	1	1	2
abu-miR-19c_1ss22CG	XM_013174099.2	106031627	SLC16A9	83	-10.42	1	1	2
aca-miR-129a-3p_L-2R+1_1ss22TC	XM_013174099.2	106031627	SLC16A9	91	-25.59	1	1	2
ami-miR-429-3p_R+4	XM_013174099.2	106031627	SLC16A9	71	-12.97	1	1	2
bta-miR-199c_L-1R+2	XM_013174099.2	106031627	SLC16A9	65	-11.32	1	1	2
cli-let-7b-3p_R+1	XM_013174099.2	106031627	SLC16A9	63	-10.25	1	1	2
gga-miR-106-3p_R+1	XM_013174099.2	106031627	SLC16A9	74	-27.59	1	1	2
gga-miR-148b-3p_R-2	XM_013174099.2	106031627	SLC16A9	67	-31.7	1	1	2
gga-miR-200b-3p	XM_013174099.2	106031627	SLC16A9	71	-14.6	1	1	2
gga-miR-221-3p	XM_013174099.2	106031627	SLC16A9	80	-15.16	1	1	2
gga-miR-222a_R+1	XM_013174099.2	106031627	SLC16A9	78	-20.78	1	1	2
gga-miR-365-2-5p_L-1R+1	XM_013174099.2	106031627	SLC16A9	97	-15.29	1	1	2
gga-miR-429-3p	XM_013174099.2	106031627	SLC16A9	72	-11.93	1	1	2
gmo-miR-199-4-3p_R+2	XM_013174099.2	106031627	SLC16A9	65	-11.69	1	1	2
mdo-miR-429_R+3	XM_013174099.2	106031627	SLC16A9	71	-12.08	1	1	2
ola-miR-222_R+6	XM_013174099.2	106031627	SLC16A9	78	-20.78	1	1	2
ola-miR-222_R+7	XM_013174099.2	106031627	SLC16A9	78	-20.78	1	1	2
oni-miR-22c_2ss18GA22TC	XM_013174099.2	106031627	SLC16A9	78	-34.22	1	1	2
ssa-miR-19a-3p_R+1	XM_013174099.2	106031627	SLC16A9	83	-12.41	1	1	2
xtr-miR-19b_R+2	XM_013174099.2	106031627	SLC16A9	83	-10.82	1	1	2
xtr-miR-221_R+2	XM_013174099.2	106031627	SLC16A9	80	-18.09	1	1	2
PC-5p-28334_19	XM_013174104.2	106031627	SLC16A9	78	-22.11	1	1	2
abu-miR-19c_1ss22CG	XM_013174104.2	106031627	SLC16A9	83	-10.42	1	1	2
aca-miR-129a-3p_L-2R+1_1ss22TC	XM_013174104.2	106031627	SLC16A9	90	-25.59	1	1	2
ami-miR-429-3p_R+4	XM_013174104.2	106031627	SLC16A9	71	-12.97	1	1	2
bta-miR-199c_L-1R+2	XM_013174104.2	106031627	SLC16A9	63	-11.32	1	1	2
cli-let-7b-3p_R+1	XM_013174104.2	106031627	SLC16A9	62	-10.25	1	1	2
gga-miR-106-3p_R+1	XM_013174104.2	106031627	SLC16A9	74	-27.59	1	1	2
gga-miR-106-5p_R+1	XM_013174104.2	106031627	SLC16A9	60	-13.69	1	1	2
gga-miR-148b-3p_R-2	XM_013174104.2	106031627	SLC16A9	67	-31.7	1	1	2
gga-miR-200b-3p	XM_013174104.2	106031627	SLC16A9	71	-14.6	1	1	2
gga-miR-20b-5p	XM_013174104.2	106031627	SLC16A9	57	-15.46	1	1	2
gga-miR-221-3p	XM_013174104.2	106031627	SLC16A9	78	-15.16	1	1	2
gga-miR-222a_R+1	XM_013174104.2	106031627	SLC16A9	77	-20.78	1	1	2
gga-miR-365-2-5p_L-1R+1	XM_013174104.2	106031627	SLC16A9	97	-15.29	1	1	2
gga-miR-429-3p	XM_013174104.2	106031627	SLC16A9	71	-11.93	1	1	2
gmo-miR-199-4-3p_R+2	XM_013174104.2	106031627	SLC16A9	63	-11.69	1	1	2
mdo-miR-429_R+3	XM_013174104.2	106031627	SLC16A9	71	-12.08	1	1	2
ola-miR-222_R+6	XM_013174104.2	106031627	SLC16A9	77	-20.78	1	1	2
ola-miR-222_R+7	XM_013174104.2	106031627	SLC16A9	77	-20.78	1	1	2
oni-miR-22c_2ss18GA22TC	XM_013174104.2	106031627	SLC16A9	77	-34.22	1	1	2
ssa-miR-19a-3p_R+1	XM_013174104.2	106031627	SLC16A9	83	-12.41	1	1	2
ssa-miR-20a-5p_R+2	XM_013174104.2	106031627	SLC16A9	60	-14.23	1	1	2
xtr-miR-19b_R+2	XM_013174104.2	106031627	SLC16A9	83	-10.82	1	1	2
xtr-miR-221_R+2	XM_013174104.2	106031627	SLC16A9	78	-18.09	1	1	2
abu-miR-19c_1ss22CG	XM_013174119.2	106031627	SLC16A9	82	-10.42	1	1	2
aca-miR-129a-3p_L-2R+1_1ss22TC	XM_013174119.2	106031627	SLC16A9	90	-25.59	1	1	2
ami-miR-429-3p_R+4	XM_013174119.2	106031627	SLC16A9	70	-12.97	1	1	2
bta-miR-199c_L-1R+2	XM_013174119.2	106031627	SLC16A9	61	-11.32	1	1	2
cli-let-7b-3p_R+1	XM_013174119.2	106031627	SLC16A9	61	-10.25	1	1	2
gga-miR-106-3p_R+1	XM_013174119.2	106031627	SLC16A9	74	-27.59	1	1	2
gga-miR-148b-3p_R-2	XM_013174119.2	106031627	SLC16A9	66	-31.7	1	1	2
gga-miR-200b-3p	XM_013174119.2	106031627	SLC16A9	70	-14.6	1	1	2
gga-miR-221-3p	XM_013174119.2	106031627	SLC16A9	77	-15.16	1	1	2
gga-miR-222a_R+1	XM_013174119.2	106031627	SLC16A9	76	-20.78	1	1	2
gga-miR-365-2-5p_L-1R+1	XM_013174119.2	106031627	SLC16A9	97	-15.29	1	1	2
gga-miR-429-3p	XM_013174119.2	106031627	SLC16A9	70	-11.93	1	1	2
gmo-miR-199-4-3p_R+2	XM_013174119.2	106031627	SLC16A9	61	-11.69	1	1	2
hsa-let-7f-2-3p_2ss20TC22CT	XM_013174119.2	106031627	SLC16A9	77	-12.53	1	1	2
mdo-miR-429_R+3	XM_013174119.2	106031627	SLC16A9	70	-12.08	1	1	2
ola-miR-222_R+6	XM_013174119.2	106031627	SLC16A9	76	-20.78	1	1	2
ola-miR-222_R+7	XM_013174119.2	106031627	SLC16A9	76	-20.78	1	1	2
oni-miR-22c_2ss18GA22TC	XM_013174119.2	106031627	SLC16A9	77	-34.22	1	1	2
ssa-miR-19a-3p_R+1	XM_013174119.2	106031627	SLC16A9	82	-12.41	1	1	2
xtr-miR-19b_R+2	XM_013174119.2	106031627	SLC16A9	82	-10.82	1	1	2
xtr-miR-221_R+2	XM_013174119.2	106031627	SLC16A9	77	-18.09	1	1	2
PC-5p-28334_19	XM_013174128.2	106031654	PLEKHD1	84	-155.93	1	1	2
abu-miR-19c_1ss22CG	XM_013174128.2	106031654	PLEKHD1	79	-84.99	1	1	2
aca-miR-150-5p_R-2_1ss12TC	XM_013174128.2	106031654	PLEKHD1	85	-78.85	1	1	2
ccr-miR-363_L-1R+2	XM_013174128.2	106031654	PLEKHD1	69	-63.16	1	1	2
cgr-miR-3074_L+1	XM_013174128.2	106031654	PLEKHD1	75	-84.36	1	1	2
cli-miR-1451-3p_R-2	XM_013174128.2	106031654	PLEKHD1	56	-30.62	1	1	2
cli-miR-338a-3p_R-2	XM_013174128.2	106031654	PLEKHD1	80	-72.89	1	1	2
dre-miR-135a_R+1	XM_013174128.2	106031654	PLEKHD1	51	-100.62	1	1	2
dre-miR-141-3p_R+3_1ss22CT	XM_013174128.2	106031654	PLEKHD1	71	-95.23	1	1	2
efu-mir-9277-p3_1ss7CT	XM_013174128.2	106031654	PLEKHD1	65	-56.64	1	1	2
fru-miR-200a_R+3	XM_013174128.2	106031654	PLEKHD1	71	-92.77	1	1	2
gga-miR-106-3p_R+1	XM_013174128.2	106031654	PLEKHD1	54	-213.84	1	1	2
gga-miR-106-5p_R+1	XM_013174128.2	106031654	PLEKHD1	52	-56.37	1	1	2
gga-miR-1388a-3p_R+1	XM_013174128.2	106031654	PLEKHD1	78	-59.43	1	1	2
gga-miR-148b-3p_R-2	XM_013174128.2	106031654	PLEKHD1	53	-41.22	1	1	2
gga-miR-15c-3p	XM_013174128.2	106031654	PLEKHD1	56	-64.89	1	1	2
gga-miR-16-1-3p	XM_013174128.2	106031654	PLEKHD1	68	-103.44	1	1	2
gga-miR-1662	XM_013174128.2	106031654	PLEKHD1	53	-44.36	1	1	2
gga-miR-18a-5p_R+1	XM_013174128.2	106031654	PLEKHD1	81	-36.01	1	1	2
gga-miR-18b-5p_R-2	XM_013174128.2	106031654	PLEKHD1	81	-35.2	1	1	2
gga-miR-200a-3p_R+1	XM_013174128.2	106031654	PLEKHD1	71	-73.02	1	1	2
gga-miR-20b-5p	XM_013174128.2	106031654	PLEKHD1	52	-54.47	1	1	2
gga-miR-2131-3p	XM_013174128.2	106031654	PLEKHD1	58	-25.48	1	1	2
gga-miR-22-5p_R-1	XM_013174128.2	106031654	PLEKHD1	74	-92.29	1	1	2
gga-miR-221-5p_L-1	XM_013174128.2	106031654	PLEKHD1	74	-87.24	1	1	2
gga-miR-23b-5p_L+1	XM_013174128.2	106031654	PLEKHD1	91	-66.74	1	1	2
gga-miR-27b-3p	XM_013174128.2	106031654	PLEKHD1	70	-24.46	1	1	2
gga-miR-29a-3p	XM_013174128.2	106031654	PLEKHD1	51	-42.37	1	1	2
gga-miR-29b-3p	XM_013174128.2	106031654	PLEKHD1	50	-49.87	1	1	2
gga-miR-301a-3p_R-2	XM_013174128.2	106031654	PLEKHD1	65	-76.01	1	1	2
gga-miR-301a-5p_L+2	XM_013174128.2	106031654	PLEKHD1	61	-53.58	1	1	2
gga-miR-32-5p	XM_013174128.2	106031654	PLEKHD1	57	-12.1	1	1	2
gga-miR-338-3p_R-2	XM_013174128.2	106031654	PLEKHD1	80	-72.89	1	1	2
gga-miR-363-5p	XM_013174128.2	106031654	PLEKHD1	98	-10.96	1	1	2
gga-miR-365-2-5p_L-1R+1	XM_013174128.2	106031654	PLEKHD1	55	-41.57	1	1	2
gga-miR-490-3p_R+1	XM_013174128.2	106031654	PLEKHD1	57	-55.61	1	1	2
gga-miR-7_R+2	XM_013174128.2	106031654	PLEKHD1	63	-64.86	1	1	2
hsa-miR-23a-3p_L-1R-1	XM_013174128.2	106031654	PLEKHD1	51	-20.8	1	1	2
hsa-miR-3074-5p_L+1R+1	XM_013174128.2	106031654	PLEKHD1	75	-84.36	1	1	2
hsa-miR-30b-5p_R+1	XM_013174128.2	106031654	PLEKHD1	70	-20.15	1	1	2
hsa-miR-497-5p	XM_013174128.2	106031654	PLEKHD1	72	-255.05	1	1	2
mdo-miR-181a-5p_R+3	XM_013174128.2	106031654	PLEKHD1	96	-66.08	1	1	2
oni-miR-22c_2ss18GA22TC	XM_013174128.2	106031654	PLEKHD1	92	-64.47	1	1	2
oni-miR-30a_R+1	XM_013174128.2	106031654	PLEKHD1	59	-50.58	1	1	2
ssa-miR-19a-3p_R+1	XM_013174128.2	106031654	PLEKHD1	76	-48.9	1	1	2
ssa-miR-20a-5p_R+2	XM_013174128.2	106031654	PLEKHD1	52	-102.45	1	1	2
tgu-miR-7-5p_R+1	XM_013174128.2	106031654	PLEKHD1	63	-64.86	1	1	2
xtr-miR-19b_R+2	XM_013174128.2	106031654	PLEKHD1	76	-85.36	1	1	2
xtr-miR-301_R+3	XM_013174128.2	106031654	PLEKHD1	66	-80.5	1	1	2
abu-miR-199-5p_R+4	XM_013174216.2	106031686	BMF	81	-70.79	1	1	2
aca-miR-129a-3p_L-2R+1_1ss22TC	XM_013174216.2	106031686	BMF	56	-25.4	1	1	2
aca-miR-150-5p_R-2_1ss12TC	XM_013174216.2	106031686	BMF	97	-14.55	1	1	2
cli-miR-139-3p_1ss10AG	XM_013174216.2	106031686	BMF	75	-16.01	1	1	2
cli-miR-1467-3p_1ss19AG	XM_013174216.2	106031686	BMF	91	-16.14	1	1	2
cli-miR-1467-5p	XM_013174216.2	106031686	BMF	77	-36.5	1	1	2
cli-miR-214-5p	XM_013174216.2	106031686	BMF	68	-18.04	1	1	2
cli-miR-338a-3p_R-2	XM_013174216.2	106031686	BMF	96	-34.35	1	1	2
dre-miR-1388-5p_R+1_1ss10CT	XM_013174216.2	106031686	BMF	89	-24.59	1	1	2
dre-miR-141-3p_R+3_1ss22CT	XM_013174216.2	106031686	BMF	57	-38.49	1	1	2
efu-mir-9277-p3_1ss7CT	XM_013174216.2	106031686	BMF	90	-18.31	1	1	2
fru-miR-200a_R+3	XM_013174216.2	106031686	BMF	57	-38.59	1	1	2
gga-miR-106-3p_R+1	XM_013174216.2	106031686	BMF	88	-86.4	1	1	2
gga-miR-1388a-3p_R+1	XM_013174216.2	106031686	BMF	51	-19.77	1	1	2
gga-miR-1388a-5p	XM_013174216.2	106031686	BMF	89	-24.36	1	1	2
gga-miR-148b-3p_R-2	XM_013174216.2	106031686	BMF	87	-71.44	1	1	2
gga-miR-16c-5p	XM_013174216.2	106031686	BMF	56	-71.38	1	1	2
gga-miR-191-5p_R-3	XM_013174216.2	106031686	BMF	80	-31.73	1	1	2
gga-miR-200a-3p_R+1	XM_013174216.2	106031686	BMF	57	-38.29	1	1	2
gga-miR-221-5p_L-1	XM_013174216.2	106031686	BMF	80	-32.62	1	1	2
gga-miR-23b-5p_L+1	XM_013174216.2	106031686	BMF	81	-18.31	1	1	2
gga-miR-27b-3p	XM_013174216.2	106031686	BMF	50	-14.26	1	1	2
gga-miR-301a-3p_R-2	XM_013174216.2	106031686	BMF	53	-53.75	1	1	2
gga-miR-338-3p_R-2	XM_013174216.2	106031686	BMF	96	-34.35	1	1	2
gga-miR-365-2-5p_L-1R+1	XM_013174216.2	106031686	BMF	52	-13.75	1	1	2
gga-miR-490-3p_R+1	XM_013174216.2	106031686	BMF	61	-23.74	1	1	2
gga-miR-7_R+2	XM_013174216.2	106031686	BMF	93	-58.15	1	1	2
gga-mir-216c-p3	XM_013174216.2	106031686	BMF	63	-46.97	1	1	2
mdo-miR-181a-5p_R+3	XM_013174216.2	106031686	BMF	84	-55.17	1	1	2
mmu-miR-3968_L-2_1ss14AT	XM_013174216.2	106031686	BMF	64	-20.01	1	1	2
tgu-miR-7-5p_R+1	XM_013174216.2	106031686	BMF	93	-58.15	1	1	2
tni-miR-199_R+3	XM_013174216.2	106031686	BMF	81	-70.79	1	1	2
xtr-miR-301_R+3	XM_013174216.2	106031686	BMF	53	-57.84	1	1	2
PC-5p-28334_19	XM_013174310.2	106031734	HEATR5A	97	-46.31	1	1	2
abu-miR-199-5p_R+4	XM_013174310.2	106031734	HEATR5A	73	-78.74	1	1	2
abu-miR-19c_1ss22CG	XM_013174310.2	106031734	HEATR5A	92	-13.73	1	1	2
aca-miR-726_1ss1TC	XM_013174310.2	106031734	HEATR5A	78	-19.84	1	1	2
cgr-miR-3074_L+1	XM_013174310.2	106031734	HEATR5A	75	-56.97	1	1	2
cli-miR-139-3p_1ss10AG	XM_013174310.2	106031734	HEATR5A	99	-42.24	1	1	2
cli-miR-1451-3p_R-2	XM_013174310.2	106031734	HEATR5A	59	-27.23	1	1	2
cli-miR-222a-5p_R-1_1ss22CT	XM_013174310.2	106031734	HEATR5A	72	-36.87	1	1	2
cli-miR-338a-3p_R-2	XM_013174310.2	106031734	HEATR5A	57	-35.68	1	1	2
efu-miR-9226_L-2R-1_1ss4AG	XM_013174310.2	106031734	HEATR5A	91	-51.39	1	1	2
gga-let-7a-2-3p	XM_013174310.2	106031734	HEATR5A	76	-12.25	1	1	2
gga-let-7l-3p_R+1	XM_013174310.2	106031734	HEATR5A	56	-42.15	1	1	2
gga-let-7l-5p	XM_013174310.2	106031734	HEATR5A	63	-55.78	1	1	2
gga-miR-106-3p_R+1	XM_013174310.2	106031734	HEATR5A	92	-119.32	1	1	2
gga-miR-106-5p_R+1	XM_013174310.2	106031734	HEATR5A	91	-68.05	1	1	2
gga-miR-1388a-3p_R+1	XM_013174310.2	106031734	HEATR5A	64	-21.5	1	1	2
gga-miR-148b-3p_R-2	XM_013174310.2	106031734	HEATR5A	82	-18.54	1	1	2
gga-miR-16-1-3p	XM_013174310.2	106031734	HEATR5A	99	-57.84	1	1	2
gga-miR-16-2-3p_L+1R-2	XM_013174310.2	106031734	HEATR5A	76	-53.43	1	1	2
gga-miR-20b-5p	XM_013174310.2	106031734	HEATR5A	93	-31.68	1	1	2
gga-miR-301a-3p_R-2	XM_013174310.2	106031734	HEATR5A	96	-37.51	1	1	2
gga-miR-301a-5p_L+2	XM_013174310.2	106031734	HEATR5A	89	-47.17	1	1	2
gga-miR-338-3p_R-2	XM_013174310.2	106031734	HEATR5A	57	-35.68	1	1	2
gga-miR-363-5p	XM_013174310.2	106031734	HEATR5A	75	-57.59	1	1	2
hsa-miR-23a-3p_L-1R-1	XM_013174310.2	106031734	HEATR5A	69	-13.59	1	1	2
hsa-miR-3074-5p_L+1R+1	XM_013174310.2	106031734	HEATR5A	75	-56.97	1	1	2
hsa-miR-30b-5p_R+1	XM_013174310.2	106031734	HEATR5A	63	-13.12	1	1	2
mmu-miR-28c_L+1	XM_013174310.2	106031734	HEATR5A	58	-13.1	1	1	2
oni-miR-218a_R+1	XM_013174310.2	106031734	HEATR5A	60	-15.7	1	1	2
oni-miR-30a_R+1	XM_013174310.2	106031734	HEATR5A	64	-20.08	1	1	2
ssa-miR-20a-5p_R+2	XM_013174310.2	106031734	HEATR5A	94	-69.49	1	1	2
tni-miR-199_R+3	XM_013174310.2	106031734	HEATR5A	73	-78.74	1	1	2
xtr-miR-301_R+3	XM_013174310.2	106031734	HEATR5A	95	-30.29	1	1	2
PC-5p-28334_19	XM_013174312.2	106031734	HEATR5A	97	-46.31	1	1	2
abu-miR-199-5p_R+4	XM_013174312.2	106031734	HEATR5A	73	-78.74	1	1	2
[truncated: 73,796 more rows]
